# Supplementary material for: LINC01936 inhibits the proliferation and metastasis of lung squamous cell carcinoma probably by EMT signaling and immune infiltration
Source: PeerJ. 2023 Dec 7;11:e16447. doi: 10.7717/peerj.16447 (PMC10710776; doi:10.7717/peerj.16447)
Supplement: Supplemental Information 1 — The differentially expressed lncRNAs from LUSC and normal tissues were collected using the DEseq2, edgeR and Limma packages in R platform. [file peerj-11-16447-s001.zip]

Archive with 36 entries (27 files):
- S1.TCGA differentially expressed genes/
- S1.TCGA differentially expressed genes/01.TCGA-LUSC-lncRNA/
- S1.TCGA differentially expressed genes/01.TCGA-LUSC-lncRNA/00_prepare.R
- S1.TCGA differentially expressed genes/01.TCGA-LUSC-lncRNA/01_Data import.R
- S1.TCGA differentially expressed genes/01.TCGA-LUSC-lncRNA/02_Data check.R
- S1.TCGA differentially expressed genes/01.TCGA-LUSC-lncRNA/04_Three R packages DEG.R
- S1.TCGA differentially expressed genes/01.TCGA-LUSC-lncRNA/05_Three R packages DEG Visualization.R
- S1.TCGA differentially expressed genes/01.TCGA-LUSC-lncRNA/2.PCA_results.rdata
- S1.TCGA differentially expressed genes/01.TCGA-LUSC-lncRNA/3-plotfunction.R
- S1.TCGA differentially expressed genes/01.TCGA-LUSC-lncRNA/4.three_R_packages_DEG.Rdata
- S1.TCGA differentially expressed genes/01.TCGA-LUSC-lncRNA/deg.png
- S1.TCGA differentially expressed genes/01.TCGA-LUSC-lncRNA/DESeq2_DEG_lusc_lncRNA.csv
- S1.TCGA differentially expressed genes/01.TCGA-LUSC-lncRNA/down.csv
- S1.TCGA differentially expressed genes/01.TCGA-LUSC-lncRNA/edgeR_DEG_lusc_lncRNA.csv
- S1.TCGA differentially expressed genes/01.TCGA-LUSC-lncRNA/limma_voom_DEG_lusc_lncRNA.csv
- S1.TCGA differentially expressed genes/01.TCGA-LUSC-lncRNA/lusc_lncRNA_symbol.csv
- S1.TCGA differentially expressed genes/01.TCGA-LUSC-lncRNA/lusc_lncRNA_symbol.rdata
- S1.TCGA differentially expressed genes/01.TCGA-LUSC-lncRNA/lusc_lncRNA_symbol.txt
- S1.TCGA differentially expressed genes/01.TCGA-LUSC-lncRNA/TCGA-LUSC-lncRNA.Rproj
- S1.TCGA differentially expressed genes/01.TCGA-LUSC-lncRNA/up.csv
- S1.TCGA differentially expressed genes/01.TCGA-LUSC-lncRNA/VennDiagram2021-02-17_22-59-14.log
- S1.TCGA differentially expressed genes/01.TCGA-LUSC-lncRNA/VennDiagram2021-02-17_22-59-15.log
- S1.TCGA differentially expressed genes/02.Three Volcano map/
- S1.TCGA differentially expressed genes/02.Three Volcano map/DEseq2-vol/
- S1.TCGA differentially expressed genes/02.Three Volcano map/DEseq2-vol/DEseq2-vol/
- S1.TCGA differentially expressed genes/02.Three Volcano map/DEseq2-vol/DEseq2-vol/DESeq2_volcano.pdf
- S1.TCGA differentially expressed genes/02.Three Volcano map/DEseq2-vol/DEseq2-vol/run.log
- S1.TCGA differentially expressed genes/02.Three Volcano map/edger-vol/
- S1.TCGA differentially expressed genes/02.Three Volcano map/edger-vol/edger-vol/
- S1.TCGA differentially expressed genes/02.Three Volcano map/edger-vol/edger-vol/edgeR_volcano.pdf
- S1.TCGA differentially expressed genes/02.Three Volcano map/edger-vol/edger-vol/run.log
- S1.TCGA differentially expressed genes/02.Three Volcano map/limma-vol/
- S1.TCGA differentially expressed genes/02.Three Volcano map/limma-vol/limma-vol/
- S1.TCGA differentially expressed genes/02.Three Volcano map/limma-vol/limma-vol/limma_volcano.pdf
- S1.TCGA differentially expressed genes/02.Three Volcano map/limma-vol/limma-vol/run.log
- S1.TCGA differentially expressed genes/figure2.png
