# Supplementary material for: LINC01936 inhibits the proliferation and metastasis of lung squamous cell carcinoma probably by EMT signaling and immune infiltration
Source: PeerJ. 2023 Dec 7;11:e16447. doi: 10.7717/peerj.16447 (PMC10710776; doi:10.7717/peerj.16447)
Supplement: Supplemental Information 1 — The differentially expressed lncRNAs from LUSC and normal tissues were collected using the DEseq2, edgeR and Limma packages in R platform. [file peerj-11-16447-s001.zip › S1.TCGA differentially expressed genes/01.TCGA-LUSC-lncRNA/01_Data import.R]

# Some general Settings
rm(list = ls())
options(stringsAsFactors = F)
# options(scipen=500)
getwd()
# dev.off()

# Import data
merge <- read.csv("lusc_lncRNA_symbol.csv")
library(dplyr)
merge <- merge %>% distinct(merge$id, .keep_all = TRUE)
row.names(merge) <-  merge$id
merge$id <- NULL
merge$`merge$id` <- NULL
merge_ex <- merge
colnames(merge_ex)

group_list <- c(rep("normal",49),rep("tumor",502)) 

# Save data
save(merge_ex,group_list,file = "lusc_lncRNA_symbol.rdata")
