# Supplementary material for: LINC01936 inhibits the proliferation and metastasis of lung squamous cell carcinoma probably by EMT signaling and immune infiltration
Source: PeerJ. 2023 Dec 7;11:e16447. doi: 10.7717/peerj.16447 (PMC10710776; doi:10.7717/peerj.16447)
Supplement: Supplemental Information 1 — The differentially expressed lncRNAs from LUSC and normal tissues were collected using the DEseq2, edgeR and Limma packages in R platform. [file peerj-11-16447-s001.zip › S1.TCGA differentially expressed genes/01.TCGA-LUSC-lncRNA/02_Data check.R]

# Some general Settings
rm(list = ls())
options(stringsAsFactors = F)
# options(scipen=500)
getwd()
dev.off()

# Data import
load("lusc_lncRNA_symbol.rdata")

# The code checks whether the matrix requires log
merge <- merge_ex
merge <- na.omit(merge)


# expr <- exprSet

ex <- merge
class(ex)
row.names(ex) <- NULL
ex <- apply(ex, MARGIN= 2, as.numeric)
ex <- ex[apply(ex,1,function(x){sum(x>5)>5}),]

qx <- as.numeric(quantile(ex, c(0., 0.25, 0.5, 0.75, 0.99, 1.0), na.rm=T))
LogC <- (qx[5] > 100) ||
  (qx[6]-qx[1] > 50 && qx[2] > 0) ||
  (qx[2] > 0 && qx[2] < 1 && qx[4] > 1 && qx[4] < 2)
LogC

# boxplot Visual data inspection
# b <- log(ex)
b <- ex
boxplot(b,las=2,cex.axis=0.6,main='data cmergeck')

# PCA View the group
library("FactoMineR")
library("factoextra") 
df.pca <- PCA(t(ex), graph = F)
fviz_pca_ind(df.pca,
             geom.ind = "point",
             col.ind = group_list,
             addEllipses = TRUE, 
             legend.title = "Groups"
)


d <- t(ex)
gene.pca <- PCA(d, ncp = 2, scale.unit = TRUE, graph = FALSE)
gene.pca
plot(gene.pca)


# Save data
save(df.pca,file = "2.PCA_results.rdata")
