# Supplementary material for: LINC01936 inhibits the proliferation and metastasis of lung squamous cell carcinoma probably by EMT signaling and immune infiltration
Source: PeerJ. 2023 Dec 7;11:e16447. doi: 10.7717/peerj.16447 (PMC10710776; doi:10.7717/peerj.16447)
Supplement: Supplemental Information 1 — The differentially expressed lncRNAs from LUSC and normal tissues were collected using the DEseq2, edgeR and Limma packages in R platform. [file peerj-11-16447-s001.zip › S1.TCGA differentially expressed genes/01.TCGA-LUSC-lncRNA/04_Three R packages DEG.R]

# Some general Settings
rm(list = ls())
options(stringsAsFactors = F)
# options(scipen=500)
getwd()
# dev.off()

# Import data
load("lusc_lncRNA_symbol.rdata")
merge <- merge_ex
merge <- na.omit(merge)
# group_list <- c(rep("normal",9),rep("tumor",9)) 
group_list <- factor(group_list,levels = c("normal","tumor"))
class(group_list)
group_list
# rownames(merge) <- merge$merge_name
expr <- merge

# Zero out
exprSet <- expr[apply(expr,1,function(x){sum(x>1)>60}),]
expr <- exprSet
# DESeq2 process
library(DESeq2)
colData <- data.frame(row.names =colnames(expr), 
                      condition=group_list)
dds <- DESeqDataSetFromMatrix(
countData = expr,
colData = colData,
design = ~ condition)
# The reference factor should be the control group dds$condition <- relevel(dds$condition, ref = "untrt")
dds <- DESeq(dds)

# Pairwise comparison
res <- results(dds, contrast = c("condition",rev(levels(group_list))))
resOrdered <- res[order(res$pvalue),] # Sort by p-value
DEG <- as.data.frame(resOrdered)
head(DEG)

# Remove NA value
DEG <- na.omit(DEG)

#The up-regulated and down-regulated genes of change column were added
# logFC_cutoff <- with(DEG,mean(abs(log2FoldChange)) + 2*sd(abs(log2FoldChange)))
# logFC_cutoff <- log(2)
logFC_cutoff <- 1
DEG$change = as.factor(
  ifelse(DEG$padj < 0.01 & abs(DEG$log2FoldChange) > logFC_cutoff,
         ifelse(DEG$log2FoldChange > logFC_cutoff ,'UP','DOWN'),'NOT')
)
# DEG$change = as.factor(
#   ifelse(DEG$padj < 0.05 & abs(DEG$log2FoldChange) > logFC_cutoff,
#          ifelse(DEG$log2FoldChange > logFC_cutoff ,'UP','DOWN'),'NOT')
# )
head(DEG)
DESeq2_DEG <- DEG
dim(DESeq2_DEG)
# c <- row.names(DESeq2_DEG[DESeq2_DEG$change != "NOT",])
# c
# exp88 <- expr[row.names(expr) %in% c,]
# edgeR process
library(edgeR)
 dge <- DGEList(counts=expr,group=group_list)
 dge$samples$lib.size <- colSums(dge$counts)
 dge <- calcNormFactors(dge) 
 
 design <- model.matrix(~0+group_list)
 rownames(design)<-colnames(dge)
 colnames(design)<-levels(group_list)

dge <- estimateGLMCommonDisp(dge,design)
dge <- estimateGLMTrendedDisp(dge, design)
dge <- estimateGLMTagwiseDisp(dge, design)

fit <- glmFit(dge, design)
fit2 <- glmLRT(fit, contrast=c(-1,1)) 

DEG=topTags(fit2, n=nrow(expr))
DEG=as.data.frame(DEG)
# logFC_cutoff <- with(DEG,mean(abs(logFC)) + 2*sd(abs(logFC)))
# logFC_cutoff <- log(2)
logFC_cutoff <- 1
DEG$change = as.factor(
  ifelse(DEG$FDR < 0.01 & abs(DEG$logFC) > logFC_cutoff,
         ifelse(DEG$logFC > logFC_cutoff ,'UP','DOWN'),'NOT')
)
# DEG$change = as.factor(
#   ifelse(DEG$padj < 0.05 & abs(DEG$log2FoldChange) > logFC_cutoff,
#          ifelse(DEG$log2FoldChange > logFC_cutoff ,'UP','DOWN'),'NOT')
# )
head(DEG)

table(DEG$change)

edgeR_DEG <- DEG


# Limma-Voom process
 library(limma)
 
 design <- model.matrix(~0+group_list)
 colnames(design)=levels(group_list)
 rownames(design)=colnames(expr)
 
 dge <- DGEList(counts=expr)
 dge <- calcNormFactors(dge)
 logCPM <- cpm(dge, log=TRUE, prior.count=3)

v <- voom(dge,design, normalize="quantile")
fit <- lmFit(v, design)

constrasts = paste(rev(levels(group_list)),collapse = "-")
cont.matrix <- makeContrasts(contrasts=constrasts,levels = design) 
fit2=contrasts.fit(fit,cont.matrix)
fit2=eBayes(fit2)

DEG = topTable(fit2, coef=constrasts, n=Inf)
DEG = na.omit(DEG)
# logFC_cutoff <- with(DEG,mean(abs(logFC)) + 2*sd(abs(logFC)) )
# logFC_cutoff <- log(2)
logFC_cutoff <- 1
DEG$change = as.factor(
  ifelse(DEG$adj.P.Val < 0.01 & abs(DEG$logFC) > logFC_cutoff,
         ifelse(DEG$logFC > logFC_cutoff ,'UP','DOWN'),'NOT')
)
# DEG$change = as.factor(
#   ifelse(DEG$padj < 0.05 & abs(DEG$log2FoldChange) > logFC_cutoff,
#          ifelse(DEG$log2FoldChange > logFC_cutoff ,'UP','DOWN'),'NOT')
# )
head(DEG)
limma_voom_DEG <- DEG
save(DESeq2_DEG,edgeR_DEG,limma_voom_DEG,group_list,file = "4.three_R_packages_DEG.Rdata")


#####################################
# DESeq2_DEG$merge_name <- row.names(DESeq2_DEG)
# DESeq2_20210127 <- merge(DESeq2_DEG, merge_ex, by = "merge_name")
# write.csv(DESeq2_20210127, file = "DESeq2_6 For sample _ difference analysis + expression counts.csv")
# 
# edgeR_DEG$merge_name <- row.names(edgeR_DEG)
# edgeR_DEG_20210127 <- merge(edgeR_DEG, merge_ex, by = "merge_name")
# write.csv(edgeR_DEG_20210127, file = "edgeR_6 For sample _ difference analysis + expression counts.csv")
# 
# limma_voom_DEG$merge_name <- row.names(limma_voom_DEG)
# limma_voom_DEG_20210127 <- merge(limma_voom_DEG, merge_ex, by = "merge_name")
# write.csv(limma_voom_DEG_20210127, file = "limma_6 For sample _ difference analysis + expression counts.csv")


write.csv(DESeq2_DEG, file = "DESeq2_DEG_lusc_lncRNA.csv")
write.csv(edgeR_DEG, file = "edgeR_DEG_lusc_lncRNA.csv")
write.csv(limma_voom_DEG, file = "limma_voom_DEG_lusc_lncRNA.csv")
