# Supplementary material for: LINC01936 inhibits the proliferation and metastasis of lung squamous cell carcinoma probably by EMT signaling and immune infiltration
Source: PeerJ. 2023 Dec 7;11:e16447. doi: 10.7717/peerj.16447 (PMC10710776; doi:10.7717/peerj.16447)
Supplement: Supplemental Information 1 — The differentially expressed lncRNAs from LUSC and normal tissues were collected using the DEseq2, edgeR and Limma packages in R platform. [file peerj-11-16447-s001.zip › S1.TCGA differentially expressed genes/01.TCGA-LUSC-lncRNA/05_Three R packages DEG Visualization.R]

# Some general Settings
rm(list = ls())
options(stringsAsFactors = F)
# options(scipen=500)
getwd()
dev.off()

#The plotting function is in 3-plotfunction.R, provided in the sample data, and needs to be placed in the working directory.
load("lusc_lncRNA_symbol.rdata")
merge <- merge_ex
merge <- na.omit(merge)
rownames(merge) <- merge$merge_name
expr <- merge[,-1]
load("4.three_R_packages_DEG.Rdata")
source("3-plotfunction.R")
logFC_cutoff <- 1
expr[1:4,1:4]

dat = log(expr+1)
# group_list <- c(rep("normal",9),rep("tumor",9)) 
pca.plot = draw_pca(dat,group_list)

cg1 = rownames(DESeq2_DEG)[DESeq2_DEG$change !="NOT"]
cg2 = rownames(edgeR_DEG)[edgeR_DEG$change !="NOT"]
cg3 = rownames(limma_voom_DEG)[limma_voom_DEG$change !="NOT"]

data_matrix=t(scale(t(expr)))
fivenum(data_matrix)
bk = c(seq(-2.3,2.3, length=900))

h1 = draw_heatmap(expr[cg1,],group_list)
h2 = draw_heatmap(expr[cg2,],group_list)
h3 = draw_heatmap(expr[cg3,],group_list)
h1
h2
h3

v1 = draw_volcano(test = DESeq2_DEG[,c(2,5,7)],pkg = 1)
v2 = draw_volcano(test = edgeR_DEG[,c(1,4,6)],pkg = 2)
v3 = draw_volcano(test = limma_voom_DEG[,c(1,4,7)],pkg = 3)
v1
v2
v3
##　
library(patchwork)
(h1 + h2 + h3) / (v1 + v2 + v3) +plot_layout(guides = 'collect')


# Intersection of three R-packet differential genes
UP=function(df){
  rownames(df)[df$change=="UP"]
}
DOWN=function(df){
  rownames(df)[df$change=="DOWN"]
}

up = intersect(intersect(UP(DESeq2_DEG),UP(edgeR_DEG)),UP(limma_voom_DEG))
down = intersect(intersect(DOWN(DESeq2_DEG),DOWN(edgeR_DEG)),DOWN(limma_voom_DEG))

hp = draw_heatmap(expr[c(up,down),],group_list)

#Venn diagrams were drawn for up-regulated and down-regulated genes respectively

up.plot <- venn(UP(DESeq2_DEG),UP(edgeR_DEG),UP(limma_voom_DEG),
                "UPgene"
)
class(up.plot)

down.plot <- venn(DOWN(DESeq2_DEG),DOWN(edgeR_DEG),DOWN(limma_voom_DEG),
                  "DOWNgene"
)


library(cowplot)
library(ggplotify)
up.plot = as.ggplot(as_grob(up.plot))
down.plot = as.ggplot(as_grob(down.plot))
library(patchwork)
up.plot + down.plot

pca.plot + hp+up.plot +down.plot
ggsave("deg.png",height = 10,width = 10)

# Output two difference sets
write.csv(up,file = "up.csv")
write.csv(down,file = "down.csv")
