# Supplementary material for: LINC01936 inhibits the proliferation and metastasis of lung squamous cell carcinoma probably by EMT signaling and immune infiltration
Source: PeerJ. 2023 Dec 7;11:e16447. doi: 10.7717/peerj.16447 (PMC10710776; doi:10.7717/peerj.16447)
Supplement: Supplemental Information 1 — The differentially expressed lncRNAs from LUSC and normal tissues were collected using the DEseq2, edgeR and Limma packages in R platform. [file peerj-11-16447-s001.zip › S1.TCGA differentially expressed genes/01.TCGA-LUSC-lncRNA/DESeq2_DEG_lusc_lncRNA.csv]

			baseMean	log2FoldChange	lfcSE	stat	pvalue	padj	change
AL049555.1	ENSG00000261116	lncRNA	1362.953914	6.555758001	0.186679663	35.1176871	3.6208E-270	3.4097E-266	UP
KCNMB2-AS1	ENSG00000237978	lncRNA	482.1171147	7.422002894	0.219251289	33.85158164	3.4398E-251	1.6196E-247	UP
CASC9	ENSG00000249395	lncRNA	677.5530925	7.510803173	0.242266393	31.0022496	5.027E-211	1.578E-207	UP
BBOX1-AS1	ENSG00000254560	lncRNA	339.5656685	6.828068364	0.225492759	30.2806547	2.061E-201	4.8521E-198	UP
MIR205HG	ENSG00000230937	lncRNA	5400.471067	6.089098537	0.217952137	27.93777854	9.2799E-172	1.7478E-168	UP
AC093110.1	ENSG00000238018	lncRNA	94.65391766	-3.891428399	0.14307395	-27.19872058	6.7252E-163	1.0555E-159	DOWN
LANCL1-AS1	ENSG00000234281	lncRNA	40.96130473	-4.227225989	0.158401816	-26.68672673	6.7114E-157	9.0288E-154	DOWN
LINC00511	ENSG00000227036	lncRNA	2218.912971	3.990413695	0.152735648	26.12627601	1.8339E-150	2.1587E-147	UP
DLX6-AS1	ENSG00000231764	lncRNA	313.8893749	6.810142531	0.266702986	25.53455674	8.1507E-144	8.5284E-141	UP
CALML3-AS1	ENSG00000205488	lncRNA	305.7251589	6.094672317	0.242923772	25.08882626	6.5859E-139	6.2019E-136	UP
LINC01748	ENSG00000226476	lncRNA	137.0125151	5.713405838	0.230834049	24.75113985	3.0139E-135	2.5802E-132	UP
LINC01572	ENSG00000261008	lncRNA	58.89364479	3.220307814	0.131783441	24.43636166	7.0274E-132	5.5147E-129	UP
LINC01980	ENSG00000225548	lncRNA	250.4007791	9.134477738	0.382540077	23.87848564	5.1252E-126	3.7126E-123	UP
AC093895.2	ENSG00000249001	lncRNA	125.7311652	5.335447916	0.228847595	23.3144155	3.1662E-120	2.1297E-117	UP
AC007128.1	ENSG00000229970	lncRNA	68.12510487	6.574508457	0.284060103	23.14477952	1.6408E-118	1.0301E-115	UP
AC079160.1	ENSG00000250546	lncRNA	76.80387875	8.078003676	0.351379985	22.98936769	5.955E-117	3.5049E-114	UP
AC099850.4	ENSG00000265415	lncRNA	179.8259546	3.062366724	0.133388022	22.95833378	1.2165E-116	6.7386E-114	UP
AC005537.2	ENSG00000232006	lncRNA	102.0753744	5.147863612	0.224842091	22.89546228	5.1559E-116	2.6974E-113	UP
AC022031.2	ENSG00000267284	lncRNA	91.45793145	7.868220781	0.353963474	22.22890599	1.8048E-109	8.9451E-107	UP
AC011632.1	ENSG00000253706	lncRNA	230.5539565	7.944934609	0.359569811	22.09566644	3.479E-108	1.6381E-105	UP
AP000866.2	ENSG00000250073	lncRNA	28.45756977	-3.203673633	0.145166485	-22.06896198	6.2817E-108	2.8169E-105	DOWN
LINC00519	ENSG00000258955	lncRNA	258.1233265	5.978633416	0.271020287	22.05972653	7.7047E-108	3.298E-105	UP
AC013652.1	ENSG00000259345	lncRNA	145.4113838	3.691008583	0.16754611	22.0298077	1.4921E-107	6.109E-105	UP
LINC00958	ENSG00000251381	lncRNA	1078.104234	5.73302441	0.260824796	21.9803657	4.4387E-107	1.7416E-104	UP
AP005230.1	ENSG00000263745	lncRNA	83.08736453	5.998836988	0.272952662	21.97757272	4.7203E-107	1.7781E-104	UP
LINC00668	ENSG00000265933	lncRNA	478.810876	7.094268723	0.322879913	21.9718491	5.3544E-107	1.9393E-104	UP
AC027288.3	ENSG00000257894	lncRNA	71.02570566	-4.249194818	0.193867817	-21.91800003	1.7498E-106	6.1028E-104	DOWN
AL445307.1	ENSG00000228692	lncRNA	3.022336492	-4.356153854	0.198839672	-21.90787087	2.1856E-106	7.3508E-104	DOWN
VPS9D1-AS1	ENSG00000261373	lncRNA	572.17042	3.626389667	0.165625713	21.89508864	2.8934E-106	9.3956E-104	UP
AC112206.2	ENSG00000249364	lncRNA	22.51831978	-3.823404163	0.174814272	-21.87123577	4.8817E-106	1.5324E-103	DOWN
AC010168.1	ENSG00000214772	lncRNA	64.69376284	4.833034938	0.222644705	21.70738775	1.7471E-104	5.3072E-102	UP
AL117329.1	ENSG00000224271	lncRNA	58.24885279	8.175087437	0.377862501	21.63508531	8.3994E-104	2.4718E-101	UP
AC133785.1	ENSG00000233221	lncRNA	58.01561475	7.708460592	0.358434525	21.50590986	1.3707E-102	3.91151E-100	UP
LINC00491	ENSG00000250682	lncRNA	93.26700045	7.52412289	0.350622842	21.45930608	3.7384E-102	1.03543E-99	UP
AP003390.1	ENSG00000254854	lncRNA	73.1215971	4.585029043	0.215098649	21.315936	8.0776E-101	2.17334E-98	UP
AC116407.1	ENSG00000214708	lncRNA	55.98364924	-4.139547123	0.194288886	-21.30614468	9.9564E-101	2.60443E-98	DOWN
ADAMTS9-AS2	ENSG00000241684	lncRNA	31.46625134	-3.648052715	0.171468906	-21.2753017	1.92272E-100	4.89359E-98	DOWN
PCAT6	ENSG00000228288	lncRNA	317.4507692	3.055457	0.14377707	21.25135114	3.20314E-100	7.93789E-98	UP
TMPO-AS1	ENSG00000257167	lncRNA	238.1398393	2.385854686	0.112597692	21.18919712	1.20128E-99	2.90063E-97	UP
AC006206.2	ENSG00000256417	lncRNA	166.8111517	4.722443958	0.223635652	21.11668648	5.58797E-99	1.31555E-96	UP
TFAP2A-AS1	ENSG00000229950	lncRNA	52.89741848	3.300068498	0.15644796	21.09371377	9.08425E-99	2.0865E-96	UP
G2E3-AS1	ENSG00000257636	lncRNA	84.02239027	8.46642321	0.401995318	21.06099956	1.81309E-98	4.0652E-96	UP
AL512363.1	ENSG00000224984	lncRNA	86.82514651	7.168686399	0.341555143	20.98837199	8.3766E-98	1.83448E-95	UP
AC087854.1	ENSG00000251034	lncRNA	46.2756757	-2.248852031	0.107296459	-20.95923819	1.54541E-97	3.30752E-95	DOWN
AL606469.1	ENSG00000224215	lncRNA	22.09574663	-5.537916486	0.266123896	-20.80954236	3.54715E-96	7.42299E-94	DOWN
MIR924HG	ENSG00000267374	lncRNA	108.1017057	4.726354383	0.230205589	20.53101493	1.13774E-93	2.32914E-91	UP
AL031058.1	ENSG00000261189	lncRNA	174.61588	3.18329125	0.155148985	20.51764154	1.49806E-93	3.00153E-91	UP
AC009264.1	ENSG00000234352	lncRNA	129.5046817	8.021300097	0.391011262	20.51424311	1.6065E-93	3.15174E-91	UP
FOXD3-AS1	ENSG00000230798	lncRNA	80.69471695	7.55450254	0.368613908	20.49435025	2.41793E-93	4.64686E-91	UP
AL590226.1	ENSG00000228401	lncRNA	21.340694	-4.472419517	0.218308017	-20.48673969	2.82702E-93	5.32442E-91	DOWN
AC007128.2	ENSG00000272328	lncRNA	24.20681738	7.085114551	0.346203269	20.46518671	4.39994E-93	8.12435E-91	UP
MELTF-AS1	ENSG00000228109	lncRNA	269.0540371	2.92444118	0.143010209	20.44917771	6.10964E-93	1.10643E-90	UP
POU6F2-AS2	ENSG00000233854	lncRNA	43.0147354	7.513757506	0.368313272	20.40045278	1.65674E-92	2.94369E-90	UP
HID1-AS1	ENSG00000263586	lncRNA	9.2292905	-4.114196988	0.202181145	-20.34906367	4.73227E-92	8.25256E-90	DOWN
AL133355.1	ENSG00000260461	lncRNA	161.2998591	-2.453511242	0.120653704	-20.3351506	6.28463E-92	1.07604E-89	DOWN
LINC00968	ENSG00000246430	lncRNA	64.65486173	-4.440509138	0.218383704	-20.33351873	6.49719E-92	1.09257E-89	DOWN
HOXC13-AS	ENSG00000249641	lncRNA	83.53351445	8.359404408	0.411643874	20.30736989	1.10674E-91	1.82846E-89	UP
AP001189.1	ENSG00000236304	lncRNA	33.92170506	-4.065902901	0.201080283	-20.22029628	6.48923E-91	1.0536E-88	DOWN
AC020907.1	ENSG00000179066	lncRNA	100.1772895	6.600577167	0.326662012	20.20613642	8.64566E-91	1.37993E-88	UP
DDX11-AS1	ENSG00000245614	lncRNA	63.74529067	2.880349399	0.142769584	20.17481124	1.62985E-90	2.55804E-88	UP
LINC02163	ENSG00000251026	lncRNA	28.57288746	7.324086615	0.3633448	20.15740039	2.31742E-90	3.57756E-88	UP
AC005884.1	ENSG00000267207	lncRNA	3.6597912	-4.032916217	0.200405994	-20.12373051	4.57336E-90	6.94634E-88	DOWN
AL133215.2	ENSG00000273162	lncRNA	35.76597226	3.065052176	0.152965404	20.03755154	2.59209E-89	3.87455E-87	UP
AC022075.1	ENSG00000245648	lncRNA	594.9362829	4.055936391	0.203565227	19.92450507	2.49501E-88	3.67117E-86	UP
AC010275.1	ENSG00000248268	lncRNA	66.41184731	6.772854498	0.340054024	19.91699562	2.8987E-88	4.19954E-86	UP
LINC02428	ENSG00000248740	lncRNA	47.41092412	7.358523738	0.36974523	19.90160557	3.941E-88	5.62309E-86	UP
AC104984.5	ENSG00000266120	lncRNA	5.285635871	-4.77276821	0.24011614	-19.87691542	6.4478E-88	9.06253E-86	DOWN
FEZF1-AS1	ENSG00000230316	lncRNA	356.2802823	5.855804319	0.2966097	19.74245724	9.31366E-87	1.2898E-84	UP
LINC01234	ENSG00000249550	lncRNA	318.521696	7.173453266	0.363433104	19.73802931	1.01667E-86	1.38753E-84	UP
AC010595.1	ENSG00000250874	lncRNA	28.16143198	7.420184583	0.377549949	19.65351765	5.39418E-86	7.25671E-84	UP
HAGLROS	ENSG00000226363	lncRNA	135.725665	4.455842871	0.227378817	19.59656108	1.65433E-85	2.1942E-83	UP
AC011374.1	ENSG00000260581	lncRNA	195.0997647	5.402722724	0.279453383	19.33318058	2.82457E-83	3.6943E-81	UP
CASC8	ENSG00000246228	lncRNA	122.2248505	4.671434873	0.241637589	19.33240146	2.86755E-83	3.69914E-81	UP
AC116049.2	ENSG00000249413	lncRNA	21.08813368	7.004678778	0.364372508	19.22394976	2.33315E-82	2.96909E-80	UP
AF127577.3	ENSG00000235277	lncRNA	32.33417062	7.560428277	0.393497921	19.21338812	2.85979E-82	3.59075E-80	UP
SLC2A1-AS1	ENSG00000227533	lncRNA	113.7274643	3.310305596	0.172367742	19.20490197	3.36759E-82	4.17271E-80	UP
AP000251.1	ENSG00000237594	lncRNA	34.88196641	4.745426728	0.247113345	19.20344178	3.46362E-82	4.23597E-80	UP
AC096921.2	ENSG00000261468	lncRNA	39.301339	-3.016972671	0.157808843	-19.11789356	1.792E-81	2.16349E-79	DOWN
AC025575.2	ENSG00000258053	lncRNA	136.6950078	6.490223758	0.340017313	19.08792142	3.1818E-81	3.79279E-79	UP
LINC01206	ENSG00000242512	lncRNA	1512.60091	9.180043272	0.481118673	19.08062146	3.65883E-81	4.30689E-79	UP
MIR3945HG	ENSG00000251230	lncRNA	40.56000558	-4.338009132	0.228090316	-19.01882205	1.1913E-80	1.385E-78	DOWN
SNHG1	ENSG00000255717	lncRNA	3220.030764	1.958752373	0.10333454	18.95544677	3.98158E-80	4.57251E-78	UP
LINC02820	ENSG00000258815	lncRNA	61.02580901	6.786671017	0.358804787	18.91466128	8.63736E-80	9.79976E-78	UP
AC021504.1	ENSG00000267313	lncRNA	215.6792094	4.95604772	0.262180942	18.90315784	1.07426E-79	1.20433E-77	UP
AC006305.2	ENSG00000206129	lncRNA	134.993773	4.920680983	0.260626694	18.88018802	1.65994E-79	1.83902E-77	UP
AC026401.3	ENSG00000280206	lncRNA	744.5498826	2.307123501	0.123696982	18.65141309	1.22983E-77	1.34667E-75	UP
LINC01633	ENSG00000260976	lncRNA	14.42799014	6.515936361	0.349867718	18.62399994	2.05291E-77	2.2221E-75	UP
TYMSOS	ENSG00000176912	lncRNA	71.72248392	3.157996832	0.169877178	18.58988279	3.88025E-77	4.15231E-75	UP
PCAT7	ENSG00000231806	lncRNA	85.22115062	3.964893084	0.213609886	18.56137451	6.59944E-77	6.9828E-75	UP
AL021707.2	ENSG00000228274	lncRNA	145.2302412	1.836631186	0.09908391	18.53611942	1.0557E-76	1.10461E-74	UP
AC106799.2	ENSG00000248973	lncRNA	35.5435527	7.577516235	0.409335827	18.51173469	1.66066E-76	1.71851E-74	UP
AC091057.1	ENSG00000187951	lncRNA	426.1129499	2.114490482	0.114402822	18.48285256	2.83774E-76	2.90467E-74	UP
AC027228.2	ENSG00000261762	lncRNA	61.04181564	3.278784566	0.177674422	18.45389188	4.85215E-76	4.9132E-74	UP
LINC01082	ENSG00000269186	lncRNA	4.908623678	-4.659926349	0.253009437	-18.41799422	9.42311E-76	9.44015E-74	DOWN
AC020891.2	ENSG00000259306	lncRNA	18.79525164	6.602277546	0.359208184	18.38008665	1.89665E-75	1.88008E-73	UP
OGFRP1	ENSG00000182057	lncRNA	76.77019058	2.562421977	0.140054688	18.2958672	8.92692E-75	8.75675E-73	UP
AC092969.1	ENSG00000240086	lncRNA	64.81729235	5.672951164	0.310343358	18.27959587	1.20314E-74	1.16804E-72	UP
AC018647.1	ENSG00000227544	lncRNA	13.26848922	-3.725596456	0.203847389	-18.27640015	1.27573E-74	1.22588E-72	DOWN
AC112722.1	ENSG00000250410	lncRNA	7.505988792	-3.25562072	0.179040138	-18.18374787	6.94229E-74	6.60359E-72	DOWN
IGFL2-AS1	ENSG00000268621	lncRNA	308.2661203	6.716874219	0.370755673	18.11671326	2.35234E-73	2.2152E-71	UP
FAM83A-AS1	ENSG00000204949	lncRNA	161.8851513	6.452403237	0.356437552	18.10247885	3.04644E-73	2.84043E-71	UP
AC106900.1	ENSG00000270460	lncRNA	24.77298189	5.95324692	0.32897591	18.09630051	3.40804E-73	3.14642E-71	UP
LINC00898	ENSG00000205634	lncRNA	44.37128214	7.60024461	0.420852814	18.05915122	6.68425E-73	6.11122E-71	UP
FENDRR	ENSG00000268388	lncRNA	464.6744894	-4.145858636	0.229584131	-18.05812373	6.80982E-73	6.16616E-71	DOWN
AC087521.1	ENSG00000244953	lncRNA	23.23131792	-3.894819427	0.215958402	-18.03504469	1.03412E-72	9.27456E-71	DOWN
ADAMTS9-AS1	ENSG00000241158	lncRNA	48.00406085	-4.062169835	0.225264233	-18.03291083	1.07481E-72	9.54861E-71	DOWN
TRPM2-AS	ENSG00000230061	lncRNA	141.0065933	4.639012448	0.257529369	18.01352776	1.52587E-72	1.34291E-70	UP
PVT1	ENSG00000249859	lncRNA	885.1681036	2.37291434	0.131980799	17.97923909	2.83354E-72	2.47069E-70	UP
HOXC-AS2	ENSG00000250133	lncRNA	48.25896297	5.785272234	0.322097846	17.9612261	3.92051E-72	3.38711E-70	UP
ACOXL-AS1	ENSG00000204581	lncRNA	13.14147134	-2.769859258	0.154483456	-17.92981153	6.90132E-72	5.90816E-70	DOWN
AL583808.1	ENSG00000225087	lncRNA	46.78945613	5.805943139	0.324046503	17.91700597	8.688E-72	7.37071E-70	UP
AL109741.1	ENSG00000225938	lncRNA	12.53291909	-3.199698462	0.178607224	-17.91472033	9.0523E-72	7.6112E-70	DOWN
MIR497HG	ENSG00000267532	lncRNA	40.1612112	-2.164243509	0.12095901	-17.89237128	1.35229E-71	1.12695E-69	DOWN
AL033384.1	ENSG00000236740	lncRNA	187.9952312	4.793625732	0.268175061	17.87498698	1.84718E-71	1.52587E-69	UP
AC011511.5	ENSG00000267607	lncRNA	93.73317414	-4.210748225	0.235660554	-17.86785338	2.09918E-71	1.71895E-69	DOWN
AC069277.1	ENSG00000189229	lncRNA	38.66959674	5.472903814	0.306631424	17.84847667	2.97028E-71	2.40532E-69	UP
AC012073.1	ENSG00000271936	lncRNA	96.33131266	1.901180042	0.106519808	17.84813614	2.98845E-71	2.40532E-69	UP
SNHG4	ENSG00000281398	lncRNA	218.3798929	2.547819528	0.142788974	17.84325115	3.26155E-71	2.60288E-69	UP
LINC01290	ENSG00000260468	lncRNA	11.86849815	-2.481006283	0.139670423	-17.76329045	1.36022E-70	1.0764E-68	DOWN
AC006273.1	ENSG00000272473	lncRNA	9.049214311	-3.057632604	0.172159606	-17.76045311	1.43075E-70	1.12278E-68	DOWN
MIR4713HG	ENSG00000259240	lncRNA	24.25206515	5.729001037	0.323031183	17.73513315	2.24564E-70	1.7477E-68	UP
PPP1R14B-AS1	ENSG00000256940	lncRNA	112.2444019	3.652241153	0.206011401	17.72834481	2.53385E-70	1.95584E-68	UP
PCCA-DT	ENSG00000274605	lncRNA	463.7069433	2.286674829	0.129361237	17.67666174	6.34432E-70	4.85727E-68	UP
ZFPM2-AS1	ENSG00000251003	lncRNA	230.5093866	5.176373125	0.293616235	17.62972382	1.45677E-69	1.10632E-67	UP
AC011287.1	ENSG00000229618	lncRNA	60.04027414	7.291779452	0.414225189	17.60341875	2.31894E-69	1.747E-67	UP
HOXA11-AS	ENSG00000240990	lncRNA	61.05810817	6.014768673	0.342020281	17.58600002	3.15368E-69	2.357E-67	UP
DSG1-AS1	ENSG00000266729	lncRNA	51.57421356	7.107533604	0.404799881	17.55814153	5.15351E-69	3.82131E-67	UP
AL513123.1	ENSG00000236347	lncRNA	20.00639475	6.984269318	0.39780424	17.55705096	5.25346E-69	3.86499E-67	UP
LINC02253	ENSG00000259485	lncRNA	104.4590358	6.608886671	0.37893287	17.4407849	4.04481E-68	2.95271E-66	UP
LINC02562	ENSG00000260265	lncRNA	351.4603332	3.406341712	0.19532372	17.4394677	4.13911E-68	2.99831E-66	UP
C5orf34-AS1	ENSG00000248554	lncRNA	67.55676372	4.273620135	0.24517698	17.43075607	4.82044E-68	3.4652E-66	UP
AP001107.9	ENSG00000255468	lncRNA	90.49368844	-1.830891449	0.105056552	-17.42767497	5.08728E-68	3.62931E-66	DOWN
AC135012.3	ENSG00000268505	lncRNA	10.15443364	-5.153775582	0.296275493	-17.39521392	8.96913E-68	6.35055E-66	DOWN
SOX21-AS1	ENSG00000227640	lncRNA	503.4525188	4.06897654	0.233975001	17.3906465	9.71324E-68	6.82609E-66	UP
SMIM25	ENSG00000224397	lncRNA	625.2325094	-3.065192891	0.176767479	-17.34025344	2.33704E-67	1.63022E-65	DOWN
C5orf66-AS1	ENSG00000249082	lncRNA	85.20171225	8.039274348	0.464317487	17.31417525	3.67754E-67	2.54643E-65	UP
GATA6-AS1	ENSG00000266010	lncRNA	25.79975182	-3.302016446	0.190766118	-17.30923958	4.00671E-67	2.7541E-65	DOWN
AC083973.1	ENSG00000253408	lncRNA	42.27685158	4.457878866	0.25757222	17.30729685	4.14419E-67	2.82796E-65	UP
AC009271.1	ENSG00000267327	lncRNA	66.09391728	4.951894676	0.286562715	17.28031739	6.61828E-67	4.48377E-65	UP
AC104211.2	ENSG00000253177	lncRNA	2.620046459	-4.356803102	0.25228553	-17.26933408	8.00609E-67	5.38524E-65	DOWN
PCAT19	ENSG00000267107	lncRNA	301.7531354	-3.005352358	0.174189263	-17.25337314	1.05553E-66	7.04959E-65	DOWN
FIRRE	ENSG00000213468	lncRNA	123.3263934	3.746619793	0.217378992	17.23542719	1.43986E-66	9.54869E-65	UP
MIR2052HG	ENSG00000254349	lncRNA	34.95877405	4.925434677	0.285875386	17.22930661	1.60058E-66	1.05404E-64	UP
SFTA1P	ENSG00000225383	lncRNA	475.6143038	-4.616479028	0.269110801	-17.15456611	5.81024E-66	3.79965E-64	DOWN
LINC01807	ENSG00000232023	lncRNA	50.26784758	7.488369335	0.436634833	17.15018768	6.26498E-66	4.06878E-64	UP
NPSR1-AS1	ENSG00000197085	lncRNA	24.42422329	6.737927173	0.394338491	17.08665862	1.86562E-65	1.20333E-63	UP
AC104041.1	ENSG00000259692	lncRNA	39.01508411	4.298325047	0.251898218	17.0637374	2.76298E-65	1.77E-63	UP
AL590226.2	ENSG00000279141	lncRNA	220.8049483	4.147814365	0.243314595	17.04712522	3.67152E-65	2.33613E-63	UP
DARS-AS1	ENSG00000231890	lncRNA	141.3733711	2.135213554	0.125309955	17.03945667	4.18602E-65	2.64562E-63	UP
LINC00626	ENSG00000225826	lncRNA	89.40369508	7.476155017	0.439651661	17.00472371	7.57615E-65	4.75631E-63	UP
LINC01703	ENSG00000225518	lncRNA	64.37668426	2.982866639	0.175627279	16.9840736	1.07741E-64	6.71921E-63	UP
AL033397.2	ENSG00000249379	lncRNA	58.75826683	4.443091146	0.261875644	16.9664161	1.45548E-64	9.01728E-63	UP
AC080037.2	ENSG00000263893	lncRNA	49.59872471	4.77023443	0.281893507	16.92211529	3.09126E-64	1.90264E-62	UP
AP001189.3	ENSG00000254810	lncRNA	33.72812989	-3.307056093	0.195652433	-16.90270878	4.29705E-64	2.62762E-62	DOWN
MED4-AS1	ENSG00000229111	lncRNA	7.916574012	-2.423497425	0.143764019	-16.8574685	9.24655E-64	5.61772E-62	DOWN
AC009123.1	ENSG00000250685	lncRNA	37.93022565	4.434263742	0.263190284	16.84812859	1.08287E-63	6.53681E-62	UP
AL354993.2	ENSG00000259723	lncRNA	20.2294077	3.730545266	0.221876811	16.8135879	1.94062E-63	1.164E-61	UP
LINC00607	ENSG00000235770	lncRNA	35.99463842	-3.088432893	0.183871491	-16.79669248	2.58037E-63	1.53794E-61	DOWN
LINC01852	ENSG00000236914	lncRNA	46.07384389	-1.86877831	0.111786272	-16.71742225	9.78615E-63	5.79599E-61	DOWN
DUXAP8	ENSG00000206195	lncRNA	346.2762888	3.376815575	0.202040594	16.71355001	1.04429E-62	6.14631E-61	UP
LINC02657	ENSG00000242147	lncRNA	54.93098682	6.513045592	0.390199106	16.69159535	1.50884E-62	8.82533E-61	UP
AC093278.2	ENSG00000261269	lncRNA	138.1679104	-2.489414712	0.149204146	-16.68462157	1.69577E-62	9.85746E-61	DOWN
LINC01096	ENSG00000246095	lncRNA	23.83111085	6.463803846	0.387607688	16.67614973	1.95415E-62	1.12897E-60	UP
LINC00891	ENSG00000281852	lncRNA	10.18572836	-3.523919891	0.212024601	-16.62033496	4.96544E-62	2.85119E-60	DOWN
LINC01305	ENSG00000231453	lncRNA	49.49077485	6.927791991	0.417039929	16.61181944	5.72307E-62	3.26631E-60	UP
FP325330.3	ENSG00000279712	lncRNA	16.16417725	6.502715515	0.392277179	16.57683869	1.0248E-61	5.81357E-60	UP
AC023906.2	ENSG00000259178	lncRNA	18.51304655	6.6951938	0.404166105	16.56545097	1.23848E-61	6.9837E-60	UP
AP003119.2	ENSG00000255100	lncRNA	34.99320134	3.176180396	0.19210315	16.53372364	2.09775E-61	1.17586E-59	UP
AL033397.1	ENSG00000231683	lncRNA	1421.422954	7.687870726	0.465557672	16.51325106	2.94577E-61	1.64144E-59	UP
LINC01645	ENSG00000224968	lncRNA	3.751798955	-4.115083855	0.249791216	-16.47409355	5.63265E-61	3.12016E-59	DOWN
LRRK2-DT	ENSG00000225342	lncRNA	208.0640269	-3.887893459	0.236075753	-16.46883852	6.14387E-61	3.38344E-59	DOWN
AL136162.1	ENSG00000271888	lncRNA	38.21724692	2.574116892	0.156553201	16.44244178	9.50124E-61	5.20193E-59	UP
AC026369.3	ENSG00000256948	lncRNA	37.91760839	-4.313929568	0.262784818	-16.41620547	1.46443E-60	7.97142E-59	DOWN
AC011899.2	ENSG00000233038	lncRNA	136.4924126	-3.069876705	0.187244197	-16.39504321	2.07493E-60	1.12297E-58	DOWN
LINC01414	ENSG00000253554	lncRNA	27.44577647	7.151424023	0.43731879	16.35288532	4.14862E-60	2.23243E-58	UP
CASC19	ENSG00000254166	lncRNA	69.07525861	6.754714154	0.413634878	16.33013681	6.02491E-60	3.22367E-58	UP
LNCAROD	ENSG00000231131	lncRNA	65.22231258	7.821335474	0.479270157	16.31926244	7.20003E-60	3.83066E-58	UP
AC068831.7	ENSG00000278514	lncRNA	18.77636927	5.106083097	0.313743721	16.27469413	1.49263E-59	7.89671E-58	UP
AC008669.1	ENSG00000260686	lncRNA	57.3216284	-2.19142693	0.134833823	-16.25279836	2.13397E-59	1.12266E-57	DOWN
ARHGEF2-AS1	ENSG00000224276	lncRNA	5.68412523	-4.41497572	0.271813505	-16.24266505	2.51746E-59	1.31705E-57	DOWN
AL118505.1	ENSG00000278192	lncRNA	87.90985156	3.102799986	0.191126587	16.2342667	2.88677E-59	1.50192E-57	UP
AC147067.2	ENSG00000272783	lncRNA	7.981124117	-3.057797333	0.188455089	-16.22560231	3.3244E-59	1.72011E-57	DOWN
LINC01605	ENSG00000253161	lncRNA	221.1205589	4.440121517	0.273681514	16.2236808	3.43008E-59	1.76509E-57	UP
AC105206.1	ENSG00000177725	lncRNA	3.402799569	-4.614493819	0.284773309	-16.20409526	4.71779E-59	2.41453E-57	DOWN
MAGEA4-AS1	ENSG00000229967	lncRNA	103.9714288	8.479866644	0.524134427	16.1788011	7.11667E-59	3.62258E-57	UP
SOX2-OT	ENSG00000242808	lncRNA	1081.500426	5.22580903	0.323133041	16.17231407	7.90717E-59	4.00332E-57	UP
AL359513.1	ENSG00000278238	lncRNA	52.10023677	2.661715442	0.165046024	16.12711033	1.64541E-58	8.28601E-57	UP
AC026992.2	ENSG00000261634	lncRNA	24.77210171	-3.816096596	0.23677724	-16.11682187	1.94351E-58	9.7351E-57	DOWN
LINC01936	ENSG00000235997	lncRNA	138.1040399	-3.498710217	0.217192162	-16.10882353	2.21192E-58	1.1021E-56	DOWN
AC010280.1	ENSG00000248359	lncRNA	40.66729822	7.229620792	0.448880411	16.10589504	2.31918E-58	1.14946E-56	UP
LINC00942	ENSG00000249628	lncRNA	784.2894154	7.007396736	0.435644299	16.08513355	3.24352E-58	1.59917E-56	UP
AL358334.2	ENSG00000258711	lncRNA	50.50508606	4.746563163	0.295132046	16.08284573	3.36557E-58	1.65071E-56	UP
AL445423.1	ENSG00000272823	lncRNA	5.293918071	-3.088451861	0.193104677	-15.99366684	1.41454E-57	6.90193E-56	DOWN
AC023509.2	ENSG00000257550	lncRNA	4.386137569	-3.019094712	0.189349527	-15.944559	3.10827E-57	1.50879E-55	DOWN
KDM4A-AS1	ENSG00000236200	lncRNA	140.7026754	2.646050488	0.166078423	15.93253619	3.7676E-57	1.81946E-55	UP
LINC02016	ENSG00000244215	lncRNA	16.0666384	-6.471335792	0.406444844	-15.92180558	4.47281E-57	2.149E-55	DOWN
AC106799.3	ENSG00000260763	lncRNA	33.49049435	6.845921758	0.429994884	15.9209377	4.53529E-57	2.16796E-55	UP
LINC01559	ENSG00000180861	lncRNA	176.9373394	6.335581871	0.398464495	15.89999099	6.33739E-57	3.0141E-55	UP
AC104938.1	ENSG00000260037	lncRNA	7.612630602	-2.010181384	0.126432651	-15.8992267	6.41517E-57	3.03576E-55	DOWN
AL391244.2	ENSG00000272455	lncRNA	154.1612751	1.950001344	0.122668904	15.89646017	6.70478E-57	3.15695E-55	UP
LINC01967	ENSG00000235493	lncRNA	16.31001367	6.283325905	0.396620029	15.84218005	1.59204E-56	7.45884E-55	UP
LDLRAD4-AS1	ENSG00000267690	lncRNA	2.635629101	-3.946138224	0.249163371	-15.83755355	1.71359E-56	7.98856E-55	DOWN
AC005993.1	ENSG00000266869	lncRNA	31.05167691	5.412094121	0.341764514	15.83574041	1.76371E-56	8.18169E-55	UP
AC011346.1	ENSG00000247199	lncRNA	12.23032509	-2.103571189	0.133052136	-15.81012714	2.64932E-56	1.22297E-54	DOWN
LINC01752	ENSG00000224961	lncRNA	59.99256976	4.260312394	0.270699084	15.73818546	8.27837E-56	3.8028E-54	UP
LINC01249	ENSG00000231532	lncRNA	68.55920937	8.408060516	0.534513007	15.73031976	9.37365E-56	4.28503E-54	UP
AC114489.2	ENSG00000224409	lncRNA	18.91542987	6.193822925	0.393841355	15.72669515	9.92584E-56	4.51554E-54	UP
LINC00702	ENSG00000233117	lncRNA	78.93448598	-3.15465653	0.200724222	-15.71637191	1.16825E-55	5.28913E-54	DOWN
IRX4-AS1	ENSG00000249116	lncRNA	25.09012769	7.372761508	0.469349922	15.70845367	1.32368E-55	5.96418E-54	UP
LINC00355	ENSG00000227674	lncRNA	47.63524246	7.778588766	0.495749557	15.6905612	1.75497E-55	7.86937E-54	UP
AL391152.1	ENSG00000258592	lncRNA	20.44142878	3.744990451	0.238682452	15.69026304	1.76323E-55	7.86937E-54	UP
AC019193.2	ENSG00000272784	lncRNA	3.861333893	-2.903883437	0.185149397	-15.68400159	1.94599E-55	8.64404E-54	DOWN
LINC01197	ENSG00000248441	lncRNA	33.27094352	-2.736367917	0.174653143	-15.66744162	2.52542E-55	1.11652E-53	DOWN
RBPMS-AS1	ENSG00000254109	lncRNA	69.37697795	-2.87685546	0.183921185	-15.64178407	3.77988E-55	1.66332E-53	DOWN
AC009806.1	ENSG00000254847	lncRNA	4.471872821	-2.826263046	0.180731977	-15.63786939	4.01953E-55	1.76055E-53	DOWN
AC105339.2	ENSG00000252690	lncRNA	42.10112249	2.30017275	0.147102598	15.63652021	4.10559E-55	1.78992E-53	UP
LINC00392	ENSG00000228295	lncRNA	120.813041	10.61626892	0.679376288	15.62649316	4.80532E-55	2.08533E-53	UP
AL109946.1	ENSG00000236064	lncRNA	19.85713114	5.25832124	0.336621914	15.62085242	5.2499E-55	2.26781E-53	UP
AC103702.2	ENSG00000272763	lncRNA	129.028182	5.467710303	0.350105165	15.61733688	5.54747E-55	2.38541E-53	UP
LINC02709	ENSG00000245522	lncRNA	60.67463238	2.683996658	0.172196337	15.58683948	8.94509E-55	3.82891E-53	UP
LINC02605	ENSG00000261618	lncRNA	58.8684695	-3.39205357	0.217669517	-15.58350299	9.42454E-55	4.01588E-53	DOWN
AC012213.4	ENSG00000271830	lncRNA	16.78441495	6.377073218	0.4092995	15.5804569	9.88457E-55	4.19293E-53	UP
AC018529.1	ENSG00000275178	lncRNA	3.76713099	-2.95668882	0.190230231	-15.5426864	1.78348E-54	7.5314E-53	DOWN
LINC02466	ENSG00000246876	lncRNA	17.06755064	6.401001753	0.412338927	15.52364168	2.40033E-54	1.0091E-52	UP
LINC00640	ENSG00000258479	lncRNA	65.8913743	3.579119159	0.230583532	15.52200686	2.46228E-54	1.03055E-52	UP
AC010148.1	ENSG00000235726	lncRNA	38.37869574	3.006062649	0.193939161	15.50002914	3.46735E-54	1.44478E-52	UP
AL513318.2	ENSG00000269994	lncRNA	356.7375008	4.196149572	0.271234893	15.47053745	5.48472E-54	2.27531E-52	UP
AP001528.1	ENSG00000255471	lncRNA	17.92774274	-2.628035142	0.1700708	-15.45259466	7.24666E-54	2.99306E-52	DOWN
AC068831.2	ENSG00000258384	lncRNA	21.88878158	1.977477165	0.127974864	15.4520748	7.30535E-54	3.00413E-52	UP
RARA-AS1	ENSG00000265666	lncRNA	110.1845676	-1.662380759	0.107849276	-15.41392594	1.31946E-53	5.40234E-52	DOWN
AL135960.1	ENSG00000226252	lncRNA	10.33673724	-3.396772845	0.221244279	-15.35304262	3.37957E-53	1.37756E-51	DOWN
AC073365.1	ENSG00000223812	lncRNA	113.3546876	8.167862345	0.532012282	15.35277027	3.39379E-53	1.37756E-51	UP
AL139385.1	ENSG00000275880	lncRNA	83.65900378	2.878389846	0.18759359	15.34375373	3.89977E-53	1.57614E-51	UP
LHFPL3-AS2	ENSG00000225329	lncRNA	189.1895977	-4.321318694	0.282244427	-15.31055455	6.50073E-53	2.61613E-51	DOWN
AC106799.1	ENSG00000231291	lncRNA	12.13435603	6.08467279	0.397469563	15.3085251	6.70676E-53	2.68756E-51	UP
AC006262.1	ENSG00000268460	lncRNA	76.88655386	3.952156772	0.258415521	15.29380572	8.40892E-53	3.35537E-51	UP
MIR22HG	ENSG00000186594	lncRNA	1185.726275	-2.011188003	0.131634141	-15.27861988	1.06165E-52	4.21839E-51	DOWN
AC012213.1	ENSG00000253477	lncRNA	25.69109389	6.088311041	0.398802099	15.26649697	1.2786E-52	5.05905E-51	UP
APOA1-AS	ENSG00000235910	lncRNA	4.65534204	-2.06360502	0.135237263	-15.25914514	1.43111E-52	5.63881E-51	DOWN
AL139023.1	ENSG00000257869	lncRNA	19.86799411	6.918878344	0.453536596	15.25539153	1.51583E-52	5.94774E-51	UP
RUNDC3A-AS1	ENSG00000267750	lncRNA	74.79940799	3.263355744	0.214269552	15.23014221	2.23106E-52	8.71779E-51	UP
AC040174.1	ENSG00000261502	lncRNA	26.85406765	6.120109506	0.402129098	15.2192655	2.63472E-52	1.02526E-50	UP
AC104088.1	ENSG00000232555	lncRNA	20.73295005	4.95668873	0.325729601	15.2171885	2.7197E-52	1.05397E-50	UP
AC127521.1	ENSG00000262823	lncRNA	19.78625714	-2.828103933	0.186007675	-15.20423244	3.31493E-52	1.27937E-50	DOWN
AC013553.3	ENSG00000277351	lncRNA	9.596524373	-2.541245579	0.167263282	-15.19308693	3.92969E-52	1.51045E-50	DOWN
MIR2117HG	ENSG00000267151	lncRNA	30.93841817	5.681743318	0.374180208	15.18451055	4.47894E-52	1.71456E-50	UP
AC083801.2	ENSG00000260377	lncRNA	34.43493389	6.71606285	0.44236323	15.18223575	4.63703E-52	1.76789E-50	UP
LINC01352	ENSG00000238078	lncRNA	9.896155521	-2.909989371	0.191877431	-15.16587627	5.94995E-52	2.2593E-50	DOWN
AC109587.1	ENSG00000244513	lncRNA	55.22308557	-1.168591907	0.077231822	-15.13096384	1.01202E-51	3.8274E-50	DOWN
AP003469.2	ENSG00000253395	lncRNA	25.10244824	2.964825364	0.196096284	15.1192328	1.20943E-51	4.5557E-50	UP
SCAT2	ENSG00000257596	lncRNA	32.93473657	2.424733913	0.160453714	15.11173443	1.35525E-51	5.08462E-50	UP
LINC02541	ENSG00000230943	lncRNA	241.1980702	3.226366171	0.214125636	15.06763147	2.64424E-51	9.88127E-50	UP
LINC00887	ENSG00000214145	lncRNA	35.18449465	4.074095897	0.270517228	15.06039347	2.95026E-51	1.09813E-49	UP
LINC01977	ENSG00000262772	lncRNA	26.50074896	3.857499928	0.25621009	15.05600317	3.1528E-51	1.1689E-49	UP
AC105219.4	ENSG00000254973	lncRNA	43.63318345	2.462864819	0.163586456	15.05543236	3.18013E-51	1.17441E-49	UP
AC092718.4	ENSG00000261061	lncRNA	286.9466587	1.654496766	0.109949888	15.04773495	3.57258E-51	1.31418E-49	UP
AC005740.4	ENSG00000271871	lncRNA	7.984477535	-2.127003334	0.141460138	-15.03606145	4.26162E-51	1.56154E-49	DOWN
AC024581.1	ENSG00000249894	lncRNA	12.47979981	5.351506205	0.356293468	15.01993915	5.43576E-51	1.98405E-49	UP
AC036176.3	ENSG00000269989	lncRNA	10.5624262	5.884623913	0.391856988	15.01727439	5.65871E-51	2.05745E-49	UP
AC010976.2	ENSG00000272789	lncRNA	15.9595041	-3.67040132	0.244638812	-15.00334835	6.98071E-51	2.52836E-49	DOWN
AC138305.1	ENSG00000260658	lncRNA	28.75702669	5.749788545	0.383303552	15.00061379	7.27435E-51	2.62462E-49	UP
AC012640.4	ENSG00000259802	lncRNA	146.8831354	2.226031565	0.148404359	14.99977215	7.36718E-51	2.64797E-49	UP
AC005180.2	ENSG00000267505	lncRNA	5.785208281	-2.647845552	0.176570844	-14.99593873	7.80513E-51	2.79471E-49	DOWN
TBX5-AS1	ENSG00000255399	lncRNA	263.6992946	-2.711050436	0.181753883	-14.91605234	2.59159E-50	9.24432E-49	DOWN
AC015914.1	ENSG00000259351	lncRNA	7.174384026	-2.934946026	0.196913315	-14.90476165	3.06906E-50	1.09062E-48	DOWN
LINC00393	ENSG00000224853	lncRNA	43.3517278	7.811496472	0.524154181	14.90305095	3.14867E-50	1.1147E-48	UP
AC093726.1	ENSG00000272760	lncRNA	86.90412702	-1.574075302	0.10575858	-14.88366519	4.20801E-50	1.48415E-48	DOWN
AC025271.4	ENSG00000276772	lncRNA	6.683755116	-3.657165813	0.24596935	-14.8683802	5.28773E-50	1.858E-48	DOWN
AC091588.3	ENSG00000266283	lncRNA	6.986463765	-3.081942775	0.207597457	-14.84576362	7.41061E-50	2.59427E-48	DOWN
AL035409.1	ENSG00000230498	lncRNA	8.679347032	-2.710391216	0.182694612	-14.83563851	8.618E-50	3.00577E-48	DOWN
AC236972.3	ENSG00000273877	lncRNA	17.66573063	-5.389645283	0.363419853	-14.8303546	9.32391E-50	3.23997E-48	DOWN
LINC01564	ENSG00000235899	lncRNA	92.62996458	4.07144615	0.274625962	14.82542338	1.00345E-49	3.47408E-48	UP
FRMD6-AS1	ENSG00000273888	lncRNA	47.8800376	2.330487912	0.157516396	14.79520842	1.57296E-49	5.42586E-48	UP
AC007848.1	ENSG00000255983	lncRNA	32.21651793	4.111591313	0.277931621	14.79353553	1.61256E-49	5.54214E-48	UP
AL133243.2	ENSG00000276334	lncRNA	134.7438115	1.745410015	0.1180099	14.79036945	1.69023E-49	5.78798E-48	UP
AC099487.1	ENSG00000247402	lncRNA	8.94666432	5.537009573	0.37439128	14.78936576	1.71563E-49	5.85365E-48	UP
AC009262.1	ENSG00000236212	lncRNA	5.972371524	5.181453091	0.350620924	14.77793462	2.03305E-49	6.91165E-48	UP
HOXA10-AS	ENSG00000253187	lncRNA	24.39305774	5.754441156	0.389975475	14.75590526	2.81884E-49	9.54855E-48	UP
AC119424.1	ENSG00000243384	lncRNA	3.214181819	-4.380499388	0.296935463	-14.7523618	2.97083E-49	1.00274E-47	DOWN
AC091182.2	ENSG00000253746	lncRNA	45.31896456	4.771017711	0.323732364	14.73753704	3.70036E-49	1.24451E-47	UP
AL162511.1	ENSG00000258844	lncRNA	37.25870354	-4.384850197	0.297581087	-14.73497606	3.84334E-49	1.288E-47	DOWN
WDFY3-AS2	ENSG00000180769	lncRNA	103.5564313	-1.83420398	0.124528607	-14.72917763	4.18771E-49	1.39843E-47	DOWN
AL023754.1	ENSG00000224260	lncRNA	27.69725698	6.567733714	0.446340695	14.71461998	5.19372E-49	1.72824E-47	UP
AC013731.1	ENSG00000270557	lncRNA	19.67401519	2.475289255	0.168248946	14.71206392	5.39369E-49	1.78846E-47	UP
BARX1-DT	ENSG00000235601	lncRNA	16.14440879	6.620324237	0.450170843	14.70624838	5.87769E-49	1.94211E-47	UP
AC106798.1	ENSG00000250421	lncRNA	26.78581617	4.831433408	0.328691585	14.69898723	6.5431E-49	2.15442E-47	UP
CYP4A22-AS1	ENSG00000225506	lncRNA	21.5612705	2.963046394	0.201988116	14.66940953	1.01222E-48	3.32128E-47	UP
AC003991.1	ENSG00000228113	lncRNA	14.05842536	-3.659903471	0.249866274	-14.64744887	1.3987E-48	4.57344E-47	DOWN
LINC02595	ENSG00000231566	lncRNA	22.0808881	3.381706854	0.230930956	14.64380055	1.47583E-48	4.80895E-47	UP
AC005180.1	ENSG00000267405	lncRNA	3.841955945	-2.918246984	0.199338503	-14.63965536	1.56861E-48	5.09367E-47	DOWN
AC012557.1	ENSG00000271843	lncRNA	10.76375437	-1.464697459	0.100281765	-14.60582056	2.57859E-48	8.34452E-47	DOWN
AL023803.2	ENSG00000274825	lncRNA	21.80375988	2.692135024	0.184368236	14.60194595	2.72942E-48	8.80238E-47	UP
HOTAIR	ENSG00000228630	lncRNA	59.37345544	6.633660571	0.456310099	14.53761507	6.99888E-48	2.24944E-46	UP
NAALADL2-AS2	ENSG00000226779	lncRNA	36.18968736	6.207036976	0.427871129	14.50679084	1.09736E-47	3.5149E-46	UP
AL590617.2	ENSG00000225177	lncRNA	221.0340605	2.095018995	0.144657682	14.48259756	1.56085E-47	4.98256E-46	UP
C5orf64	ENSG00000178722	lncRNA	2.785729361	-2.989085799	0.206698744	-14.46107387	2.13442E-47	6.79047E-46	DOWN
AC114812.2	ENSG00000224814	lncRNA	15.77194299	5.885178839	0.407201926	14.45272838	2.40949E-47	7.63978E-46	UP
MAGI2-AS3	ENSG00000234456	lncRNA	584.2275079	-2.298099532	0.159049286	-14.44897733	2.54436E-47	8.04034E-46	DOWN
LINC01698	ENSG00000231648	lncRNA	11.56591939	6.253252752	0.433418114	14.42776053	3.46139E-47	1.09016E-45	UP
AL445493.3	ENSG00000275392	lncRNA	3.70713296	-3.820507182	0.264871763	-14.42398819	3.65592E-47	1.14759E-45	DOWN
PAXIP1-AS2	ENSG00000214106	lncRNA	214.2311575	-1.405214873	0.097663461	-14.38833786	6.12503E-47	1.91626E-45	DOWN
MIR9-3HG	ENSG00000255571	lncRNA	399.609476	3.261042844	0.226844601	14.37566876	7.35561E-47	2.29363E-45	UP
AC109322.1	ENSG00000255224	lncRNA	94.4644634	1.779114782	0.123855606	14.36442676	8.65196E-47	2.68896E-45	UP
AL161431.1	ENSG00000275216	lncRNA	877.6274084	5.202617452	0.363106922	14.32805913	1.46148E-46	4.52723E-45	UP
AP001972.1	ENSG00000254429	lncRNA	2.707887698	-3.305137364	0.230702369	-14.32641277	1.49654E-46	4.62061E-45	DOWN
AC004816.1	ENSG00000259153	lncRNA	147.405545	2.420395826	0.168986551	14.3230086	1.57169E-46	4.8368E-45	UP
AC008406.3	ENSG00000277619	lncRNA	16.14371642	5.814103755	0.405954334	14.32206351	1.59321E-46	4.88707E-45	UP
GHET1	ENSG00000281189	lncRNA	45.90146199	2.035795013	0.142198157	14.31660623	1.72336E-46	5.26911E-45	UP
AC114956.1	ENSG00000248240	lncRNA	32.95969103	3.33740914	0.233345404	14.30244216	2.11264E-46	6.43841E-45	UP
ABCA9-AS1	ENSG00000231749	lncRNA	40.11212562	4.523308153	0.316533701	14.29013129	2.52134E-46	7.65917E-45	UP
AC009121.3	ENSG00000262703	lncRNA	14.99550671	3.225607311	0.225784982	14.2861907	2.6681E-46	8.07893E-45	UP
LINC01873	ENSG00000232164	lncRNA	10.72564239	5.210434322	0.365056048	14.27297084	3.2254E-46	9.73513E-45	UP
AC026992.1	ENSG00000259504	lncRNA	4.158293643	-3.186537571	0.223467431	-14.2595167	3.91154E-46	1.17684E-44	DOWN
AP002761.3	ENSG00000257038	lncRNA	18.61608009	-2.239098691	0.157198082	-14.24380419	4.89861E-46	1.46912E-44	DOWN
AC016888.1	ENSG00000266036	lncRNA	125.0530088	2.562536313	0.180039176	14.2332151	5.69998E-46	1.70402E-44	UP
AL035258.1	ENSG00000234862	lncRNA	39.15954868	7.355902096	0.516840492	14.23244155	5.76339E-46	1.71753E-44	UP
AC073529.1	ENSG00000234129	lncRNA	29.24654296	2.061928426	0.14490707	14.22931552	6.02688E-46	1.79038E-44	UP
AC003958.2	ENSG00000234859	lncRNA	21.4631415	6.369042698	0.447723076	14.22540639	6.3733E-46	1.88734E-44	UP
AP000438.1	ENSG00000257002	lncRNA	4.247374279	-3.320275775	0.233498965	-14.21965948	6.91888E-46	2.04248E-44	DOWN
VIPR1-AS1	ENSG00000232354	lncRNA	29.84323504	-2.523626524	0.177558075	-14.21296399	7.61337E-46	2.24047E-44	DOWN
AC074117.1	ENSG00000234072	lncRNA	362.8725095	1.297332783	0.091325971	14.20551863	8.46735E-46	2.48402E-44	UP
AC023301.1	ENSG00000265579	lncRNA	28.48596582	4.472914522	0.315258327	14.18809321	1.08571E-45	3.17519E-44	UP
AC010491.1	ENSG00000261360	lncRNA	30.48635689	2.327165086	0.164104867	14.18096325	1.20185E-45	3.50398E-44	UP
AL157838.1	ENSG00000197670	lncRNA	82.15719347	1.901968719	0.134191269	14.17356529	1.33545E-45	3.88145E-44	UP
UCA1	ENSG00000214049	lncRNA	154.2467791	4.808040998	0.33938543	14.16690457	1.46831E-45	4.2545E-44	UP
ADAMTSL4-AS1	ENSG00000203804	lncRNA	24.45548546	-2.108622316	0.14894049	-14.15748207	1.67903E-45	4.85013E-44	DOWN
AL354707.1	ENSG00000225489	lncRNA	138.362695	2.94811037	0.20833337	14.15092727	1.84311E-45	5.30781E-44	UP
LUARIS	ENSG00000231638	lncRNA	23.92657985	4.825091683	0.341359276	14.13493649	2.31343E-45	6.64193E-44	UP
Z93403.1	ENSG00000231772	lncRNA	18.79312713	4.11717987	0.291605816	14.11899091	2.90116E-45	8.30401E-44	UP
MYOSLID	ENSG00000229647	lncRNA	126.0444481	3.30449537	0.234272584	14.10534392	3.52069E-45	1.00468E-43	UP
AC004982.1	ENSG00000272732	lncRNA	20.12039063	-2.305948805	0.163577744	-14.09695935	3.96489E-45	1.12802E-43	DOWN
AC017083.1	ENSG00000273064	lncRNA	22.03166392	2.456608857	0.174294316	14.0946011	4.09958E-45	1.16282E-43	UP
AL683887.1	ENSG00000271252	lncRNA	10.48490752	5.935724119	0.42117997	14.09308262	4.18871E-45	1.18454E-43	UP
AL391834.2	ENSG00000273226	lncRNA	42.20512264	-1.665776497	0.118406853	-14.06824398	5.95293E-45	1.6784E-43	DOWN
AP003119.3	ENSG00000261578	lncRNA	290.4754022	2.574929749	0.183061281	14.06594413	6.14966E-45	1.7287E-43	UP
LINC01518	ENSG00000233515	lncRNA	36.24963379	7.84549963	0.558065795	14.05837752	6.84373E-45	1.91808E-43	UP
LINC02043	ENSG00000232233	lncRNA	23.18564683	4.597639036	0.327470851	14.03984207	8.89105E-45	2.48448E-43	UP
ZEB2-AS1	ENSG00000238057	lncRNA	11.52406497	-2.127713921	0.151669235	-14.02864547	1.04121E-44	2.90092E-43	DOWN
AL139041.1	ENSG00000271631	lncRNA	8.181949195	-2.340063372	0.167006553	-14.01180573	1.32005E-44	3.66695E-43	DOWN
AC093010.3	ENSG00000259976	lncRNA	432.0200155	-1.854352793	0.132485224	-13.99667627	1.63333E-44	4.52383E-43	DOWN
AC025244.1	ENSG00000251185	lncRNA	16.44269785	6.051508924	0.432741078	13.98413331	1.94836E-44	5.38056E-43	UP
LINC01833	ENSG00000259439	lncRNA	55.29822996	7.003557585	0.501070552	13.97718855	2.14807E-44	5.91474E-43	UP
LINC02785	ENSG00000226822	lncRNA	6.495447465	-2.926005143	0.209359994	-13.9759516	2.18572E-44	6.00087E-43	DOWN
SH3PXD2A-AS1	ENSG00000280693	lncRNA	248.1980581	3.840908618	0.27485117	13.97450341	2.23064E-44	6.10638E-43	UP
MAMDC2-AS1	ENSG00000204706	lncRNA	22.9737642	-2.027978396	0.145123678	-13.97413864	2.2421E-44	6.11995E-43	DOWN
AP002784.1	ENSG00000250519	lncRNA	41.04794744	4.662429063	0.334092064	13.95552175	2.91163E-44	7.92452E-43	UP
AC073195.2	ENSG00000271855	lncRNA	33.86013004	2.004320137	0.143693571	13.9485721	3.20967E-44	8.71051E-43	UP
AC105118.1	ENSG00000253931	lncRNA	28.62234669	5.134567121	0.368243636	13.94339674	3.45116E-44	9.33897E-43	UP
PGM5-AS1	ENSG00000224958	lncRNA	2.786955785	-4.082154538	0.293344975	-13.91588363	5.07291E-44	1.36881E-42	DOWN
AC108676.1	ENSG00000244675	lncRNA	164.0159457	4.876248167	0.350577734	13.90917819	5.57159E-44	1.49908E-42	UP
CARMN	ENSG00000249669	lncRNA	62.59403693	-2.048754524	0.14732387	-13.90646689	5.78682E-44	1.55255E-42	DOWN
GRHL3-AS1	ENSG00000232298	lncRNA	11.45610022	4.136340262	0.298227196	13.8697621	9.65966E-44	2.58423E-42	UP
AC019080.4	ENSG00000271996	lncRNA	86.33210964	5.047466509	0.364326189	13.8542511	1.19901E-43	3.1986E-42	UP
AC092384.1	ENSG00000205018	lncRNA	3.433203928	-2.480570642	0.179114362	-13.84908846	1.28837E-43	3.42727E-42	DOWN
AC015726.1	ENSG00000270091	lncRNA	34.74607187	-1.564234233	0.113097991	-13.83078706	1.66192E-43	4.40854E-42	DOWN
C10orf91	ENSG00000180066	lncRNA	85.75150048	3.132553519	0.226848722	13.80899789	2.24939E-43	5.95014E-42	UP
AL731557.1	ENSG00000225936	lncRNA	2.834244265	-3.17248038	0.229804121	-13.80515008	2.37278E-43	6.25895E-42	DOWN
AC111152.2	ENSG00000259647	lncRNA	4.364894682	-2.127617064	0.154122412	-13.80472211	2.38691E-43	6.27864E-42	DOWN
LINC00656	ENSG00000233746	lncRNA	8.53203512	-3.487241575	0.252699409	-13.79995938	2.54996E-43	6.68886E-42	DOWN
AL356234.2	ENSG00000230533	lncRNA	27.31765933	5.394795003	0.391160435	13.79177065	2.85661E-43	7.47243E-42	UP
LSAMP-AS1	ENSG00000240922	lncRNA	20.94685199	4.98047157	0.361463131	13.77864337	3.42651E-43	8.93834E-42	UP
LINC01456	ENSG00000225882	lncRNA	25.29488487	6.615318951	0.480228129	13.77536747	3.58554E-43	9.32736E-42	UP
AC048382.5	ENSG00000275120	lncRNA	6.631642673	-1.673889377	0.121575407	-13.76832227	3.95287E-43	1.02546E-41	DOWN
KHDRBS2-OT	ENSG00000250686	lncRNA	2.653031627	-4.518752238	0.328652522	-13.74933078	5.14028E-43	1.32984E-41	DOWN
AL122125.1	ENSG00000277050	lncRNA	19.03316951	2.71152391	0.197245475	13.74695116	5.31214E-43	1.37053E-41	UP
HOXC-AS3	ENSG00000251151	lncRNA	20.91644094	6.695352856	0.487120384	13.74476019	5.47542E-43	1.4088E-41	UP
AC096564.1	ENSG00000245293	lncRNA	4.081091232	-2.517556619	0.183277188	-13.73633375	6.15127E-43	1.57838E-41	DOWN
AC009118.2	ENSG00000276131	lncRNA	16.84064893	3.233236467	0.235631271	13.72159329	7.53903E-43	1.92921E-41	UP
AC243960.3	ENSG00000268355	lncRNA	13.71104107	-2.569622352	0.187374387	-13.71383993	8.38975E-43	2.14109E-41	DOWN
KTN1-AS1	ENSG00000186615	lncRNA	206.8730057	1.774585221	0.129411731	13.71270756	8.52175E-43	2.1689E-41	UP
DGUOK-AS1	ENSG00000237883	lncRNA	168.0111762	1.902456991	0.138799321	13.70652949	9.27911E-43	2.35529E-41	UP
AC093495.1	ENSG00000228242	lncRNA	74.4722715	-1.451728985	0.105990528	-13.69678037	1.06127E-42	2.68655E-41	DOWN
LINC02864	ENSG00000263711	lncRNA	195.2710471	7.709127521	0.563416557	13.68282033	1.28606E-42	3.24687E-41	UP
LINC00858	ENSG00000229404	lncRNA	25.90781259	4.498210212	0.328814555	13.68008242	1.33541E-42	3.36245E-41	UP
AC107959.1	ENSG00000245025	lncRNA	39.82048086	-1.862020407	0.136170725	-13.67416095	1.44869E-42	3.63794E-41	DOWN
HOTTIP	ENSG00000243766	lncRNA	9.014584616	5.605196296	0.410288184	13.66160791	1.7214E-42	4.31129E-41	UP
MIR210HG	ENSG00000247095	lncRNA	589.8609316	1.896570891	0.138949488	13.64935497	2.03673E-42	5.08751E-41	UP
LINC02830	ENSG00000224899	lncRNA	25.77115047	5.99622319	0.439617283	13.63964391	2.32694E-42	5.79704E-41	UP
HOXC-AS1	ENSG00000250451	lncRNA	23.56316982	4.098133329	0.300551413	13.63538203	2.46696E-42	6.12964E-41	UP
AL354993.1	ENSG00000231703	lncRNA	25.26843111	3.030103949	0.222708564	13.60569121	3.70449E-42	9.18032E-41	UP
AL445524.1	ENSG00000233461	lncRNA	530.9083583	2.674134927	0.196635393	13.59945883	4.03407E-42	9.97083E-41	UP
AC093510.2	ENSG00000260871	lncRNA	3.830763808	-2.546875242	0.18729374	-13.59829349	4.09886E-42	1.01044E-40	DOWN
AC096759.2	ENSG00000250735	lncRNA	14.021675	6.058797161	0.445642139	13.59565585	4.24934E-42	1.04481E-40	UP
AL121832.3	ENSG00000275437	lncRNA	44.12925144	2.057538864	0.151341937	13.59529886	4.27013E-42	1.04718E-40	UP
SLC12A9-AS1	ENSG00000236305	lncRNA	29.4051443	2.389163257	0.175850987	13.5862943	4.82919E-42	1.18121E-40	UP
AC090559.1	ENSG00000255197	lncRNA	91.2424834	-2.391050581	0.176139022	-13.57479196	5.65039E-42	1.37849E-40	DOWN
AC022031.1	ENSG00000267172	lncRNA	5.664034035	5.227406311	0.385109295	13.57382534	5.72542E-42	1.39319E-40	UP
AL355304.1	ENSG00000232618	lncRNA	6.268008173	-2.406087107	0.177684505	-13.54134459	8.91422E-42	2.16354E-40	DOWN
AC021016.2	ENSG00000261338	lncRNA	106.9754894	-1.842247933	0.136154955	-13.53052436	1.03284E-41	2.50033E-40	DOWN
AP001360.1	ENSG00000255216	lncRNA	45.52245807	7.826188008	0.578812868	13.52110231	1.17403E-41	2.83484E-40	UP
PART1	ENSG00000152931	lncRNA	252.492044	4.463090151	0.33022748	13.51519915	1.27211E-41	3.0638E-40	UP
LINC01133	ENSG00000224259	lncRNA	919.9958821	4.194354483	0.310428487	13.51149994	1.33768E-41	3.2135E-40	UP
AC106028.4	ENSG00000274215	lncRNA	6.245994985	-2.40423966	0.17797801	-13.50863326	1.39079E-41	3.3326E-40	DOWN
PGM5P4-AS1	ENSG00000231943	lncRNA	3.190360255	-3.503905204	0.259407866	-13.50732055	1.41581E-41	3.38394E-40	DOWN
LINC00315	ENSG00000184274	lncRNA	5.00829707	-2.091790012	0.154895139	-13.5045556	1.46998E-41	3.50451E-40	DOWN
MNX1-AS1	ENSG00000243479	lncRNA	62.63578114	4.825685964	0.357424735	13.50126471	1.53715E-41	3.65538E-40	UP
PACRG-AS3	ENSG00000225683	lncRNA	3.843563879	-4.573868864	0.339203817	-13.48413149	1.93936E-41	4.60023E-40	DOWN
LINC01063	ENSG00000232065	lncRNA	29.67394503	2.587864798	0.192281442	13.45873411	2.73563E-41	6.47271E-40	UP
AC026785.3	ENSG00000249199	lncRNA	15.93664313	6.71733197	0.499130129	13.45807752	2.76004E-41	6.51411E-40	UP
AC007996.1	ENSG00000277534	lncRNA	375.1548745	2.256827932	0.167798879	13.44960076	3.09539E-41	7.28732E-40	UP
BCRP3	ENSG00000215481	lncRNA	40.1407624	-2.388357578	0.177955716	-13.4210782	4.55044E-41	1.06862E-39	DOWN
EMSLR	ENSG00000232445	lncRNA	176.6775709	2.997004222	0.223438394	13.41311205	5.06672E-41	1.1869E-39	UP
AC004947.1	ENSG00000233760	lncRNA	18.10554943	-4.13343296	0.30822331	-13.41051383	5.2474E-41	1.22617E-39	DOWN
AC002398.2	ENSG00000267328	lncRNA	1.668791044	-3.543611491	0.265160969	-13.36400114	9.81436E-41	2.28767E-39	DOWN
LINC00520	ENSG00000258791	lncRNA	69.7407745	4.398317741	0.329157753	13.36233978	1.00359E-40	2.33354E-39	UP
AL133325.3	ENSG00000278041	lncRNA	22.34403634	6.568769284	0.492060924	13.34950402	1.1924E-40	2.76573E-39	UP
AC016027.1	ENSG00000225335	lncRNA	44.91179136	1.442785387	0.108089663	13.34804226	1.21603E-40	2.8136E-39	UP
LNCOC1	ENSG00000253741	lncRNA	55.81012447	2.643939263	0.198105558	13.34611353	1.24792E-40	2.8803E-39	UP
AC007785.1	ENSG00000267922	lncRNA	23.66020935	5.45861349	0.409028383	13.34531712	1.26133E-40	2.90414E-39	UP
AC122685.1	ENSG00000258763	lncRNA	57.51423604	6.698458768	0.502311586	13.33526631	1.44338E-40	3.31521E-39	UP
LINC01194	ENSG00000248131	lncRNA	49.58211195	9.15660798	0.686724258	13.33374767	1.47308E-40	3.37517E-39	UP
KC877982.1	ENSG00000269993	lncRNA	35.60191542	7.339123264	0.550526969	13.33108763	1.52656E-40	3.48922E-39	UP
AL049871.1	ENSG00000258943	lncRNA	3.748971835	-2.382634686	0.1788473	-13.32217308	1.72026E-40	3.92245E-39	DOWN
AC027288.1	ENSG00000257474	lncRNA	16.8163618	-4.029661259	0.302514922	-13.32053715	1.75838E-40	3.99967E-39	DOWN
STARD13-AS	ENSG00000236581	lncRNA	6.305823081	-2.884503717	0.216773797	-13.30651473	2.1215E-40	4.81401E-39	DOWN
AC097713.1	ENSG00000228162	lncRNA	36.52745833	6.600521413	0.496846775	13.2848229	2.83528E-40	6.41824E-39	UP
AL359643.3	ENSG00000272142	lncRNA	114.9878526	1.57805355	0.118809671	13.28219784	2.93647E-40	6.63135E-39	UP
SLC9A3-AS1	ENSG00000225138	lncRNA	1105.012515	2.687738228	0.202434766	13.27705846	3.14508E-40	7.08546E-39	UP
AP001453.4	ENSG00000257086	lncRNA	84.73689551	1.445568649	0.108883712	13.27626169	3.17872E-40	7.14415E-39	UP
LINC00941	ENSG00000235884	lncRNA	120.6983243	3.757123621	0.283031179	13.27459271	3.25034E-40	7.28772E-39	UP
AC010894.2	ENSG00000226853	lncRNA	52.66812679	1.750175123	0.131932212	13.26571497	3.65914E-40	8.18483E-39	UP
AC004477.1	ENSG00000263412	lncRNA	34.66847091	1.85586825	0.139944988	13.26141277	3.87526E-40	8.6477E-39	UP
LINC02679	ENSG00000226676	lncRNA	1.443580683	-2.880220786	0.217241704	-13.25813934	4.04815E-40	9.01217E-39	DOWN
LINC01836	ENSG00000267530	lncRNA	38.3364715	-2.677215368	0.20211229	-13.24617802	4.74773E-40	1.05447E-38	DOWN
AC024257.1	ENSG00000258234	lncRNA	2.03871105	-3.798370905	0.287004294	-13.2345438	5.54323E-40	1.22825E-38	DOWN
AC011005.4	ENSG00000243230	lncRNA	15.29100655	3.229554541	0.244110955	13.22986322	5.89946E-40	1.30411E-38	UP
AC008649.1	ENSG00000267291	lncRNA	28.85033793	5.160443744	0.390212685	13.22469499	6.31931E-40	1.39365E-38	UP
AC233280.1	ENSG00000229178	lncRNA	14.95678296	3.323239869	0.25133492	13.22235632	6.51893E-40	1.43432E-38	UP
LINC02783	ENSG00000204362	lncRNA	32.55989694	5.207138216	0.394192436	13.20963504	7.71978E-40	1.69457E-38	UP
AC084864.1	ENSG00000242078	lncRNA	9.044463972	4.199956437	0.318067339	13.20461402	8.25216E-40	1.80722E-38	UP
AC104836.1	ENSG00000273487	lncRNA	5.472148728	-2.033182675	0.154019585	-13.20080607	8.68012E-40	1.89654E-38	DOWN
AC010442.1	ENSG00000188242	lncRNA	1070.331704	1.518760051	0.115071397	13.19841501	8.96005E-40	1.95179E-38	UP
AC008268.1	ENSG00000235584	lncRNA	114.8096527	-6.448990302	0.48862303	-13.19829378	8.97448E-40	1.95179E-38	DOWN
AL445531.1	ENSG00000260677	lncRNA	9.247540898	5.004010881	0.379353707	13.19088437	9.90168E-40	2.14848E-38	UP
AL133353.1	ENSG00000229278	lncRNA	20.04652371	2.762822668	0.209532689	13.18564029	1.06149E-39	2.29794E-38	UP
AC105053.1	ENSG00000229498	lncRNA	3.913561175	-3.782272547	0.286886204	-13.18387744	1.08659E-39	2.34689E-38	DOWN
AL357054.4	ENSG00000272463	lncRNA	57.19025961	-2.398589609	0.182082069	-13.17312361	1.25304E-39	2.7002E-38	DOWN
AC011899.3	ENSG00000272839	lncRNA	8.078346165	-2.754150125	0.209083347	-13.17249876	1.26346E-39	2.71643E-38	DOWN
HOXD-AS2	ENSG00000237380	lncRNA	35.44213028	3.771946359	0.286679266	13.15737413	1.54358E-39	3.31113E-38	UP
AC006238.1	ENSG00000272799	lncRNA	5.896251963	-2.244521934	0.170610759	-13.15580532	1.57595E-39	3.3729E-38	DOWN
AC087392.2	ENSG00000262133	lncRNA	3.85345282	-3.191241964	0.242706984	-13.14853787	1.73497E-39	3.70481E-38	DOWN
AC112236.1	ENSG00000261268	lncRNA	11.20762202	5.457776917	0.415391507	13.1388746	1.97137E-39	4.20009E-38	UP
ATP2A1-AS1	ENSG00000260442	lncRNA	40.19052409	2.246803468	0.171059487	13.13463235	2.08502E-39	4.43219E-38	UP
AC084816.1	ENSG00000256995	lncRNA	32.05335228	5.986775301	0.45596097	13.13001702	2.21607E-39	4.70016E-38	UP
AC025280.1	ENSG00000260859	lncRNA	1.41925357	-3.519381864	0.268055364	-13.12930961	2.23687E-39	4.7331E-38	DOWN
AF131216.3	ENSG00000255020	lncRNA	30.00520132	5.367031329	0.408787487	13.12914777	2.24165E-39	4.7331E-38	UP
AC104794.4	ENSG00000260476	lncRNA	13.54377757	6.069764404	0.462352347	13.12800604	2.2757E-39	4.79424E-38	UP
LINC02678	ENSG00000231483	lncRNA	18.17236112	4.760709329	0.363310087	13.10370811	3.13556E-39	6.59097E-38	UP
LOXL1-AS1	ENSG00000261801	lncRNA	451.8535093	1.795741121	0.137107682	13.09730495	3.41158E-39	7.1552E-38	UP
AL359504.2	ENSG00000271576	lncRNA	35.15260984	2.060573558	0.157390011	13.09214957	3.65126E-39	7.64087E-38	UP
AL132712.1	ENSG00000258534	lncRNA	73.31321562	1.986928987	0.151956861	13.07561219	4.53895E-39	9.47745E-38	UP
AP003680.1	ENSG00000268635	lncRNA	10.08366332	3.106425829	0.237791369	13.06366099	5.31109E-39	1.10652E-37	UP
AC084398.2	ENSG00000257202	lncRNA	3.239245478	-3.361805412	0.257455059	-13.05783395	5.7336E-39	1.19191E-37	DOWN
AP003548.1	ENSG00000253105	lncRNA	1.67114523	-3.33835881	0.255742304	-13.05360421	6.06107E-39	1.25721E-37	DOWN
AC024337.2	ENSG00000273771	lncRNA	11.39155927	-2.32755133	0.178407617	-13.0462554	6.67484E-39	1.38147E-37	DOWN
AC010998.1	ENSG00000227307	lncRNA	5.196338246	-3.997310596	0.306432551	-13.04466705	6.81541E-39	1.40747E-37	DOWN
AC027277.2	ENSG00000260310	lncRNA	6.844312816	-2.87314051	0.220347803	-13.03911576	7.33022E-39	1.51048E-37	DOWN
AC124242.1	ENSG00000245281	lncRNA	20.4270999	-1.707669936	0.131019963	-13.03366221	7.87359E-39	1.6189E-37	DOWN
AC104984.2	ENSG00000264125	lncRNA	3.224466296	-3.682145916	0.282579074	-13.03049752	8.20708E-39	1.68379E-37	DOWN
AC105137.2	ENSG00000276744	lncRNA	12.43794909	2.128818334	0.16338021	13.02984204	8.27788E-39	1.69463E-37	UP
LINC02817	ENSG00000234754	lncRNA	2.55842167	-3.371204539	0.258909437	-13.02078665	9.32057E-39	1.90394E-37	DOWN
AL358115.1	ENSG00000236364	lncRNA	29.02661263	2.118818079	0.162825103	13.01284657	1.03417E-38	2.10795E-37	UP
AC002066.1	ENSG00000237813	lncRNA	14.81268645	-2.788797525	0.214354544	-13.01020951	1.07048E-38	2.17726E-37	DOWN
LINC01412	ENSG00000232606	lncRNA	1.766616167	-3.022094634	0.232360005	-13.00608785	1.1298E-38	2.29295E-37	DOWN
CASC20	ENSG00000229876	lncRNA	37.21859423	5.228791073	0.402216462	12.99994297	1.22435E-38	2.4795E-37	UP
AL354714.3	ENSG00000232188	lncRNA	4.038101827	-4.271059929	0.329041671	-12.98030099	1.58257E-38	3.19809E-37	DOWN
MAFA-AS1	ENSG00000254338	lncRNA	20.78285766	5.111055288	0.39390045	12.9755	1.68493E-38	3.39765E-37	UP
AC083880.1	ENSG00000273391	lncRNA	26.88736478	2.1256873	0.163927436	12.96724545	1.87654E-38	3.77593E-37	UP
AC007998.3	ENSG00000267583	lncRNA	24.79249439	-2.194754985	0.169439571	-12.95302489	2.25875E-38	4.53532E-37	DOWN
AC113346.1	ENSG00000251144	lncRNA	14.37471171	4.894871293	0.378280242	12.93980163	2.68321E-38	5.37613E-37	UP
LINC01901	ENSG00000267413	lncRNA	33.66008335	4.946616961	0.382291905	12.93937145	2.69828E-38	5.39484E-37	UP
AL161756.1	ENSG00000214770	lncRNA	19.50467591	1.930703798	0.149257731	12.93536877	2.84256E-38	5.67127E-37	UP
Z97989.1	ENSG00000255389	lncRNA	39.91340374	-1.675025831	0.129515964	-12.93296813	2.93274E-38	5.83883E-37	DOWN
AL136018.1	ENSG00000258657	lncRNA	50.0998042	5.377078675	0.416009996	12.9253593	3.23781E-38	6.43258E-37	UP
MAGEA10-MAGEA5	ENSG00000266560	lncRNA	11.03478071	5.598552111	0.433486203	12.91517948	3.69581E-38	7.32705E-37	UP
AC007405.2	ENSG00000234350	lncRNA	27.99873917	-2.824300396	0.218889016	-12.90288772	4.33541E-38	8.57701E-37	DOWN
LINC01503	ENSG00000233901	lncRNA	814.9264323	1.891770465	0.146623452	12.90223658	4.37221E-38	8.63167E-37	UP
LINC01981	ENSG00000229243	lncRNA	5.050664761	4.950161548	0.38375066	12.8994216	4.53488E-38	8.9341E-37	UP
LINC02555	ENSG00000260943	lncRNA	57.72271336	-4.008570538	0.31097664	-12.89026254	5.10697E-38	1.00401E-36	DOWN
LINC02012	ENSG00000272989	lncRNA	71.27377451	3.053764876	0.236993401	12.88544266	5.43627E-38	1.06653E-36	UP
AL138789.1	ENSG00000233589	lncRNA	12.27020696	4.988172595	0.387251768	12.88095498	5.76182E-38	1.12597E-36	UP
AC010719.1	ENSG00000270933	lncRNA	39.53236275	2.319606677	0.180080588	12.88093683	5.76317E-38	1.12597E-36	UP
AL356299.3	ENSG00000272945	lncRNA	17.08842851	2.37766482	0.184761248	12.86885018	6.7398E-38	1.31405E-36	UP
AC002076.1	ENSG00000234695	lncRNA	9.633603822	3.741129899	0.290900655	12.86050695	7.50826E-38	1.46085E-36	UP
LINC02033	ENSG00000279727	lncRNA	4.492223289	-2.127598979	0.165694215	-12.84051452	9.72261E-38	1.88779E-36	DOWN
AC027601.3	ENSG00000262115	lncRNA	9.744522343	-1.888961765	0.147135486	-12.8382474	1.00115E-37	1.93989E-36	DOWN
BAIAP2-DT	ENSG00000226137	lncRNA	1256.096784	-1.374628229	0.107087342	-12.83651455	1.02381E-37	1.97972E-36	DOWN
LINC02038	ENSG00000229155	lncRNA	23.52457863	-3.182607651	0.248151985	-12.82523553	1.18426E-37	2.28528E-36	DOWN
LINC02109	ENSG00000259786	lncRNA	25.10306423	5.959118361	0.46479729	12.82089739	1.25243E-37	2.41188E-36	UP
SATB2-AS1	ENSG00000225953	lncRNA	12.19358435	3.275749901	0.255760455	12.8078827	1.48121E-37	2.84665E-36	UP
AC092910.3	ENSG00000242622	lncRNA	80.68207192	1.487371414	0.116187895	12.80143181	1.60956E-37	3.08701E-36	UP
AC034206.1	ENSG00000250167	lncRNA	15.78899006	4.848832185	0.379346526	12.78206561	2.06511E-37	3.95267E-36	UP
AL445426.1	ENSG00000231246	lncRNA	3.954786232	-2.416190236	0.189089856	-12.7780003	2.17592E-37	4.15632E-36	DOWN
AC105020.6	ENSG00000275454	lncRNA	11.749212	-1.201017322	0.094243777	-12.74373082	3.37844E-37	6.44024E-36	DOWN
AC027031.2	ENSG00000254615	lncRNA	194.2961558	2.345921582	0.184408156	12.72135481	4.4999E-37	8.56071E-36	UP
AC013391.3	ENSG00000261478	lncRNA	6.7895775	5.138481784	0.404551833	12.70166482	5.78851E-37	1.099E-35	UP
AC093567.1	ENSG00000267764	lncRNA	4.076445753	-2.507454108	0.197532905	-12.69385525	6.39583E-37	1.21186E-35	DOWN
LINC02827	ENSG00000236908	lncRNA	17.86417059	3.178214506	0.250436647	12.6906926	6.65943E-37	1.25927E-35	UP
LINC00592	ENSG00000258279	lncRNA	22.55414644	2.996088115	0.23634006	12.67702191	7.92875E-37	1.49629E-35	UP
PKP4-AS1	ENSG00000204380	lncRNA	102.4041298	2.896364127	0.228579609	12.67113958	8.54637E-37	1.60962E-35	UP
TMED2-DT	ENSG00000247373	lncRNA	132.499761	1.100888356	0.086935534	12.66327245	9.44773E-37	1.77471E-35	UP
AC002116.2	ENSG00000267698	lncRNA	36.82764668	1.84317043	0.145553686	12.66316557	9.46061E-37	1.77471E-35	UP
LINC00885	ENSG00000224652	lncRNA	339.5117228	2.705086615	0.213643494	12.66168497	9.64076E-37	1.80491E-35	UP
AC022211.4	ENSG00000265800	lncRNA	24.14794524	1.752245394	0.138518521	12.64989968	1.12018E-36	2.093E-35	UP
LINC02757	ENSG00000255363	lncRNA	1.46358115	-2.984181509	0.236051842	-12.6420598	1.23768E-36	2.30798E-35	DOWN
AC108134.3	ENSG00000262370	lncRNA	49.66899867	-2.179966145	0.172445977	-12.64144394	1.24742E-36	2.32153E-35	DOWN
AC080023.1	ENSG00000254554	lncRNA	19.20339908	2.627534553	0.207864154	12.64063334	1.26035E-36	2.34096E-35	UP
LINC02861	ENSG00000262185	lncRNA	24.30193163	-2.616515798	0.207413222	-12.61499038	1.74579E-36	3.23624E-35	DOWN
AF165147.1	ENSG00000232855	lncRNA	447.1135482	3.670728299	0.291087824	12.61038079	1.85097E-36	3.42447E-35	UP
LINC00871	ENSG00000258700	lncRNA	26.84453127	5.656445386	0.448674905	12.6070019	1.93204E-36	3.56745E-35	UP
SFTPD-AS1	ENSG00000273372	lncRNA	4.609200593	-2.742490786	0.217581588	-12.6044249	1.99623E-36	3.67877E-35	DOWN
AL391427.1	ENSG00000224251	lncRNA	46.15368046	3.886692777	0.308524847	12.59766537	2.17487E-36	4.00015E-35	UP
AC007671.1	ENSG00000274624	lncRNA	6.511857055	-2.601629871	0.206736138	-12.58430141	2.57612E-36	4.72891E-35	DOWN
MIR548XHG	ENSG00000224141	lncRNA	39.89100427	8.852791511	0.703619479	12.58178855	2.6594E-36	4.87229E-35	UP
AC114803.1	ENSG00000230432	lncRNA	5.165674333	4.975524703	0.39578725	12.57121017	3.04034E-36	5.5594E-35	UP
HLX-AS1	ENSG00000257551	lncRNA	2.803345792	-2.853433214	0.227159093	-12.5613867	3.44246E-36	6.28249E-35	DOWN
AC016065.1	ENSG00000246089	lncRNA	246.3152746	1.25189456	0.099717394	12.55442515	3.75901E-36	6.83997E-35	UP
LINC02323	ENSG00000259230	lncRNA	39.88030504	3.217420034	0.256279245	12.55435269	3.76246E-36	6.83997E-35	UP
AC105460.1	ENSG00000250920	lncRNA	171.6447725	7.668659035	0.611173711	12.54742948	4.10625E-36	7.45058E-35	UP
YEATS2-AS1	ENSG00000233885	lncRNA	134.6163886	1.889690887	0.150637246	12.54464572	4.25312E-36	7.70224E-35	UP
LINC01615	ENSG00000223485	lncRNA	74.41762649	3.513645741	0.280122989	12.5432252	4.33007E-36	7.82654E-35	UP
ESRG	ENSG00000265992	lncRNA	241.9692475	7.416646836	0.591509812	12.5385018	4.59602E-36	8.29133E-35	UP
LINC01711	ENSG00000268941	lncRNA	15.2202437	3.620855818	0.288809244	12.53718812	4.67283E-36	8.41378E-35	UP
LINC01311	ENSG00000260924	lncRNA	44.75107947	1.800250847	0.143723111	12.52582717	5.39262E-36	9.69128E-35	UP
AC131157.1	ENSG00000257253	lncRNA	14.67922887	6.421325199	0.513445843	12.506334	6.89328E-36	1.23646E-34	UP
EP300-AS1	ENSG00000231993	lncRNA	28.11877062	-1.72326575	0.137798541	-12.50568933	6.94944E-36	1.24416E-34	DOWN
AC011444.3	ENSG00000267299	lncRNA	1.192191925	-2.7217149	0.217653027	-12.50483369	7.02467E-36	1.25524E-34	DOWN
AC011337.1	ENSG00000271795	lncRNA	69.27371264	2.243812727	0.179648869	12.48999086	8.46634E-36	1.50999E-34	UP
AP003721.1	ENSG00000256196	lncRNA	11.56964832	3.184411768	0.255165603	12.47978463	9.62466E-36	1.71334E-34	UP
HMGA2-AS1	ENSG00000197301	lncRNA	40.97446222	2.615144246	0.209566119	12.47885038	9.73825E-36	1.73029E-34	UP
AC109454.3	ENSG00000250564	lncRNA	36.25075436	5.926248749	0.475194444	12.471208	1.07189E-35	1.89951E-34	UP
AL031665.1	ENSG00000274269	lncRNA	2.014885563	-2.115204694	0.169608266	-12.47111798	1.0731E-35	1.89951E-34	DOWN
AL033519.4	ENSG00000228559	lncRNA	13.660009	-3.644425229	0.292269301	-12.46940826	1.09637E-35	1.93706E-34	DOWN
LINC01208	ENSG00000223715	lncRNA	7.190233896	5.216959031	0.418417004	12.46832462	1.11138E-35	1.9599E-34	UP
AL021877.2	ENSG00000280356	lncRNA	20.58786997	6.269859693	0.502900604	12.46739345	1.12444E-35	1.97923E-34	UP
TMEM220-AS1	ENSG00000263400	lncRNA	22.46321622	-1.776418498	0.142653042	-12.45272075	1.35158E-35	2.37459E-34	DOWN
LINC01419	ENSG00000253898	lncRNA	37.41548309	8.724184698	0.700646206	12.45162626	1.37024E-35	2.4029E-34	UP
AC092652.1	ENSG00000257277	lncRNA	1.287595802	-3.310258965	0.265864967	-12.45090317	1.38272E-35	2.42027E-34	DOWN
AC069544.1	ENSG00000272853	lncRNA	48.61328654	1.543696961	0.124129771	12.43615416	1.66321E-35	2.90583E-34	UP
AC083805.2	ENSG00000257953	lncRNA	5.67029006	-1.820623982	0.146432469	-12.43319865	1.72588E-35	3.00974E-34	DOWN
LINC02457	ENSG00000258018	lncRNA	9.576350997	5.865882672	0.471868947	12.43116911	1.77026E-35	3.08143E-34	UP
LINC02018	ENSG00000272690	lncRNA	9.757730244	-1.819054862	0.146407792	-12.42457685	1.92241E-35	3.3401E-34	DOWN
AL353708.3	ENSG00000272906	lncRNA	19.69285159	1.762169632	0.141874681	12.42060681	2.02023E-35	3.5036E-34	UP
AC040977.1	ENSG00000262089	lncRNA	39.48482071	-1.188252654	0.095682142	-12.41875059	2.06765E-35	3.57924E-34	DOWN
SATB1-AS1	ENSG00000228956	lncRNA	112.7688506	2.216408419	0.178526797	12.41499009	2.16714E-35	3.74457E-34	UP
CYP4F26P	ENSG00000226562	lncRNA	50.0169339	3.384705615	0.272865302	12.40430932	2.47639E-35	4.27109E-34	UP
AC105384.1	ENSG00000249706	lncRNA	5.019430918	-2.651169595	0.213741758	-12.40361088	2.49807E-35	4.30062E-34	DOWN
AL079303.1	ENSG00000258661	lncRNA	65.26496843	3.493291111	0.282064902	12.38470678	3.16239E-35	5.43434E-34	UP
AC025166.1	ENSG00000274798	lncRNA	4.824078332	4.104126408	0.331432213	12.38300396	3.23022E-35	5.5408E-34	UP
AC092115.4	ENSG00000262136	lncRNA	17.90274674	3.065388844	0.247613162	12.37974919	3.36392E-35	5.75965E-34	UP
LINC01705	ENSG00000232679	lncRNA	27.19267029	3.710932811	0.299877858	12.37481433	3.57721E-35	6.11371E-34	UP
AC009962.1	ENSG00000260742	lncRNA	22.18755733	-1.622021558	0.131150626	-12.36762341	3.91226E-35	6.67424E-34	DOWN
AC092354.2	ENSG00000272370	lncRNA	9.024088813	-1.563419089	0.126448642	-12.3640639	4.08948E-35	6.96394E-34	DOWN
SNHG17	ENSG00000196756	lncRNA	1807.016235	1.436151772	0.116244342	12.35459507	4.60067E-35	7.82031E-34	UP
LINC01322	ENSG00000244128	lncRNA	17.25608843	4.33898747	0.351396494	12.34783938	5.00373E-35	8.4901E-34	UP
LINC00641	ENSG00000258441	lncRNA	351.2883866	-1.503718622	0.121805782	-12.34521546	5.16957E-35	8.75572E-34	DOWN
LEF1-AS1	ENSG00000232021	lncRNA	26.94481164	2.066907498	0.167671459	12.32712778	6.47125E-35	1.09407E-33	UP
AP001094.2	ENSG00000265413	lncRNA	13.89062161	-2.229530599	0.181110416	-12.3103389	7.96879E-35	1.34484E-33	DOWN
LINC02315	ENSG00000251363	lncRNA	84.70335246	3.841715003	0.312228716	12.30416937	8.60168E-35	1.44905E-33	UP
LINC00472	ENSG00000233237	lncRNA	35.33046191	-2.269347658	0.184524788	-12.29833497	9.24604E-35	1.55482E-33	DOWN
AC012501.2	ENSG00000227400	lncRNA	10.25539489	5.844518216	0.475319593	12.2959758	9.52001E-35	1.59804E-33	UP
AC108136.1	ENSG00000255325	lncRNA	12.28024307	4.950540235	0.402752257	12.29177529	1.00279E-34	1.6803E-33	UP
LINC01385	ENSG00000251604	lncRNA	6.778992691	5.311214504	0.432165374	12.28977336	1.02794E-34	1.71938E-33	UP
LINC01524	ENSG00000234948	lncRNA	12.58902378	4.96198892	0.40375892	12.28948433	1.03162E-34	1.72248E-33	UP
LINC01996	ENSG00000261863	lncRNA	21.3068476	-4.911503007	0.399738923	-12.28677699	1.06675E-34	1.77798E-33	DOWN
LINC01611	ENSG00000231776	lncRNA	14.13545218	6.188115585	0.503761055	12.28383085	1.10633E-34	1.84069E-33	UP
AL121832.2	ENSG00000273619	lncRNA	86.81928357	1.587577367	0.129375373	12.27109404	1.29492E-34	2.15066E-33	UP
AC019205.1	ENSG00000229852	lncRNA	260.7129881	1.522350699	0.124087531	12.26836164	1.33936E-34	2.22056E-33	UP
AC246793.1	ENSG00000220891	lncRNA	12.41828797	4.738841138	0.386460007	12.26217735	1.44563E-34	2.39252E-33	UP
AL157895.2	ENSG00000233968	lncRNA	25.80087607	-2.494651478	0.203591449	-12.25322323	1.61449E-34	2.66731E-33	DOWN
AC099066.2	ENSG00000227496	lncRNA	47.31888351	3.164510946	0.25839705	12.24669921	1.74974E-34	2.88569E-33	UP
AC015908.3	ENSG00000264016	lncRNA	7.27187396	-2.028774033	0.165669491	-12.24591217	1.76679E-34	2.90872E-33	DOWN
AC005863.1	ENSG00000205325	lncRNA	17.96952616	5.899193058	0.481738556	12.24563195	1.77291E-34	2.91369E-33	UP
AC097358.2	ENSG00000272202	lncRNA	5.619792614	3.838589244	0.31392791	12.22761382	2.21346E-34	3.63138E-33	UP
AC037198.2	ENSG00000278621	lncRNA	8.509465926	-2.770072031	0.226814023	-12.21296637	2.65046E-34	4.34077E-33	DOWN
HHIP-AS1	ENSG00000248890	lncRNA	108.4381436	-2.734066784	0.22401452	-12.20486417	2.92797E-34	4.78692E-33	DOWN
LINC01992	ENSG00000260019	lncRNA	28.22521334	7.036611896	0.576593895	12.2037572	2.96806E-34	4.84406E-33	UP
LINC01842	ENSG00000267147	lncRNA	30.32683313	4.049683316	0.332011791	12.19740812	3.20876E-34	5.22783E-33	UP
AC023034.1	ENSG00000259594	lncRNA	8.497401347	3.439039614	0.28211082	12.19038538	3.49763E-34	5.68864E-33	UP
AC016737.1	ENSG00000271151	lncRNA	24.81634246	2.067675308	0.169659944	12.18717428	3.63819E-34	5.90704E-33	UP
AC018809.2	ENSG00000269982	lncRNA	98.33627771	-0.986398529	0.080960164	-12.18375164	3.79419E-34	6.14972E-33	NOT
CASC2	ENSG00000177640	lncRNA	100.8234077	-1.533102804	0.125873559	-12.17970494	3.98722E-34	6.45148E-33	DOWN
AC093772.1	ENSG00000248491	lncRNA	5.529172863	-3.400297403	0.279332806	-12.17292538	4.33271E-34	6.99848E-33	DOWN
AC004112.1	ENSG00000226851	lncRNA	7.193575161	-1.982991316	0.163017982	-12.16424895	4.81857E-34	7.76994E-33	DOWN
LINC01985	ENSG00000227260	lncRNA	1.580555797	-3.577819305	0.294170111	-12.16241615	4.92793E-34	7.9327E-33	DOWN
AC008115.4	ENSG00000275963	lncRNA	6.222503691	-1.649746641	0.13565092	-12.16170627	4.97094E-34	7.98829E-33	DOWN
AC006449.5	ENSG00000277182	lncRNA	48.93319289	1.799683919	0.14808884	12.15273154	5.54805E-34	8.9005E-33	UP
AC011352.3	ENSG00000251320	lncRNA	7.49902167	5.043531466	0.415356641	12.14265277	6.27578E-34	1.00509E-32	UP
SREBF2-AS1	ENSG00000184068	lncRNA	306.4281181	1.192336517	0.098444792	12.11172769	9.15453E-34	1.46364E-32	UP
AL138756.1	ENSG00000259953	lncRNA	166.8864648	-1.324268853	0.109382491	-12.10677172	9.72467E-34	1.55216E-32	DOWN
AC011472.4	ENSG00000273733	lncRNA	7.958549692	-1.296105532	0.107187657	-12.09192889	1.16519E-33	1.85661E-32	DOWN
AC123595.1	ENSG00000234292	lncRNA	11.53157813	-2.260184041	0.186945886	-12.09004431	1.19222E-33	1.89648E-32	DOWN
AC010731.3	ENSG00000228577	lncRNA	20.98910316	4.768940885	0.394518523	12.08800247	1.22222E-33	1.94092E-32	UP
AC005277.2	ENSG00000277621	lncRNA	1.496932885	-2.67571023	0.221375633	-12.08674231	1.24111E-33	1.9676E-32	DOWN
LINC01527	ENSG00000224308	lncRNA	33.40190109	5.155076475	0.426614741	12.08368108	1.28821E-33	2.03883E-32	UP
TMEM147-AS1	ENSG00000236144	lncRNA	572.8153494	1.53094472	0.12676238	12.0772797	1.39251E-33	2.20021E-32	UP
LINC01876	ENSG00000226383	lncRNA	66.94836854	2.306499562	0.191025865	12.07427883	1.44425E-33	2.27814E-32	UP
AC010343.3	ENSG00000250697	lncRNA	22.26621926	5.407951769	0.448383222	12.06100385	1.69702E-33	2.67238E-32	UP
AC079210.1	ENSG00000267461	lncRNA	7.065415252	-2.57003839	0.213105345	-12.05994338	1.71901E-33	2.70249E-32	DOWN
AC092068.1	ENSG00000267214	lncRNA	0.821240278	-2.827881302	0.234506706	-12.05885048	1.74197E-33	2.73403E-32	DOWN
AC092142.1	ENSG00000261235	lncRNA	57.9180871	2.67522988	0.221948783	12.05336585	1.86189E-33	2.91737E-32	UP
AC091806.1	ENSG00000236393	lncRNA	6.652764729	-2.620353039	0.217500261	-12.04758572	1.99714E-33	3.1241E-32	DOWN
AL009179.1	ENSG00000281706	lncRNA	42.04525732	2.031674459	0.168660747	12.04592351	2.03781E-33	3.18244E-32	UP
AC079684.2	ENSG00000274943	lncRNA	20.6068816	1.791988594	0.148875324	12.03684096	2.27502E-33	3.54699E-32	UP
DLX2-DT	ENSG00000236651	lncRNA	6.122719182	5.21327631	0.433293872	12.03173331	2.42026E-33	3.7672E-32	UP
LINC02014	ENSG00000248243	lncRNA	34.2402507	2.647743562	0.220324777	12.01745713	2.87689E-33	4.47057E-32	UP
LINC01905	ENSG00000267057	lncRNA	15.83281887	3.800806307	0.31649148	12.00918998	3.17944E-33	4.93258E-32	UP
AL049539.1	ENSG00000275576	lncRNA	8.797279034	3.212660569	0.267608702	12.00506766	3.3419E-33	5.1761E-32	UP
AC124319.2	ENSG00000276863	lncRNA	4.038555816	-2.069060121	0.172429093	-11.99948388	3.57519E-33	5.52833E-32	DOWN
LINC01863	ENSG00000253959	lncRNA	5.347902785	-4.785086383	0.398892377	-11.99593338	3.73186E-33	5.76114E-32	DOWN
SLC16A1-AS1	ENSG00000226419	lncRNA	224.4886066	1.378826464	0.115060248	11.98351725	4.33532E-33	6.68179E-32	UP
AL359551.1	ENSG00000231877	lncRNA	14.66697756	5.267520464	0.439689057	11.98010362	4.51759E-33	6.95133E-32	UP
AC026369.2	ENSG00000256694	lncRNA	41.37699053	-1.793058567	0.149707934	-11.97704436	4.68739E-33	7.20084E-32	DOWN
LINC02561	ENSG00000224034	lncRNA	90.29288515	3.74642926	0.312982293	11.97009974	5.09673E-33	7.81693E-32	UP
LINC02321	ENSG00000258884	lncRNA	15.91337811	2.900769038	0.242369483	11.96837574	5.20373E-33	7.96806E-32	UP
AC091153.3	ENSG00000244184	lncRNA	12.65496369	2.560231705	0.213997465	11.96384128	5.49594E-33	8.40183E-32	UP
LINC00615	ENSG00000196243	lncRNA	16.54740205	6.594392477	0.551354467	11.96035014	5.73197E-33	8.74846E-32	UP
AP001094.1	ENSG00000263970	lncRNA	0.789239429	-2.604527313	0.217788892	-11.95895386	5.82916E-33	8.8824E-32	DOWN
AL359532.1	ENSG00000272914	lncRNA	15.59542473	-1.441553868	0.120576326	-11.95552987	6.07449E-33	9.24127E-32	DOWN
LINC00470	ENSG00000132204	lncRNA	99.33248485	4.142105125	0.346758325	11.94522186	6.87666E-33	1.04448E-31	UP
AC095050.1	ENSG00000248551	lncRNA	4.704529481	-5.038004863	0.421923204	-11.9405731	7.27204E-33	1.10275E-31	DOWN
LINC01561	ENSG00000177234	lncRNA	15.77899037	3.931605662	0.329569532	11.929518	8.3053E-33	1.25741E-31	UP
CADM3-AS1	ENSG00000225670	lncRNA	24.22677481	-3.310711693	0.277542856	-11.92865039	8.3923E-33	1.26854E-31	DOWN
CT69	ENSG00000231971	lncRNA	170.147675	4.124077416	0.345837812	11.92488868	8.78013E-33	1.32504E-31	UP
LINC00671	ENSG00000213373	lncRNA	3.440064474	-2.466246805	0.206885503	-11.92082951	9.21861E-33	1.38899E-31	DOWN
AC010894.3	ENSG00000236449	lncRNA	88.35182493	3.965330782	0.332677259	11.91945249	9.37224E-33	1.40988E-31	UP
AFAP1-AS1	ENSG00000272620	lncRNA	1025.528232	4.633789835	0.388767491	11.91918034	9.4029E-33	1.41224E-31	UP
AC090282.1	ENSG00000261848	lncRNA	7.056047229	5.072037981	0.425735622	11.91358608	1.00558E-32	1.50788E-31	UP
AC004921.1	ENSG00000273341	lncRNA	18.43510233	-2.062407234	0.1731549	-11.91076448	1.04019E-32	1.55731E-31	DOWN
AC068631.1	ENSG00000197099	lncRNA	21.31602513	3.066023732	0.257463874	11.90855899	1.06807E-32	1.59651E-31	UP
LINC02185	ENSG00000262097	lncRNA	21.22087687	-3.239628745	0.272091254	-11.90640528	1.09601E-32	1.63568E-31	DOWN
AC018695.6	ENSG00000275393	lncRNA	22.63067885	2.881215451	0.2422066	11.8956934	1.24614E-32	1.85678E-31	UP
AP005233.2	ENSG00000260877	lncRNA	25.13388949	5.810734558	0.489024562	11.88229591	1.46293E-32	2.17637E-31	UP
AC012531.1	ENSG00000260597	lncRNA	19.68565702	3.668358122	0.308755168	11.88112298	1.48361E-32	2.20365E-31	UP
AC135178.2	ENSG00000226871	lncRNA	1.668843652	-3.129734797	0.263585804	-11.87368498	1.62164E-32	2.40488E-31	DOWN
AP002856.2	ENSG00000231698	lncRNA	15.19723709	-5.796867741	0.488372881	-11.86975766	1.69959E-32	2.51652E-31	DOWN
LINC02542	ENSG00000226453	lncRNA	153.6910606	2.333553611	0.196717287	11.86247352	1.85415E-32	2.74106E-31	UP
SCAT8	ENSG00000236345	lncRNA	153.0576928	3.722696522	0.313946528	11.85774068	1.96198E-32	2.89166E-31	UP
AC017104.1	ENSG00000224376	lncRNA	33.87806418	-1.482347107	0.125011007	-11.85773274	1.96217E-32	2.89166E-31	DOWN
AC126768.1	ENSG00000248597	lncRNA	9.279934326	5.313775876	0.448215091	11.8554149	2.01723E-32	2.96816E-31	UP
MAFG-DT	ENSG00000265688	lncRNA	421.5952496	1.644428398	0.138775726	11.84953914	2.16378E-32	3.17883E-31	UP
AC006042.3	ENSG00000234141	lncRNA	4.315317436	-2.099458687	0.177258397	-11.84405774	2.31E-32	3.38836E-31	DOWN
AC010226.1	ENSG00000249249	lncRNA	23.27533922	-1.35595817	0.114551556	-11.83709951	2.50983E-32	3.67576E-31	DOWN
AC024909.1	ENSG00000274021	lncRNA	27.11750281	-2.330739966	0.197049307	-11.82820687	2.79039E-32	4.0803E-31	DOWN
PITPNA-AS1	ENSG00000236618	lncRNA	192.0191046	1.306459875	0.110488647	11.82438117	2.92047E-32	4.26389E-31	UP
AL160408.4	ENSG00000241475	lncRNA	8.406205866	5.440332538	0.460354713	11.81769707	3.16235E-32	4.60988E-31	UP
HELLPAR	ENSG00000281344	lncRNA	103.4019461	1.959781729	0.16594944	11.80951096	3.48583E-32	5.07358E-31	UP
AC120114.1	ENSG00000247735	lncRNA	44.89837573	1.658343321	0.140447329	11.80758178	3.56672E-32	5.18331E-31	UP
Z83844.2	ENSG00000233360	lncRNA	14.27708075	1.910683546	0.161820776	11.80740565	3.5742E-32	5.18617E-31	UP
DEPDC1-AS1	ENSG00000234264	lncRNA	5.955540648	3.8068417	0.322421541	11.80703277	3.59009E-32	5.2012E-31	UP
FSIP2-AS1	ENSG00000231646	lncRNA	13.97865583	2.850608415	0.241646225	11.79661886	4.06311E-32	5.87747E-31	UP
AC135050.6	ENSG00000278133	lncRNA	350.6163996	-0.892820619	0.075782702	-11.78132465	4.87213E-32	7.03694E-31	NOT
MEF2C-AS1	ENSG00000248309	lncRNA	15.10450657	-2.298796547	0.195377281	-11.7659358	5.84743E-32	8.43266E-31	DOWN
LINC01697	ENSG00000232079	lncRNA	70.61543457	4.609248109	0.391750638	11.76577052	5.8589E-32	8.43627E-31	UP
AC004540.1	ENSG00000214870	lncRNA	44.99482684	-2.032293364	0.172827242	-11.75910316	6.34042E-32	9.11568E-31	DOWN
LINC01116	ENSG00000163364	lncRNA	214.8317259	2.826089353	0.240377407	11.75688428	6.50923E-32	9.34411E-31	UP
AC017100.1	ENSG00000259985	lncRNA	65.12132348	2.020919155	0.172024724	11.7478413	7.24459E-32	1.03839E-30	UP
AL365181.3	ENSG00000272405	lncRNA	644.2697223	3.73662175	0.318172265	11.74402097	7.57952E-32	1.08475E-30	UP
PRDM16-DT	ENSG00000177133	lncRNA	48.10519691	-2.690866353	0.229199311	-11.74028989	7.92145E-32	1.13196E-30	DOWN
LINP1	ENSG00000223784	lncRNA	68.48275089	4.249137591	0.361935263	11.74004863	7.94408E-32	1.13348E-30	UP
LINC00924	ENSG00000259134	lncRNA	21.73951739	-2.474774293	0.210846721	-11.73731455	8.20506E-32	1.16894E-30	DOWN
AC026336.3	ENSG00000276122	lncRNA	21.76846013	5.77450815	0.492268994	11.73039176	8.90456E-32	1.26668E-30	UP
AP000829.1	ENSG00000263551	lncRNA	14.42285186	4.262884089	0.363572814	11.72498032	9.49231E-32	1.34825E-30	UP
AC124852.1	ENSG00000248994	lncRNA	70.55834165	3.226850483	0.27532286	11.72024178	1.00385E-31	1.42368E-30	UP
AC120498.4	ENSG00000260710	lncRNA	13.44994832	5.46677337	0.466480255	11.71919563	1.01632E-31	1.43921E-30	UP
LINC00337	ENSG00000225077	lncRNA	27.94196576	2.562193138	0.218790036	11.71073957	1.12296E-31	1.58782E-30	UP
SLC14A2-AS1	ENSG00000267097	lncRNA	1.817601172	-2.939382784	0.251076493	-11.70712062	1.17192E-31	1.65457E-30	DOWN
LINC02489	ENSG00000255007	lncRNA	14.97768486	-3.910913221	0.33418073	-11.70298845	1.23043E-31	1.73457E-30	DOWN
LINC01391	ENSG00000244578	lncRNA	10.78846823	5.74094186	0.491241166	11.6866058	1.49232E-31	2.10063E-30	UP
LINC02473	ENSG00000261121	lncRNA	6.014112493	4.842540169	0.414404386	11.68554276	1.51111E-31	2.1239E-30	UP
LINC02598	ENSG00000256155	lncRNA	13.11175656	3.673144088	0.314508215	11.67900841	1.63188E-31	2.29023E-30	UP
LINC00163	ENSG00000234880	lncRNA	7.490710985	-3.763936196	0.322511182	-11.67071534	1.79904E-31	2.52107E-30	DOWN
AL365181.2	ENSG00000272068	lncRNA	193.3499662	4.282945841	0.366986267	11.67058885	1.80172E-31	2.52107E-30	UP
AC104237.3	ENSG00000276668	lncRNA	4.667353905	-2.895509901	0.248318815	-11.66045314	2.02959E-31	2.83571E-30	DOWN
LINC02178	ENSG00000261092	lncRNA	12.93446737	5.72148406	0.490709263	11.65962107	2.04952E-31	2.85931E-30	UP
AL136369.1	ENSG00000228027	lncRNA	3.010359155	-5.286178993	0.453382221	-11.65943159	2.05409E-31	2.86145E-30	DOWN
AL163952.1	ENSG00000259868	lncRNA	28.77946779	4.57030872	0.392220253	11.65240367	2.23076E-31	3.10297E-30	UP
AL031985.3	ENSG00000260920	lncRNA	178.5157329	1.681619797	0.144325583	11.65157117	2.25267E-31	3.12882E-30	UP
AC005722.3	ENSG00000262681	lncRNA	58.41213082	3.659467237	0.314086748	11.65113541	2.26422E-31	3.14023E-30	UP
AP002478.1	ENSG00000266401	lncRNA	30.1108017	3.894080327	0.334252174	11.65012715	2.29117E-31	3.16832E-30	UP
AC022217.3	ENSG00000253295	lncRNA	1.562619987	-2.660118548	0.228333892	-11.65012571	2.29121E-31	3.16832E-30	DOWN
AC016910.2	ENSG00000232377	lncRNA	1.191333088	-2.279271485	0.195721224	-11.64549983	2.41899E-31	3.34012E-30	DOWN
AC090970.2	ENSG00000274528	lncRNA	31.56618509	2.001055537	0.171939185	11.63815879	2.63646E-31	3.63507E-30	UP
ZRANB2-AS1	ENSG00000235079	lncRNA	2.490041424	-1.851054981	0.159090454	-11.63523604	2.72834E-31	3.75626E-30	DOWN
AC090912.1	ENSG00000265943	lncRNA	20.13614516	2.26198978	0.194450409	11.63273348	2.80954E-31	3.8624E-30	UP
LINC02159	ENSG00000253417	lncRNA	73.76782026	3.512580245	0.302003278	11.63093418	2.8694E-31	3.93894E-30	UP
AC007098.1	ENSG00000231609	lncRNA	119.2168597	2.433696706	0.209270496	11.62943056	2.92039E-31	4.00311E-30	UP
AC022164.1	ENSG00000260695	lncRNA	15.720479	-2.557101904	0.219956453	-11.62549165	3.05828E-31	4.18602E-30	DOWN
AC112484.3	ENSG00000261159	lncRNA	47.97657947	2.433695636	0.209361814	11.62435304	3.09932E-31	4.23604E-30	UP
AC105460.2	ENSG00000251577	lncRNA	11.17089973	5.861312296	0.504251286	11.62379247	3.11973E-31	4.25776E-30	UP
SMILR	ENSG00000255364	lncRNA	14.52098315	3.997901829	0.344098369	11.61848526	3.3197E-31	4.52411E-30	UP
RNF139-AS1	ENSG00000245149	lncRNA	109.31825	1.22607283	0.105603149	11.610192	3.65793E-31	4.97786E-30	UP
LINC00844	ENSG00000237949	lncRNA	1.705677916	-3.985023836	0.343645449	-11.59632361	4.30163E-31	5.84538E-30	DOWN
AC002070.1	ENSG00000248636	lncRNA	13.87366303	-1.777408319	0.153304295	-11.59398902	4.42055E-31	5.99831E-30	DOWN
AC226101.1	ENSG00000231536	lncRNA	1.178485803	-3.239261089	0.279524837	-11.58845535	4.7156E-31	6.38947E-30	DOWN
AC040174.2	ENSG00000269986	lncRNA	7.043684106	4.700312414	0.405613193	11.58816452	4.73163E-31	6.40198E-30	UP
AC104083.1	ENSG00000260244	lncRNA	630.6665832	-1.662601207	0.143523998	-11.58413387	4.95954E-31	6.70072E-30	DOWN
AP000679.1	ENSG00000176984	lncRNA	6.867368089	3.611036431	0.311752016	11.58304115	5.02318E-31	6.77698E-30	UP
SEMA3B-AS1	ENSG00000232352	lncRNA	15.02952685	-1.840807364	0.158955231	-11.58066554	5.16435E-31	6.95747E-30	DOWN
LINC00462	ENSG00000233610	lncRNA	22.77840272	5.304434643	0.458070086	11.579963	5.20685E-31	7.0047E-30	UP
AC020891.3	ENSG00000259701	lncRNA	2.532498745	3.947552231	0.340999464	11.57641771	5.42667E-31	7.29E-30	UP
IL10RB-DT	ENSG00000223799	lncRNA	58.83046831	-1.329554041	0.114901166	-11.57128412	5.76138E-31	7.72863E-30	DOWN
AC131235.3	ENSG00000272721	lncRNA	24.81545913	1.968975739	0.17027079	11.56379047	6.2871E-31	8.42185E-30	UP
AC096531.2	ENSG00000237413	lncRNA	26.73471044	-4.036977591	0.349178083	-11.56137166	6.46675E-31	8.65019E-30	DOWN
AC091729.3	ENSG00000229043	lncRNA	338.0301583	1.38693343	0.120005812	11.5572188	6.78715E-31	9.0659E-30	UP
AC024230.1	ENSG00000248515	lncRNA	10.96014478	5.584285753	0.483191137	11.55709476	6.79696E-31	9.06615E-30	UP
LINC01447	ENSG00000236078	lncRNA	3.498120754	-3.404493403	0.294607601	-11.55602705	6.88198E-31	9.16656E-30	DOWN
AC110769.2	ENSG00000270019	lncRNA	16.11930192	1.861262999	0.16108509	11.55453308	7.0027E-31	9.31419E-30	UP
AC012409.3	ENSG00000277135	lncRNA	3.759777614	-2.501202809	0.216520027	-11.55183124	7.22641E-31	9.59818E-30	DOWN
AC078802.1	ENSG00000269889	lncRNA	21.98938943	2.242635784	0.194176661	11.54946104	7.42848E-31	9.85268E-30	UP
AC005358.1	ENSG00000265489	lncRNA	1.578333529	-2.96830967	0.257052762	-11.54747239	7.60235E-31	1.00691E-29	DOWN
AL135999.3	ENSG00000274002	lncRNA	25.36849058	-4.096094629	0.354803591	-11.54468198	7.85314E-31	1.03867E-29	DOWN
LMO7DN	ENSG00000178734	lncRNA	4.733576303	-2.52964146	0.219327106	-11.53364718	8.92796E-31	1.17917E-29	DOWN
LINC02677	ENSG00000228951	lncRNA	49.52248156	4.714396187	0.40904423	11.52539466	9.82609E-31	1.29597E-29	UP
LINC02623	ENSG00000234944	lncRNA	1.78196319	-3.203752236	0.278229595	-11.51477877	1.11144E-30	1.46384E-29	DOWN
AL354892.2	ENSG00000232640	lncRNA	84.38399993	1.354103823	0.117610297	11.51348016	1.12831E-30	1.48398E-29	UP
AC007406.3	ENSG00000256540	lncRNA	29.79899425	-1.887031046	0.16393934	-11.51054438	1.16739E-30	1.53324E-29	DOWN
DANCR	ENSG00000226950	lncRNA	2711.37461	1.81071013	0.157364046	11.50650466	1.22337E-30	1.60452E-29	UP
LINC02863	ENSG00000238160	lncRNA	3.792173322	-2.196185629	0.190933557	-11.50235539	1.28364E-30	1.68123E-29	DOWN
AL122058.1	ENSG00000226308	lncRNA	16.27272371	3.620125989	0.314898567	11.49616534	1.37907E-30	1.80371E-29	UP
AC010980.2	ENSG00000267034	lncRNA	95.95246029	2.615265818	0.227634776	11.48886767	1.50066E-30	1.96002E-29	UP
AC114296.1	ENSG00000250378	lncRNA	11.35150655	4.382131982	0.381510248	11.48627593	1.54635E-30	2.0169E-29	UP
MANCR	ENSG00000231298	lncRNA	56.2431465	3.655810935	0.318577763	11.47541154	1.75341E-30	2.2838E-29	UP
LINC01460	ENSG00000205334	lncRNA	40.04766813	2.968436553	0.25884029	11.46821677	1.90545E-30	2.47841E-29	UP
AL031599.1	ENSG00000224228	lncRNA	2.506553178	-2.716762631	0.236954402	-11.46533936	1.96986E-30	2.55864E-29	DOWN
AC013457.1	ENSG00000259094	lncRNA	68.2286984	-4.962083259	0.432823901	-11.46443911	1.99045E-30	2.58183E-29	DOWN
AC103923.1	ENSG00000235545	lncRNA	11.18557153	2.401846304	0.209565985	11.46105037	2.06989E-30	2.68118E-29	UP
AC092802.2	ENSG00000226026	lncRNA	10.96328922	-2.05766731	0.179627924	-11.45516389	2.21544E-30	2.86577E-29	DOWN
AC009097.2	ENSG00000260593	lncRNA	6.22715446	3.409068153	0.297666981	11.4526245	2.28132E-30	2.94694E-29	UP
AC093599.1	ENSG00000249022	lncRNA	6.474068681	4.76577133	0.416148589	11.45209056	2.29542E-30	2.96109E-29	UP
AC005479.1	ENSG00000259005	lncRNA	16.99236719	-1.972417164	0.172347448	-11.44442336	2.50766E-30	3.23046E-29	DOWN
AC112484.1	ENSG00000231305	lncRNA	62.49276216	1.782219461	0.155785665	11.44020193	2.63272E-30	3.38693E-29	UP
APCDD1L-DT	ENSG00000231290	lncRNA	50.09481888	3.880174076	0.339180083	11.43986417	2.64299E-30	3.3955E-29	UP
LINC02041	ENSG00000228952	lncRNA	61.33836886	2.633760543	0.230534983	11.4245591	3.15252E-30	4.04458E-29	UP
AC106795.2	ENSG00000249684	lncRNA	48.34726398	2.242362624	0.196357513	11.4197954	3.33017E-30	4.2667E-29	UP
AC138904.1	ENSG00000246465	lncRNA	45.60034636	3.249936078	0.284610963	11.41887173	3.36575E-30	4.30642E-29	UP
AC002351.1	ENSG00000258240	lncRNA	20.11653787	6.311355328	0.552792962	11.4172136	3.43057E-30	4.3834E-29	UP
PARD3-AS1	ENSG00000226386	lncRNA	19.51917252	2.400152785	0.210279278	11.41411941	3.55486E-30	4.53606E-29	UP
MIR31HG	ENSG00000171889	lncRNA	46.23453123	4.276815004	0.374921654	11.40722325	3.84818E-30	4.9037E-29	UP
AC093904.4	ENSG00000261104	lncRNA	37.74101659	3.458041811	0.303225023	11.40420989	3.98378E-30	5.06963E-29	UP
LINC02156	ENSG00000257906	lncRNA	5.06545832	3.779861161	0.331558764	11.40027522	4.16799E-30	5.2969E-29	UP
AC068870.2	ENSG00000277782	lncRNA	82.70804394	-1.272591174	0.111693492	-11.39360178	4.49996E-30	5.71107E-29	DOWN
AC022613.2	ENSG00000259523	lncRNA	29.85097558	-1.486975751	0.130552661	-11.38985403	4.69776E-30	5.95408E-29	DOWN
AP001790.1	ENSG00000250390	lncRNA	18.68762685	4.703013563	0.413110648	11.38439202	5.00159E-30	6.33064E-29	UP
TMEM44-AS1	ENSG00000231770	lncRNA	479.8520005	1.513711357	0.13309098	11.37350823	5.66634E-30	7.16241E-29	UP
AC006159.1	ENSG00000235427	lncRNA	1.919964379	-3.133905006	0.275701989	-11.36700181	6.10487E-30	7.70637E-29	DOWN
AP000696.1	ENSG00000231324	lncRNA	6.510122876	5.008109228	0.440744387	11.3628429	6.40266E-30	8.07146E-29	UP
AC100791.2	ENSG00000262768	lncRNA	5.032768956	4.477050867	0.394026387	11.36231231	6.44167E-30	8.10979E-29	UP
BX322234.1	ENSG00000226445	lncRNA	65.41154859	1.528593081	0.134585193	11.35781025	6.78234E-30	8.52727E-29	UP
AC087667.1	ENSG00000244791	lncRNA	8.106531002	4.355034234	0.38368751	11.35047172	7.37637E-30	9.26177E-29	UP
AC091868.2	ENSG00000249293	lncRNA	6.494980516	3.948118474	0.34794895	11.34683256	7.68981E-30	9.64247E-29	UP
LINC02104	ENSG00000271334	lncRNA	5.492500726	-2.527777984	0.22278137	-11.34645136	7.7234E-30	9.67171E-29	DOWN
AC005256.1	ENSG00000267073	lncRNA	7.839026766	5.455838327	0.480873921	11.34567314	7.79243E-30	9.74519E-29	UP
AL355472.3	ENSG00000273367	lncRNA	21.58383202	3.006362996	0.264995081	11.3449766	7.85473E-30	9.81007E-29	UP
AC007639.1	ENSG00000263680	lncRNA	6.240670721	3.262725511	0.287704347	11.34054993	8.26236E-30	1.03055E-28	UP
AP001469.3	ENSG00000239415	lncRNA	99.77119458	1.318107683	0.116277651	11.33586434	8.71673E-30	1.08579E-28	UP
ARNTL2-AS1	ENSG00000245311	lncRNA	5.738693434	4.225215342	0.372779589	11.33435269	8.86854E-30	1.10324E-28	UP
AL354861.3	ENSG00000268926	lncRNA	2.008998955	-3.582949316	0.31617953	-11.33200912	9.1091E-30	1.13167E-28	DOWN
AC079467.1	ENSG00000250978	lncRNA	37.77088111	-4.239028673	0.374153513	-11.32965086	9.3577E-30	1.16102E-28	DOWN
AL445072.1	ENSG00000237208	lncRNA	4.48072041	4.712537884	0.416045259	11.32698374	9.64698E-30	1.19534E-28	UP
HOXB-AS4	ENSG00000242207	lncRNA	16.55504159	5.363072768	0.473761407	11.32019765	1.04237E-29	1.28988E-28	UP
AL157786.1	ENSG00000232934	lncRNA	20.37750791	-1.970480161	0.174076383	-11.31962952	1.04914E-29	1.29656E-28	DOWN
AC068228.2	ENSG00000253258	lncRNA	6.524590586	4.952364824	0.43819094	11.30184212	1.28494E-29	1.58588E-28	UP
AC106028.2	ENSG00000258922	lncRNA	4.973503925	-2.05386166	0.181826673	-11.29571159	1.37784E-29	1.69831E-28	DOWN
AC090181.2	ENSG00000269951	lncRNA	36.45825999	-1.720075973	0.152472697	-11.28120645	1.62502E-29	2.00037E-28	DOWN
MIR137HG	ENSG00000225206	lncRNA	22.36346735	6.181161004	0.547946366	11.28059494	1.63636E-29	2.01169E-28	UP
AC107308.1	ENSG00000277945	lncRNA	5.504552654	4.948730106	0.439081576	11.27063938	1.83234E-29	2.2497E-28	UP
DDN-AS1	ENSG00000257913	lncRNA	32.39213345	1.759196064	0.156102445	11.26949721	1.85627E-29	2.2761E-28	UP
DIRC3	ENSG00000231672	lncRNA	178.8523498	3.085272924	0.27380677	11.26806662	1.88667E-29	2.31038E-28	UP
AL390719.2	ENSG00000272141	lncRNA	150.7434367	2.111800684	0.187451489	11.26585172	1.93472E-29	2.36614E-28	UP
LINC02289	ENSG00000258819	lncRNA	23.16894237	-2.3419877	0.207938378	-11.262893	2.00081E-29	2.44379E-28	DOWN
GACAT2	ENSG00000265962	lncRNA	7.783273386	4.461855242	0.396184349	11.2620684	2.01962E-29	2.46357E-28	UP
AC087286.4	ENSG00000259453	lncRNA	2.1053605	-1.993233647	0.177104669	-11.25455168	2.19942E-29	2.67942E-28	DOWN
KCNH1-IT1	ENSG00000234233	lncRNA	7.45637343	5.258800468	0.467393009	11.25134601	2.28084E-29	2.77503E-28	UP
AL024507.3	ENSG00000272476	lncRNA	56.90830116	1.303905835	0.115948731	11.24553779	2.43607E-29	2.96007E-28	UP
AC105389.2	ENSG00000249216	lncRNA	3.360578847	-2.597846341	0.23110728	-11.24086762	2.56846E-29	3.1169E-28	DOWN
AC011944.1	ENSG00000177699	lncRNA	27.18026526	-2.681785673	0.238665586	-11.236583	2.69617E-29	3.26768E-28	DOWN
LINC02443	ENSG00000256115	lncRNA	3.641655338	4.10997325	0.366636445	11.2099419	3.64433E-29	4.41113E-28	UP
AP000821.1	ENSG00000261257	lncRNA	1.15457827	-4.129673685	0.368634736	-11.20261679	3.95865E-29	4.78544E-28	DOWN
LINC00461	ENSG00000245526	lncRNA	14.89424476	5.059107631	0.451999997	11.19271608	4.42663E-29	5.3443E-28	UP
AC009974.1	ENSG00000272555	lncRNA	6.633737194	-2.241496036	0.200325324	-11.18927947	4.60158E-29	5.54841E-28	DOWN
AC018755.4	ENSG00000273837	lncRNA	25.0691673	-2.365466358	0.211530952	-11.18260156	4.96139E-29	5.9746E-28	DOWN
AL354714.1	ENSG00000198358	lncRNA	16.36113046	-3.410539823	0.305163678	-11.17610015	5.33847E-29	6.42049E-28	DOWN
AC104237.2	ENSG00000275612	lncRNA	3.296636559	-3.089775574	0.276580783	-11.17133135	5.63302E-29	6.76609E-28	DOWN
AC016773.2	ENSG00000270195	lncRNA	33.1787555	1.610582948	0.144306391	11.1608567	6.33779E-29	7.60292E-28	UP
AC107419.1	ENSG00000228933	lncRNA	12.00833581	5.102683428	0.457200522	11.16071216	6.3481E-29	7.60561E-28	UP
LINC01614	ENSG00000230838	lncRNA	114.7970508	2.848304978	0.255247772	11.15898075	6.47294E-29	7.74532E-28	UP
IL20RB-AS1	ENSG00000249407	lncRNA	5.914571836	4.865547239	0.43705923	11.13246652	8.7189E-29	1.04195E-27	UP
AC132192.2	ENSG00000268403	lncRNA	46.05161773	1.495842327	0.134461907	11.12465504	9.51733E-29	1.13593E-27	UP
AL353693.1	ENSG00000229312	lncRNA	7.704643306	4.44965093	0.400036562	11.12311062	9.68357E-29	1.15431E-27	UP
LINC01968	ENSG00000237222	lncRNA	6.827672213	3.640762543	0.327358123	11.12165024	9.84342E-29	1.17188E-27	UP
AL121658.1	ENSG00000272716	lncRNA	17.15244922	1.819058935	0.163651544	11.11544012	1.05529E-28	1.25476E-27	UP
AC004221.1	ENSG00000267778	lncRNA	5.608457694	3.825205252	0.344222425	11.11259748	1.08944E-28	1.29372E-27	UP
EPB41L4A-DT	ENSG00000278921	lncRNA	37.91118059	-1.406650532	0.12658671	-11.11215021	1.09491E-28	1.29858E-27	DOWN
CCDC13-AS1	ENSG00000173811	lncRNA	7.494826459	-1.899078528	0.170930194	-11.11025785	1.11836E-28	1.32473E-27	DOWN
AC005264.1	ENSG00000267551	lncRNA	11.74525341	-1.714048615	0.154367537	-11.10368572	1.20375E-28	1.42409E-27	DOWN
FAM83C-AS1	ENSG00000235214	lncRNA	6.246524523	2.757327155	0.248427185	11.09913616	1.26662E-28	1.49658E-27	UP
NCK1-DT	ENSG00000239213	lncRNA	366.0110056	1.397991148	0.125977594	11.0971412	1.29521E-28	1.52844E-27	UP
AC012511.1	ENSG00000272564	lncRNA	6.681911043	-2.197290399	0.198019082	-11.09635685	1.30662E-28	1.53998E-27	DOWN
AC025031.4	ENSG00000275481	lncRNA	20.72138198	1.785046091	0.160966633	11.08954112	1.41009E-28	1.65986E-27	UP
AC090796.1	ENSG00000253821	lncRNA	5.83104801	-3.966336317	0.35779428	-11.08552187	1.47488E-28	1.73395E-27	DOWN
AL049649.1	ENSG00000230990	lncRNA	11.92295824	5.366505934	0.484253789	11.08201125	1.53388E-28	1.80106E-27	UP
PTCSC2	ENSG00000236130	lncRNA	12.33133234	4.724176422	0.426407292	11.07902354	1.58593E-28	1.85986E-27	UP
AC145124.1	ENSG00000255495	lncRNA	11.94785171	-1.882449604	0.169924145	-11.07817611	1.60101E-28	1.87521E-27	DOWN
AL137186.2	ENSG00000232807	lncRNA	106.6831882	-1.104957007	0.099744469	-11.07787744	1.60636E-28	1.87914E-27	DOWN
AL357079.1	ENSG00000237950	lncRNA	25.94696763	1.334664271	0.120501414	11.07592204	1.64181E-28	1.91823E-27	UP
AL353150.1	ENSG00000224945	lncRNA	53.85728789	-1.936636803	0.174910772	-11.07214139	1.71259E-28	1.99844E-27	DOWN
GCC2-AS1	ENSG00000214184	lncRNA	17.72454533	1.404717589	0.126903521	11.06917744	1.77018E-28	2.06309E-27	UP
AL157400.2	ENSG00000232936	lncRNA	4.377783957	4.084879472	0.36959684	11.05225755	2.1377E-28	2.48835E-27	UP
AC046134.2	ENSG00000248932	lncRNA	141.2265526	1.310060662	0.118545939	11.05108001	2.16593E-28	2.5181E-27	UP
GDNF-AS1	ENSG00000248587	lncRNA	48.60243195	3.706751203	0.335507372	11.04819599	2.23664E-28	2.5971E-27	UP
MIR29B2CHG	ENSG00000203709	lncRNA	188.1012697	-2.091181945	0.189324391	-11.04549672	2.30489E-28	2.67305E-27	DOWN
AC092809.3	ENSG00000232628	lncRNA	7.774447764	-2.791354289	0.252819867	-11.04088186	2.4264E-28	2.81051E-27	DOWN
AC079834.2	ENSG00000272944	lncRNA	56.34303486	1.928264613	0.174700637	11.03753627	2.51844E-28	2.91353E-27	UP
AC068700.1	ENSG00000260398	lncRNA	19.42278999	-2.276874836	0.206335201	-11.03483468	2.59528E-28	2.99875E-27	DOWN
1-Dec	ENSG00000173077	lncRNA	65.07330687	3.402825938	0.309244344	11.00368044	3.66847E-28	4.23358E-27	UP
AC129507.2	ENSG00000262294	lncRNA	8.264028093	-3.012505855	0.273854108	-11.00040412	3.80423E-28	4.38488E-27	DOWN
AL512328.1	ENSG00000244137	lncRNA	3.857734028	-2.398218194	0.218103233	-10.9957939	4.00375E-28	4.6092E-27	DOWN
AC069209.1	ENSG00000274029	lncRNA	5.952514781	-1.914215822	0.17415543	-10.991422	4.20252E-28	4.83213E-27	DOWN
LINC02147	ENSG00000249797	lncRNA	2.669268768	-2.804972217	0.255276475	-10.98797772	4.36599E-28	5.01397E-27	DOWN
AL365361.1	ENSG00000259834	lncRNA	269.4795188	-2.362590625	0.215101303	-10.98361836	4.58196E-28	5.25558E-27	DOWN
LINC02285	ENSG00000259004	lncRNA	12.01349436	-1.96740827	0.17923877	-10.97646603	4.95948E-28	5.68168E-27	DOWN
LINC02438	ENSG00000248238	lncRNA	7.648102727	5.482915956	0.499691283	10.97260678	5.17583E-28	5.92233E-27	UP
AC067863.1	ENSG00000259555	lncRNA	3.598810838	4.219917796	0.38475554	10.96778957	5.45906E-28	6.2369E-27	UP
SNHG21	ENSG00000250988	lncRNA	83.85849463	1.178521646	0.107453778	10.9677079	5.464E-28	6.2369E-27	UP
AC008897.3	ENSG00000271815	lncRNA	5.487550411	-1.800399591	0.164161475	-10.96724791	5.49186E-28	6.26112E-27	DOWN
LUNAR1	ENSG00000278090	lncRNA	12.3524255	2.724044003	0.248390892	10.96676285	5.52139E-28	6.28718E-27	UP
AC105914.2	ENSG00000250431	lncRNA	1.834935834	-4.874314103	0.444976607	-10.95409067	6.3513E-28	7.22346E-27	DOWN
AC130371.2	ENSG00000274370	lncRNA	27.05898973	-1.884456839	0.172035637	-10.95387487	6.36646E-28	7.23196E-27	DOWN
LINC00928	ENSG00000259218	lncRNA	3.164053579	4.337249298	0.3961003	10.94987633	6.65384E-28	7.5493E-27	UP
AL358332.1	ENSG00000258942	lncRNA	8.849988972	3.048717877	0.278476533	10.94784487	6.80474E-28	7.71122E-27	UP
AC130456.2	ENSG00000259925	lncRNA	24.5146252	-3.253989748	0.297259373	-10.94663463	6.89624E-28	7.80552E-27	DOWN
AL451050.2	ENSG00000272205	lncRNA	12.86374515	2.132370808	0.195009481	10.93470329	7.86629E-28	8.89278E-27	UP
AC023310.4	ENSG00000278626	lncRNA	20.30109754	4.900976923	0.448248683	10.93361142	7.96155E-28	8.98967E-27	UP
NR2F2-AS1	ENSG00000247809	lncRNA	49.34781682	-1.767242731	0.16169493	-10.92948762	8.33175E-28	9.39642E-27	DOWN
TMEM99	ENSG00000167920	lncRNA	989.5572893	1.247774095	0.114200806	10.92614087	8.64471E-28	9.73771E-27	UP
AC004080.2	ENSG00000253508	lncRNA	3.422421708	4.395426875	0.402555544	10.91880845	9.37172E-28	1.0544E-26	UP
LINC01165	ENSG00000229081	lncRNA	2.585133226	-2.814078217	0.257769956	-10.917014	9.55868E-28	1.07415E-26	DOWN
AP000525.1	ENSG00000272872	lncRNA	18.13799588	2.608177782	0.238940061	10.91561527	9.70698E-28	1.08952E-26	UP
LINC02416	ENSG00000257924	lncRNA	8.865458047	2.653027912	0.243179587	10.90974757	1.03543E-27	1.1608E-26	UP
LINC01629	ENSG00000258602	lncRNA	34.87475858	4.559091349	0.41808937	10.90458565	1.09591E-27	1.22714E-26	UP
SEPTIN7-AS1	ENSG00000228878	lncRNA	53.15987322	-1.010198347	0.092678046	-10.90008247	1.15153E-27	1.28788E-26	DOWN
CHKB-DT	ENSG00000205559	lncRNA	55.62328839	1.463841765	0.134328569	10.89747156	1.18505E-27	1.32379E-26	UP
AC084125.2	ENSG00000255182	lncRNA	102.2070359	1.702305347	0.156265884	10.89364683	1.2359E-27	1.37897E-26	UP
AL139220.2	ENSG00000230615	lncRNA	75.69017173	-1.438314245	0.132112305	-10.88705738	1.32864E-27	1.48069E-26	DOWN
TMCO1-AS1	ENSG00000224358	lncRNA	30.92902793	1.671056096	0.153571714	10.88127527	1.41568E-27	1.57583E-26	UP
AC006994.2	ENSG00000279317	lncRNA	1.602041348	-2.683797675	0.246811452	-10.87387825	1.53533E-27	1.70699E-26	DOWN
AC131009.2	ENSG00000256955	lncRNA	6.723717538	4.316677291	0.397068023	10.87137981	1.57796E-27	1.75232E-26	UP
AC004982.2	ENSG00000272894	lncRNA	61.22408991	-1.576605973	0.145029984	-10.87089667	1.58634E-27	1.75955E-26	DOWN
AGAP2-AS1	ENSG00000255737	lncRNA	794.2541093	1.415982195	0.130338936	10.86384654	1.71375E-27	1.89863E-26	UP
AC093520.1	ENSG00000260757	lncRNA	12.74222168	2.839070183	0.261388997	10.86147547	1.75884E-27	1.9463E-26	UP
LINC01393	ENSG00000225535	lncRNA	19.15051959	2.185990053	0.201319961	10.85828768	1.82132E-27	2.01307E-26	UP
AL161668.3	ENSG00000258471	lncRNA	14.9878124	1.781073671	0.164103236	10.85337323	1.92199E-27	2.12184E-26	UP
AC104794.5	ENSG00000271787	lncRNA	2.144496336	-1.977760928	0.182339274	-10.84659869	2.06985E-27	2.28241E-26	DOWN
LINC01232	ENSG00000280734	lncRNA	304.2679989	1.453858109	0.134159329	10.83680221	2.30384E-27	2.5361E-26	UP
AC122710.2	ENSG00000272071	lncRNA	11.58039683	3.454289003	0.318757088	10.83674413	2.3053E-27	2.5361E-26	UP
AC117394.2	ENSG00000244268	lncRNA	7.275362052	2.504383398	0.231144799	10.83469502	2.3575E-27	2.5905E-26	UP
AL109615.3	ENSG00000237686	lncRNA	137.1637	2.10099291	0.193922177	10.83420648	2.37011E-27	2.60132E-26	UP
LINC02560	ENSG00000268307	lncRNA	54.69252817	2.360381455	0.21802499	10.82619681	2.58677E-27	2.83581E-26	UP
AC067930.4	ENSG00000255050	lncRNA	20.54934165	2.81402795	0.259968976	10.82447604	2.63582E-27	2.88623E-26	UP
AC021087.3	ENSG00000260774	lncRNA	33.05322649	1.453110214	0.134298588	10.8199962	2.76789E-27	3.02732E-26	UP
AC021683.3	ENSG00000267665	lncRNA	26.63196966	5.155212653	0.476878584	10.81032536	3.07577E-27	3.36016E-26	UP
AL445471.1	ENSG00000229162	lncRNA	13.18230449	2.210437261	0.204506234	10.80865468	3.1323E-27	3.41794E-26	UP
LINC02137	ENSG00000260186	lncRNA	22.56899594	3.446507993	0.318882587	10.80807838	3.15204E-27	3.4355E-26	UP
AC087612.1	ENSG00000259672	lncRNA	45.826037	6.845456801	0.633444758	10.80671473	3.19923E-27	3.48291E-26	UP
AC008663.1	ENSG00000253768	lncRNA	10.17197869	5.469713396	0.506157775	10.80634075	3.21229E-27	3.49309E-26	UP
VPS33B-DT	ENSG00000214432	lncRNA	18.28314031	1.625832623	0.150508824	10.80224123	3.35903E-27	3.64844E-26	UP
AC110048.2	ENSG00000277152	lncRNA	5.184511169	-2.079312794	0.192567855	-10.79781873	3.52478E-27	3.82406E-26	DOWN
AC109361.2	ENSG00000250740	lncRNA	5.346532526	-2.406589033	0.222967785	-10.79343831	3.69694E-27	4.00622E-26	DOWN
LINC02076	ENSG00000220161	lncRNA	9.480393414	2.939920893	0.272403858	10.79250827	3.73455E-27	4.04233E-26	UP
AC010175.1	ENSG00000256427	lncRNA	2.975808542	-2.115956626	0.196062181	-10.79227323	3.74412E-27	4.04803E-26	DOWN
AC245052.4	ENSG00000237017	lncRNA	58.92437693	1.316616151	0.122091017	10.78389043	4.10163E-27	4.42948E-26	UP
AC016596.1	ENSG00000227908	lncRNA	10.8799608	-1.428175449	0.132480579	-10.78026272	4.26665E-27	4.60242E-26	DOWN
KCNQ5-IT1	ENSG00000233844	lncRNA	4.009545107	4.30243964	0.399112144	10.78002687	4.27761E-27	4.60895E-26	UP
ZNF252P-AS1	ENSG00000255559	lncRNA	19.21562758	1.553287661	0.144238006	10.76892076	4.82625E-27	5.19415E-26	UP
AC018616.1	ENSG00000253859	lncRNA	3.928175446	4.34664469	0.404061993	10.75737081	5.47088E-27	5.8812E-26	UP
LINC02126	ENSG00000259847	lncRNA	7.712215235	-2.551026173	0.237152896	-10.75688392	5.49985E-27	5.9056E-26	DOWN
AL589986.2	ENSG00000236427	lncRNA	8.783478544	4.270028719	0.397029128	10.75495074	5.6164E-27	6.02388E-26	UP
AC093726.2	ENSG00000273183	lncRNA	16.34935247	-1.197761898	0.111372916	-10.75451685	5.6429E-27	6.04541E-26	DOWN
AP003559.1	ENSG00000256443	lncRNA	21.77869236	2.702888762	0.251550978	10.74489465	6.26334E-27	6.70248E-26	UP
NUP50-DT	ENSG00000226328	lncRNA	659.1510813	1.447655243	0.134828993	10.73697288	6.82455E-27	7.29475E-26	UP
AL590666.2	ENSG00000229953	lncRNA	109.2754932	3.180004034	0.296290163	10.73273578	7.1449E-27	7.62852E-26	UP
AL109659.2	ENSG00000272491	lncRNA	7.374196677	-2.130324415	0.198566049	-10.72854309	7.47656E-27	7.97359E-26	DOWN
AC093799.1	ENSG00000272950	lncRNA	12.2087896	-1.493574928	0.139220183	-10.72814943	7.50848E-27	7.99857E-26	DOWN
AL096865.1	ENSG00000271857	lncRNA	25.65325878	1.929615119	0.179906769	10.72563936	7.71516E-27	8.20946E-26	UP
AGAP1-IT1	ENSG00000235529	lncRNA	11.87330556	-2.031975316	0.189466359	-10.72472882	7.79153E-27	8.28136E-26	DOWN
MINCR	ENSG00000253716	lncRNA	222.4622823	1.279098964	0.119300931	10.72161764	8.05815E-27	8.55509E-26	UP
Z82243.1	ENSG00000273243	lncRNA	25.53877374	1.85686112	0.173214004	10.72004038	8.19675E-27	8.69244E-26	UP
LINC01176	ENSG00000281404	lncRNA	109.7014047	1.520053908	0.141831985	10.71728571	8.44452E-27	8.94511E-26	UP
LAMA4-AS1	ENSG00000226440	lncRNA	6.238926606	-1.947667705	0.18179043	-10.71380769	8.76797E-27	9.2773E-26	DOWN
AL021578.1	ENSG00000275894	lncRNA	19.09071792	-2.041353136	0.190607467	-10.70972281	9.16358E-27	9.68501E-26	DOWN
AC092071.1	ENSG00000269353	lncRNA	16.45564966	-3.830852328	0.358047687	-10.69927965	1.02572E-26	1.08288E-25	DOWN
AP002360.2	ENSG00000255135	lncRNA	228.3590427	1.313830198	0.122836372	10.69577503	1.06525E-26	1.12335E-25	UP
LINC01569	ENSG00000262468	lncRNA	153.0193737	1.149795051	0.107516394	10.69413707	1.08424E-26	1.14209E-25	UP
AL592043.1	ENSG00000233571	lncRNA	6.028275391	5.259060426	0.492198136	10.68484426	1.1985E-26	1.26104E-25	UP
AL031667.3	ENSG00000273951	lncRNA	21.6467643	1.557029088	0.145755	10.68250891	1.22904E-26	1.29173E-25	UP
LINC01150	ENSG00000229671	lncRNA	8.58615253	-2.066240784	0.193588115	-10.67338656	1.35593E-26	1.42349E-25	DOWN
AC061975.6	ENSG00000266830	lncRNA	17.0727312	6.400769282	0.599821504	10.6711234	1.38936E-26	1.45697E-25	UP
AC134312.5	ENSG00000261327	lncRNA	37.70896616	2.490521401	0.233409275	10.67019039	1.40339E-26	1.47004E-25	UP
AC019211.1	ENSG00000239498	lncRNA	3.183833251	3.791567054	0.355358745	10.66968833	1.41099E-26	1.47636E-25	UP
AC093904.2	ENSG00000242136	lncRNA	11.81234023	3.548878723	0.332842879	10.66232433	1.52732E-26	1.59631E-25	UP
LINC02723	ENSG00000231680	lncRNA	2.421138226	-2.109254183	0.197838007	-10.66152158	1.54056E-26	1.60837E-25	DOWN
AL138720.1	ENSG00000234261	lncRNA	8.50229754	3.018813291	0.283353662	10.65387073	1.67262E-26	1.74431E-25	UP
AC092171.4	ENSG00000272953	lncRNA	15.80582372	1.805962009	0.169519417	10.6534227	1.6807E-26	1.75079E-25	UP
AC010245.2	ENSG00000272040	lncRNA	28.70996089	-1.21984857	0.114697018	-10.63539914	2.03954E-26	2.12224E-25	DOWN
AC108449.2	ENSG00000259366	lncRNA	43.54489842	-1.220951933	0.114908713	-10.62540782	2.27018E-26	2.35963E-25	DOWN
AC068025.1	ENSG00000264808	lncRNA	12.00294442	2.581921606	0.243042842	10.62331887	2.32157E-26	2.41039E-25	UP
LINC01031	ENSG00000232077	lncRNA	3.014603617	-2.441880752	0.229927445	-10.62022306	2.39987E-26	2.48894E-25	DOWN
AC010776.3	ENSG00000273664	lncRNA	1.044341909	-4.651779401	0.438025137	-10.61989143	2.40841E-26	2.49505E-25	DOWN
SNHG11	ENSG00000174365	lncRNA	558.0545087	0.776679955	0.0731489	10.61779404	2.46313E-26	2.54893E-25	NOT
AC022211.2	ENSG00000263786	lncRNA	23.9488624	1.548121868	0.145873052	10.61280237	2.59837E-26	2.68593E-25	UP
AC124067.2	ENSG00000253414	lncRNA	87.96296249	2.851194813	0.268718048	10.61035847	2.66724E-26	2.7541E-25	UP
LINC00466	ENSG00000224209	lncRNA	5.153176714	4.553845636	0.429320272	10.60710601	2.76171E-26	2.84852E-25	UP
AL158071.3	ENSG00000230537	lncRNA	14.28359003	-1.922336786	0.181258403	-10.60550436	2.80944E-26	2.89458E-25	DOWN
AC019080.1	ENSG00000213963	lncRNA	633.1440278	2.293784005	0.216341426	10.60261112	2.89775E-26	2.9823E-25	UP
LINC00896	ENSG00000236499	lncRNA	18.94668964	2.414293063	0.227748344	10.60070524	2.95742E-26	3.04039E-25	UP
AC010913.1	ENSG00000272702	lncRNA	13.32372759	2.169609108	0.204690952	10.59943827	2.99775E-26	3.0785E-25	UP
AC008556.1	ENSG00000277013	lncRNA	458.3327003	2.174238068	0.205194819	10.5959696	3.111E-26	3.19132E-25	UP
ZFHX4-AS1	ENSG00000253661	lncRNA	23.44761942	5.49114814	0.518373004	10.5930442	3.2098E-26	3.28909E-25	UP
AL512785.1	ENSG00000227094	lncRNA	14.64977099	5.674636814	0.535962339	10.58775292	3.39647E-26	3.47658E-25	UP
AL035458.2	ENSG00000250917	lncRNA	12.04583315	2.334538389	0.220603684	10.58249956	3.59244E-26	3.67319E-25	UP
LINC02202	ENSG00000245812	lncRNA	16.95283147	-1.670199222	0.157859596	-10.58028316	3.67845E-26	3.75704E-25	DOWN
SBF2-AS1	ENSG00000246273	lncRNA	328.3291021	1.480507696	0.139944435	10.57925379	3.71908E-26	3.79443E-25	UP
LINC01202	ENSG00000280776	lncRNA	6.470656305	5.356197133	0.506857349	10.56746468	4.21742E-26	4.29821E-25	UP
AC022211.3	ENSG00000263843	lncRNA	125.1895511	1.257272855	0.119012259	10.56422983	4.36537E-26	4.44418E-25	UP
AC245884.11	ENSG00000275210	lncRNA	3.910713266	-2.28076238	0.215980298	-10.56004829	4.56427E-26	4.64166E-25	DOWN
AC020658.4	ENSG00000273786	lncRNA	3.80121631	3.748356677	0.355187972	10.55316331	4.91151E-26	4.9894E-25	UP
ALMS1-IT1	ENSG00000230002	lncRNA	81.7560352	1.561130529	0.14797793	10.54975247	5.09311E-26	5.16387E-25	UP
CYP1B1-AS1	ENSG00000232973	lncRNA	45.6776793	-1.838207161	0.174242075	-10.54973182	5.09423E-26	5.16387E-25	DOWN
LINC02435	ENSG00000251526	lncRNA	1.102591608	-2.659414348	0.25208854	-10.54952497	5.10546E-26	5.16969E-25	DOWN
SGMS1-AS1	ENSG00000226200	lncRNA	193.1293704	-1.044659835	0.09908508	-10.5430589	5.46905E-26	5.53191E-25	DOWN
AC021491.4	ENSG00000275897	lncRNA	8.434434053	-1.809671395	0.171826396	-10.53197554	6.15294E-26	6.21698E-25	DOWN
LINC00173	ENSG00000196668	lncRNA	67.24752907	2.23458942	0.212213023	10.52993539	6.28776E-26	6.34639E-25	UP
AL034397.3	ENSG00000274536	lncRNA	90.09120068	-2.330937934	0.221398531	-10.52824478	6.4017E-26	6.45448E-25	DOWN
PRC1-AS1	ENSG00000258725	lncRNA	11.94623178	1.674292748	0.159093353	10.5239642	6.69942E-26	6.74743E-25	UP
AC007773.1	ENSG00000267213	lncRNA	45.22911317	1.805774006	0.171782737	10.51196435	7.60919E-26	7.65552E-25	UP
GTF3C2-AS1	ENSG00000234945	lncRNA	24.91611775	1.30737795	0.124377152	10.51139962	7.6549E-26	7.69329E-25	UP
AC110792.3	ENSG00000272650	lncRNA	5.812915737	-1.574940538	0.149898152	-10.5067375	8.04279E-26	8.07451E-25	DOWN
AL139039.3	ENSG00000237685	lncRNA	12.13589249	2.813918799	0.267890577	10.50398575	8.28081E-26	8.30463E-25	UP
AL138760.1	ENSG00000235939	lncRNA	10.1427191	4.261349655	0.40575149	10.50236353	8.42439E-26	8.43963E-25	UP
AC007881.3	ENSG00000272735	lncRNA	9.238675875	2.350277938	0.223801229	10.50163108	8.49003E-26	8.49634E-25	UP
IGF2BP2-AS1	ENSG00000163915	lncRNA	17.63947428	3.202649315	0.305018217	10.49986241	8.65061E-26	8.64786E-25	UP
AC002310.1	ENSG00000235560	lncRNA	103.8902873	1.247890058	0.1189406	10.49170811	9.43078E-26	9.41778E-25	UP
LINC01275	ENSG00000237595	lncRNA	20.11485464	2.160566363	0.205994288	10.48847707	9.75886E-26	9.73509E-25	UP
SMAD9-IT1	ENSG00000236711	lncRNA	2.413196137	-2.23341225	0.212969723	-10.48699421	9.91319E-26	9.87858E-25	DOWN
LINC01287	ENSG00000234722	lncRNA	69.26132137	5.351174922	0.510355241	10.48519637	1.01036E-25	1.00564E-24	UP
AC007405.4	ENSG00000239467	lncRNA	135.2894282	-1.917212908	0.182851038	-10.48510817	1.0113E-25	1.00564E-24	DOWN
AL078645.1	ENSG00000230470	lncRNA	1.784569391	-2.320250744	0.221589664	-10.47093397	1.17478E-25	1.16697E-24	DOWN
DCST1-AS1	ENSG00000232093	lncRNA	65.9551048	1.362294644	0.130135851	10.46825013	1.20856E-25	1.19927E-24	UP
AC069222.1	ENSG00000273374	lncRNA	17.15128315	1.970656893	0.18849336	10.45478152	1.39319E-25	1.38102E-24	UP
AL022322.1	ENSG00000272720	lncRNA	69.4162702	1.813834812	0.173656321	10.44496856	1.54507E-25	1.52996E-24	UP
LINC01108	ENSG00000226673	lncRNA	19.10203806	-3.269269262	0.313117184	-10.44104071	1.61035E-25	1.59293E-24	DOWN
AC016394.2	ENSG00000227540	lncRNA	90.82285881	1.295749736	0.12410991	10.44034065	1.62228E-25	1.60304E-24	UP
AC009148.1	ENSG00000260495	lncRNA	16.62233737	1.747763002	0.167411405	10.43992794	1.62934E-25	1.60834E-24	UP
TM4SF1-AS1	ENSG00000240541	lncRNA	65.78595514	2.593058724	0.248600572	10.4306225	1.79707E-25	1.77204E-24	UP
AP002954.1	ENSG00000255422	lncRNA	13.96611427	-2.32907649	0.223376409	-10.42668964	1.873E-25	1.84499E-24	DOWN
LINC00852	ENSG00000231177	lncRNA	29.34247778	-1.174310842	0.112730623	-10.41696401	2.0747E-25	2.0404E-24	DOWN
LINC00536	ENSG00000249917	lncRNA	6.215716812	4.876221734	0.468106004	10.41691774	2.07571E-25	2.0404E-24	UP
AC004540.2	ENSG00000225792	lncRNA	27.45899592	-2.533182528	0.243563406	-10.40050545	2.46622E-25	2.42173E-24	DOWN
AC007389.3	ENSG00000235725	lncRNA	10.54721839	4.321598616	0.415676377	10.3965461	2.57083E-25	2.52183E-24	UP
AC087477.5	ENSG00000259542	lncRNA	1.502585429	-1.989988853	0.19141649	-10.39612027	2.58234E-25	2.53048E-24	DOWN
AC073316.1	ENSG00000217455	lncRNA	9.482089817	5.188120589	0.499309475	10.39059111	2.73652E-25	2.67877E-24	UP
AC104260.1	ENSG00000273923	lncRNA	0.731247678	-2.816478282	0.271156466	-10.38691176	2.84413E-25	2.78123E-24	DOWN
MLIP-IT1	ENSG00000236996	lncRNA	7.850982774	3.569258739	0.344016042	10.37526832	3.21308E-25	3.13876E-24	UP
LINC02588	ENSG00000257842	lncRNA	16.21355448	5.531512212	0.53333602	10.37153315	3.34121E-25	3.26053E-24	UP
AC027449.1	ENSG00000273348	lncRNA	2.242913847	-2.269895478	0.2188817	-10.37042147	3.38031E-25	3.29527E-24	DOWN
AC008267.5	ENSG00000237310	lncRNA	112.2193107	1.454233147	0.140289261	10.36596201	3.54176E-25	3.4491E-24	UP
AC022144.1	ENSG00000267892	lncRNA	92.61394217	1.72241148	0.166191952	10.3639885	3.61563E-25	3.5174E-24	UP
AC090709.1	ENSG00000257191	lncRNA	4.683657025	3.531633887	0.340824798	10.36202152	3.69078E-25	3.5868E-24	UP
LINC02356	ENSG00000257595	lncRNA	4.481977978	-2.057704292	0.198614624	-10.36028594	3.75837E-25	3.64872E-24	DOWN
AL139288.1	ENSG00000231563	lncRNA	20.710872	1.889650037	0.182421182	10.35872051	3.82038E-25	3.7051E-24	UP
FOXD2-AS1	ENSG00000237424	lncRNA	211.702325	1.274644214	0.123077159	10.35646438	3.91154E-25	3.78961E-24	UP
ELN-AS1	ENSG00000232415	lncRNA	36.81753983	-2.789073982	0.26939685	-10.35303117	4.05442E-25	3.924E-24	DOWN
AL731569.1	ENSG00000227896	lncRNA	38.62141572	1.353197835	0.13084951	10.34163469	4.5668E-25	4.41536E-24	UP
ELFN1-AS1	ENSG00000236081	lncRNA	38.66302062	3.671556062	0.355116353	10.33902279	4.69299E-25	4.5327E-24	UP
U62317.1	ENSG00000272666	lncRNA	177.9839518	2.120202471	0.205071314	10.33885446	4.70123E-25	4.53602E-24	UP
AC015660.1	ENSG00000259341	lncRNA	15.11678664	3.387533463	0.327749453	10.33574101	4.85644E-25	4.68097E-24	UP
AL391684.1	ENSG00000224934	lncRNA	68.43845825	1.370093142	0.132592215	10.33313416	4.99029E-25	4.80507E-24	UP
AC132807.2	ENSG00000274840	lncRNA	16.46786557	5.458782592	0.528447163	10.32985505	5.16386E-25	4.96711E-24	UP
AC055736.1	ENSG00000257500	lncRNA	7.782676929	5.32188388	0.51523416	10.32905869	5.2069E-25	5.00341E-24	UP
AP003064.2	ENSG00000255446	lncRNA	6.692236785	-2.950497961	0.286000447	-10.31641032	5.94027E-25	5.70229E-24	DOWN
LINC02773	ENSG00000237980	lncRNA	4.905129744	-1.649048102	0.159862593	-10.31540944	6.00249E-25	5.75616E-24	DOWN
AC012625.1	ENSG00000251361	lncRNA	7.150348022	3.647824247	0.353791142	10.31067152	6.30591E-25	6.04098E-24	UP
SNHG25	ENSG00000266402	lncRNA	33.57240274	1.628696284	0.158023838	10.30664936	6.57539E-25	6.29273E-24	UP
LINC00963	ENSG00000204054	lncRNA	2671.160585	-0.935527375	0.090772015	-10.30634142	6.59649E-25	6.30651E-24	NOT
DLEU1	ENSG00000176124	lncRNA	425.9590915	1.127253891	0.10939694	10.30425433	6.74124E-25	6.43837E-24	UP
AL163953.1	ENSG00000225680	lncRNA	8.163244911	5.579962836	0.541633849	10.30209402	6.89439E-25	6.57796E-24	UP
LINC00707	ENSG00000238266	lncRNA	42.83062375	3.281358437	0.318582421	10.29987289	7.05545E-25	6.72481E-24	UP
AC006033.2	ENSG00000272908	lncRNA	31.90898224	-1.951621033	0.189573692	-10.29478831	7.4383E-25	7.08256E-24	DOWN
ADAMTSL4-AS2	ENSG00000237781	lncRNA	23.64278667	-1.8173242	0.176590837	-10.29115799	7.72418E-25	7.34733E-24	DOWN
LINC02393	ENSG00000256597	lncRNA	18.64909634	6.13789389	0.596650867	10.28724541	8.04448E-25	7.64429E-24	UP
AL078644.2	ENSG00000273004	lncRNA	25.35459465	1.429954989	0.139013835	10.28642212	8.11354E-25	7.70213E-24	UP
AC120049.1	ENSG00000267414	lncRNA	53.598016	-1.502608521	0.146094796	-10.28516113	8.22045E-25	7.79576E-24	DOWN
AC093582.1	ENSG00000236529	lncRNA	10.22002289	2.032479051	0.197636841	10.28390782	8.32809E-25	7.8899E-24	UP
LINC02687	ENSG00000255267	lncRNA	15.26160423	5.283656675	0.513853803	10.28241232	8.45836E-25	8.00526E-24	UP
AC002451.1	ENSG00000231170	lncRNA	3.96510467	-2.69349653	0.262284993	-10.26935053	9.68545E-25	9.15742E-24	DOWN
AC090015.1	ENSG00000251138	lncRNA	19.73219711	5.592090555	0.54467317	10.26687353	9.9373E-25	9.38612E-24	UP
SH3BP5-AS1	ENSG00000224660	lncRNA	311.1832987	-1.295811088	0.126242138	-10.26448937	1.01858E-24	9.61123E-24	DOWN
LINC01607	ENSG00000272138	lncRNA	33.73518	1.947388793	0.189762747	10.26222915	1.04271E-24	9.82907E-24	UP
AP003352.1	ENSG00000245970	lncRNA	194.5282102	1.11731787	0.108881524	10.26177653	1.04761E-24	9.86538E-24	UP
AC068473.3	ENSG00000267287	lncRNA	119.0150228	3.108567448	0.303049602	10.25761932	1.0937E-24	1.02891E-23	UP
TARID	ENSG00000227954	lncRNA	42.38148946	-2.695956198	0.262882219	-10.25537676	1.11939E-24	1.05202E-23	DOWN
LINC00551	ENSG00000272274	lncRNA	18.77000023	-2.672914469	0.260652808	-10.2546928	1.12734E-24	1.05844E-23	DOWN
NCBP2-AS1	ENSG00000225578	lncRNA	19.38609153	1.705623689	0.16634987	10.25323127	1.14452E-24	1.0735E-23	UP
C10orf25	ENSG00000165511	lncRNA	121.1466869	-1.477361624	0.144154966	-10.24842685	1.20285E-24	1.12709E-23	DOWN
AC012640.1	ENSG00000248968	lncRNA	3.643368962	3.222099463	0.314414653	10.24793034	1.20905E-24	1.13177E-23	UP
Z69733.1	ENSG00000234405	lncRNA	11.57290201	-1.795024171	0.175314412	-10.23888536	1.32757E-24	1.24148E-23	DOWN
LINC00670	ENSG00000179136	lncRNA	1.965529887	-3.623039325	0.353906437	-10.2372801	1.34978E-24	1.261E-23	DOWN
ADPGK-AS1	ENSG00000260898	lncRNA	12.48497751	-1.44508626	0.141166603	-10.23674317	1.35729E-24	1.26675E-23	DOWN
AC092484.1	ENSG00000225107	lncRNA	10.64196216	5.313761335	0.519103821	10.23641345	1.36192E-24	1.26982E-23	UP
AC135507.1	ENSG00000272182	lncRNA	7.34753295	-1.174975392	0.1148531	-10.23024534	1.45151E-24	1.35202E-23	DOWN
AL139035.1	ENSG00000280710	lncRNA	12.39749823	1.797694601	0.175748912	10.22876662	1.47384E-24	1.37146E-23	UP
SNHG3	ENSG00000242125	lncRNA	1527.634795	1.239044825	0.121205141	10.22270848	1.56895E-24	1.45764E-23	UP
AC124312.2	ENSG00000257647	lncRNA	5.017458519	-2.132446787	0.208599766	-10.22267103	1.56955E-24	1.45764E-23	DOWN
AC130456.1	ENSG00000259871	lncRNA	1.971544934	-3.019964448	0.295502623	-10.21975514	1.61749E-24	1.50068E-23	DOWN
AL158211.1	ENSG00000261671	lncRNA	6.701206119	-1.711676717	0.16754216	-10.21639397	1.67455E-24	1.55209E-23	DOWN
AC063948.1	ENSG00000257543	lncRNA	17.79735294	1.629977578	0.159558194	10.21556801	1.68887E-24	1.56382E-23	UP
BX255925.1	ENSG00000260996	lncRNA	11.53939777	-1.503510389	0.147213256	-10.21314539	1.73159E-24	1.6018E-23	DOWN
AC073321.1	ENSG00000225794	lncRNA	3.489081527	4.068004255	0.39837154	10.21158353	1.75969E-24	1.6262E-23	UP
LINC01956	ENSG00000258910	lncRNA	11.87561063	5.155932409	0.504923536	10.21131328	1.7646E-24	1.62914E-23	UP
LINC01971	ENSG00000278200	lncRNA	5.678639602	3.593468028	0.352072624	10.20661018	1.85223E-24	1.70837E-23	UP
AC008011.2	ENSG00000257042	lncRNA	54.0886006	2.981003444	0.292107324	10.20516501	1.88001E-24	1.7323E-23	UP
AP001189.5	ENSG00000255479	lncRNA	1.321596996	-2.43794941	0.238898812	-10.20494572	1.88426E-24	1.73452E-23	DOWN
LINC00115	ENSG00000225880	lncRNA	41.14249458	1.171600698	0.114948752	10.19237423	2.14462E-24	1.97225E-23	UP
AC129507.3	ENSG00000262558	lncRNA	5.418488946	-2.769559487	0.27174889	-10.19161288	2.16148E-24	1.98582E-23	DOWN
AL160408.5	ENSG00000272362	lncRNA	3.96477423	4.363040913	0.428138206	10.19073012	2.1812E-24	2.00198E-23	UP
AC073842.2	ENSG00000242798	lncRNA	21.19809149	1.434292228	0.140772074	10.18875541	2.22596E-24	2.04107E-23	UP
AC127496.5	ENSG00000262873	lncRNA	9.31571082	-1.592165622	0.156309832	-10.18595955	2.29089E-24	2.09857E-23	DOWN
AC021739.2	ENSG00000259407	lncRNA	14.29538758	-1.284850718	0.12619876	-10.18116756	2.40656E-24	2.20239E-23	DOWN
AC005479.2	ENSG00000270000	lncRNA	13.82055415	-1.687403666	0.165767034	-10.17936815	2.45148E-24	2.24132E-23	DOWN
AC138696.2	ENSG00000272172	lncRNA	18.51617544	1.461745699	0.143602286	10.17912556	2.4576E-24	2.24473E-23	UP
LINC01361	ENSG00000236268	lncRNA	6.901717203	3.022656459	0.297000264	10.17728543	2.50451E-24	2.28536E-23	UP
IRF1-AS1	ENSG00000197536	lncRNA	288.617078	-1.416414545	0.139256496	-10.17126373	2.66429E-24	2.42881E-23	DOWN
FSIP2-AS2	ENSG00000226747	lncRNA	15.04541914	2.648908088	0.260434708	10.17110241	2.66871E-24	2.43049E-23	UP
AP005262.2	ENSG00000266602	lncRNA	21.66047448	5.500435385	0.540940708	10.16827779	2.74723E-24	2.49958E-23	UP
LINC02310	ENSG00000258808	lncRNA	5.93429836	4.524176752	0.445379402	10.15802872	3.05184E-24	2.77405E-23	UP
AC069431.1	ENSG00000240063	lncRNA	7.714210078	3.567188003	0.351233332	10.15617734	3.11033E-24	2.82449E-23	UP
LINC02544	ENSG00000261039	lncRNA	26.83623384	2.563290149	0.252470388	10.15283483	3.21875E-24	2.92013E-23	UP
AC004130.2	ENSG00000271133	lncRNA	95.59692491	1.507543083	0.148503134	10.15159103	3.26005E-24	2.95475E-23	UP
LINC01136	ENSG00000233791	lncRNA	18.20384877	1.832181468	0.180491239	10.15108258	3.27708E-24	2.96733E-23	UP
EML4-AS1	ENSG00000224875	lncRNA	14.66288548	-2.026218862	0.199766413	-10.14294063	3.56212E-24	3.22233E-23	DOWN
UBAC2-AS1	ENSG00000228889	lncRNA	78.02415894	1.35160414	0.133330807	10.13722314	3.77683E-24	3.41328E-23	UP
AC011625.1	ENSG00000223436	lncRNA	0.670534935	-2.85393509	0.281657594	-10.13264031	3.95815E-24	3.57372E-23	DOWN
AC025265.1	ENSG00000257681	lncRNA	23.77948523	1.767459853	0.174447023	10.13178572	3.9929E-24	3.60164E-23	UP
AL445430.2	ENSG00000242753	lncRNA	1.10157976	-3.607166492	0.356225416	-10.12607841	4.23287E-24	3.81444E-23	DOWN
MYO16-AS1	ENSG00000236242	lncRNA	22.47296865	-3.150499303	0.311274017	-10.12130512	4.44449E-24	4.00132E-23	DOWN
AL035425.2	ENSG00000237863	lncRNA	43.42003929	4.182439076	0.413328651	10.11891883	4.55418E-24	4.09616E-23	UP
LMCD1-AS1	ENSG00000227110	lncRNA	69.32452703	1.5534272	0.153531645	10.11796102	4.59896E-24	4.13248E-23	UP
LINC02086	ENSG00000244649	lncRNA	55.80701399	3.120270933	0.308447655	10.11604685	4.68976E-24	4.21006E-23	UP
LMO7DN-IT1	ENSG00000223458	lncRNA	2.510387724	-2.488297878	0.24607001	-10.11215415	4.87993E-24	4.3766E-23	DOWN
AC004034.1	ENSG00000262482	lncRNA	17.91324222	2.34966375	0.232376516	10.11145099	4.91509E-24	4.40394E-23	UP
AL133415.1	ENSG00000234961	lncRNA	8.159113954	-1.902295043	0.188167088	-10.10960559	5.00855E-24	4.48341E-23	DOWN
AC073352.1	ENSG00000272662	lncRNA	7.175981372	2.246449783	0.222278028	10.106486	5.17057E-24	4.62405E-23	UP
AC134312.1	ENSG00000205037	lncRNA	8.05673748	-2.526153483	0.250135338	-10.09914674	5.57249E-24	4.97876E-23	DOWN
PARAL1	ENSG00000243961	lncRNA	51.87448665	-3.597278643	0.356314608	-10.09579332	5.76629E-24	5.14703E-23	DOWN
AC025211.1	ENSG00000264458	lncRNA	5.715305103	3.102709893	0.307516628	10.08956788	6.14394E-24	5.47893E-23	UP
GNA14-AS1	ENSG00000231373	lncRNA	0.72933144	-2.963617056	0.29377403	-10.08808388	6.23752E-24	5.55711E-23	DOWN
AL355472.2	ENSG00000236358	lncRNA	13.90946306	2.886893385	0.286192313	10.0872499	6.29072E-24	5.59922E-23	UP
SILC1	ENSG00000232044	lncRNA	11.61976651	-3.892760873	0.386088209	-10.08256865	6.59784E-24	5.86703E-23	DOWN
AC097639.1	ENSG00000261572	lncRNA	84.12350313	-1.588681997	0.157603875	-10.0802217	6.75735E-24	6.0032E-23	DOWN
PTCSC3	ENSG00000259104	lncRNA	9.090208746	-2.678063422	0.265695257	-10.07945512	6.81027E-24	6.04452E-23	DOWN
DGCR9	ENSG00000273032	lncRNA	52.25637259	2.183808008	0.21699228	10.0639894	7.97017E-24	7.06733E-23	UP
AC034223.2	ENSG00000251281	lncRNA	5.629374135	4.967731537	0.494018225	10.05576572	8.66452E-24	7.6758E-23	UP
AL035425.4	ENSG00000261409	lncRNA	152.1042862	4.399753686	0.437565542	10.05507349	8.72563E-24	7.72268E-23	UP
AC091729.1	ENSG00000224079	lncRNA	14.33013348	2.944397568	0.292834056	10.05483314	8.74695E-24	7.73427E-23	UP
TMEM108-AS1	ENSG00000251011	lncRNA	1.045083499	-3.307055634	0.328964198	-10.05293481	8.91714E-24	7.87737E-23	DOWN
C1orf220	ENSG00000213057	lncRNA	42.13914454	1.724706431	0.171568367	10.05258987	8.94842E-24	7.89759E-23	UP
AL356740.3	ENSG00000269376	lncRNA	14.33404554	2.712997116	0.269948504	10.05005427	9.18168E-24	8.09587E-23	UP
LINC02828	ENSG00000224164	lncRNA	3.203903512	-2.188637401	0.217798566	-10.04890638	9.28926E-24	8.18007E-23	DOWN
CAPN10-DT	ENSG00000260942	lncRNA	116.7108548	1.023573407	0.101859753	10.04885025	9.29455E-24	8.18007E-23	UP
WWC2-AS2	ENSG00000251359	lncRNA	22.2743234	-1.670290122	0.166310399	-10.04320918	9.8419E-24	8.65371E-23	DOWN
AL357033.4	ENSG00000277496	lncRNA	112.5118707	-1.661176965	0.165471751	-10.03903658	1.02672E-23	9.01924E-23	DOWN
AC012615.1	ENSG00000261526	lncRNA	135.5818321	1.089829941	0.108563238	10.03866466	1.0306E-23	9.04487E-23	UP
AL360219.2	ENSG00000273264	lncRNA	3.0274261	-1.69267764	0.168645817	-10.03687891	1.04942E-23	9.20149E-23	DOWN
AP003119.1	ENSG00000254632	lncRNA	27.77112164	4.252572726	0.424043143	10.02863223	1.14086E-23	9.99393E-23	UP
AC100803.4	ENSG00000271959	lncRNA	33.44571205	-2.031459549	0.202570789	-10.02839335	1.14362E-23	1.00088E-22	DOWN
AC131009.3	ENSG00000273568	lncRNA	28.55250138	1.312100547	0.130840699	10.02822945	1.14552E-23	1.00161E-22	UP
LINC02471	ENSG00000223914	lncRNA	31.50364289	-3.553342852	0.354489857	-10.02382093	1.19781E-23	1.04636E-22	DOWN
Z99289.1	ENSG00000237234	lncRNA	6.989052735	-1.746433991	0.174242712	-10.02299593	1.20785E-23	1.05415E-22	DOWN
CFLAR-AS1	ENSG00000226312	lncRNA	37.02108924	-1.527265797	0.152481127	-10.01609727	1.29517E-23	1.12931E-22	DOWN
LINC01624	ENSG00000227508	lncRNA	6.146380063	-2.395310213	0.23918421	-10.01449974	1.31626E-23	1.14664E-22	DOWN
AC026362.1	ENSG00000256028	lncRNA	29.60686557	1.055720985	0.105457166	10.01089846	1.36507E-23	1.18807E-22	UP
AC012447.1	ENSG00000265451	lncRNA	17.1775536	2.01341547	0.20121278	10.00639954	1.42857E-23	1.24219E-22	UP
AC018521.6	ENSG00000266601	lncRNA	16.10276859	-0.988715977	0.098827985	-10.00441302	1.45753E-23	1.2662E-22	NOT
AC023355.2	ENSG00000259488	lncRNA	29.95279087	1.355910742	0.135552905	10.00281578	1.48124E-23	1.28561E-22	UP
LINC00665	ENSG00000232677	lncRNA	1234.09738	2.15594422	0.215579785	10.00067895	1.51356E-23	1.31245E-22	UP
LINC01280	ENSG00000224391	lncRNA	3.668311441	4.483479371	0.448370036	9.99950713	1.53157E-23	1.32685E-22	UP
AC027243.3	ENSG00000270036	lncRNA	2.702724944	3.75335977	0.375360924	9.999335385	1.53423E-23	1.32793E-22	UP
AL049794.1	ENSG00000273998	lncRNA	10.26132805	2.264820411	0.226711766	9.989867111	1.68808E-23	1.45975E-22	UP
LINC02003	ENSG00000264026	lncRNA	4.131343168	3.793263024	0.379729316	9.98938681	1.69628E-23	1.46549E-22	UP
AC015818.2	ENSG00000260907	lncRNA	4.217046783	3.971887048	0.39790129	9.98209142	1.82577E-23	1.57592E-22	UP
AC006064.3	ENSG00000255966	lncRNA	9.081133863	2.081265335	0.208527242	9.980783864	1.84999E-23	1.59537E-22	UP
AL355607.2	ENSG00000260454	lncRNA	6.020916373	4.357704862	0.436831219	9.975717552	1.94689E-23	1.67739E-22	UP
AL096828.3	ENSG00000273821	lncRNA	16.05693325	1.695029858	0.169925835	9.975115643	1.95873E-23	1.68605E-22	UP
AC092691.1	ENSG00000239268	lncRNA	5.990393487	-4.164141293	0.41758277	-9.97201416	2.02088E-23	1.73796E-22	DOWN
AC005229.4	ENSG00000273314	lncRNA	249.9533286	0.973609958	0.097673242	9.968031513	2.10357E-23	1.80742E-22	NOT
AC007743.1	ENSG00000233251	lncRNA	88.8869606	-2.230307596	0.223811189	-9.965130025	2.1659E-23	1.85928E-22	DOWN
AL161785.1	ENSG00000224307	lncRNA	48.58436041	-2.067839643	0.20751218	-9.964907326	2.17076E-23	1.86102E-22	DOWN
AC106772.1	ENSG00000249650	lncRNA	3.356306901	3.553431791	0.356596392	9.964856258	2.17188E-23	1.86102E-22	UP
AL162413.1	ENSG00000270372	lncRNA	21.27968252	4.097835002	0.411553028	9.957003656	2.3504E-23	2.01215E-22	UP
AC006059.1	ENSG00000230084	lncRNA	8.563244889	-1.169134966	0.117508457	-9.949368681	2.53788E-23	2.17068E-22	DOWN
ST3GAL5-AS1	ENSG00000232504	lncRNA	8.265085878	-1.891830962	0.190226122	-9.945169145	2.64724E-23	2.26216E-22	DOWN
AC005722.4	ENSG00000264785	lncRNA	19.31968059	4.735893791	0.476242683	9.944286725	2.6708E-23	2.28023E-22	UP
DSCR9	ENSG00000230366	lncRNA	11.82952479	1.964636752	0.197618955	9.941540024	2.74549E-23	2.34188E-22	UP
HCG25	ENSG00000232940	lncRNA	34.93359862	1.038158886	0.104455022	9.938812581	2.8217E-23	2.40471E-22	UP
LINC01854	ENSG00000204460	lncRNA	20.89021814	6.811030793	0.68541805	9.937046147	2.87218E-23	2.44551E-22	UP
AL357033.3	ENSG00000276317	lncRNA	24.13847487	-1.777588582	0.178962164	-9.932761977	2.99833E-23	2.55061E-22	DOWN
AC084880.3	ENSG00000256609	lncRNA	2.906117157	-3.317371316	0.334109621	-9.928990704	3.11391E-23	2.64655E-22	DOWN
AP001486.2	ENSG00000260966	lncRNA	142.4856088	-1.305145307	0.131487007	-9.926040134	3.20741E-23	2.72355E-22	DOWN
LINC01117	ENSG00000224577	lncRNA	17.53099751	2.535872736	0.255536694	9.923712684	3.28312E-23	2.78533E-22	UP
LINC00645	ENSG00000258548	lncRNA	3.702121365	3.948069634	0.39791542	9.921881472	3.34392E-23	2.83436E-22	UP
AC023157.3	ENSG00000276900	lncRNA	322.8654041	1.649407969	0.166305341	9.917949467	3.47828E-23	2.94559E-22	UP
AC093484.1	ENSG00000239203	lncRNA	1.607893953	-2.019864783	0.203763564	-9.912786874	3.66284E-23	3.0991E-22	DOWN
LINC01592	ENSG00000253658	lncRNA	7.017323809	4.058729698	0.409551366	9.910184741	3.7595E-23	3.17803E-22	UP
AC093484.2	ENSG00000264739	lncRNA	0.933833199	-2.496659941	0.252032462	-9.906104639	3.91618E-23	3.3075E-22	DOWN
CASC11	ENSG00000249375	lncRNA	10.28126719	2.148620589	0.216915258	9.905345588	3.94603E-23	3.32973E-22	UP
PCAT1	ENSG00000253438	lncRNA	52.65333173	1.962410795	0.198271336	9.897602114	4.26375E-23	3.59461E-22	UP
AC245128.3	ENSG00000268734	lncRNA	27.48446943	-2.224677025	0.224875309	-9.892935936	4.4673E-23	3.76284E-22	DOWN
AL138921.2	ENSG00000236308	lncRNA	11.93510725	-1.078245947	0.109106222	-9.882533977	4.95634E-23	4.17104E-22	DOWN
LINC02166	ENSG00000260259	lncRNA	20.62609278	-1.48340147	0.150105164	-9.882414636	4.96225E-23	4.17228E-22	DOWN
LINC02527	ENSG00000227012	lncRNA	13.57455688	3.958545001	0.400607118	9.881364617	5.01453E-23	4.21248E-22	UP
LINC00518	ENSG00000183674	lncRNA	8.972780566	5.232661936	0.530382814	9.865821062	5.85534E-23	4.91442E-22	UP
AP000223.1	ENSG00000260583	lncRNA	4.512613703	-1.781791003	0.180653252	-9.863044188	6.01961E-23	5.04779E-22	DOWN
ZNF503-AS2	ENSG00000237149	lncRNA	302.4473309	1.22988434	0.124698345	9.862876216	6.02969E-23	5.05175E-22	UP
AC009065.5	ENSG00000260778	lncRNA	35.08771015	-1.095852092	0.111172936	-9.857184079	6.38139E-23	5.34165E-22	DOWN
LINC02763	ENSG00000254968	lncRNA	10.59644873	4.032361491	0.409144701	9.855587715	6.48363E-23	5.42241E-22	UP
AL023755.1	ENSG00000228697	lncRNA	4.0516814	3.141029002	0.318749789	9.854215165	6.57282E-23	5.49212E-22	UP
PSMD6-AS2	ENSG00000239653	lncRNA	20.95407516	-1.298193641	0.131745904	-9.8537685	6.60211E-23	5.5117E-22	DOWN
TMEM132D-AS1	ENSG00000249196	lncRNA	21.27384194	6.663927666	0.67637597	9.852401573	6.69254E-23	5.58225E-22	UP
AL645608.2	ENSG00000230699	lncRNA	19.09883963	2.897310357	0.294102506	9.851362365	6.76211E-23	5.63529E-22	UP
AC005330.1	ENSG00000267372	lncRNA	18.8410803	2.821574874	0.286447583	9.850231027	6.83866E-23	5.69405E-22	UP
LINC02265	ENSG00000249241	lncRNA	6.869381575	-2.50891331	0.25499249	-9.839165493	7.63414E-23	6.35077E-22	DOWN
AC005332.3	ENSG00000274561	lncRNA	77.78648083	-0.979287857	0.099543809	-9.837757569	7.74171E-23	6.43457E-22	NOT
AP000697.1	ENSG00000224269	lncRNA	2.336653346	3.843781059	0.390730222	9.837429621	7.76698E-23	6.44988E-22	UP
AC122694.1	ENSG00000250122	lncRNA	6.178266573	4.521732954	0.459706673	9.836126424	7.86821E-23	6.52819E-22	UP
AL133370.1	ENSG00000258837	lncRNA	18.8937777	5.898619242	0.599720828	9.83560844	7.90881E-23	6.5561E-22	UP
Z82246.1	ENSG00000236054	lncRNA	2.048811026	-3.613229489	0.367481743	-9.83240544	8.16449E-23	6.7621E-22	DOWN
AC112176.1	ENSG00000260066	lncRNA	9.262739763	4.896391172	0.498043938	9.831243392	8.25927E-23	6.83458E-22	UP
AC100782.1	ENSG00000254238	lncRNA	3.597624148	3.792932825	0.385831941	9.830530919	8.31791E-23	6.87706E-22	UP
AL512625.2	ENSG00000229422	lncRNA	14.1945631	2.314238091	0.235472054	9.82807961	8.52284E-23	7.04032E-22	UP
LINC00940	ENSG00000235049	lncRNA	1.824469875	-3.162305414	0.321899662	-9.823885466	8.88514E-23	7.33316E-22	DOWN
AL591501.1	ENSG00000233928	lncRNA	15.10381272	4.543673448	0.462587626	9.822297849	9.02622E-23	7.44308E-22	UP
AC022201.1	ENSG00000229229	lncRNA	6.123371777	5.159375617	0.5254249	9.819434941	9.28626E-23	7.65081E-22	UP
WNT5A-AS1	ENSG00000244586	lncRNA	84.09656481	2.214811584	0.225587318	9.817979141	9.42132E-23	7.7553E-22	UP
AL136369.2	ENSG00000231496	lncRNA	0.626691599	-3.918560544	0.399156568	-9.817101495	9.50368E-23	7.81626E-22	DOWN
AC116366.2	ENSG00000234290	lncRNA	90.15512479	-1.481410742	0.151054445	-9.80713109	1.04909E-22	8.62064E-22	DOWN
ZKSCAN2-DT	ENSG00000274925	lncRNA	112.3667537	1.390104851	0.141747728	9.806893375	1.05156E-22	8.63344E-22	UP
AL133297.2	ENSG00000260989	lncRNA	3.091404461	-1.962514807	0.200186728	-9.80342119	1.08836E-22	8.92774E-22	DOWN
AL031710.2	ENSG00000275092	lncRNA	9.003136628	2.019739301	0.206125198	9.798604517	1.14152E-22	9.35567E-22	UP
SENCR	ENSG00000254703	lncRNA	37.30395134	-1.773939504	0.181631336	-9.766704027	1.56459E-22	1.2812E-21	DOWN
TM4SF19-AS1	ENSG00000235897	lncRNA	91.32424445	1.847195186	0.189385953	9.75360186	1.78037E-22	1.45547E-21	UP
TTC39A-AS1	ENSG00000261664	lncRNA	13.35879684	-2.218145487	0.227418275	-9.753593852	1.78051E-22	1.45547E-21	DOWN
SALRNA1	ENSG00000258952	lncRNA	9.789747421	2.372903724	0.243364336	9.750416844	1.83712E-22	1.50045E-21	UP
DLG1-AS1	ENSG00000227375	lncRNA	27.45774613	1.983191744	0.203422883	9.749108407	1.86095E-22	1.5186E-21	UP
AF131215.5	ENSG00000255310	lncRNA	112.8357321	-1.685989092	0.173035886	-9.743580531	1.96506E-22	1.60216E-21	DOWN
AC020634.2	ENSG00000273123	lncRNA	3.914414676	-1.664394472	0.170893904	-9.739343708	2.04873E-22	1.66894E-21	DOWN
AL023803.3	ENSG00000277581	lncRNA	4.341524149	3.24032969	0.332748166	9.738084309	2.07428E-22	1.68829E-21	UP
DTX2P1-UPK3BP1-PMS2P11	ENSG00000265479	lncRNA	95.26549585	1.481716178	0.15216109	9.737812605	2.07983E-22	1.69134E-21	UP
AC125616.1	ENSG00000256008	lncRNA	4.96512885	4.460556453	0.458097975	9.737123278	2.09398E-22	1.70138E-21	UP
Z95331.1	ENSG00000280383	lncRNA	62.32449896	1.337009699	0.13731357	9.736908754	2.09841E-22	1.70351E-21	UP
AC093865.1	ENSG00000273118	lncRNA	9.931437308	3.289442017	0.337854306	9.736273757	2.11155E-22	1.71271E-21	UP
ELF3-AS1	ENSG00000234678	lncRNA	114.4175387	1.286487786	0.132139367	9.735840403	2.12058E-22	1.71854E-21	UP
LINC00649	ENSG00000237945	lncRNA	604.2661389	1.229428809	0.126286047	9.735270372	2.1325E-22	1.72672E-21	UP
SYNE1-AS1	ENSG00000234577	lncRNA	0.80584649	-2.820404799	0.289936248	-9.727672285	2.29791E-22	1.85906E-21	DOWN
MIR762HG	ENSG00000260083	lncRNA	82.15534862	0.901784006	0.092739166	9.723874451	2.38529E-22	1.92809E-21	NOT
AC107081.2	ENSG00000236498	lncRNA	22.74869655	1.44962805	0.14910061	9.722482322	2.41813E-22	1.95296E-21	UP
AL451069.2	ENSG00000231705	lncRNA	2.954035153	-2.19497815	0.225855951	-9.718487098	2.5149E-22	2.02938E-21	DOWN
AL139300.2	ENSG00000258851	lncRNA	2.818756848	-1.567999304	0.161711444	-9.696279187	3.12694E-22	2.5211E-21	DOWN
LINC00992	ENSG00000248663	lncRNA	57.36295462	2.663416064	0.27470818	9.695437755	3.15283E-22	2.53979E-21	UP
AC011379.2	ENSG00000254363	lncRNA	39.11476417	-1.821469048	0.18793108	-9.692218256	3.25383E-22	2.61892E-21	DOWN
LINC01896	ENSG00000263146	lncRNA	19.58644539	6.785897452	0.700329477	9.689578515	3.33904E-22	2.6852E-21	UP
NINJ2-AS1	ENSG00000177406	lncRNA	665.876457	-1.15911454	0.119648679	-9.687650136	3.40267E-22	2.73404E-21	DOWN
AC244090.1	ENSG00000197180	lncRNA	185.1200996	-1.061716329	0.109600353	-9.687161545	3.41898E-22	2.74481E-21	DOWN
PSLNR	ENSG00000225255	lncRNA	8.138576389	5.692304206	0.587923398	9.682050793	3.59432E-22	2.88311E-21	UP
Z97192.2	ENSG00000213279	lncRNA	9.636798878	-1.769088789	0.182728018	-9.681540957	3.6123E-22	2.89506E-21	DOWN
AC007848.2	ENSG00000256218	lncRNA	3.502084414	4.00262465	0.413513539	9.679549202	3.68337E-22	2.94951E-21	UP
AC008105.1	ENSG00000233175	lncRNA	68.00715357	1.524419361	0.157591241	9.67324929	3.91739E-22	3.13424E-21	UP
ENTPD3-AS1	ENSG00000223797	lncRNA	114.1464132	-0.90901879	0.09400387	-9.670014573	4.0432E-22	3.23058E-21	NOT
CLEC12A-AS1	ENSG00000231560	lncRNA	20.6752349	3.222570337	0.333255196	9.669977772	4.04466E-22	3.23058E-21	UP
AL079307.1	ENSG00000258535	lncRNA	12.85615147	3.76758098	0.389729419	9.667171108	4.1571E-22	3.31733E-21	UP
AP006545.2	ENSG00000272128	lncRNA	9.964286306	2.408433558	0.249138895	9.667031558	4.16277E-22	3.31733E-21	UP
AP000688.1	ENSG00000230212	lncRNA	35.03784272	2.184882374	0.226014392	9.667005513	4.16383E-22	3.31733E-21	UP
AC092171.3	ENSG00000234432	lncRNA	141.8762869	1.340411895	0.138731705	9.661900218	4.37669E-22	3.48396E-21	UP
LINC00654	ENSG00000205181	lncRNA	124.0287723	-1.564737383	0.162093009	-9.653330475	4.75847E-22	3.78467E-21	DOWN
AC004584.1	ENSG00000262298	lncRNA	5.421171448	1.961744383	0.203265226	9.651155872	4.86047E-22	3.86254E-21	UP
AC026780.2	ENSG00000249984	lncRNA	0.524484044	-3.207502359	0.332361053	-9.650656498	4.8842E-22	3.87812E-21	DOWN
ZNRD2-AS1	ENSG00000260233	lncRNA	100.0349421	0.781091582	0.080958601	9.648037079	5.01056E-22	3.9751E-21	NOT
AC062015.1	ENSG00000235070	lncRNA	9.537862606	5.675528312	0.588265259	9.647906657	5.01694E-22	3.97681E-21	UP
AC105219.2	ENSG00000254548	lncRNA	10.80407654	2.838555719	0.294358612	9.643188975	5.25302E-22	4.16044E-21	UP
AC106779.1	ENSG00000261302	lncRNA	6.581897361	2.317268042	0.24033477	9.641834356	5.32282E-22	4.21218E-21	UP
LINC01775	ENSG00000267201	lncRNA	5.204789181	2.566481931	0.266213762	9.64068091	5.38297E-22	4.25621E-21	UP
FO393415.1	ENSG00000175967	lncRNA	6.164634769	-2.525410288	0.261977753	-9.639789106	5.42994E-22	4.28974E-21	DOWN
TEX41	ENSG00000226674	lncRNA	130.060784	2.149355722	0.222982384	9.639127918	5.46503E-22	4.31384E-21	UP
EXOSC10-AS1	ENSG00000230337	lncRNA	19.57264955	1.490642307	0.154654611	9.638524845	5.49722E-22	4.33562E-21	UP
NR4A1AS	ENSG00000259884	lncRNA	29.30601962	-2.161005418	0.224336049	-9.632894147	5.80704E-22	4.57614E-21	DOWN
AC090948.1	ENSG00000271964	lncRNA	10.31231199	-1.300025249	0.135038084	-9.6271008	6.14384E-22	4.83751E-21	DOWN
SCAT1	ENSG00000267123	lncRNA	57.23305691	2.346583186	0.243795157	9.625224777	6.257E-22	4.92248E-21	UP
HCG15	ENSG00000227214	lncRNA	36.25284456	1.659783329	0.172503231	9.621752125	6.47192E-22	5.08732E-21	UP
LINC01277	ENSG00000229017	lncRNA	8.176907411	-1.577025394	0.163927473	-9.620262949	6.56631E-22	5.15721E-21	DOWN
Z84485.1	ENSG00000246982	lncRNA	40.32420451	1.633626775	0.169911512	9.614573809	6.93961E-22	5.44586E-21	UP
U47924.1	ENSG00000271969	lncRNA	4.903171846	2.511602781	0.261264351	9.61326246	7.0286E-22	5.5111E-21	UP
GRPEL2-AS1	ENSG00000253618	lncRNA	2.843258653	-1.629437692	0.169525425	-9.611759949	7.13194E-22	5.58748E-21	DOWN
AC108673.3	ENSG00000273437	lncRNA	32.7977608	-1.020821796	0.106235558	-9.609040659	7.32281E-22	5.73224E-21	DOWN
C5orf66	ENSG00000224186	lncRNA	103.9370848	1.582611872	0.164772665	9.604820522	7.62907E-22	5.96702E-21	UP
AL136982.1	ENSG00000151303	lncRNA	5.393151605	-1.880810346	0.195833436	-9.604132881	7.68016E-22	6.002E-21	DOWN
AC093083.1	ENSG00000235337	lncRNA	3.135981056	3.748486745	0.390373831	9.602300284	7.81798E-22	6.10464E-21	UP
LINC00630	ENSG00000223546	lncRNA	153.2236459	1.048745733	0.109229579	9.601297936	7.8944E-22	6.1592E-21	UP
AC130456.3	ENSG00000260592	lncRNA	6.391034317	-2.374015886	0.247271705	-9.600839217	7.92961E-22	6.18155E-21	DOWN
AP003486.1	ENSG00000255455	lncRNA	264.4755241	-0.934580584	0.097370295	-9.598210421	8.13445E-22	6.33599E-21	NOT
AC010168.2	ENSG00000261324	lncRNA	191.9294932	1.275388257	0.132976431	9.591085065	8.71635E-22	6.78362E-21	UP
AC018781.1	ENSG00000248599	lncRNA	13.96568079	2.668530566	0.278361725	9.586557076	9.10734E-22	7.08207E-21	UP
AL049830.3	ENSG00000258525	lncRNA	13.74180886	2.684427707	0.28009887	9.583857691	9.34864E-22	7.26371E-21	UP
AC113189.4	ENSG00000272884	lncRNA	3.204295794	3.357001932	0.350312793	9.582869943	9.4385E-22	7.32749E-21	UP
AL031848.1	ENSG00000231868	lncRNA	8.007033376	3.180104116	0.331967398	9.579567547	9.74521E-22	7.55936E-21	UP
AC010331.1	ENSG00000277383	lncRNA	10.47343225	1.744718429	0.182199415	9.57587285	1.01001E-21	7.82816E-21	UP
ELDR	ENSG00000280890	lncRNA	7.425078948	3.287423617	0.343378425	9.573762873	1.03084E-21	7.98308E-21	UP
AP000553.2	ENSG00000272954	lncRNA	7.802518268	2.296998452	0.239948649	9.572875138	1.03973E-21	8.04532E-21	UP
LINC00184	ENSG00000224939	lncRNA	14.3650007	2.677199008	0.279758467	9.569679997	1.07237E-21	8.29106E-21	UP
AP000880.1	ENSG00000255129	lncRNA	17.12620157	2.24452229	0.234549064	9.569521407	1.07402E-21	8.29698E-21	UP
AC078942.1	ENSG00000225365	lncRNA	1.873238871	-2.843106379	0.29712704	-9.568655801	1.08305E-21	8.35987E-21	DOWN
EWSAT1	ENSG00000212766	lncRNA	58.35377903	3.190107331	0.333456308	9.566792561	1.10274E-21	8.50489E-21	UP
AC131009.1	ENSG00000255992	lncRNA	12.64864555	1.500914945	0.156921015	9.564779752	1.12441E-21	8.66492E-21	UP
COL4A2-AS1	ENSG00000232814	lncRNA	4.042308023	-1.90253894	0.198921189	-9.56428496	1.1298E-21	8.69935E-21	DOWN
AC005901.1	ENSG00000267137	lncRNA	1.120175542	-2.547859167	0.266396941	-9.564145732	1.13132E-21	8.70395E-21	DOWN
AL024498.1	ENSG00000272097	lncRNA	23.61517574	1.290547211	0.134945271	9.563485988	1.13856E-21	8.75248E-21	UP
LINC02141	ENSG00000261807	lncRNA	6.247658729	5.186404089	0.542644299	9.557649639	1.20461E-21	9.25272E-21	UP
AL662791.1	ENSG00000244349	lncRNA	15.52015494	1.812061485	0.189643822	9.555077843	1.23491E-21	9.47771E-21	UP
AC020763.1	ENSG00000260156	lncRNA	2.237160358	-2.223317583	0.232695154	-9.554636359	1.24019E-21	9.51046E-21	DOWN
SLC12A5-AS1	ENSG00000204044	lncRNA	27.78829158	2.018111113	0.211337967	9.549212318	1.30686E-21	1.00136E-20	UP
AL031186.1	ENSG00000237015	lncRNA	25.92834728	1.314985777	0.137730129	9.547553494	1.32795E-21	1.01669E-20	UP
AL355574.1	ENSG00000238058	lncRNA	40.01229454	1.145189918	0.120014667	9.542083047	1.39992E-21	1.07092E-20	UP
AC008937.3	ENSG00000271828	lncRNA	14.04498704	-0.99458386	0.104279139	-9.53770682	1.46025E-21	1.11617E-20	NOT
AL121772.1	ENSG00000274414	lncRNA	50.95492546	2.070038464	0.21705535	9.536915186	1.47144E-21	1.12381E-20	UP
AC010503.5	ENSG00000275234	lncRNA	393.9408121	-1.138315194	0.11944962	-9.529667768	1.57787E-21	1.20412E-20	DOWN
LINC02031	ENSG00000238837	lncRNA	43.88746699	3.58603526	0.376352962	9.52838324	1.59752E-21	1.21812E-20	UP
AF279873.3	ENSG00000253642	lncRNA	22.28763354	7.046980972	0.74028175	9.519322844	1.74311E-21	1.32806E-20	UP
AC026740.1	ENSG00000271781	lncRNA	63.33827861	1.715903566	0.180420042	9.510603965	1.89559E-21	1.44307E-20	UP
PSMG3-AS1	ENSG00000230487	lncRNA	302.0228568	-1.397863933	0.146982952	-9.510381412	1.89965E-21	1.44499E-20	DOWN
AC137932.1	ENSG00000260279	lncRNA	21.07975894	-1.372657772	0.144503559	-9.499127783	2.11656E-21	1.60869E-20	DOWN
AC012174.1	ENSG00000260115	lncRNA	8.149745599	3.453109209	0.363714448	9.494011658	2.2231E-21	1.6883E-20	UP
AC093702.1	ENSG00000231156	lncRNA	8.584042487	3.544752034	0.373723841	9.484950229	2.42499E-21	1.84014E-20	UP
TBX2-AS1	ENSG00000267280	lncRNA	80.34587135	-1.756911078	0.18528419	-9.482250357	2.48857E-21	1.88547E-20	DOWN
LINC00211	ENSG00000237803	lncRNA	3.80133558	-2.723151766	0.287184333	-9.482243455	2.48874E-21	1.88547E-20	DOWN
B3GALT1-AS1	ENSG00000235335	lncRNA	7.583448071	4.630769692	0.488720047	9.475301295	2.65992E-21	2.01322E-20	UP
AC234582.1	ENSG00000231064	lncRNA	75.88361145	-1.200707086	0.126720572	-9.475234139	2.66163E-21	2.01322E-20	DOWN
HEIH	ENSG00000278970	lncRNA	1121.531829	-0.80030227	0.084494013	-9.471703859	2.75316E-21	2.08078E-20	NOT
XXYLT1-AS1	ENSG00000233303	lncRNA	6.001107199	2.993783996	0.316135746	9.46993193	2.80026E-21	2.11468E-20	UP
AL157931.1	ENSG00000262198	lncRNA	10.64991435	3.09030541	0.326390157	9.468132967	2.8489E-21	2.14969E-20	UP
LINC02806	ENSG00000238107	lncRNA	4.620683206	3.762039904	0.397398119	9.46667768	2.88886E-21	2.17809E-20	UP
AC011352.1	ENSG00000248362	lncRNA	3.700694774	3.899039581	0.412029094	9.463020054	2.99175E-21	2.25386E-20	UP
AC064805.2	ENSG00000264659	lncRNA	0.603019441	-2.784456768	0.294300372	-9.46127506	3.04211E-21	2.28997E-20	DOWN
LINC00996	ENSG00000242258	lncRNA	43.58789638	-1.786292238	0.188956812	-9.453441847	3.27869E-21	2.46608E-20	DOWN
AC008764.8	ENSG00000279529	lncRNA	49.25047017	1.213549576	0.1284331	9.448884865	3.4246E-21	2.57378E-20	UP
ZNF436-AS1	ENSG00000249087	lncRNA	139.9174628	0.971665161	0.102889661	9.443758972	3.59641E-21	2.70075E-20	NOT
AC015922.3	ENSG00000276855	lncRNA	168.6603153	-1.336544369	0.141582129	-9.440064054	3.72552E-21	2.79547E-20	DOWN
AL589182.1	ENSG00000258314	lncRNA	5.647303091	5.226599503	0.553707088	9.439285888	3.75329E-21	2.81407E-20	UP
AL137060.3	ENSG00000274270	lncRNA	18.22211775	1.407663368	0.149190195	9.43536116	3.8965E-21	2.91912E-20	UP
AC037486.1	ENSG00000254303	lncRNA	3.091002457	4.165964252	0.441537828	9.435124216	3.90531E-21	2.9234E-20	UP
AC093249.2	ENSG00000260167	lncRNA	7.952404006	1.863646244	0.197525572	9.434961903	3.91136E-21	2.9256E-20	UP
Z69706.1	ENSG00000268836	lncRNA	20.58633387	-1.281649368	0.135958301	-9.426782738	4.2286E-21	3.16038E-20	DOWN
LINC01370	ENSG00000237767	lncRNA	16.06231322	8.053301935	0.854562441	9.423889407	4.34681E-21	3.24615E-20	UP
ATP6V1B1-AS1	ENSG00000239322	lncRNA	6.749692203	3.157560425	0.335146412	9.421435855	4.44961E-21	3.32028E-20	UP
AL158163.2	ENSG00000278601	lncRNA	5.629831172	-1.255648016	0.133386565	-9.41360184	4.7942E-21	3.57458E-20	DOWN
LINC02596	ENSG00000233431	lncRNA	0.912043411	-2.775649205	0.294906859	-9.411952003	4.87007E-21	3.62828E-20	DOWN
TAF1A-AS1	ENSG00000225265	lncRNA	83.65994836	1.120955878	0.119106312	9.411389369	4.89621E-21	3.64487E-20	UP
AL596442.2	ENSG00000273100	lncRNA	18.42728571	-1.715632505	0.182294935	-9.411300998	4.90033E-21	3.64506E-20	DOWN
AC012360.3	ENSG00000272994	lncRNA	133.9424156	0.954923412	0.101485625	9.409445071	4.98763E-21	3.70707E-20	NOT
AL139393.1	ENSG00000231863	lncRNA	4.843838916	4.227774782	0.449414857	9.407287526	5.09105E-21	3.78095E-20	UP
LINC02615	ENSG00000251432	lncRNA	75.13354262	-1.290972347	0.13727799	-9.404073756	5.24905E-21	3.89522E-20	DOWN
AP002840.2	ENSG00000270179	lncRNA	29.36475679	-1.004527929	0.106838345	-9.402316424	5.33748E-21	3.95772E-20	DOWN
AC005753.1	ENSG00000278925	lncRNA	3.04967363	-2.204164408	0.234493585	-9.399678925	5.47298E-21	4.055E-20	DOWN
AP006545.1	ENSG00000260949	lncRNA	9.73659458	1.878081622	0.199850328	9.397440791	5.59063E-21	4.13891E-20	UP
AC126407.1	ENSG00000260978	lncRNA	5.426080032	3.921600235	0.417448396	9.394215614	5.76457E-21	4.26433E-20	UP
AC112178.1	ENSG00000249803	lncRNA	8.781345746	5.685793393	0.606448426	9.375559656	6.88097E-21	5.0862E-20	UP
AC092669.1	ENSG00000225815	lncRNA	2.81320183	4.111250079	0.43856902	9.37423732	6.96777E-21	5.14631E-20	UP
LINC00892	ENSG00000233093	lncRNA	19.79454442	-2.147036958	0.229045086	-9.373861708	6.99262E-21	5.16062E-20	DOWN
C8orf34-AS1	ENSG00000248801	lncRNA	174.9772654	-3.009059157	0.321015264	-9.373570354	7.01196E-21	5.17084E-20	DOWN
AC124068.2	ENSG00000261441	lncRNA	20.18302359	1.357535655	0.144831192	9.373227079	7.03481E-21	5.18363E-20	UP
AL035530.1	ENSG00000226032	lncRNA	3.427144181	-2.247329288	0.239790923	-9.37203651	7.11463E-21	5.23835E-20	DOWN
AC089983.1	ENSG00000257732	lncRNA	30.57359379	3.474133419	0.370862041	9.367724467	7.41131E-21	5.45252E-20	UP
AC034223.1	ENSG00000249102	lncRNA	3.857307081	4.544563992	0.485245714	9.365490222	7.56981E-21	5.56478E-20	UP
STEAP2-AS1	ENSG00000227646	lncRNA	5.238537084	2.835157852	0.303010178	9.356642297	8.23109E-21	6.04619E-20	UP
AL109976.1	ENSG00000277287	lncRNA	232.7320312	2.06199625	0.220455385	9.35334945	8.49151E-21	6.23262E-20	UP
AC010776.2	ENSG00000267774	lncRNA	7.957630452	-3.968695529	0.424410126	-9.351085858	8.67525E-21	6.36252E-20	DOWN
AC068305.2	ENSG00000257443	lncRNA	13.77266531	2.252171208	0.240994388	9.34532637	9.16065E-21	6.7133E-20	UP
AL137003.1	ENSG00000272341	lncRNA	164.7131511	-1.035943854	0.110949133	-9.337106374	9.90028E-21	7.24968E-20	DOWN
COA6-AS1	ENSG00000231663	lncRNA	101.7475026	1.432041031	0.153519864	9.328050417	1.07836E-20	7.89039E-20	UP
AL139089.1	ENSG00000273723	lncRNA	33.04066924	1.300319546	0.139457827	9.324105867	1.11923E-20	8.18309E-20	UP
AC105001.1	ENSG00000248896	lncRNA	13.34542609	-1.364169483	0.146339019	-9.321980536	1.14189E-20	8.34223E-20	DOWN
AC087235.2	ENSG00000256321	lncRNA	8.875673784	5.335562254	0.572698731	9.31652536	1.20213E-20	8.77552E-20	UP
AC022893.1	ENSG00000253636	lncRNA	42.54352549	-1.262571059	0.135527391	-9.315984387	1.20827E-20	8.81353E-20	DOWN
AC022509.1	ENSG00000255750	lncRNA	10.37886651	4.235164096	0.454806541	9.31201229	1.25433E-20	9.14244E-20	UP
AL590708.1	ENSG00000232850	lncRNA	10.08966097	2.066558189	0.222055219	9.306505822	1.32107E-20	9.62143E-20	UP
BX284613.2	ENSG00000231424	lncRNA	18.94570026	2.289011705	0.245971764	9.305993792	1.32745E-20	9.66043E-20	UP
AC090673.1	ENSG00000256083	lncRNA	3.770972782	3.830035983	0.411577557	9.305745472	1.33056E-20	9.67556E-20	UP
AC009630.2	ENSG00000253174	lncRNA	2.659157241	3.348635102	0.359941762	9.303269189	1.36192E-20	9.89601E-20	UP
AL118508.1	ENSG00000230387	lncRNA	147.7601358	3.295416324	0.354236557	9.302869121	1.36706E-20	9.9218E-20	UP
KLHL7-DT	ENSG00000230658	lncRNA	65.01641339	1.75090871	0.188212507	9.302828672	1.36758E-20	9.9218E-20	UP
AL136221.1	ENSG00000276434	lncRNA	7.369318823	2.547561071	0.273882989	9.301640387	1.38295E-20	1.00256E-19	UP
AC137834.2	ENSG00000276727	lncRNA	3.84234572	2.773635908	0.298234584	9.300181988	1.40205E-20	1.01563E-19	UP
AL121748.1	ENSG00000238258	lncRNA	3.015916961	-1.711011648	0.184017588	-9.298087556	1.42994E-20	1.03503E-19	DOWN
AL022311.1	ENSG00000279738	lncRNA	174.6679858	0.851034662	0.091537578	9.297107001	1.44319E-20	1.04382E-19	NOT
MAPK6-DT	ENSG00000259438	lncRNA	9.891475809	1.892886527	0.203693059	9.292837654	1.50229E-20	1.08573E-19	UP
AC090912.3	ENSG00000273232	lncRNA	10.22528607	3.208020775	0.345238591	9.292184775	1.51153E-20	1.09157E-19	UP
AC009988.1	ENSG00000223432	lncRNA	3.092001991	4.294138636	0.462128819	9.292081469	1.513E-20	1.0918E-19	UP
LINC01583	ENSG00000259518	lncRNA	9.360103239	3.270348348	0.352147482	9.286871323	1.5889E-20	1.14569E-19	UP
AC007823.1	ENSG00000260743	lncRNA	28.24344299	1.54539929	0.166423658	9.285935111	1.60293E-20	1.15492E-19	UP
AC008083.2	ENSG00000257925	lncRNA	12.5217751	3.689433211	0.397446761	9.282836274	1.65026E-20	1.18811E-19	UP
AL118516.1	ENSG00000260708	lncRNA	226.1665012	1.257894439	0.135558933	9.279317919	1.70567E-20	1.22707E-19	UP
AL139383.1	ENSG00000230490	lncRNA	6.140589775	-1.920798359	0.207222951	-9.269235614	1.87485E-20	1.34774E-19	DOWN
AC053503.3	ENSG00000234638	lncRNA	0.640118167	-3.327138898	0.359017898	-9.267334355	1.90856E-20	1.37093E-19	DOWN
LINC01747	ENSG00000230400	lncRNA	3.57577967	-2.056189954	0.221964273	-9.263607727	1.97639E-20	1.41857E-19	DOWN
AC009275.1	ENSG00000273297	lncRNA	37.95927184	2.15375845	0.232499525	9.263496131	1.97846E-20	1.41897E-19	UP
AC103740.2	ENSG00000259727	lncRNA	4.729671861	3.702196016	0.399774572	9.260709091	2.03079E-20	1.4554E-19	UP
STEAP3-AS1	ENSG00000229867	lncRNA	45.39866246	2.118018304	0.228725871	9.26007319	2.04292E-20	1.46298E-19	UP
LINC02607	ENSG00000228971	lncRNA	6.970843386	4.023644277	0.434646105	9.257288243	2.0969E-20	1.50049E-19	UP
AL662844.4	ENSG00000272501	lncRNA	95.43961897	-0.984853277	0.106408954	-9.255360984	2.13508E-20	1.52665E-19	NOT
LINC00921	ENSG00000281005	lncRNA	61.99365702	-0.89740882	0.096963246	-9.255144162	2.13942E-20	1.52859E-19	NOT
AL162408.1	ENSG00000229206	lncRNA	0.903690273	-3.599219007	0.388909717	-9.254638936	2.14956E-20	1.53468E-19	DOWN
SEMA3F-AS1	ENSG00000235016	lncRNA	66.75387266	-0.960809834	0.103863442	-9.250702791	2.23021E-20	1.59105E-19	NOT
ZNF582-AS1	ENSG00000267454	lncRNA	44.79382552	-1.574390035	0.17019912	-9.250283073	2.23899E-20	1.59611E-19	DOWN
AC022079.1	ENSG00000273989	lncRNA	15.62599242	2.574020325	0.278307888	9.248822731	2.26979E-20	1.61684E-19	UP
AC034154.1	ENSG00000254044	lncRNA	5.74906838	4.645620535	0.502420519	9.246478516	2.32011E-20	1.65143E-19	UP
AC012360.1	ENSG00000235319	lncRNA	5.53225683	2.156080316	0.233194279	9.24585424	2.33369E-20	1.65985E-19	UP
WASIR2	ENSG00000231439	lncRNA	13.778245	2.518174604	0.272374381	9.245269663	2.34648E-20	1.66769E-19	UP
LHX1-DT	ENSG00000277268	lncRNA	9.671288548	5.513978461	0.59643898	9.244832489	2.35609E-20	1.67325E-19	UP
AC011498.3	ENSG00000267255	lncRNA	3.934727691	2.964966722	0.321186595	9.231290379	2.67391E-20	1.89753E-19	UP
AL121839.2	ENSG00000260711	lncRNA	182.9273581	-1.521269749	0.164921992	-9.224177617	2.85745E-20	2.02625E-19	DOWN
AL133467.2	ENSG00000258927	lncRNA	16.9962626	4.687199126	0.508486957	9.217933844	3.0288E-20	2.14614E-19	UP
AC021087.4	ENSG00000261434	lncRNA	4.969537626	3.671233845	0.398621722	9.209818837	3.26676E-20	2.31301E-19	UP
AC003070.2	ENSG00000267446	lncRNA	1.884991595	-2.172753896	0.235949542	-9.208553135	3.3055E-20	2.33869E-19	DOWN
AC090809.1	ENSG00000253363	lncRNA	12.7101487	6.331658811	0.687715395	9.20680103	3.35989E-20	2.37538E-19	UP
AC091588.1	ENSG00000264012	lncRNA	1.689638704	-2.422241731	0.263102577	-9.206453851	3.37077E-20	2.38128E-19	DOWN
AP001412.1	ENSG00000272948	lncRNA	7.874981221	1.615673636	0.17552855	9.204620191	3.42882E-20	2.42048E-19	UP
STRA6LP	ENSG00000255036	lncRNA	10.01750685	-1.572976839	0.170904729	-9.203822759	3.45437E-20	2.43669E-19	DOWN
SNHG10	ENSG00000247092	lncRNA	246.2830144	1.020282097	0.110911199	9.199089935	3.60994E-20	2.54321E-19	UP
AC046195.1	ENSG00000253288	lncRNA	38.15440347	-3.428135206	0.372661276	-9.199064753	3.61079E-20	2.54321E-19	DOWN
GTSE1-DT	ENSG00000277232	lncRNA	52.62046491	1.445524595	0.157171641	9.197108262	3.67712E-20	2.588E-19	UP
AC078860.2	ENSG00000257761	lncRNA	4.540442483	3.8450661	0.418098282	9.196560391	3.69591E-20	2.59928E-19	UP
AC126773.4	ENSG00000260577	lncRNA	27.90296924	1.423188675	0.154766523	9.195713945	3.72513E-20	2.61787E-19	UP
AC024560.1	ENSG00000236833	lncRNA	13.25446443	3.077895815	0.334814427	9.19284106	3.826E-20	2.68676E-19	UP
NAV2-AS2	ENSG00000254453	lncRNA	6.523957942	-2.606122035	0.283556768	-9.190829936	3.89822E-20	2.73543E-19	DOWN
LINC01416	ENSG00000260930	lncRNA	3.156206506	3.697591968	0.402415883	9.188484167	3.98416E-20	2.79366E-19	UP
LINC00261	ENSG00000259974	lncRNA	255.3986083	-3.453352415	0.375891986	-9.187087096	4.03623E-20	2.82806E-19	DOWN
LINC01994	ENSG00000241098	lncRNA	5.314802911	4.414903765	0.48060379	9.186160952	4.07112E-20	2.85039E-19	UP
LINC00710	ENSG00000229240	lncRNA	0.826616088	-3.918681579	0.426837656	-9.180730726	4.28176E-20	2.99564E-19	DOWN
AL121985.1	ENSG00000228863	lncRNA	15.09698318	-1.808422981	0.1970216	-9.17880569	4.35899E-20	3.04741E-19	DOWN
AC090578.1	ENSG00000253553	lncRNA	5.714910295	3.180481914	0.346632579	9.175369283	4.50029E-20	3.14386E-19	UP
AL139393.2	ENSG00000233342	lncRNA	4.183790085	4.725303371	0.515053879	9.174386538	4.54153E-20	3.17032E-19	UP
LINC01099	ENSG00000251504	lncRNA	2.678796144	-2.160890008	0.235749399	-9.166046725	4.90684E-20	3.4228E-19	DOWN
AL592435.1	ENSG00000232995	lncRNA	71.75450256	0.950513762	0.10370253	9.165772126	4.91935E-20	3.42898E-19	NOT
HCG21	ENSG00000233529	lncRNA	1.768954569	-1.817426459	0.198294627	-9.165283407	4.9417E-20	3.44201E-19	DOWN
AL009178.2	ENSG00000269155	lncRNA	27.43210256	-1.940366218	0.211909755	-9.15656865	5.35737E-20	3.72878E-19	DOWN
AL591178.1	ENSG00000225315	lncRNA	4.911254634	-3.325838157	0.363261573	-9.155491252	5.4111E-20	3.7634E-19	DOWN
AP000915.1	ENSG00000264514	lncRNA	0.690265062	-2.790243011	0.304868582	-9.152281256	5.57437E-20	3.87409E-19	DOWN
AC090125.1	ENSG00000263655	lncRNA	6.411965101	3.679891956	0.402169603	9.150099679	5.6881E-20	3.95021E-19	UP
AL592114.3	ENSG00000231691	lncRNA	1.675729857	-2.915077439	0.318832152	-9.142984562	6.07521E-20	4.21593E-19	DOWN
AC069120.1	ENSG00000253361	lncRNA	10.23824096	4.506029967	0.492908147	9.141723457	6.14648E-20	4.26226E-19	UP
AL121761.1	ENSG00000268628	lncRNA	77.97951142	2.493233308	0.272787947	9.139822109	6.25551E-20	4.33467E-19	UP
ANKRD44-AS1	ENSG00000231621	lncRNA	31.10854368	-2.886050331	0.31594372	-9.134697581	6.55898E-20	4.54161E-19	DOWN
MALINC1	ENSG00000245146	lncRNA	90.56965947	-0.88180353	0.096582266	-9.130077064	6.84506E-20	4.73621E-19	NOT
AC010605.1	ENSG00000267992	lncRNA	3.634839335	3.220249036	0.352726173	9.129600486	6.87525E-20	4.75362E-19	UP
AC108174.1	ENSG00000248112	lncRNA	4.328399165	4.353350579	0.476948224	9.12751187	7.00916E-20	4.84265E-19	UP
AC007637.1	ENSG00000256139	lncRNA	8.721911096	-1.671561926	0.183184346	-9.125026055	7.1719E-20	4.95145E-19	DOWN
AP001363.2	ENSG00000257058	lncRNA	4.959357089	-1.452363081	0.159182184	-9.123904738	7.24653E-20	4.996E-19	DOWN
AC073130.2	ENSG00000243243	lncRNA	9.498097915	-1.218196433	0.133517118	-9.123896994	7.24704E-20	4.996E-19	DOWN
AC106881.1	ENSG00000271474	lncRNA	22.10210726	-1.743129359	0.191059943	-9.123468435	7.27577E-20	5.01214E-19	DOWN
AC027243.2	ENSG00000259514	lncRNA	3.642577748	3.385932755	0.371127804	9.123360507	7.28302E-20	5.01347E-19	UP
AC097717.1	ENSG00000232732	lncRNA	6.110734141	2.283813527	0.250391518	9.120970012	7.44549E-20	5.12156E-19	UP
HAGLR	ENSG00000224189	lncRNA	1074.219706	-1.630771859	0.17886926	-9.11711636	7.71497E-20	5.30306E-19	DOWN
AC009081.1	ENSG00000261310	lncRNA	4.162026748	4.724329282	0.518210773	9.116617276	7.75057E-20	5.32364E-19	UP
MYADM-AS1	ENSG00000228323	lncRNA	3.786474121	-1.949129588	0.213836937	-9.115027645	7.86504E-20	5.39833E-19	DOWN
AC087521.2	ENSG00000246250	lncRNA	10.74695033	-1.306958798	0.143386397	-9.114942748	7.8712E-20	5.39862E-19	DOWN
AC145098.1	ENSG00000248996	lncRNA	21.00224112	-1.462986818	0.160506038	-9.114839783	7.87868E-20	5.39982E-19	DOWN
RNF217-AS1	ENSG00000236548	lncRNA	76.03468158	1.763640597	0.193497072	9.114559625	7.89906E-20	5.40985E-19	UP
AC004471.1	ENSG00000223461	lncRNA	19.98672194	1.586371227	0.17405147	9.114379959	7.91216E-20	5.41488E-19	UP
DLEU2	ENSG00000231607	lncRNA	299.8197459	1.074332425	0.117897617	9.112418495	8.05656E-20	5.5097E-19	UP
AC008443.3	ENSG00000248103	lncRNA	15.82286637	3.351085564	0.367782871	9.111586821	8.11857E-20	5.54808E-19	UP
AC019294.2	ENSG00000260288	lncRNA	7.128899644	1.668149639	0.183113535	9.109919903	8.24428E-20	5.62991E-19	UP
AC096637.3	ENSG00000231057	lncRNA	14.7609934	-2.50310544	0.274837078	-9.107597323	8.42265E-20	5.74754E-19	DOWN
AC009309.2	ENSG00000273080	lncRNA	33.89185214	1.26909999	0.139428108	9.102181811	8.85351E-20	6.03718E-19	UP
OTX2-AS1	ENSG00000248550	lncRNA	8.576622414	4.475383412	0.492363885	9.089585064	9.94177E-20	6.77436E-19	UP
AC015982.2	ENSG00000272606	lncRNA	30.32737509	1.211351026	0.133294153	9.087803158	1.0106E-19	6.88131E-19	UP
AL024508.1	ENSG00000272189	lncRNA	60.78415928	1.518147916	0.167075639	9.086590523	1.02193E-19	6.95343E-19	UP
AL355803.1	ENSG00000237371	lncRNA	7.474830682	-1.707836989	0.187955623	-9.086384106	1.02388E-19	6.96161E-19	DOWN
CNIH3-AS2	ENSG00000233384	lncRNA	10.79078219	2.899167979	0.319071058	9.086276897	1.02489E-19	6.96345E-19	UP
AC011298.1	ENSG00000219159	lncRNA	6.81012915	4.661794572	0.513168947	9.084327098	1.04342E-19	7.08428E-19	UP
AL138820.1	ENSG00000277151	lncRNA	13.0658336	-1.165822689	0.128452407	-9.075911557	1.1273E-19	7.64825E-19	DOWN
AC000403.1	ENSG00000278727	lncRNA	39.11315762	-1.313119396	0.144727929	-9.073020023	1.15763E-19	7.84838E-19	DOWN
AC024075.3	ENSG00000269427	lncRNA	28.90114061	-1.085530595	0.119748625	-9.065077721	1.24515E-19	8.4357E-19	DOWN
SAMD12-AS1	ENSG00000281641	lncRNA	53.37513549	2.213177101	0.244318029	9.058591003	1.32146E-19	8.94625E-19	UP
RAPGEF4-AS1	ENSG00000228016	lncRNA	3.132491225	3.348399459	0.369663556	9.057964742	1.32907E-19	8.99129E-19	UP
AL137804.1	ENSG00000255525	lncRNA	2.207474978	3.579353383	0.395193035	9.057227903	1.33808E-19	9.04572E-19	UP
AC090772.3	ENSG00000265750	lncRNA	29.02475138	1.725174346	0.190528794	9.054664707	1.36988E-19	9.25406E-19	UP
AC145207.8	ENSG00000264769	lncRNA	49.06336191	2.443554934	0.269907486	9.053305518	1.38705E-19	9.3633E-19	UP
LINC00504	ENSG00000248360	lncRNA	181.5595764	2.721726904	0.301049452	9.040796726	1.55534E-19	1.04919E-18	UP
AL008628.1	ENSG00000261003	lncRNA	2.535399594	-2.094625927	0.231706435	-9.039998951	1.56673E-19	1.05612E-18	DOWN
SUCLG2-AS1	ENSG00000241316	lncRNA	28.91271079	-1.142740767	0.126451596	-9.036981761	1.61057E-19	1.08489E-18	DOWN
AL591895.1	ENSG00000242861	lncRNA	139.9534371	-0.938222527	0.103968045	-9.024143187	1.81107E-19	1.21907E-18	NOT
AC074044.1	ENSG00000272844	lncRNA	7.136090459	1.973471225	0.218899919	9.015404074	1.96146E-19	1.31936E-18	UP
LINC02454	ENSG00000256268	lncRNA	17.02135689	3.378767673	0.37530046	9.002833821	2.19965E-19	1.47852E-18	UP
AL136172.1	ENSG00000269846	lncRNA	4.483008825	2.492042768	0.276884603	9.000293772	2.25114E-19	1.51206E-18	UP
AC010329.1	ENSG00000268416	lncRNA	77.02778719	-2.903721763	0.322632048	-9.000103301	2.25505E-19	1.5136E-18	DOWN
AC011365.3	ENSG00000254192	lncRNA	2.147044345	-2.291094135	0.254770485	-8.992776904	2.41061E-19	1.61686E-18	DOWN
AC145343.1	ENSG00000265055	lncRNA	26.90807757	1.738017801	0.193270678	8.992661597	2.41314E-19	1.61741E-18	UP
AC007663.2	ENSG00000249923	lncRNA	4.688640545	-2.371942362	0.263855701	-8.989543728	2.48259E-19	1.66277E-18	DOWN
KC877392.1	ENSG00000255260	lncRNA	1.740684208	-2.275144491	0.253227228	-8.984596604	2.59685E-19	1.73806E-18	DOWN
LINC02535	ENSG00000234155	lncRNA	14.28855801	3.059950333	0.340732901	8.980495651	2.6955E-19	1.80281E-18	UP
AC124276.1	ENSG00000254991	lncRNA	7.38679485	3.238976043	0.360691209	8.979914013	2.70978E-19	1.81107E-18	UP
AC015712.6	ENSG00000272808	lncRNA	46.3636652	2.264610838	0.252190425	8.979765327	2.71345E-19	1.81224E-18	UP
AC139768.1	ENSG00000278126	lncRNA	49.18306569	-0.855883587	0.095323884	-8.978689814	2.7401E-19	1.82874E-18	NOT
AL035461.3	ENSG00000275632	lncRNA	47.58027706	1.211681717	0.134963922	8.977819426	2.76186E-19	1.84196E-18	UP
LINC02387	ENSG00000256232	lncRNA	7.501138842	3.30516144	0.368195325	8.976652378	2.7913E-19	1.86027E-18	UP
LINC01297	ENSG00000274827	lncRNA	8.061825698	5.620650125	0.626186989	8.975993145	2.80807E-19	1.87013E-18	UP
AC089987.2	ENSG00000258121	lncRNA	4.468387675	3.734665536	0.416223253	8.97274602	2.89212E-19	1.92474E-18	UP
AC021851.1	ENSG00000272800	lncRNA	25.4140141	1.067321452	0.118957362	8.972302614	2.90379E-19	1.93115E-18	UP
AL591222.1	ENSG00000261402	lncRNA	7.885266341	3.676473647	0.410144795	8.963843242	3.13555E-19	2.0838E-18	UP
AC004923.4	ENSG00000255306	lncRNA	18.14922836	-1.274629911	0.142254782	-8.960190275	3.24119E-19	2.15249E-18	DOWN
DAAM2-AS1	ENSG00000235033	lncRNA	45.03984476	-1.240016149	0.138478414	-8.954580809	3.41029E-19	2.26319E-18	DOWN
AL139246.4	ENSG00000229393	lncRNA	9.567399012	2.999798011	0.335082571	8.952414333	3.47791E-19	2.30644E-18	UP
AC253536.6	ENSG00000272787	lncRNA	24.78314172	1.219074384	0.136291294	8.94462404	3.73218E-19	2.47332E-18	UP
AC009955.2	ENSG00000267919	lncRNA	3.713419533	3.623774126	0.40534985	8.939867926	3.89636E-19	2.58031E-18	UP
AC079148.1	ENSG00000260331	lncRNA	10.03395894	-1.079993552	0.120854147	-8.936338398	4.02279E-19	2.66216E-18	DOWN
AC068580.2	ENSG00000230834	lncRNA	3.990519551	3.901230147	0.436904085	8.929259949	4.28868E-19	2.83613E-18	UP
AC008764.6	ENSG00000269399	lncRNA	54.12408191	1.10615744	0.123926032	8.925949022	4.41894E-19	2.92022E-18	UP
LINC00840	ENSG00000226808	lncRNA	4.485993516	-2.607229596	0.292646465	-8.909144339	5.14279E-19	3.39619E-18	DOWN
AC131235.4	ENSG00000273181	lncRNA	11.90587632	1.729440451	0.194186851	8.906063645	5.28766E-19	3.48941E-18	UP
AC013275.1	ENSG00000231013	lncRNA	16.19096748	-2.655948396	0.298239992	-8.90540661	5.31907E-19	3.50768E-18	DOWN
LINC01214	ENSG00000243550	lncRNA	4.67351683	4.282597656	0.481107815	8.90153418	5.508E-19	3.62973E-18	UP
AC021546.1	ENSG00000254041	lncRNA	1.143290939	-2.545144244	0.285949365	-8.900681585	5.55048E-19	3.65516E-18	DOWN
CNIH3-AS1	ENSG00000229400	lncRNA	7.782971906	4.247556889	0.477761564	8.890537049	6.08143E-19	4.00201E-18	UP
AC023794.2	ENSG00000248265	lncRNA	15.47694189	2.036380446	0.229183779	8.88536026	6.3714E-19	4.18991E-18	UP
AC020551.1	ENSG00000250993	lncRNA	6.107490597	5.269009538	0.593068564	8.88431769	6.43143E-19	4.22643E-18	UP
LINC01224	ENSG00000269416	lncRNA	138.021987	3.361200082	0.37852887	8.879639955	6.70771E-19	4.40492E-18	UP
LINC01357	ENSG00000224167	lncRNA	9.130644236	3.001024226	0.338158086	8.874619143	7.01731E-19	4.60502E-18	UP
EIF2AK3-DT	ENSG00000234028	lncRNA	160.1782661	0.982465752	0.110741696	8.871687781	7.20455E-19	4.7246E-18	NOT
AC053503.1	ENSG00000229525	lncRNA	8.042062604	2.218857605	0.250208825	8.868022967	7.4456E-19	4.87928E-18	UP
LINC02377	ENSG00000250102	lncRNA	18.1824879	6.908578711	0.779108606	8.867285843	7.49503E-19	4.90826E-18	UP
LINC01506	ENSG00000234506	lncRNA	8.040972954	-2.328879965	0.262645205	-8.867018785	7.51302E-19	4.91662E-18	DOWN
AL133467.4	ENSG00000270038	lncRNA	9.017718139	4.777117397	0.53886336	8.865173905	7.63848E-19	4.99524E-18	UP
AC104211.1	ENSG00000248858	lncRNA	17.77803254	-1.452889054	0.16399327	-8.859443166	8.04151E-19	5.25516E-18	DOWN
NEXN-AS1	ENSG00000235927	lncRNA	8.269877459	-1.319922738	0.149027696	-8.856895579	8.22735E-19	5.37288E-18	DOWN
AGAP11	ENSG00000271880	lncRNA	7.090802247	-1.905745729	0.215181091	-8.856473971	8.25852E-19	5.3895E-18	DOWN
SUCLA2-AS1	ENSG00000227848	lncRNA	16.77421633	1.251597822	0.141371997	8.853223017	8.50275E-19	5.54504E-18	UP
LINC00601	ENSG00000235180	lncRNA	6.550075978	4.322261974	0.488283392	8.851953683	8.60004E-19	5.60461E-18	UP
LINC01429	ENSG00000227964	lncRNA	3.263752391	3.527369552	0.398911193	8.842493292	9.36059E-19	6.09604E-18	UP
PGM5P3-AS1	ENSG00000277631	lncRNA	4.190090023	-3.074789515	0.347755214	-8.841821455	9.41706E-19	6.12619E-18	DOWN
AC108134.4	ENSG00000263011	lncRNA	8.452762623	-1.281447012	0.144930759	-8.841787767	9.4199E-19	6.12619E-18	DOWN
FAM222A-AS1	ENSG00000255650	lncRNA	17.60293964	2.360280165	0.266999283	8.84002437	9.56977E-19	6.21936E-18	UP
AC126768.2	ENSG00000249731	lncRNA	3.961764965	3.930428626	0.444661346	8.83915065	9.6449E-19	6.26386E-18	UP
AC093515.1	ENSG00000260289	lncRNA	8.4286726	5.21701194	0.590238416	8.838821399	9.67336E-19	6.27802E-18	UP
PRRT3-AS1	ENSG00000230082	lncRNA	67.8391929	1.504841923	0.170267171	8.838121357	9.73415E-19	6.31312E-18	UP
AC015908.2	ENSG00000263508	lncRNA	1.93224465	-2.1656498	0.245099237	-8.835807996	9.93773E-19	6.44072E-18	DOWN
AC138393.3	ENSG00000278467	lncRNA	11.09052764	1.420640799	0.160784999	8.835655145	9.95133E-19	6.4451E-18	UP
AC010789.1	ENSG00000224817	lncRNA	8.835762669	5.10981057	0.57833316	8.835409974	9.97318E-19	6.45481E-18	UP
AC078925.1	ENSG00000256810	lncRNA	0.791514454	-2.746000389	0.310943175	-8.831196843	1.03562E-18	6.69807E-18	DOWN
MIAT	ENSG00000225783	lncRNA	1830.359844	2.177299866	0.246554524	8.830906182	1.03831E-18	6.71089E-18	UP
AC015922.2	ENSG00000265519	lncRNA	98.2035602	-1.367933013	0.154911748	-8.83040201	1.043E-18	6.73424E-18	DOWN
TBL1XR1-AS1	ENSG00000231310	lncRNA	5.169367962	2.649158323	0.300005553	8.8303643	1.04335E-18	6.73424E-18	UP
AC078889.1	ENSG00000256072	lncRNA	0.756382103	-2.424035459	0.27479553	-8.821233234	1.13206E-18	7.30178E-18	DOWN
AL021807.1	ENSG00000272468	lncRNA	35.62786832	2.026814987	0.229782933	8.820563672	1.13885E-18	7.34055E-18	UP
AC144831.1	ENSG00000261888	lncRNA	86.59216111	-1.694132203	0.192196902	-8.814565594	1.2015E-18	7.73907E-18	DOWN
C21orf62-AS1	ENSG00000205930	lncRNA	31.41687821	-1.142319153	0.129650327	-8.81076952	1.2429E-18	8.00025E-18	DOWN
AC114291.1	ENSG00000249201	lncRNA	6.915115661	-3.988634016	0.45278566	-8.809099694	1.26155E-18	8.11476E-18	DOWN
AC090844.3	ENSG00000265799	lncRNA	2.729263675	-2.551210867	0.289759425	-8.804582853	1.3134E-18	8.44253E-18	DOWN
AC011601.1	ENSG00000257515	lncRNA	4.370340601	4.258659946	0.483726007	8.803868065	1.3218E-18	8.4907E-18	UP
AL133153.2	ENSG00000258798	lncRNA	4.328382515	2.35478341	0.267571607	8.800572812	1.3612E-18	8.73782E-18	UP
AC010624.3	ENSG00000269091	lncRNA	4.375759857	-1.94419671	0.221005201	-8.797063148	1.40443E-18	9.00923E-18	DOWN
AC019197.1	ENSG00000236283	lncRNA	87.80089863	2.89412067	0.328993696	8.796887911	1.40663E-18	9.01716E-18	UP
AC109462.1	ENSG00000259283	lncRNA	5.891658728	3.624967499	0.412242142	8.793296783	1.45234E-18	9.30388E-18	UP
AC120036.4	ENSG00000255366	lncRNA	49.19850208	1.915853663	0.21792459	8.791360622	1.47759E-18	9.45922E-18	UP
AP001972.3	ENSG00000255136	lncRNA	0.832638998	-2.448003699	0.278512727	-8.789557752	1.5015E-18	9.60571E-18	DOWN
AL132857.1	ENSG00000257520	lncRNA	4.464097643	-3.756579855	0.427462502	-8.788092135	1.52121E-18	9.72522E-18	DOWN
LINC01331	ENSG00000248673	lncRNA	1.109059229	-3.425805176	0.389951139	-8.7852165	1.56064E-18	9.9705E-18	DOWN
AC005837.1	ENSG00000261335	lncRNA	18.76728634	1.480802437	0.168581557	8.783893482	1.57911E-18	1.00817E-17	UP
AC074194.1	ENSG00000248206	lncRNA	11.26252685	1.758483241	0.200261416	8.780938806	1.62116E-18	1.03431E-17	UP
AC108860.2	ENSG00000261437	lncRNA	129.6765919	1.257581451	0.14323159	8.780056479	1.63393E-18	1.04175E-17	UP
AC114810.1	ENSG00000271868	lncRNA	15.45421722	-1.35546258	0.154464669	-8.775227298	1.70559E-18	1.08671E-17	DOWN
AC007114.2	ENSG00000263089	lncRNA	6.372579846	-1.38575228	0.157932801	-8.774315866	1.71946E-18	1.0948E-17	DOWN
AL390208.1	ENSG00000271730	lncRNA	8.446846214	-1.364985283	0.155599211	-8.772443445	1.7483E-18	1.1118E-17	DOWN
ZNF687-AS1	ENSG00000232671	lncRNA	35.31316159	1.063110064	0.12118764	8.772429793	1.74852E-18	1.1118E-17	UP
AP000864.2	ENSG00000272788	lncRNA	4.731365491	2.54389081	0.290042567	8.770749884	1.7748E-18	1.12775E-17	UP
AP001208.1	ENSG00000254084	lncRNA	2.459964895	3.526813591	0.402137677	8.770164534	1.78405E-18	1.13287E-17	UP
AP000640.1	ENSG00000254477	lncRNA	7.803512805	-1.06995765	0.122004334	-8.769833112	1.78931E-18	1.13544E-17	DOWN
AC010307.2	ENSG00000248245	lncRNA	7.629644446	2.399914936	0.273818147	8.764630694	1.8739E-18	1.18832E-17	UP
AC026310.2	ENSG00000255921	lncRNA	9.350565264	3.240071107	0.369704246	8.763954278	1.88518E-18	1.19467E-17	UP
UMODL1-AS1	ENSG00000184385	lncRNA	21.10817796	-3.136477113	0.35827962	-8.754271641	2.05426E-18	1.30094E-17	DOWN
EXTL3-AS1	ENSG00000246339	lncRNA	31.47073755	1.521503281	0.17380352	8.754156861	2.05635E-18	1.30139E-17	UP
LINC00557	ENSG00000260962	lncRNA	4.336293993	4.190600194	0.478737034	8.753448967	2.06929E-18	1.3087E-17	UP
AL109614.1	ENSG00000276603	lncRNA	16.07090932	1.538785382	0.175844182	8.75084615	2.11759E-18	1.33834E-17	UP
AC079305.2	ENSG00000222043	lncRNA	25.15701911	1.770354195	0.202399416	8.746834521	2.19421E-18	1.38584E-17	UP
LINC01409	ENSG00000237491	lncRNA	40.57992802	1.110063072	0.12691465	8.74653222	2.20009E-18	1.38863E-17	UP
AC099520.1	ENSG00000251574	lncRNA	2.950121575	4.283960034	0.489874879	8.745008612	2.22999E-18	1.40655E-17	UP
AC008687.2	ENSG00000268108	lncRNA	5.076552048	2.618612805	0.299574931	8.741094564	2.30863E-18	1.45518E-17	UP
KCTD21-AS1	ENSG00000246174	lncRNA	115.4866323	1.311842252	0.150120053	8.738621051	2.35973E-18	1.48639E-17	UP
AC084819.1	ENSG00000256923	lncRNA	6.733036981	4.694579921	0.537450802	8.734901699	2.43868E-18	1.5351E-17	UP
LNCTAM34A	ENSG00000234546	lncRNA	107.774138	1.195473431	0.136914111	8.731557471	2.51189E-18	1.58013E-17	UP
LINC02158	ENSG00000225611	lncRNA	5.560224931	-1.780810247	0.204034871	-8.727970063	2.59284E-18	1.62996E-17	DOWN
AC016394.3	ENSG00000272599	lncRNA	66.89021678	1.262937388	0.144708109	8.727481798	2.60406E-18	1.63592E-17	UP
AP000766.1	ENSG00000261098	lncRNA	93.84946745	-0.86116774	0.098745004	-8.721127186	2.75446E-18	1.72925E-17	NOT
AC090912.2	ENSG00000266850	lncRNA	10.46463232	2.01752968	0.231344284	8.720897031	2.76006E-18	1.73161E-17	UP
FGD5-AS1	ENSG00000225733	lncRNA	6245.386694	-0.671040616	0.07696932	-8.718286905	2.82443E-18	1.77081E-17	NOT
UBE2Q1-AS1	ENSG00000229780	lncRNA	11.35178522	1.394264696	0.16005934	8.710923671	3.01409E-18	1.88847E-17	UP
AL022324.3	ENSG00000272942	lncRNA	3.825903513	3.436121866	0.394548572	8.708995823	3.06579E-18	1.91958E-17	UP
AL132656.2	ENSG00000244733	lncRNA	21.9972936	-1.173023801	0.134694485	-8.708773819	3.0718E-18	1.92207E-17	DOWN
AC026471.3	ENSG00000260740	lncRNA	10.6477632	-2.016416421	0.231565811	-8.707746677	3.09975E-18	1.93827E-17	DOWN
AC010319.4	ENSG00000269481	lncRNA	15.96827255	1.082833895	0.124366399	8.706804271	3.12562E-18	1.95315E-17	UP
AL008721.1	ENSG00000272798	lncRNA	2.280068183	3.640332834	0.418353204	8.701577509	3.27302E-18	2.0439E-17	UP
AC090578.2	ENSG00000271156	lncRNA	4.466702587	3.573418419	0.410749234	8.699756753	3.32596E-18	2.07559E-17	UP
AC022784.1	ENSG00000248538	lncRNA	19.3868527	2.592774466	0.298178859	8.695366524	3.45712E-18	2.15601E-17	UP
AP002026.1	ENSG00000246090	lncRNA	219.3357245	1.370061846	0.157566805	8.695117285	3.46472E-18	2.15931E-17	UP
LINC02068	ENSG00000223387	lncRNA	30.36790756	2.239492544	0.257578125	8.694420564	3.48604E-18	2.17117E-17	UP
AC022306.2	ENSG00000275580	lncRNA	24.12972675	-0.996726598	0.114674338	-8.691801636	3.56737E-18	2.22035E-17	NOT
AC127537.1	ENSG00000260647	lncRNA	7.647851448	-0.954396054	0.109851573	-8.688050839	3.68711E-18	2.29336E-17	NOT
AL357518.1	ENSG00000271897	lncRNA	0.764413691	-2.428979221	0.279606055	-8.687148139	3.71651E-18	2.31013E-17	DOWN
AC018529.2	ENSG00000278330	lncRNA	27.38699741	-1.122745818	0.129263358	-8.685723734	3.76339E-18	2.33772E-17	DOWN
AC009065.6	ENSG00000261123	lncRNA	28.26889584	2.055416829	0.236740385	8.682155457	3.88338E-18	2.41067E-17	UP
AF131215.6	ENSG00000269918	lncRNA	84.32478588	-1.445258037	0.166512525	-8.679575519	3.97249E-18	2.46435E-17	DOWN
AC011445.1	ENSG00000268262	lncRNA	18.85374047	1.667945666	0.192190665	8.678598745	4.00675E-18	2.48397E-17	UP
LINC00862	ENSG00000203721	lncRNA	11.35499775	2.193273737	0.253012561	8.668635781	4.37328E-18	2.70942E-17	UP
AC125494.1	ENSG00000219410	lncRNA	14.04659536	1.268441496	0.146413543	8.663416432	4.57832E-18	2.83459E-17	UP
P4HA2-AS1	ENSG00000237714	lncRNA	1.730023452	-2.005260144	0.231466827	-8.663272258	4.58412E-18	2.83631E-17	DOWN
AC025575.1	ENSG00000257454	lncRNA	2.421215003	3.459289897	0.399482189	8.659434618	4.7411E-18	2.93151E-17	UP
LINC01625	ENSG00000238099	lncRNA	2.630903704	-2.346093004	0.271154145	-8.652248352	5.04946E-18	3.12013E-17	DOWN
LINC01558	ENSG00000146521	lncRNA	17.71462306	-1.805139658	0.208636117	-8.652095739	5.05622E-18	3.12226E-17	DOWN
AC023511.1	ENSG00000257262	lncRNA	3.993285996	4.608474484	0.53270806	8.65103202	5.10358E-18	3.14944E-17	UP
LINC01785	ENSG00000268038	lncRNA	1.560472188	-5.036566418	0.582283147	-8.649686052	5.16413E-18	3.18472E-17	DOWN
AC022784.6	ENSG00000279949	lncRNA	5.343850714	2.693871028	0.311574376	8.64599671	5.33377E-18	3.28718E-17	UP
AC107032.2	ENSG00000257526	lncRNA	11.98148414	1.398423559	0.161822916	8.641690536	5.53873E-18	3.41126E-17	UP
AC092040.2	ENSG00000241111	lncRNA	3.971395882	-1.958869493	0.226683207	-8.641440699	5.55086E-18	3.4165E-17	DOWN
AC114316.1	ENSG00000250049	lncRNA	8.265230417	3.046424869	0.352566338	8.640713922	5.58628E-18	3.43606E-17	UP
LINC00391	ENSG00000238230	lncRNA	3.192484905	3.813483523	0.441369113	8.640123232	5.61524E-18	3.45161E-17	UP
AC027575.3	ENSG00000278107	lncRNA	21.53502068	-1.118383365	0.129587024	-8.630365375	6.11563E-18	3.75674E-17	DOWN
AC009090.3	ENSG00000276663	lncRNA	8.735939647	-1.041019083	0.1206423	-8.628972433	6.19056E-18	3.80029E-17	DOWN
AC008429.1	ENSG00000204758	lncRNA	25.63492117	-0.965819804	0.111959145	-8.626537868	6.32371E-18	3.8795E-17	NOT
AC068985.2	ENSG00000243486	lncRNA	3.15466437	4.195305033	0.486405514	8.625118157	6.40265E-18	3.92538E-17	UP
AC106771.1	ENSG00000248783	lncRNA	11.88889406	6.05801606	0.702551009	8.622884286	6.52884E-18	4.00014E-17	UP
AL359771.1	ENSG00000237445	lncRNA	10.67702346	4.578376567	0.531064565	8.621129844	6.62967E-18	4.05927E-17	UP
RNF213-AS1	ENSG00000263069	lncRNA	52.54797331	-0.996620098	0.115603036	-8.621054694	6.63402E-18	4.0593E-17	NOT
AC011700.1	ENSG00000274895	lncRNA	7.850283408	3.722508487	0.43179679	8.620973046	6.63875E-18	4.05955E-17	UP
AC026304.1	ENSG00000268129	lncRNA	19.77530095	1.394551785	0.161891685	8.614103841	7.04908E-18	4.30767E-17	UP
AC023824.3	ENSG00000260958	lncRNA	10.73717272	5.790089806	0.672530162	8.609412827	7.34357E-18	4.48472E-17	UP
AC004241.3	ENSG00000276390	lncRNA	26.29999709	1.255359537	0.145824032	8.608728741	7.38752E-18	4.50864E-17	UP
TMEM72-AS1	ENSG00000224812	lncRNA	4.539250559	-1.53149941	0.178017192	-8.603098339	7.75924E-18	4.73244E-17	DOWN
AC117386.2	ENSG00000243944	lncRNA	7.914779924	4.505708133	0.523761212	8.602599865	7.79303E-18	4.74996E-17	UP
LINC02475	ENSG00000251350	lncRNA	20.3398705	3.566465371	0.414608975	8.601997507	7.83405E-18	4.77188E-17	UP
AC044810.2	ENSG00000254951	lncRNA	16.43205121	-2.060142194	0.239524284	-8.600974216	7.90422E-18	4.81151E-17	DOWN
AL021395.1	ENSG00000233508	lncRNA	20.33227769	4.908400093	0.570782083	8.599429161	8.01136E-18	4.87358E-17	UP
AC023908.3	ENSG00000261136	lncRNA	27.98186541	1.226267898	0.142671388	8.595051324	8.32276E-18	5.05974E-17	UP
AC004832.1	ENSG00000181123	lncRNA	24.64695837	-2.980476543	0.346793823	-8.594376086	8.37184E-18	5.0863E-17	DOWN
Z95115.1	ENSG00000261188	lncRNA	218.951179	0.982953972	0.114424943	8.590381979	8.66807E-18	5.26287E-17	NOT
LINC01269	ENSG00000258689	lncRNA	30.70650208	2.547030226	0.29651069	8.590011466	8.69606E-18	5.27647E-17	UP
AC123905.1	ENSG00000257265	lncRNA	3.075803179	3.614395284	0.420924194	8.586808115	8.94188E-18	5.42213E-17	UP
AC083841.2	ENSG00000253715	lncRNA	3.249204691	4.118656474	0.479952262	8.581387769	9.37353E-18	5.68022E-17	UP
AC005070.3	ENSG00000272918	lncRNA	29.4091836	-0.860047993	0.100234741	-8.580338314	9.45945E-18	5.72859E-17	NOT
AC114980.1	ENSG00000251023	lncRNA	21.84351892	-1.004635539	0.117102981	-8.579077411	9.56371E-18	5.78801E-17	DOWN
UNC5B-AS1	ENSG00000237512	lncRNA	48.84652127	1.997391675	0.232825629	8.57891669	9.57708E-18	5.79238E-17	UP
AC116312.1	ENSG00000272411	lncRNA	2.927972816	-2.288807826	0.266813007	-8.57832176	9.62673E-18	5.81868E-17	DOWN
ELOA-AS1	ENSG00000236810	lncRNA	80.95448912	0.897961695	0.104726541	8.574346944	9.96506E-18	6.01931E-17	NOT
AC078923.1	ENSG00000258077	lncRNA	20.72359133	2.913756558	0.339940234	8.571378928	1.02253E-17	6.17255E-17	UP
LINC02582	ENSG00000261780	lncRNA	34.68848786	5.478111597	0.639147953	8.570960093	1.02626E-17	6.19108E-17	UP
AL021392.1	ENSG00000234869	lncRNA	131.4636061	1.390672549	0.162368397	8.564921324	1.0815E-17	6.52014E-17	UP
AC116666.1	ENSG00000231937	lncRNA	4.07143209	4.514604619	0.527336896	8.561139285	1.11758E-17	6.73334E-17	UP
AC008080.1	ENSG00000173862	lncRNA	2.198701806	-1.728693129	0.202061592	-8.555278189	1.17585E-17	7.0799E-17	DOWN
AL109761.1	ENSG00000244676	lncRNA	9.172894302	2.532954721	0.296165049	8.552510613	1.2044E-17	7.24716E-17	UP
AC068722.2	ENSG00000273972	lncRNA	5.176333944	-1.783796345	0.208580495	-8.552076461	1.20894E-17	7.26983E-17	DOWN
AL356056.2	ENSG00000231187	lncRNA	10.4376921	-1.631079131	0.19079915	-8.548670835	1.24514E-17	7.48276E-17	DOWN
AC010624.1	ENSG00000204666	lncRNA	9.777661919	-2.031384893	0.237729426	-8.544945111	1.28597E-17	7.72322E-17	DOWN
AC093797.1	ENSG00000233110	lncRNA	6.768267217	-1.816709392	0.212719562	-8.540396445	1.33762E-17	8.02828E-17	DOWN
AC064807.1	ENSG00000228801	lncRNA	174.0398661	0.961908339	0.112649117	8.538978078	1.35414E-17	8.12226E-17	NOT
AC097512.1	ENSG00000248837	lncRNA	7.99792787	5.36636809	0.628810606	8.534156459	1.41182E-17	8.46281E-17	UP
STAM-AS1	ENSG00000260589	lncRNA	20.31413495	1.248821433	0.146376926	8.531545704	1.44405E-17	8.65053E-17	UP
LINC01979	ENSG00000262585	lncRNA	21.24832347	2.543103636	0.298100713	8.531021659	1.45061E-17	8.68429E-17	UP
AC008758.4	ENSG00000268744	lncRNA	5.120283663	-1.266734699	0.148510758	-8.529582078	1.46877E-17	8.78745E-17	DOWN
AC002470.1	ENSG00000272829	lncRNA	38.56884008	1.567830044	0.183915688	8.524721643	1.53178E-17	9.15857E-17	UP
AC112721.2	ENSG00000222032	lncRNA	8.892011888	2.5075911	0.294323141	8.519857102	1.5975E-17	9.54549E-17	UP
AL139246.1	ENSG00000224387	lncRNA	9.34366265	2.758290487	0.32385086	8.517162779	1.6351E-17	9.76392E-17	UP
LINC01549	ENSG00000232560	lncRNA	4.676837104	3.772453587	0.44299094	8.515870746	1.65343E-17	9.86715E-17	UP
MIRLET7A1HG	ENSG00000269929	lncRNA	8.321714527	-1.785484238	0.209827362	-8.509301277	1.74985E-17	1.04359E-16	DOWN
AC009065.3	ENSG00000259933	lncRNA	32.64954389	1.945962744	0.228725419	8.507855195	1.7718E-17	1.05602E-16	UP
AL645933.3	ENSG00000272221	lncRNA	91.77762798	-1.180427454	0.138816503	-8.503509506	1.83943E-17	1.09563E-16	DOWN
LINC02404	ENSG00000257893	lncRNA	7.070777546	5.19370603	0.610918429	8.501472181	1.87201E-17	1.11433E-16	UP
AL589740.1	ENSG00000271860	lncRNA	3.891625421	4.252531414	0.500383232	8.498548996	1.91975E-17	1.14203E-16	UP
LINC02437	ENSG00000248517	lncRNA	3.808942975	4.478329108	0.527060727	8.496799098	1.9489E-17	1.15864E-16	UP
INSYN1-AS1	ENSG00000260469	lncRNA	16.90537442	3.464337202	0.407810894	8.494959928	1.98001E-17	1.17639E-16	UP
SSTR5-AS1	ENSG00000261713	lncRNA	13.2660236	4.072670928	0.479497387	8.493624857	2.0029E-17	1.18924E-16	UP
AL031658.1	ENSG00000226239	lncRNA	8.301642511	-1.617615611	0.190542195	-8.489540142	2.07456E-17	1.23101E-16	DOWN
AL450468.2	ENSG00000261055	lncRNA	0.783666449	-2.812695266	0.331352536	-8.488527953	2.09271E-17	1.241E-16	DOWN
STK4-AS1	ENSG00000227477	lncRNA	28.39672268	1.294817451	0.152617575	8.484065187	2.1746E-17	1.28875E-16	UP
MIS18A-AS1	ENSG00000227256	lncRNA	10.16797103	1.297185787	0.1529169	8.482945872	2.19563E-17	1.30039E-16	UP
AC096920.1	ENSG00000280382	lncRNA	1.033436722	-1.910531137	0.225226914	-8.482694643	2.20038E-17	1.30238E-16	DOWN
DLGAP1-AS2	ENSG00000262001	lncRNA	390.9465355	1.506181411	0.17757235	8.482071737	2.21219E-17	1.30856E-16	UP
AC005162.1	ENSG00000233517	lncRNA	5.623552294	3.245740143	0.38267261	8.481767601	2.21798E-17	1.31116E-16	UP
AL162430.3	ENSG00000236434	lncRNA	2.568104844	-1.236998737	0.14585076	-8.481263539	2.22761E-17	1.31603E-16	DOWN
LINC01918	ENSG00000226508	lncRNA	4.77312448	3.191799645	0.376372517	8.48042698	2.24369E-17	1.32469E-16	UP
KCNQ1-AS1	ENSG00000229414	lncRNA	1.277936501	-2.14842908	0.253347585	-8.480164047	2.24877E-17	1.32686E-16	DOWN
LINC002481	ENSG00000246526	lncRNA	28.47478979	-1.328834355	0.156706763	-8.479751135	2.25676E-17	1.33074E-16	DOWN
AC060234.3	ENSG00000241577	lncRNA	0.539602248	-2.639305414	0.311428969	-8.474823067	2.35437E-17	1.38743E-16	DOWN
SIAH2-AS1	ENSG00000244265	lncRNA	11.22838446	1.79365814	0.211678209	8.4735134	2.381E-17	1.40225E-16	UP
AP001065.3	ENSG00000274225	lncRNA	14.16264499	-1.607766023	0.189742152	-8.473425667	2.3828E-17	1.40243E-16	DOWN
AC015871.3	ENSG00000278600	lncRNA	188.4334526	-0.804857535	0.094993015	-8.472807519	2.39548E-17	1.40901E-16	NOT
SNHG20	ENSG00000234912	lncRNA	358.3733986	0.825533558	0.097434694	8.472685873	2.39799E-17	1.4096E-16	NOT
RFPL3S	ENSG00000205853	lncRNA	25.78523754	1.441424628	0.170241478	8.466941447	2.51921E-17	1.47994E-16	UP
AC007278.1	ENSG00000234389	lncRNA	8.71338173	-1.877600011	0.221762882	-8.466700968	2.52441E-17	1.48207E-16	DOWN
LINC01639	ENSG00000236117	lncRNA	6.357356118	5.338102225	0.630640516	8.464572267	2.57094E-17	1.50845E-16	UP
AC093904.3	ENSG00000244310	lncRNA	3.7492302	4.02283712	0.475485232	8.460488043	2.66261E-17	1.56126E-16	UP
AF111169.3	ENSG00000259081	lncRNA	11.49881714	-1.178287852	0.13928693	-8.4594287	2.68691E-17	1.57452E-16	DOWN
PSMA3-AS1	ENSG00000257621	lncRNA	1645.863952	-0.551226092	0.065174179	-8.457737417	2.72615E-17	1.59653E-16	NOT
AC002467.1	ENSG00000241764	lncRNA	113.9219785	0.942816751	0.111556263	8.451490994	2.87606E-17	1.68228E-16	NOT
AC048341.2	ENSG00000275180	lncRNA	39.49290655	1.225612164	0.145017335	8.451487303	2.87615E-17	1.68228E-16	UP
AC011287.2	ENSG00000237713	lncRNA	3.866894266	3.731114506	0.441971852	8.441973152	3.12025E-17	1.82392E-16	UP
LSINCT5	ENSG00000281560	lncRNA	2.465484776	-2.907443787	0.3444845	-8.439984341	3.1738E-17	1.85408E-16	DOWN
TCF4-AS1	ENSG00000267028	lncRNA	12.71317739	3.195944595	0.378831381	8.436324861	3.27472E-17	1.91184E-16	UP
RMST	ENSG00000255794	lncRNA	9.602804393	-3.508105694	0.416512806	-8.422563832	3.68334E-17	2.14907E-16	DOWN
AC008147.2	ENSG00000257298	lncRNA	34.8936723	1.382760283	0.16424977	8.418643653	3.80868E-17	2.22083E-16	UP
AC020928.1	ENSG00000267260	lncRNA	19.89826837	2.598040775	0.308653465	8.417338765	3.85133E-17	2.2443E-16	UP
AL161729.4	ENSG00000271659	lncRNA	9.306543404	1.83913214	0.218612705	8.412741354	4.00538E-17	2.33263E-16	UP
LINC01844	ENSG00000236714	lncRNA	4.639310327	-2.239338666	0.266229462	-8.411310495	4.05455E-17	2.35981E-16	DOWN
RNF144A-AS1	ENSG00000228203	lncRNA	82.82218498	1.742468648	0.207200794	8.409565514	4.11532E-17	2.3937E-16	UP
AC087294.1	ENSG00000235530	lncRNA	15.88258855	1.183036063	0.140680802	8.409363921	4.1224E-17	2.39634E-16	UP
AL031123.2	ENSG00000261211	lncRNA	82.64354025	1.634931071	0.194442136	8.408316752	4.15937E-17	2.41633E-16	UP
AL121827.2	ENSG00000275620	lncRNA	33.90862802	2.570734714	0.305765328	8.407541588	4.18694E-17	2.43085E-16	UP
LINC02208	ENSG00000250891	lncRNA	5.499916549	3.681880497	0.437964001	8.406810813	4.2131E-17	2.44453E-16	UP
LINC01147	ENSG00000258826	lncRNA	1.01964386	-2.517002049	0.29944643	-8.40551697	4.25981E-17	2.47011E-16	DOWN
AL357093.1	ENSG00000258699	lncRNA	1.957632027	-2.63859822	0.314025613	-8.402493646	4.37096E-17	2.533E-16	DOWN
VAC14-AS1	ENSG00000214353	lncRNA	14.94879645	1.378532384	0.164131985	8.398925941	4.50581E-17	2.60954E-16	UP
AC007278.2	ENSG00000236525	lncRNA	1.514002578	-2.488245549	0.296262214	-8.398794822	4.51084E-17	2.61085E-16	DOWN
ERVE-1	ENSG00000267259	lncRNA	47.23762215	-1.647484843	0.196214324	-8.396353572	4.60557E-17	2.66405E-16	DOWN
AL031775.1	ENSG00000272345	lncRNA	41.23632864	-0.756065949	0.090060956	-8.395046914	4.65708E-17	2.69093E-16	NOT
LINC01964	ENSG00000260840	lncRNA	6.359297682	4.482050786	0.533893368	8.395029893	4.65776E-17	2.69093E-16	UP
C22orf34	ENSG00000188511	lncRNA	113.2818866	-1.535157852	0.182875974	-8.394530023	4.67761E-17	2.70074E-16	DOWN
AP000487.1	ENSG00000246889	lncRNA	69.52528224	1.449071807	0.172626692	8.394251122	4.68873E-17	2.7055E-16	UP
MIR378D2HG	ENSG00000264448	lncRNA	4.065381895	2.271028845	0.270914116	8.382836874	5.16671E-17	2.97948E-16	UP
AC034231.1	ENSG00000249572	lncRNA	45.24084297	1.326687534	0.158456189	8.37258262	5.6369E-17	3.24863E-16	UP
AL355303.1	ENSG00000231039	lncRNA	4.815509829	2.835911535	0.338792646	8.370640762	5.73058E-17	3.3006E-16	UP
AL353804.1	ENSG00000228906	lncRNA	16.14081727	-0.936295461	0.111872921	-8.369276993	5.79728E-17	3.33698E-16	NOT
LINC01671	ENSG00000225431	lncRNA	76.58140522	-2.068362269	0.247151392	-8.368806873	5.82046E-17	3.34827E-16	DOWN
AL353764.1	ENSG00000233081	lncRNA	13.24695206	1.575285735	0.188271854	8.367080367	5.90634E-17	3.39561E-16	UP
AC010336.1	ENSG00000214248	lncRNA	6.154413208	1.532273201	0.183140558	8.366651381	5.92787E-17	3.40591E-16	UP
LINC01356	ENSG00000215866	lncRNA	14.28988737	2.353525967	0.281343151	8.3653217	5.99511E-17	3.44244E-16	UP
AL162426.1	ENSG00000279571	lncRNA	2.933912796	-1.566035519	0.187258245	-8.362972307	6.11576E-17	3.50957E-16	DOWN
AC069257.2	ENSG00000228028	lncRNA	6.270210527	2.001422931	0.239335347	8.362420994	6.14441E-17	3.52387E-16	UP
CU639417.5	ENSG00000280179	lncRNA	3.757832204	2.961236165	0.354319532	8.357530128	6.4045E-17	3.67079E-16	UP
AC120042.2	ENSG00000253121	lncRNA	1.616862471	3.084131356	0.369077452	8.356325577	6.4702E-17	3.7062E-16	UP
LINC02362	ENSG00000249096	lncRNA	132.7687103	1.85267396	0.22176132	8.354360258	6.57883E-17	3.76613E-16	UP
AC005042.2	ENSG00000228586	lncRNA	2.903725	4.088392901	0.489462895	8.352814778	6.66551E-17	3.81343E-16	UP
LINC00659	ENSG00000228705	lncRNA	9.610717353	3.381444516	0.40497692	8.349721557	6.84241E-17	3.91226E-16	UP
AC245297.2	ENSG00000272755	lncRNA	1.777701109	-1.95153687	0.233728133	-8.349601924	6.84934E-17	3.91385E-16	DOWN
AC020891.1	ENSG00000259194	lncRNA	0.61065567	-2.631874335	0.315214123	-8.349481007	6.85636E-17	3.91548E-16	DOWN
AC010255.2	ENSG00000249610	lncRNA	5.300799179	-2.402332963	0.287812713	-8.346861874	7.01006E-17	4.00083E-16	DOWN
AC008957.1	ENSG00000250155	lncRNA	20.60978016	-1.620518157	0.194199782	-8.344593101	7.14595E-17	4.07592E-16	DOWN
AL358394.1	ENSG00000227683	lncRNA	12.03960266	3.550159581	0.425566065	8.34220554	7.29176E-17	4.15657E-16	UP
AC083862.2	ENSG00000272941	lncRNA	42.79311007	-0.954122825	0.114431714	-8.33792302	7.56068E-17	4.30725E-16	NOT
AC012557.2	ENSG00000272181	lncRNA	2.117547342	-1.607590514	0.192836133	-8.336562716	7.64813E-17	4.35444E-16	DOWN
AC025431.1	ENSG00000259285	lncRNA	1.011935253	-2.936546638	0.352333969	-8.334554429	7.77906E-17	4.42631E-16	DOWN
TMEM252-DT	ENSG00000226337	lncRNA	0.789180276	-3.159805554	0.379126537	-8.334435194	7.7869E-17	4.42809E-16	DOWN
AP003900.1	ENSG00000277693	lncRNA	8.290920138	5.658485024	0.679252866	8.330454391	8.05327E-17	4.5768E-16	UP
AL031595.3	ENSG00000280434	lncRNA	30.12279951	-1.196066946	0.143607471	-8.328723706	8.17185E-17	4.6414E-16	DOWN
AC037487.1	ENSG00000265912	lncRNA	9.729141033	1.618645981	0.194364539	8.327887343	8.22978E-17	4.67148E-16	UP
AC007342.4	ENSG00000261804	lncRNA	84.19953587	1.987539576	0.238730108	8.325466735	8.39971E-17	4.76507E-16	UP
OVOL1-AS1	ENSG00000255120	lncRNA	6.293338089	2.441591459	0.293418109	8.321202354	8.70754E-17	4.93672E-16	UP
BRWD1-AS2	ENSG00000255568	lncRNA	28.77392124	1.141308402	0.137276142	8.313960342	9.25601E-17	5.24452E-16	UP
LINC02829	ENSG00000229274	lncRNA	4.613681408	-2.346463217	0.282370492	-8.309874013	9.58037E-17	5.42504E-16	DOWN
AL591806.1	ENSG00000228917	lncRNA	13.24051286	1.782056155	0.214549486	8.306037847	9.89507E-17	5.59987E-16	UP
AC100803.3	ENSG00000261655	lncRNA	40.91524393	-1.601055134	0.192834771	-8.302730496	1.01745E-16	5.75458E-16	DOWN
GRK5-IT1	ENSG00000228485	lncRNA	1.984425539	-1.827440811	0.220139883	-8.301270923	1.03004E-16	5.82223E-16	DOWN
AC012467.1	ENSG00000271916	lncRNA	1.563943155	-2.350970589	0.28321067	-8.301137065	1.0312E-16	5.8253E-16	DOWN
HHATL-AS1	ENSG00000230970	lncRNA	3.72301713	-3.165672007	0.381499649	-8.29796833	1.05907E-16	5.97917E-16	DOWN
AC067852.3	ENSG00000267632	lncRNA	22.53452361	-1.168236025	0.140786998	-8.297897103	1.0597E-16	5.97917E-16	DOWN
BX324167.1	ENSG00000235091	lncRNA	6.516451249	2.823482811	0.340411425	8.294324476	1.09204E-16	6.15793E-16	UP
LINC01266	ENSG00000224957	lncRNA	11.87194551	-1.820902118	0.219620459	-8.291131558	1.12176E-16	6.32174E-16	DOWN
AL161908.1	ENSG00000224842	lncRNA	5.561112212	4.139963143	0.499460777	8.288865377	1.14334E-16	6.43949E-16	UP
AC036214.1	ENSG00000249328	lncRNA	11.79205503	2.030565107	0.245020323	8.287333402	1.15816E-16	6.51904E-16	UP
AL391704.1	ENSG00000224750	lncRNA	3.813478147	4.221951362	0.509464027	8.287045092	1.16097E-16	6.53096E-16	UP
AC125807.2	ENSG00000250899	lncRNA	271.4914037	-1.249996511	0.150881536	-8.284622138	1.18485E-16	6.66131E-16	DOWN
AC020911.2	ENSG00000267275	lncRNA	1.345240654	-2.634426286	0.318196893	-8.27923323	1.23971E-16	6.9656E-16	DOWN
AC099522.2	ENSG00000272525	lncRNA	27.82186906	1.103987192	0.133378353	8.277109192	1.26201E-16	7.0867E-16	UP
STAG3L5P-PVRIG2P-PILRB	ENSG00000272752	lncRNA	154.2030127	1.044056607	0.126240108	8.270403299	1.33507E-16	7.49244E-16	UP
AC007405.3	ENSG00000235934	lncRNA	2.674135777	3.553123497	0.429916784	8.264677328	1.40073E-16	7.85627E-16	UP
AC021785.1	ENSG00000253373	lncRNA	2.349560104	3.771331643	0.456375689	8.263655878	1.41278E-16	7.91911E-16	UP
AC008870.3	ENSG00000260751	lncRNA	37.6799168	0.979665428	0.118826302	8.244516644	1.65829E-16	9.28979E-16	NOT
AL035701.1	ENSG00000231769	lncRNA	11.78026214	-1.948452557	0.236347556	-8.244014003	1.66528E-16	9.32337E-16	DOWN
AC005291.1	ENSG00000264067	lncRNA	7.122728438	3.428831462	0.416121649	8.239973746	1.72248E-16	9.63793E-16	UP
CCR5AS	ENSG00000223552	lncRNA	30.11719199	-1.53844424	0.186716874	-8.239449414	1.73005E-16	9.67451E-16	DOWN
AC073130.1	ENSG00000237870	lncRNA	3.885672411	-1.651010474	0.200580328	-8.23116847	1.85396E-16	1.03613E-15	DOWN
AC243965.2	ENSG00000275552	lncRNA	17.35583992	1.872036081	0.227450198	8.230531762	1.86384E-16	1.04103E-15	UP
AC113194.1	ENSG00000272457	lncRNA	2.819362881	3.684678686	0.447830612	8.227840139	1.90619E-16	1.06406E-15	UP
AL078459.1	ENSG00000223653	lncRNA	9.210419208	-1.307405402	0.158924373	-8.22658839	1.92621E-16	1.07459E-15	DOWN
AC069148.1	ENSG00000273209	lncRNA	22.45067356	1.854740286	0.225548113	8.223257849	1.98048E-16	1.10422E-15	UP
AP000695.2	ENSG00000233818	lncRNA	45.4050758	1.740080836	0.211642747	8.22178347	2.00499E-16	1.11717E-15	UP
AC092354.1	ENSG00000272354	lncRNA	2.103067667	-1.442350624	0.175431791	-8.221717504	2.00609E-16	1.11717E-15	DOWN
AC005695.1	ENSG00000262966	lncRNA	14.80972376	1.984534716	0.241406208	8.220727775	2.02272E-16	1.12517E-15	UP
SMCR2	ENSG00000223979	lncRNA	3.238921	2.521161905	0.306683828	8.220720084	2.02285E-16	1.12517E-15	UP
LINC01348	ENSG00000280587	lncRNA	81.67116698	1.870522882	0.227588258	8.218890107	2.05395E-16	1.1418E-15	UP
IRAIN	ENSG00000259424	lncRNA	8.211370629	1.97612569	0.240447347	8.218538118	2.05999E-16	1.14448E-15	UP
AC138356.1	ENSG00000183154	lncRNA	10.16468712	-1.250614579	0.152233266	-8.21512018	2.11952E-16	1.17686E-15	DOWN
LINC00629	ENSG00000227060	lncRNA	5.983222777	2.136383691	0.260161889	8.211747305	2.17993E-16	1.20969E-15	UP
DLG5-AS1	ENSG00000233871	lncRNA	29.75798754	1.10661103	0.134821807	8.207952834	2.24992E-16	1.24779E-15	UP
CDKN2A-DT	ENSG00000224854	lncRNA	5.795789179	3.382867356	0.412250161	8.205860604	2.28945E-16	1.26897E-15	UP
AL160408.1	ENSG00000228044	lncRNA	20.57968702	2.430229514	0.296222909	8.204056606	2.32409E-16	1.28741E-15	UP
LINC02444	ENSG00000258123	lncRNA	3.4366792	4.203619684	0.512422167	8.203430598	2.33623E-16	1.29337E-15	UP
SAMMSON	ENSG00000240405	lncRNA	4.203081112	3.212051224	0.391682723	8.200645658	2.39099E-16	1.32291E-15	UP
LINC02766	ENSG00000229484	lncRNA	1.852590881	-2.111980821	0.257605997	-8.198492462	2.4342E-16	1.34603E-15	DOWN
AP001160.1	ENSG00000256690	lncRNA	28.72923809	0.975056172	0.118992933	8.194235946	2.5219E-16	1.3937E-15	NOT
AC006111.2	ENSG00000263235	lncRNA	22.37712288	1.346071327	0.16427646	8.193939209	2.52813E-16	1.39633E-15	UP
AC092794.1	ENSG00000274987	lncRNA	12.33647885	-1.14042611	0.139192806	-8.193139726	2.54498E-16	1.40481E-15	DOWN
AL049874.3	ENSG00000258670	lncRNA	6.782998509	3.940582296	0.481073468	8.191227655	2.58575E-16	1.42648E-15	UP
AC007365.1	ENSG00000226756	lncRNA	17.79810556	1.591706694	0.194323402	8.191019078	2.59024E-16	1.42812E-15	UP
AC003986.2	ENSG00000232821	lncRNA	4.479785968	2.837018077	0.346635945	8.184431293	2.73593E-16	1.50756E-15	UP
AC008464.1	ENSG00000253660	lncRNA	4.633664136	4.578703463	0.559638703	8.181534687	2.80251E-16	1.54314E-15	UP
AC100793.4	ENSG00000273650	lncRNA	6.862917882	-1.788402011	0.218591497	-8.18148024	2.80378E-16	1.54314E-15	DOWN
AC016717.2	ENSG00000273301	lncRNA	52.69872924	-2.500522144	0.305676383	-8.180292232	2.83156E-16	1.55753E-15	DOWN
AL020997.3	ENSG00000270031	lncRNA	5.180740314	-1.115478031	0.136364214	-8.18013756	2.8352E-16	1.55862E-15	DOWN
AL008718.2	ENSG00000273287	lncRNA	5.921013393	1.849377511	0.226116757	8.178860948	2.8654E-16	1.5743E-15	UP
FER1L6-AS2	ENSG00000253868	lncRNA	8.208603777	5.220946958	0.63842761	8.177821379	2.89022E-16	1.58701E-15	UP
AL133342.1	ENSG00000278231	lncRNA	8.250983337	-1.421875204	0.173872957	-8.177667365	2.89391E-16	1.58811E-15	DOWN
PLCH1-AS1	ENSG00000239508	lncRNA	0.859644988	-2.293756101	0.280551113	-8.175893789	2.93681E-16	1.61071E-15	DOWN
AC002310.2	ENSG00000239791	lncRNA	3.897080133	2.038088144	0.249317467	8.174670506	2.96676E-16	1.62619E-15	UP
AC106739.1	ENSG00000274092	lncRNA	8.410714483	-1.754391922	0.214686388	-8.171882416	3.03614E-16	1.66326E-15	DOWN
AC100801.1	ENSG00000253154	lncRNA	10.75518031	5.115303289	0.626087277	8.170271907	3.07695E-16	1.68463E-15	UP
LINC01504	ENSG00000225434	lncRNA	58.63272771	-1.583876328	0.193929725	-8.167269492	3.15448E-16	1.72607E-15	DOWN
USP30-AS1	ENSG00000256262	lncRNA	59.23581311	-1.558835844	0.190882414	-8.166471771	3.1754E-16	1.73651E-15	DOWN
GRM5-AS1	ENSG00000255082	lncRNA	3.610912575	3.690042742	0.45193971	8.16490046	3.217E-16	1.75824E-15	UP
GAPLINC	ENSG00000266835	lncRNA	46.74435988	-1.54943989	0.189775311	-8.164602045	3.22497E-16	1.76157E-15	DOWN
AL606970.1	ENSG00000224417	lncRNA	7.978478825	3.998127475	0.489783718	8.163046935	3.26677E-16	1.78338E-15	UP
AC004884.2	ENSG00000242154	lncRNA	10.16269918	1.4576768	0.178655726	8.159138411	3.37423E-16	1.84097E-15	UP
AC104564.2	ENSG00000264007	lncRNA	3.942536122	2.62610377	0.321872398	8.15883494	3.38272E-16	1.84453E-15	UP
LINC00449	ENSG00000203441	lncRNA	6.351281736	1.520745584	0.186436087	8.156927157	3.43656E-16	1.8728E-15	UP
AC011912.1	ENSG00000279145	lncRNA	18.50418006	-1.310733197	0.160699533	-8.156421936	3.45095E-16	1.87956E-15	DOWN
AL133304.2	ENSG00000257826	lncRNA	3.288102222	-4.152558846	0.509218031	-8.154775735	3.49828E-16	1.90424E-15	DOWN
AL731567.1	ENSG00000231964	lncRNA	19.42208476	-1.587738797	0.194730224	-8.153530368	3.53451E-16	1.92285E-15	DOWN
AC021092.1	ENSG00000186019	lncRNA	16.7536181	1.840324434	0.225724299	8.152974413	3.55081E-16	1.9306E-15	UP
MYCL-AS1	ENSG00000236546	lncRNA	4.702382487	2.796799659	0.343188149	8.14946457	3.65539E-16	1.98631E-15	UP
MIR193BHG	ENSG00000262454	lncRNA	41.37545032	1.723545187	0.21153335	8.147865056	3.70405E-16	2.0116E-15	UP
AC010207.1	ENSG00000260633	lncRNA	15.01055925	-1.483461544	0.182071349	-8.147693505	3.70931E-16	2.01329E-15	DOWN
LINC02254	ENSG00000259664	lncRNA	4.417754652	3.395672461	0.416832668	8.146368364	3.75017E-16	2.03429E-15	UP
MIR1-1HG-AS1	ENSG00000174403	lncRNA	5.141219758	-2.131324641	0.261676384	-8.144887244	3.79636E-16	2.05816E-15	DOWN
AC005329.1	ENSG00000248015	lncRNA	10.69686733	2.341149776	0.287447723	8.144610627	3.80504E-16	2.06169E-15	UP
LINC02465	ENSG00000249618	lncRNA	1.522078923	3.255065228	0.399853306	8.140648523	3.93166E-16	2.12907E-15	UP
TRIM52-AS1	ENSG00000248275	lncRNA	334.7267572	-0.786701005	0.096709118	-8.134713854	4.12912E-16	2.23471E-15	NOT
AL137802.2	ENSG00000261135	lncRNA	8.105073443	1.871151083	0.230113015	8.131443939	4.24207E-16	2.29452E-15	UP
AC021321.1	ENSG00000271966	lncRNA	17.17152752	1.069345363	0.131542225	8.12929358	4.31799E-16	2.33424E-15	UP
AC104134.1	ENSG00000225420	lncRNA	4.533028259	1.902370332	0.234052886	8.127950749	4.36609E-16	2.35889E-15	UP
AC144548.1	ENSG00000258210	lncRNA	18.23595844	1.05772902	0.130179621	8.125150556	4.46807E-16	2.41261E-15	UP
AF233439.1	ENSG00000245857	lncRNA	7.707640958	2.656938793	0.327108437	8.12250157	4.56672E-16	2.46446E-15	UP
AC087741.2	ENSG00000275479	lncRNA	15.43469837	1.207514125	0.148701893	8.120368233	4.64771E-16	2.50664E-15	UP
AC024560.3	ENSG00000273308	lncRNA	13.44910138	1.381333738	0.170108644	8.120303044	4.65021E-16	2.50664E-15	UP
LINC01995	ENSG00000244247	lncRNA	6.170271916	4.144667317	0.510427756	8.119988128	4.66229E-16	2.51112E-15	UP
AL032819.1	ENSG00000260132	lncRNA	2.692411142	2.702291473	0.332796675	8.11994734	4.66386E-16	2.51112E-15	UP
AC093484.4	ENSG00000266651	lncRNA	21.91853574	1.304176987	0.160703713	8.115412885	4.84136E-16	2.6052E-15	UP
AL109935.1	ENSG00000235820	lncRNA	0.618137393	-2.031730683	0.250500789	-8.110675777	5.0339E-16	2.70727E-15	DOWN
AC019080.3	ENSG00000271825	lncRNA	18.19738734	2.144033969	0.264463582	8.107104775	5.18402E-16	2.78641E-15	UP
AC243967.2	ENSG00000268833	lncRNA	5.282750095	-2.510336827	0.309853092	-8.101700105	5.41964E-16	2.9114E-15	DOWN
PRICKLE2-AS2	ENSG00000241101	lncRNA	0.706205899	-2.399362606	0.296345031	-8.096517083	5.6555E-16	3.03637E-15	DOWN
B3GALT5-AS1	ENSG00000184809	lncRNA	37.14307875	3.127584935	0.38635335	8.095141226	5.7198E-16	3.06913E-15	UP
AL645924.1	ENSG00000248399	lncRNA	4.58962819	-2.656372539	0.328216463	-8.093355583	5.80431E-16	3.11271E-15	DOWN
AL356481.1	ENSG00000228395	lncRNA	36.75021153	-0.689512987	0.085243189	-8.088775162	6.02677E-16	3.23017E-15	NOT
LINC01963	ENSG00000260804	lncRNA	260.1854222	-1.183631588	0.146357162	-8.087281616	6.10111E-16	3.26815E-15	DOWN
DSCR8	ENSG00000198054	lncRNA	24.05309953	7.149824262	0.884624049	8.082330874	6.35404E-16	3.40171E-15	UP
AC027130.1	ENSG00000261195	lncRNA	1.907428889	-1.453656947	0.179872018	-8.081618045	6.3913E-16	3.41971E-15	DOWN
AC010538.1	ENSG00000275734	lncRNA	6.944829572	-1.124368493	0.139148864	-8.080328233	6.45927E-16	3.45411E-15	DOWN
AL117379.1	ENSG00000273759	lncRNA	34.67153804	1.198039439	0.148311209	8.077875214	6.5905E-16	3.52229E-15	UP
AC069549.1	ENSG00000238246	lncRNA	4.655141189	-1.640037756	0.203168159	-8.072316856	6.89766E-16	3.68436E-15	DOWN
AC100849.1	ENSG00000253557	lncRNA	2.806147955	-1.688229808	0.209166081	-8.071240816	6.95873E-16	3.71487E-15	DOWN
ST7-AS1	ENSG00000227199	lncRNA	70.61161765	-0.985104304	0.122100813	-8.067958576	7.14833E-16	3.81393E-15	NOT
AL356417.2	ENSG00000233682	lncRNA	12.93825602	1.882902766	0.233407523	8.067018338	7.20357E-16	3.84123E-15	UP
C2-AS1	ENSG00000281756	lncRNA	5.809149932	-1.532704243	0.190013243	-8.066302225	7.24593E-16	3.86163E-15	DOWN
AC011379.1	ENSG00000250069	lncRNA	2.90282559	-1.457574082	0.180709484	-8.065841637	7.2733E-16	3.87402E-15	DOWN
KIF26B-AS1	ENSG00000232192	lncRNA	5.076355737	-2.310004565	0.286435065	-8.064671021	7.34333E-16	3.90911E-15	DOWN
AC209154.1	ENSG00000276399	lncRNA	11.31678412	5.926319317	0.734949118	8.063577699	7.40934E-16	3.94202E-15	UP
AC091544.2	ENSG00000258676	lncRNA	8.833518987	-2.470828337	0.306844656	-8.052375319	8.12024E-16	4.31781E-15	DOWN
AC090186.1	ENSG00000272076	lncRNA	3.078640449	-1.404942149	0.17451499	-8.05055283	8.24209E-16	4.38012E-15	DOWN
AC073114.1	ENSG00000226965	lncRNA	3.429456571	3.301881657	0.41020018	8.049439813	8.31738E-16	4.41764E-15	UP
AC025176.1	ENSG00000250081	lncRNA	5.85232076	2.052603033	0.255049566	8.047859357	8.42547E-16	4.47253E-15	UP
LIVAR	ENSG00000266304	lncRNA	9.330715068	2.733040837	0.339634063	8.047016294	8.48369E-16	4.5009E-15	UP
AC078883.1	ENSG00000225205	lncRNA	108.953164	0.896126788	0.111373737	8.046123013	8.54581E-16	4.5313E-15	NOT
AC008115.2	ENSG00000257004	lncRNA	1.690657498	3.067186864	0.381249717	8.045086271	8.61847E-16	4.56725E-15	UP
CU634019.6	ENSG00000280018	lncRNA	3.548628663	2.48945458	0.309481506	8.043952658	8.69861E-16	4.60713E-15	UP
AC105942.1	ENSG00000235501	lncRNA	219.6631419	-1.447354461	0.179972038	-8.042107427	8.83064E-16	4.67443E-15	DOWN
LINC01127	ENSG00000281162	lncRNA	131.6251726	2.377750195	0.295739576	8.040013533	8.98286E-16	4.75233E-15	UP
LINC01376	ENSG00000236204	lncRNA	93.46150415	0.974941927	0.121308087	8.036907963	9.21338E-16	4.87156E-15	NOT
AL353719.1	ENSG00000260475	lncRNA	9.604131076	1.38223455	0.171988647	8.036777849	9.22317E-16	4.87399E-15	UP
LINC00930	ENSG00000258647	lncRNA	16.09487254	-2.58886681	0.32236711	-8.030803179	9.68366E-16	5.11447E-15	DOWN
AC024075.1	ENSG00000267904	lncRNA	43.32029511	-1.028829627	0.128170546	-8.027036315	9.98555E-16	5.27096E-15	DOWN
AC100861.1	ENSG00000246582	lncRNA	158.2960509	1.052596324	0.131160587	8.025248634	1.01321E-15	5.3453E-15	UP
OR7E11P	ENSG00000254447	lncRNA	1.790543035	-2.467593169	0.307493306	-8.024867913	1.01635E-15	5.3589E-15	DOWN
AC020658.3	ENSG00000260648	lncRNA	1.593234749	2.723374129	0.339620524	8.018873825	1.06719E-15	5.6238E-15	UP
AC136489.1	ENSG00000229491	lncRNA	1.140285675	-2.126734158	0.265221543	-8.018708198	1.06863E-15	5.62824E-15	DOWN
AL606970.4	ENSG00000237987	lncRNA	8.380851716	4.426571772	0.55222801	8.015840719	1.09386E-15	5.75791E-15	UP
SLX1A-SULT1A3	ENSG00000213599	lncRNA	7.432704789	1.577605612	0.19683702	8.014781004	1.10333E-15	5.80452E-15	UP
AC091849.2	ENSG00000251532	lncRNA	30.15789336	-2.43964193	0.304403521	-8.014499698	1.10586E-15	5.81458E-15	DOWN
AL355488.1	ENSG00000273373	lncRNA	202.4048623	1.057803568	0.13200414	8.013412062	1.11569E-15	5.86298E-15	UP
GNG12-AS1	ENSG00000232284	lncRNA	32.90117583	-0.971431568	0.12122765	-8.013283815	1.11685E-15	5.86582E-15	NOT
AC006252.1	ENSG00000243224	lncRNA	19.30167625	1.044568382	0.130490352	8.004947248	1.19518E-15	6.27369E-15	UP
AC091544.5	ENSG00000271763	lncRNA	1.864579799	-2.116006616	0.264385166	-8.003499762	1.20932E-15	6.34438E-15	DOWN
AC092384.2	ENSG00000259881	lncRNA	43.47695491	1.746174945	0.218190541	8.002981887	1.21442E-15	6.36758E-15	UP
LINC00525	ENSG00000146666	lncRNA	17.89767564	2.226382457	0.27842065	7.996470289	1.28037E-15	6.70963E-15	UP
UBL7-AS1	ENSG00000247240	lncRNA	168.4852739	0.767184971	0.095970158	7.993995056	1.30635E-15	6.84199E-15	NOT
AC011498.6	ENSG00000267769	lncRNA	15.73420608	1.235337213	0.15456232	7.992486203	1.32244E-15	6.92243E-15	UP
SH3RF3-AS1	ENSG00000259863	lncRNA	42.29151551	-1.295045834	0.162034426	-7.992411659	1.32324E-15	6.92277E-15	DOWN
AC027601.2	ENSG00000260005	lncRNA	84.88182855	1.042689252	0.130477662	7.991323862	1.33497E-15	6.98026E-15	UP
URB1-AS1	ENSG00000256073	lncRNA	313.2769744	0.869187087	0.108790559	7.989545147	1.35438E-15	7.07778E-15	NOT
UBA6-AS1	ENSG00000248049	lncRNA	474.9662305	0.705862529	0.088352168	7.98919309	1.35825E-15	7.09408E-15	NOT
LINC00648	ENSG00000259129	lncRNA	74.01863052	3.327446426	0.416590374	7.987333913	1.37888E-15	7.19786E-15	UP
AL023653.1	ENSG00000240143	lncRNA	6.495462342	-1.383809754	0.173268347	-7.986512131	1.3881E-15	7.24197E-15	DOWN
AC007950.2	ENSG00000276651	lncRNA	3.422450367	-1.065665242	0.133545749	-7.979776616	1.46598E-15	7.64406E-15	DOWN
AP000851.1	ENSG00000256916	lncRNA	15.82822839	3.282171017	0.411376022	7.978518043	1.48101E-15	7.71812E-15	UP
LINC02128	ENSG00000261241	lncRNA	5.727384723	3.971085389	0.497891728	7.975801095	1.51396E-15	7.88547E-15	UP
LINC02313	ENSG00000258474	lncRNA	4.140253981	3.330420663	0.417841118	7.970543148	1.57978E-15	8.22379E-15	UP
AC010501.2	ENSG00000271714	lncRNA	7.432294884	2.088559034	0.262116981	7.968041687	1.61208E-15	8.38729E-15	UP
LINC02236	ENSG00000251365	lncRNA	5.446040481	2.588788589	0.324995978	7.965601934	1.64421E-15	8.54973E-15	UP
AL445228.3	ENSG00000271387	lncRNA	13.42141054	1.569574115	0.197093606	7.963597316	1.67108E-15	8.68466E-15	UP
AC138474.1	ENSG00000267417	lncRNA	0.719031476	-2.508538046	0.315008937	-7.963386921	1.67393E-15	8.69465E-15	DOWN
AC026469.1	ENSG00000275088	lncRNA	5.21471876	-1.825357599	0.229226864	-7.963105066	1.67775E-15	8.70968E-15	DOWN
C9orf163	ENSG00000196366	lncRNA	21.3919991	1.270067288	0.159791497	7.948278312	1.89121E-15	9.81243E-15	UP
AC104971.1	ENSG00000267226	lncRNA	19.05469596	1.42584843	0.17940312	7.947734839	1.89953E-15	9.85013E-15	UP
AC016877.3	ENSG00000271930	lncRNA	8.479156041	2.205539034	0.27761561	7.944578594	1.94852E-15	1.00986E-14	UP
FTX	ENSG00000230590	lncRNA	102.8787439	-0.700543021	0.088193298	-7.943268212	1.96922E-15	1.02003E-14	NOT
AC004704.1	ENSG00000249815	lncRNA	6.971544678	4.261951052	0.53709268	7.935224613	2.10115E-15	1.08777E-14	UP
LINC01816	ENSG00000231327	lncRNA	49.33326862	1.523982741	0.192152573	7.931107625	2.172E-15	1.12383E-14	UP
AL162595.1	ENSG00000177788	lncRNA	34.84894356	1.254965307	0.158330236	7.926251726	2.2586E-15	1.168E-14	UP
AC009120.5	ENSG00000275236	lncRNA	4.400991278	1.779315136	0.224500628	7.925657714	2.26942E-15	1.17295E-14	UP
AC067817.2	ENSG00000253829	lncRNA	8.688701661	-1.505900047	0.190042461	-7.924018887	2.29955E-15	1.18787E-14	DOWN
GPR176-DT	ENSG00000246863	lncRNA	5.104762383	1.922632754	0.242664604	7.923004524	2.31839E-15	1.19695E-14	UP
AC007663.3	ENSG00000273139	lncRNA	7.774527392	1.72470043	0.217886778	7.915580968	2.46101E-15	1.26988E-14	UP
AC006357.1	ENSG00000230033	lncRNA	4.297563276	4.465583423	0.564255457	7.914116498	2.49015E-15	1.28421E-14	UP
LINC01587	ENSG00000082929	lncRNA	7.880029972	2.415504073	0.305273959	7.912578201	2.52112E-15	1.29948E-14	UP
LINC00460	ENSG00000233532	lncRNA	63.44647371	2.908519145	0.367620089	7.911752471	2.53791E-15	1.30741E-14	UP
AC009121.4	ENSG00000263080	lncRNA	11.91967114	1.788254759	0.226028811	7.911623094	2.54055E-15	1.30805E-14	UP
AC055720.2	ENSG00000256185	lncRNA	11.73628553	-1.247521003	0.157713564	-7.910042541	2.57301E-15	1.32405E-14	DOWN
AL355482.2	ENSG00000225982	lncRNA	9.076920271	2.052694438	0.259557916	7.908425498	2.60665E-15	1.34062E-14	UP
AC025183.1	ENSG00000249326	lncRNA	2.630602495	4.121518679	0.521196957	7.907794978	2.61988E-15	1.34669E-14	UP
SRGAP3-AS2	ENSG00000228723	lncRNA	91.6838048	-3.383370549	0.428030299	-7.904511806	2.68986E-15	1.38191E-14	DOWN
AL162574.2	ENSG00000278698	lncRNA	14.64368644	3.228975136	0.408617555	7.902193868	2.74037E-15	1.40709E-14	UP
AC004908.3	ENSG00000273402	lncRNA	11.3071708	-1.279238542	0.161991111	-7.896967525	2.85771E-15	1.46654E-14	DOWN
AP003392.3	ENSG00000255114	lncRNA	8.403228269	1.488289326	0.188502276	7.895338762	2.89528E-15	1.4849E-14	UP
AC087477.2	ENSG00000259275	lncRNA	28.52853487	-1.302399147	0.164959209	-7.895280015	2.89664E-15	1.4849E-14	DOWN
ACBD3-AS1	ENSG00000234478	lncRNA	37.30761127	-1.437601032	0.182113047	-7.894003514	2.92644E-15	1.49936E-14	DOWN
AC044839.1	ENSG00000254519	lncRNA	4.287413808	4.707235922	0.596394279	7.892825413	2.95421E-15	1.51277E-14	UP
LINC02837	ENSG00000264464	lncRNA	9.048992184	4.494123011	0.569438425	7.892201881	2.96901E-15	1.51952E-14	UP
AL450306.1	ENSG00000228748	lncRNA	27.29591799	1.226797878	0.155459127	7.891449675	2.98696E-15	1.52788E-14	UP
RHPN1-AS1	ENSG00000254389	lncRNA	107.2940388	1.278740243	0.162051973	7.890926726	2.99951E-15	1.53346E-14	UP
AL589743.5	ENSG00000277128	lncRNA	3.827615061	3.144516736	0.39858116	7.889275898	3.03945E-15	1.55304E-14	UP
ST20-AS1	ENSG00000259642	lncRNA	208.1619245	-0.781615741	0.099074448	-7.889175858	3.04189E-15	1.55344E-14	NOT
AC012409.1	ENSG00000259359	lncRNA	1.152884409	-2.3249598	0.294789084	-7.886858537	3.09888E-15	1.58169E-14	DOWN
SMAD5-AS1	ENSG00000164621	lncRNA	11.05005279	1.842612533	0.233638171	7.886607403	3.10512E-15	1.58402E-14	UP
AC112907.1	ENSG00000231724	lncRNA	2.375371648	3.504597978	0.44439249	7.886267342	3.11359E-15	1.58748E-14	UP
AC100839.2	ENSG00000259756	lncRNA	4.750019284	4.553235229	0.578163018	7.875348456	3.39795E-15	1.73152E-14	UP
AC078906.1	ENSG00000253317	lncRNA	5.160837478	2.429884551	0.308667841	7.872166225	3.48553E-15	1.77519E-14	UP
AC005592.1	ENSG00000261757	lncRNA	1.554814469	-2.184495204	0.277534837	-7.871066656	3.5163E-15	1.78989E-14	DOWN
AP001783.1	ENSG00000254607	lncRNA	10.29022956	3.391098662	0.430863437	7.870472113	3.53305E-15	1.79745E-14	UP
LINC01732	ENSG00000237292	lncRNA	1.716803958	-2.414923907	0.306933687	-7.867901147	3.6064E-15	1.83328E-14	DOWN
CAMTA1-DT	ENSG00000237436	lncRNA	11.6299767	1.24479819	0.158212904	7.867867657	3.60737E-15	1.83328E-14	UP
LINC00271	ENSG00000231028	lncRNA	17.6122443	-1.197172489	0.152193435	-7.866124369	3.65797E-15	1.85799E-14	DOWN
AP000424.1	ENSG00000253666	lncRNA	5.855995449	3.120776421	0.396838249	7.864101875	3.71755E-15	1.88723E-14	UP
MUC20-OT1	ENSG00000242086	lncRNA	1646.6284	1.093287713	0.139028708	7.863755089	3.72786E-15	1.89145E-14	UP
AL031674.1	ENSG00000232294	lncRNA	3.032583782	3.475446531	0.442016904	7.862700496	3.75939E-15	1.90642E-14	UP
AC008764.2	ENSG00000268087	lncRNA	54.87963363	-0.84777705	0.107855701	-7.860289618	3.83246E-15	1.94243E-14	NOT
AC073957.1	ENSG00000225146	lncRNA	8.28174145	3.716495856	0.472882494	7.859237556	3.86479E-15	1.95776E-14	UP
AC004920.1	ENSG00000236046	lncRNA	1.68512613	3.411701203	0.434237501	7.856763164	3.94187E-15	1.99573E-14	UP
AL391807.1	ENSG00000230910	lncRNA	11.38521795	-2.238164845	0.284918812	-7.855447775	3.98346E-15	2.01571E-14	DOWN
AP000941.1	ENSG00000255176	lncRNA	8.733571529	-1.408778741	0.17942682	-7.851550522	4.10925E-15	2.07824E-14	DOWN
C1orf147	ENSG00000162888	lncRNA	19.51091509	1.353226419	0.172353763	7.851446909	4.11265E-15	2.07884E-14	UP
AC010261.2	ENSG00000251187	lncRNA	1.375821252	-1.839836576	0.234382973	-7.849702371	4.17026E-15	2.10683E-14	DOWN
MYHAS	ENSG00000272975	lncRNA	7.718250642	2.18543074	0.278417702	7.849467629	4.17807E-15	2.10965E-14	UP
AL121929.3	ENSG00000273108	lncRNA	34.64455218	1.87981207	0.239839694	7.837785461	4.58562E-15	2.31419E-14	UP
AL157394.1	ENSG00000261438	lncRNA	41.9152473	-1.270599068	0.16212613	-7.837102291	4.61062E-15	2.32551E-14	DOWN
AC126696.3	ENSG00000260498	lncRNA	3.504888072	2.742509546	0.349942102	7.837037986	4.61299E-15	2.32551E-14	UP
AC025280.2	ENSG00000279622	lncRNA	3.691308527	-2.081653907	0.265637508	-7.836445691	4.63479E-15	2.33525E-14	DOWN
AC027682.6	ENSG00000276075	lncRNA	12.3108405	-1.182480592	0.151014236	-7.830259094	4.86866E-15	2.45177E-14	DOWN
FOXP1-AS1	ENSG00000244203	lncRNA	1.803168989	-1.431123668	0.182780666	-7.8297322	4.8891E-15	2.46075E-14	DOWN
AC090001.1	ENSG00000258343	lncRNA	6.619049344	-2.584808389	0.330437437	-7.822383606	5.18324E-15	2.6074E-14	DOWN
PITPNM2-AS1	ENSG00000251497	lncRNA	2.793752163	-1.761012889	0.225136705	-7.821971492	5.20024E-15	2.61456E-14	DOWN
AC018752.1	ENSG00000250015	lncRNA	3.99493795	-1.289939917	0.164957408	-7.819836224	5.28921E-15	2.65787E-14	DOWN
AC121247.2	ENSG00000225399	lncRNA	5.498998001	-1.218625884	0.155848036	-7.819321383	5.31089E-15	2.66734E-14	DOWN
LINC00920	ENSG00000246898	lncRNA	57.6585953	-1.451411006	0.185622239	-7.819165503	5.31747E-15	2.66922E-14	DOWN
LINC02749	ENSG00000254480	lncRNA	7.744254626	1.934560539	0.247491582	7.816672086	5.42382E-15	2.72115E-14	UP
AC010754.1	ENSG00000265752	lncRNA	16.41932433	-1.834326617	0.234719823	-7.814962517	5.49794E-15	2.75687E-14	DOWN
AL133372.2	ENSG00000248975	lncRNA	3.326862986	3.978248634	0.509147748	7.813544592	5.56017E-15	2.7866E-14	UP
AL136114.1	ENSG00000227579	lncRNA	3.897907449	3.338392308	0.427289514	7.812951629	5.5864E-15	2.79825E-14	UP
PPP3CB-AS1	ENSG00000221817	lncRNA	256.698838	-0.621312432	0.079529614	-7.812340553	5.61356E-15	2.81036E-14	NOT
AC092718.2	ENSG00000260213	lncRNA	10.72356188	0.989994555	0.126729983	7.81184163	5.63583E-15	2.82001E-14	NOT
AC104964.3	ENSG00000261451	lncRNA	2.436197455	-1.663216172	0.213000807	-7.808497052	5.78739E-15	2.89431E-14	DOWN
AC231981.1	ENSG00000235078	lncRNA	21.84358686	1.224297841	0.156870589	7.804508456	5.97339E-15	2.98574E-14	UP
AL161725.1	ENSG00000227155	lncRNA	18.5857747	-1.192553597	0.152807978	-7.804262672	5.98504E-15	2.98998E-14	DOWN
AL022316.1	ENSG00000230107	lncRNA	16.40689721	2.202630706	0.28226926	7.803296417	6.03107E-15	3.01138E-14	UP
AC015802.1	ENSG00000267078	lncRNA	24.92556291	1.546577279	0.198199022	7.803152927	6.03793E-15	3.01321E-14	UP
AC022098.1	ENSG00000267169	lncRNA	103.9875775	-0.667645043	0.085572246	-7.802121273	6.08751E-15	3.03634E-14	NOT
AL033527.3	ENSG00000261798	lncRNA	9.301419027	1.839832103	0.235864808	7.80036716	6.17273E-15	3.07722E-14	UP
AC023906.5	ENSG00000259712	lncRNA	18.1440333	1.3805502	0.177067693	7.79673682	6.35285E-15	3.16533E-14	UP
SPATA3-AS1	ENSG00000238062	lncRNA	5.785570633	2.34039978	0.300262514	7.794512035	6.46579E-15	3.2199E-14	UP
AC024075.2	ENSG00000269044	lncRNA	224.2988397	-0.747377091	0.095900651	-7.793243106	6.53108E-15	3.2507E-14	NOT
AL022322.2	ENSG00000279080	lncRNA	19.02268947	1.093075407	0.140263154	7.793033146	6.54195E-15	3.25438E-14	UP
AL160412.1	ENSG00000277270	lncRNA	4.334910423	3.859919335	0.495482535	7.790222794	6.68911E-15	3.32584E-14	UP
RBMS3-AS3	ENSG00000235904	lncRNA	12.73011321	-1.721940404	0.221045406	-7.789985049	6.70171E-15	3.32951E-14	DOWN
AC005253.1	ENSG00000268030	lncRNA	92.67861898	0.824326998	0.105819291	7.789950136	6.70356E-15	3.32951E-14	NOT
AC010255.1	ENSG00000247311	lncRNA	4.935083185	-2.170272858	0.278932862	-7.780628082	7.21654E-15	3.5824E-14	DOWN
DOCK8-AS1	ENSG00000183784	lncRNA	23.42479432	-1.387576303	0.1783574	-7.779751811	7.2667E-15	3.6054E-14	DOWN
CEP83-DT	ENSG00000278916	lncRNA	31.11983125	1.114012534	0.143366398	7.770387962	7.82461E-15	3.88017E-14	UP
AC018716.1	ENSG00000254651	lncRNA	3.73186195	4.378865024	0.563587592	7.769626377	7.8718E-15	3.90151E-14	UP
AF111167.2	ENSG00000259319	lncRNA	96.98261004	-1.200577848	0.154553137	-7.768058748	7.96981E-15	3.94801E-14	DOWN
AC243772.2	ENSG00000233030	lncRNA	18.33518208	1.393355718	0.179432855	7.765332148	8.14315E-15	4.03176E-14	UP
AC080129.2	ENSG00000232874	lncRNA	9.984368977	1.667410623	0.214778114	7.763410286	8.26756E-15	4.0912E-14	UP
AC123768.1	ENSG00000241818	lncRNA	1.747041562	2.808343771	0.361801782	7.762105974	8.35306E-15	4.13134E-14	UP
H19	ENSG00000130600	lncRNA	4333.369766	2.730105313	0.351831439	7.759696853	8.51326E-15	4.20837E-14	UP
LINC02256	ENSG00000261064	lncRNA	14.40086121	-1.141610131	0.147128377	-7.759279022	8.54135E-15	4.22004E-14	DOWN
AC011481.1	ENSG00000267114	lncRNA	9.355336021	1.334449042	0.172055837	7.75590683	8.77144E-15	4.33145E-14	UP
AC243830.2	ENSG00000275720	lncRNA	7.696692191	1.832737626	0.236306064	7.755779066	8.78028E-15	4.33354E-14	UP
AL157373.2	ENSG00000229896	lncRNA	21.54495364	2.074245135	0.267469028	7.755085338	8.82841E-15	4.35501E-14	UP
AC046143.2	ENSG00000272707	lncRNA	16.58975556	1.113306228	0.143737944	7.745388581	9.529E-15	4.69815E-14	UP
LEMD1-DT	ENSG00000224717	lncRNA	7.087677395	3.103899848	0.40083455	7.743593576	9.66456E-15	4.76249E-14	UP
BX324167.2	ENSG00000279954	lncRNA	13.75453004	1.904469712	0.24600818	7.741489387	9.82589E-15	4.83946E-14	UP
AC006450.3	ENSG00000236668	lncRNA	2.956405859	4.171832576	0.538957815	7.740554933	9.89838E-15	4.87261E-14	UP
AC105046.1	ENSG00000261026	lncRNA	15.21800841	-1.859823825	0.240382266	-7.736942727	1.01836E-14	5.01039E-14	DOWN
LINC00535	ENSG00000246662	lncRNA	15.05636374	-1.514342084	0.195737738	-7.736587248	1.02121E-14	5.01958E-14	DOWN
SMC2-AS1	ENSG00000270332	lncRNA	18.30500358	-1.345728831	0.173943706	-7.736576742	1.02129E-14	5.01958E-14	DOWN
AC234775.3	ENSG00000261101	lncRNA	10.43244515	-1.067962958	0.138108603	-7.732776473	1.05226E-14	5.16908E-14	DOWN
STK24-AS1	ENSG00000224418	lncRNA	23.74202258	1.156771816	0.149637661	7.730485816	1.07137E-14	5.26021E-14	UP
AC008663.2	ENSG00000253955	lncRNA	10.81756261	-1.234362483	0.159771298	-7.725808695	1.11145E-14	5.45418E-14	DOWN
PTPRG-AS1	ENSG00000241472	lncRNA	68.11061047	1.368626291	0.177249479	7.721468642	1.14997E-14	5.64024E-14	UP
LINC00051	ENSG00000254008	lncRNA	5.08440168	4.245377764	0.550097126	7.717505801	1.18628E-14	5.81531E-14	UP
SEPSECS-AS1	ENSG00000281501	lncRNA	72.10422092	-0.898995788	0.116494382	-7.717074151	1.1903E-14	5.83199E-14	NOT
AC009005.1	ENSG00000267751	lncRNA	89.99939096	1.520851082	0.197113215	7.715622112	1.20394E-14	5.89571E-14	UP
NECTIN1-AS1	ENSG00000255247	lncRNA	2.219495522	2.998324589	0.388632827	7.71505746	1.20928E-14	5.9182E-14	UP
LINC01139	ENSG00000215808	lncRNA	186.7816034	2.839946892	0.368106984	7.715004093	1.20978E-14	5.9182E-14	UP
PICART1	ENSG00000246640	lncRNA	48.3720111	-1.500839341	0.194554129	-7.714250769	1.21695E-14	5.95016E-14	DOWN
MBNL1-AS1	ENSG00000229619	lncRNA	294.9216362	-1.165216449	0.151110466	-7.711024152	1.24812E-14	6.0994E-14	DOWN
PAXIP1-AS1	ENSG00000273344	lncRNA	525.2333394	0.815500765	0.10579251	7.708492475	1.27313E-14	6.21838E-14	NOT
AC124016.2	ENSG00000272677	lncRNA	19.98835632	1.040556374	0.135181056	7.697501438	1.38753E-14	6.77363E-14	UP
AC025271.2	ENSG00000261265	lncRNA	0.703823698	-2.319911439	0.301557794	-7.693090624	1.43623E-14	7.00775E-14	DOWN
AL589765.7	ENSG00000269621	lncRNA	1.604879349	-2.740319908	0.356278437	-7.691512088	1.45406E-14	7.09109E-14	DOWN
AC107214.1	ENSG00000232648	lncRNA	12.53226804	1.025312453	0.133321683	7.690515389	1.46544E-14	7.14286E-14	UP
MYCNOS	ENSG00000233718	lncRNA	8.264203602	3.43950725	0.447463541	7.686675982	1.51007E-14	7.35661E-14	UP
AL645608.6	ENSG00000272438	lncRNA	5.820037365	2.395451963	0.311725596	7.684489152	1.53609E-14	7.47949E-14	UP
AC068196.1	ENSG00000238171	lncRNA	2.7161281	2.339210001	0.304490027	7.682386273	1.56152E-14	7.5994E-14	UP
AC108727.1	ENSG00000248773	lncRNA	8.955692394	1.350000935	0.175798179	7.679265745	1.60003E-14	7.78279E-14	UP
AC026356.1	ENSG00000274964	lncRNA	79.5768928	1.02602178	0.133623504	7.6784529	1.61021E-14	7.82828E-14	UP
AC016573.1	ENSG00000253968	lncRNA	1.765953806	2.829991057	0.368606384	7.67754218	1.6217E-14	7.88005E-14	UP
LINC01765	ENSG00000233730	lncRNA	10.84376261	-3.330981173	0.433976652	-7.675484755	1.64794E-14	8.00344E-14	DOWN
AC010997.5	ENSG00000273248	lncRNA	3.06358742	2.277192058	0.296753605	7.673679507	1.67131E-14	8.11276E-14	UP
NKX2-1-AS1	ENSG00000253563	lncRNA	62.91618715	-2.544987628	0.331665506	-7.673356379	1.67553E-14	8.12905E-14	DOWN
AP000851.2	ENSG00000281655	lncRNA	12.93789854	3.42120206	0.445881723	7.672891456	1.68162E-14	8.15437E-14	UP
LINC01121	ENSG00000205054	lncRNA	18.36644245	1.735495391	0.226205642	7.672202058	1.69068E-14	8.19411E-14	UP
AC006206.1	ENSG00000256146	lncRNA	1.483073752	3.070841655	0.400416152	7.669125342	1.73173E-14	8.38874E-14	UP
AL590428.1	ENSG00000231652	lncRNA	24.30662466	1.494128505	0.19488149	7.666856944	1.76262E-14	8.53399E-14	UP
AC005696.1	ENSG00000262050	lncRNA	21.00959966	1.05104781	0.137097008	7.6664533	1.76818E-14	8.55648E-14	UP
SMC5-AS1	ENSG00000268364	lncRNA	27.28166743	-0.763588951	0.099617623	-7.665199485	1.78553E-14	8.63605E-14	NOT
AC104118.1	ENSG00000271862	lncRNA	20.94389391	-0.957197563	0.124898101	-7.663827987	1.80472E-14	8.72434E-14	NOT
LINC02784	ENSG00000235741	lncRNA	5.555028101	3.773200614	0.492359054	7.66351423	1.80913E-14	8.7412E-14	UP
AC106738.2	ENSG00000259725	lncRNA	1.806412213	-2.531623347	0.330390515	-7.662518233	1.82322E-14	8.80476E-14	DOWN
Z99943.1	ENSG00000232194	lncRNA	9.981600143	2.315362684	0.302347481	7.657952622	1.88921E-14	9.11873E-14	UP
FAM230C	ENSG00000279516	lncRNA	10.39742183	5.984647215	0.781534963	7.65755532	1.89506E-14	9.14229E-14	UP
AC007663.4	ENSG00000273343	lncRNA	16.94840067	0.950165303	0.124083476	7.657468445	1.89634E-14	9.14379E-14	NOT
VIM-AS1	ENSG00000229124	lncRNA	125.5854435	-1.314113834	0.171619551	-7.657133611	1.90129E-14	9.16296E-14	DOWN
AC055758.2	ENSG00000244358	lncRNA	4.08840798	4.5734596	0.597475189	7.65464355	1.93849E-14	9.33748E-14	UP
LINC01213	ENSG00000244541	lncRNA	5.126956435	3.629736548	0.474328019	7.652376417	1.97299E-14	9.49878E-14	UP
AC008687.3	ENSG00000268287	lncRNA	17.98574939	1.710854035	0.223598601	7.651452324	1.98722E-14	9.56242E-14	UP
AC106037.2	ENSG00000264188	lncRNA	8.41154932	1.452359899	0.189846152	7.650194047	2.00676E-14	9.65152E-14	UP
LINC01424	ENSG00000236519	lncRNA	10.05759986	1.268822051	0.165874925	7.649269774	2.02124E-14	9.71618E-14	UP
LINC01143	ENSG00000237751	lncRNA	7.408569916	3.268068377	0.427527048	7.644120754	2.10378E-14	1.01078E-13	UP
LINC02345	ENSG00000259225	lncRNA	90.16278564	-1.772371709	0.231948575	-7.641226987	2.15161E-14	1.03324E-13	DOWN
LINC01513	ENSG00000246016	lncRNA	4.939468749	-2.597047321	0.339912036	-7.640351164	2.1663E-14	1.03976E-13	DOWN
LINC01910	ENSG00000266278	lncRNA	4.893751632	3.157747679	0.413307028	7.640198364	2.16887E-14	1.04046E-13	UP
AC118754.1	ENSG00000229782	lncRNA	1.400431602	-1.877593197	0.245760551	-7.639929155	2.17341E-14	1.04211E-13	DOWN
LINC02765	ENSG00000234476	lncRNA	18.33977478	2.656014031	0.3476787	7.63927739	2.18444E-14	1.04686E-13	UP
LINC01546	ENSG00000228459	lncRNA	8.90626131	2.353133344	0.308219221	7.634609329	2.26506E-14	1.08495E-13	UP
AC018553.1	ENSG00000277559	lncRNA	113.3231981	1.079491831	0.141482019	7.629887111	2.34959E-14	1.12487E-13	UP
TDRG1	ENSG00000204091	lncRNA	3.600848018	4.150716715	0.544114839	7.628383601	2.37715E-14	1.13748E-13	UP
LINC02551	ENSG00000254842	lncRNA	16.65525867	2.490749776	0.326558414	7.627271789	2.39774E-14	1.14675E-13	UP
AC079174.2	ENSG00000277715	lncRNA	42.79383293	0.949573015	0.124607556	7.620509129	2.52677E-14	1.20785E-13	NOT
LINC01612	ENSG00000250266	lncRNA	13.80088104	-2.783704246	0.365372223	-7.61881739	2.5601E-14	1.22316E-13	DOWN
AC008735.2	ENSG00000267523	lncRNA	106.9844061	1.199971227	0.157532864	7.617275533	2.59086E-14	1.23723E-13	UP
LINC00310	ENSG00000227456	lncRNA	19.98094664	-1.122230091	0.147371237	-7.614987229	2.63718E-14	1.25871E-13	DOWN
CSRP3-AS1	ENSG00000255308	lncRNA	2.594824781	-1.748558085	0.229635138	-7.614505762	2.64702E-14	1.26277E-13	DOWN
AL008733.1	ENSG00000226286	lncRNA	4.277574006	-2.978380007	0.39124899	-7.612492517	2.6886E-14	1.28195E-13	DOWN
RRN3P2	ENSG00000103472	lncRNA	51.20690287	-1.066762014	0.140137851	-7.612233277	2.694E-14	1.28388E-13	DOWN
LENG8-AS1	ENSG00000226696	lncRNA	132.0382293	0.765554544	0.100621262	7.608278126	2.77772E-14	1.3231E-13	NOT
AC004988.1	ENSG00000203446	lncRNA	27.78936197	-1.65043825	0.216972017	-7.606687124	2.81211E-14	1.33881E-13	DOWN
LINC02288	ENSG00000246548	lncRNA	7.677037052	-1.264802673	0.166359015	-7.602850197	2.89679E-14	1.37843E-13	DOWN
AP000350.5	ENSG00000272973	lncRNA	10.30677168	1.519037258	0.199838083	7.601340232	2.93079E-14	1.3939E-13	UP
AC116025.2	ENSG00000262172	lncRNA	3.161604573	2.574685547	0.338934351	7.596413697	3.0445E-14	1.44725E-13	UP
AC004990.1	ENSG00000232756	lncRNA	84.09588806	2.437165587	0.320945583	7.59370348	3.10889E-14	1.47712E-13	UP
AL139339.1	ENSG00000234699	lncRNA	6.286037354	-1.252563268	0.16502792	-7.590008222	3.19885E-14	1.51909E-13	DOWN
AC060766.6	ENSG00000267711	lncRNA	4.390260337	-1.311640997	0.172923117	-7.585110779	3.32203E-14	1.57679E-13	DOWN
LINC02476	ENSG00000225546	lncRNA	10.79061844	5.978407657	0.78854828	7.581536611	3.41486E-14	1.62004E-13	UP
AL122008.3	ENSG00000233332	lncRNA	9.071300074	2.679856782	0.353499978	7.580924889	3.431E-14	1.62688E-13	UP
AC005908.2	ENSG00000256691	lncRNA	1.08553462	-3.059313511	0.403562181	-7.580773553	3.43501E-14	1.62795E-13	DOWN
LINC01827	ENSG00000234919	lncRNA	3.832476611	-2.891567494	0.381496929	-7.579530206	3.46808E-14	1.6428E-13	DOWN
AC008115.3	ENSG00000275560	lncRNA	36.74220376	0.962066353	0.126949806	7.57832078	3.50056E-14	1.65735E-13	NOT
AL139819.1	ENSG00000231188	lncRNA	0.959152484	-2.349966826	0.310164552	-7.576516443	3.54957E-14	1.67971E-13	DOWN
FOXCUT	ENSG00000280916	lncRNA	8.45646529	2.443336091	0.322549846	7.575065125	3.58948E-14	1.69774E-13	UP
TAT-AS1	ENSG00000260886	lncRNA	3.2914678	-1.749121891	0.230964069	-7.573134203	3.64326E-14	1.72232E-13	DOWN
AL158847.1	ENSG00000241720	lncRNA	3.163892929	-2.259549627	0.298474518	-7.570326738	3.72287E-14	1.75907E-13	DOWN
AC005393.1	ENSG00000276445	lncRNA	18.77855745	1.514637158	0.200085608	7.569945537	3.73381E-14	1.76335E-13	UP
AC012676.1	ENSG00000262712	lncRNA	38.43818617	1.023709461	0.135248949	7.569075175	3.75891E-14	1.77432E-13	UP
AL391834.1	ENSG00000272842	lncRNA	21.36784684	-0.936823276	0.123822729	-7.565842595	3.85358E-14	1.8181E-13	NOT
AC092687.3	ENSG00000272275	lncRNA	50.81734921	1.242071877	0.164195346	7.564598552	3.89064E-14	1.83466E-13	UP
TLX1NB	ENSG00000236311	lncRNA	3.546587378	4.43524206	0.586793128	7.558442406	4.07925E-14	1.92264E-13	UP
AC092134.1	ENSG00000261707	lncRNA	6.250933002	-1.216148133	0.160908468	-7.558011994	4.09276E-14	1.92804E-13	DOWN
[truncated: 7,418 more rows]
