# Supplementary material for: LINC01936 inhibits the proliferation and metastasis of lung squamous cell carcinoma probably by EMT signaling and immune infiltration
Source: PeerJ. 2023 Dec 7;11:e16447. doi: 10.7717/peerj.16447 (PMC10710776; doi:10.7717/peerj.16447)
Supplement: Supplemental Information 1 — The differentially expressed lncRNAs from LUSC and normal tissues were collected using the DEseq2, edgeR and Limma packages in R platform. [file peerj-11-16447-s001.zip › S1.TCGA differentially expressed genes/01.TCGA-LUSC-lncRNA/down.csv]

	x
1	AC093110.1|ENSG00000238018|lncRNA
2	LANCL1-AS1|ENSG00000234281|lncRNA
3	AP000866.2|ENSG00000250073|lncRNA
4	AC027288.3|ENSG00000257894|lncRNA
5	AL445307.1|ENSG00000228692|lncRNA
6	AC112206.2|ENSG00000249364|lncRNA
7	AC116407.1|ENSG00000214708|lncRNA
8	ADAMTS9-AS2|ENSG00000241684|lncRNA
9	AC087854.1|ENSG00000251034|lncRNA
10	AL606469.1|ENSG00000224215|lncRNA
11	AL590226.1|ENSG00000228401|lncRNA
12	HID1-AS1|ENSG00000263586|lncRNA
13	AL133355.1|ENSG00000260461|lncRNA
14	LINC00968|ENSG00000246430|lncRNA
15	AP001189.1|ENSG00000236304|lncRNA
16	AC005884.1|ENSG00000267207|lncRNA
17	AC104984.5|ENSG00000266120|lncRNA
18	AC096921.2|ENSG00000261468|lncRNA
19	MIR3945HG|ENSG00000251230|lncRNA
20	LINC01082|ENSG00000269186|lncRNA
21	AC018647.1|ENSG00000227544|lncRNA
22	AC112722.1|ENSG00000250410|lncRNA
23	FENDRR|ENSG00000268388|lncRNA
24	AC087521.1|ENSG00000244953|lncRNA
25	ADAMTS9-AS1|ENSG00000241158|lncRNA
26	ACOXL-AS1|ENSG00000204581|lncRNA
27	AL109741.1|ENSG00000225938|lncRNA
28	MIR497HG|ENSG00000267532|lncRNA
29	AC011511.5|ENSG00000267607|lncRNA
30	LINC01290|ENSG00000260468|lncRNA
31	AC006273.1|ENSG00000272473|lncRNA
32	AP001107.9|ENSG00000255468|lncRNA
33	AC135012.3|ENSG00000268505|lncRNA
34	SMIM25|ENSG00000224397|lncRNA
35	GATA6-AS1|ENSG00000266010|lncRNA
36	AC104211.2|ENSG00000253177|lncRNA
37	PCAT19|ENSG00000267107|lncRNA
38	SFTA1P|ENSG00000225383|lncRNA
39	AP001189.3|ENSG00000254810|lncRNA
40	MED4-AS1|ENSG00000229111|lncRNA
41	LINC00607|ENSG00000235770|lncRNA
42	LINC01852|ENSG00000236914|lncRNA
43	AC093278.2|ENSG00000261269|lncRNA
44	LINC00891|ENSG00000281852|lncRNA
45	LINC01645|ENSG00000224968|lncRNA
46	LRRK2-DT|ENSG00000225342|lncRNA
47	AC026369.3|ENSG00000256948|lncRNA
48	AC011899.2|ENSG00000233038|lncRNA
49	AC008669.1|ENSG00000260686|lncRNA
50	ARHGEF2-AS1|ENSG00000224276|lncRNA
51	AC147067.2|ENSG00000272783|lncRNA
52	AC105206.1|ENSG00000177725|lncRNA
53	AC026992.2|ENSG00000261634|lncRNA
54	LINC01936|ENSG00000235997|lncRNA
55	AL445423.1|ENSG00000272823|lncRNA
56	AC023509.2|ENSG00000257550|lncRNA
57	LINC02016|ENSG00000244215|lncRNA
58	AC104938.1|ENSG00000260037|lncRNA
59	LDLRAD4-AS1|ENSG00000267690|lncRNA
60	AC011346.1|ENSG00000247199|lncRNA
61	LINC00702|ENSG00000233117|lncRNA
62	AC019193.2|ENSG00000272784|lncRNA
63	LINC01197|ENSG00000248441|lncRNA
64	RBPMS-AS1|ENSG00000254109|lncRNA
65	AC009806.1|ENSG00000254847|lncRNA
66	LINC02605|ENSG00000261618|lncRNA
67	AC018529.1|ENSG00000275178|lncRNA
68	AP001528.1|ENSG00000255471|lncRNA
69	RARA-AS1|ENSG00000265666|lncRNA
70	AL135960.1|ENSG00000226252|lncRNA
71	LHFPL3-AS2|ENSG00000225329|lncRNA
72	MIR22HG|ENSG00000186594|lncRNA
73	APOA1-AS|ENSG00000235910|lncRNA
74	AC127521.1|ENSG00000262823|lncRNA
75	AC013553.3|ENSG00000277351|lncRNA
76	LINC01352|ENSG00000238078|lncRNA
77	AC109587.1|ENSG00000244513|lncRNA
78	AC005740.4|ENSG00000271871|lncRNA
79	AC010976.2|ENSG00000272789|lncRNA
80	AC005180.2|ENSG00000267505|lncRNA
81	TBX5-AS1|ENSG00000255399|lncRNA
82	AC015914.1|ENSG00000259351|lncRNA
83	AC093726.1|ENSG00000272760|lncRNA
84	AC025271.4|ENSG00000276772|lncRNA
85	AC091588.3|ENSG00000266283|lncRNA
86	AL035409.1|ENSG00000230498|lncRNA
87	AC236972.3|ENSG00000273877|lncRNA
88	AC119424.1|ENSG00000243384|lncRNA
89	AL162511.1|ENSG00000258844|lncRNA
90	WDFY3-AS2|ENSG00000180769|lncRNA
91	AC003991.1|ENSG00000228113|lncRNA
92	AC005180.1|ENSG00000267405|lncRNA
93	AC012557.1|ENSG00000271843|lncRNA
94	C5orf64|ENSG00000178722|lncRNA
95	MAGI2-AS3|ENSG00000234456|lncRNA
96	AL445493.3|ENSG00000275392|lncRNA
97	PAXIP1-AS2|ENSG00000214106|lncRNA
98	AP001972.1|ENSG00000254429|lncRNA
99	AC026992.1|ENSG00000259504|lncRNA
100	AP002761.3|ENSG00000257038|lncRNA
101	AP000438.1|ENSG00000257002|lncRNA
102	VIPR1-AS1|ENSG00000232354|lncRNA
103	ADAMTSL4-AS1|ENSG00000203804|lncRNA
104	AC004982.1|ENSG00000272732|lncRNA
105	AL391834.2|ENSG00000273226|lncRNA
106	ZEB2-AS1|ENSG00000238057|lncRNA
107	AL139041.1|ENSG00000271631|lncRNA
108	AC093010.3|ENSG00000259976|lncRNA
109	LINC02785|ENSG00000226822|lncRNA
110	MAMDC2-AS1|ENSG00000204706|lncRNA
111	PGM5-AS1|ENSG00000224958|lncRNA
112	CARMN|ENSG00000249669|lncRNA
113	AC092384.1|ENSG00000205018|lncRNA
114	AC015726.1|ENSG00000270091|lncRNA
115	AL731557.1|ENSG00000225936|lncRNA
116	AC111152.2|ENSG00000259647|lncRNA
117	LINC00656|ENSG00000233746|lncRNA
118	AC048382.5|ENSG00000275120|lncRNA
119	KHDRBS2-OT|ENSG00000250686|lncRNA
120	AC096564.1|ENSG00000245293|lncRNA
121	AC243960.3|ENSG00000268355|lncRNA
122	AC093495.1|ENSG00000228242|lncRNA
123	AC107959.1|ENSG00000245025|lncRNA
124	AC093510.2|ENSG00000260871|lncRNA
125	AC090559.1|ENSG00000255197|lncRNA
126	AL355304.1|ENSG00000232618|lncRNA
127	AC021016.2|ENSG00000261338|lncRNA
128	AC106028.4|ENSG00000274215|lncRNA
129	PGM5P4-AS1|ENSG00000231943|lncRNA
130	LINC00315|ENSG00000184274|lncRNA
131	PACRG-AS3|ENSG00000225683|lncRNA
132	BCRP3|ENSG00000215481|lncRNA
133	AC004947.1|ENSG00000233760|lncRNA
134	AC002398.2|ENSG00000267328|lncRNA
135	AL049871.1|ENSG00000258943|lncRNA
136	AC027288.1|ENSG00000257474|lncRNA
137	STARD13-AS|ENSG00000236581|lncRNA
138	LINC02679|ENSG00000226676|lncRNA
139	LINC01836|ENSG00000267530|lncRNA
140	AC024257.1|ENSG00000258234|lncRNA
141	AC104836.1|ENSG00000273487|lncRNA
142	AC008268.1|ENSG00000235584|lncRNA
143	AC105053.1|ENSG00000229498|lncRNA
144	AL357054.4|ENSG00000272463|lncRNA
145	AC011899.3|ENSG00000272839|lncRNA
146	AC006238.1|ENSG00000272799|lncRNA
147	AC087392.2|ENSG00000262133|lncRNA
148	AC025280.1|ENSG00000260859|lncRNA
149	AC084398.2|ENSG00000257202|lncRNA
150	AP003548.1|ENSG00000253105|lncRNA
151	AC024337.2|ENSG00000273771|lncRNA
152	AC010998.1|ENSG00000227307|lncRNA
153	AC027277.2|ENSG00000260310|lncRNA
154	AC124242.1|ENSG00000245281|lncRNA
155	AC104984.2|ENSG00000264125|lncRNA
156	LINC02817|ENSG00000234754|lncRNA
157	AC002066.1|ENSG00000237813|lncRNA
158	LINC01412|ENSG00000232606|lncRNA
159	AL354714.3|ENSG00000232188|lncRNA
160	AC007998.3|ENSG00000267583|lncRNA
161	Z97989.1|ENSG00000255389|lncRNA
162	AC007405.2|ENSG00000234350|lncRNA
163	LINC02555|ENSG00000260943|lncRNA
164	LINC02033|ENSG00000279727|lncRNA
165	AC027601.3|ENSG00000262115|lncRNA
166	BAIAP2-DT|ENSG00000226137|lncRNA
167	LINC02038|ENSG00000229155|lncRNA
168	AL445426.1|ENSG00000231246|lncRNA
169	AC105020.6|ENSG00000275454|lncRNA
170	AC093567.1|ENSG00000267764|lncRNA
171	LINC02757|ENSG00000255363|lncRNA
172	AC108134.3|ENSG00000262370|lncRNA
173	LINC02861|ENSG00000262185|lncRNA
174	SFTPD-AS1|ENSG00000273372|lncRNA
175	AC007671.1|ENSG00000274624|lncRNA
176	HLX-AS1|ENSG00000257551|lncRNA
177	EP300-AS1|ENSG00000231993|lncRNA
178	AC011444.3|ENSG00000267299|lncRNA
179	AL031665.1|ENSG00000274269|lncRNA
180	AL033519.4|ENSG00000228559|lncRNA
181	TMEM220-AS1|ENSG00000263400|lncRNA
182	AC092652.1|ENSG00000257277|lncRNA
183	AC083805.2|ENSG00000257953|lncRNA
184	LINC02018|ENSG00000272690|lncRNA
185	AC040977.1|ENSG00000262089|lncRNA
186	AC105384.1|ENSG00000249706|lncRNA
187	AC009962.1|ENSG00000260742|lncRNA
188	AC092354.2|ENSG00000272370|lncRNA
189	LINC00641|ENSG00000258441|lncRNA
190	AP001094.2|ENSG00000265413|lncRNA
191	LINC00472|ENSG00000233237|lncRNA
192	LINC01996|ENSG00000261863|lncRNA
193	AL157895.2|ENSG00000233968|lncRNA
194	AC015908.3|ENSG00000264016|lncRNA
195	AC037198.2|ENSG00000278621|lncRNA
196	HHIP-AS1|ENSG00000248890|lncRNA
197	CASC2|ENSG00000177640|lncRNA
198	AC093772.1|ENSG00000248491|lncRNA
199	AC004112.1|ENSG00000226851|lncRNA
200	LINC01985|ENSG00000227260|lncRNA
201	AC008115.4|ENSG00000275963|lncRNA
202	AL138756.1|ENSG00000259953|lncRNA
203	AC011472.4|ENSG00000273733|lncRNA
204	AC123595.1|ENSG00000234292|lncRNA
205	AC005277.2|ENSG00000277621|lncRNA
206	AC079210.1|ENSG00000267461|lncRNA
207	AC092068.1|ENSG00000267214|lncRNA
208	AC091806.1|ENSG00000236393|lncRNA
209	AC124319.2|ENSG00000276863|lncRNA
210	LINC01863|ENSG00000253959|lncRNA
211	AC026369.2|ENSG00000256694|lncRNA
212	AP001094.1|ENSG00000263970|lncRNA
213	AL359532.1|ENSG00000272914|lncRNA
214	AC095050.1|ENSG00000248551|lncRNA
215	CADM3-AS1|ENSG00000225670|lncRNA
216	LINC00671|ENSG00000213373|lncRNA
217	AC004921.1|ENSG00000273341|lncRNA
218	LINC02185|ENSG00000262097|lncRNA
219	AC135178.2|ENSG00000226871|lncRNA
220	AP002856.2|ENSG00000231698|lncRNA
221	AC017104.1|ENSG00000224376|lncRNA
222	AC006042.3|ENSG00000234141|lncRNA
223	AC010226.1|ENSG00000249249|lncRNA
224	AC024909.1|ENSG00000274021|lncRNA
225	MEF2C-AS1|ENSG00000248309|lncRNA
226	AC004540.1|ENSG00000214870|lncRNA
227	PRDM16-DT|ENSG00000177133|lncRNA
228	LINC00924|ENSG00000259134|lncRNA
229	SLC14A2-AS1|ENSG00000267097|lncRNA
230	LINC02489|ENSG00000255007|lncRNA
231	LINC00163|ENSG00000234880|lncRNA
232	AC104237.3|ENSG00000276668|lncRNA
233	AL136369.1|ENSG00000228027|lncRNA
234	AC022217.3|ENSG00000253295|lncRNA
235	AC016910.2|ENSG00000232377|lncRNA
236	ZRANB2-AS1|ENSG00000235079|lncRNA
237	AC022164.1|ENSG00000260695|lncRNA
238	LINC00844|ENSG00000237949|lncRNA
239	AC002070.1|ENSG00000248636|lncRNA
240	AC226101.1|ENSG00000231536|lncRNA
241	AC104083.1|ENSG00000260244|lncRNA
242	SEMA3B-AS1|ENSG00000232352|lncRNA
243	IL10RB-DT|ENSG00000223799|lncRNA
244	AC096531.2|ENSG00000237413|lncRNA
245	LINC01447|ENSG00000236078|lncRNA
246	AC012409.3|ENSG00000277135|lncRNA
247	AC005358.1|ENSG00000265489|lncRNA
248	AL135999.3|ENSG00000274002|lncRNA
249	LMO7DN|ENSG00000178734|lncRNA
250	LINC02623|ENSG00000234944|lncRNA
251	AC007406.3|ENSG00000256540|lncRNA
252	LINC02863|ENSG00000238160|lncRNA
253	AL031599.1|ENSG00000224228|lncRNA
254	AC013457.1|ENSG00000259094|lncRNA
255	AC092802.2|ENSG00000226026|lncRNA
256	AC005479.1|ENSG00000259005|lncRNA
257	AC068870.2|ENSG00000277782|lncRNA
258	AC022613.2|ENSG00000259523|lncRNA
259	AC006159.1|ENSG00000235427|lncRNA
260	LINC02104|ENSG00000271334|lncRNA
261	AL354861.3|ENSG00000268926|lncRNA
262	AC079467.1|ENSG00000250978|lncRNA
263	AL157786.1|ENSG00000232934|lncRNA
264	AC106028.2|ENSG00000258922|lncRNA
265	AC090181.2|ENSG00000269951|lncRNA
266	LINC02289|ENSG00000258819|lncRNA
267	AC087286.4|ENSG00000259453|lncRNA
268	AC105389.2|ENSG00000249216|lncRNA
269	AC011944.1|ENSG00000177699|lncRNA
270	AP000821.1|ENSG00000261257|lncRNA
271	AC009974.1|ENSG00000272555|lncRNA
272	AC018755.4|ENSG00000273837|lncRNA
273	AL354714.1|ENSG00000198358|lncRNA
274	AC104237.2|ENSG00000275612|lncRNA
275	EPB41L4A-DT|ENSG00000278921|lncRNA
276	CCDC13-AS1|ENSG00000173811|lncRNA
277	AC005264.1|ENSG00000267551|lncRNA
278	AC012511.1|ENSG00000272564|lncRNA
279	AC090796.1|ENSG00000253821|lncRNA
280	AC145124.1|ENSG00000255495|lncRNA
281	AL137186.2|ENSG00000232807|lncRNA
282	AL353150.1|ENSG00000224945|lncRNA
283	MIR29B2CHG|ENSG00000203709|lncRNA
284	AC092809.3|ENSG00000232628|lncRNA
285	AC068700.1|ENSG00000260398|lncRNA
286	AC129507.2|ENSG00000262294|lncRNA
287	AL512328.1|ENSG00000244137|lncRNA
288	AC069209.1|ENSG00000274029|lncRNA
289	LINC02147|ENSG00000249797|lncRNA
290	AL365361.1|ENSG00000259834|lncRNA
291	LINC02285|ENSG00000259004|lncRNA
292	AC008897.3|ENSG00000271815|lncRNA
293	AC105914.2|ENSG00000250431|lncRNA
294	AC130371.2|ENSG00000274370|lncRNA
295	AC130456.2|ENSG00000259925|lncRNA
296	NR2F2-AS1|ENSG00000247809|lncRNA
297	LINC01165|ENSG00000229081|lncRNA
298	AL139220.2|ENSG00000230615|lncRNA
299	AC006994.2|ENSG00000279317|lncRNA
300	AC004982.2|ENSG00000272894|lncRNA
301	AC104794.5|ENSG00000271787|lncRNA
302	AC110048.2|ENSG00000277152|lncRNA
303	AC109361.2|ENSG00000250740|lncRNA
304	AC010175.1|ENSG00000256427|lncRNA
305	AC016596.1|ENSG00000227908|lncRNA
306	LINC02126|ENSG00000259847|lncRNA
307	AC093726.2|ENSG00000273183|lncRNA
308	AL109659.2|ENSG00000272491|lncRNA
309	AC093799.1|ENSG00000272950|lncRNA
310	AGAP1-IT1|ENSG00000235529|lncRNA
311	LAMA4-AS1|ENSG00000226440|lncRNA
312	AL021578.1|ENSG00000275894|lncRNA
313	AC092071.1|ENSG00000269353|lncRNA
314	LINC01150|ENSG00000229671|lncRNA
315	LINC02723|ENSG00000231680|lncRNA
316	AC010245.2|ENSG00000272040|lncRNA
317	AC108449.2|ENSG00000259366|lncRNA
318	LINC01031|ENSG00000232077|lncRNA
319	AC010776.3|ENSG00000273664|lncRNA
320	AL158071.3|ENSG00000230537|lncRNA
321	LINC02202|ENSG00000245812|lncRNA
322	AC245884.11|ENSG00000275210|lncRNA
323	CYP1B1-AS1|ENSG00000232973|lncRNA
324	LINC02435|ENSG00000251526|lncRNA
325	AC021491.4|ENSG00000275897|lncRNA
326	AL034397.3|ENSG00000274536|lncRNA
327	AC110792.3|ENSG00000272650|lncRNA
328	SMAD9-IT1|ENSG00000236711|lncRNA
329	AC007405.4|ENSG00000239467|lncRNA
330	AL078645.1|ENSG00000230470|lncRNA
331	LINC01108|ENSG00000226673|lncRNA
332	AP002954.1|ENSG00000255422|lncRNA
333	LINC00852|ENSG00000231177|lncRNA
334	AC004540.2|ENSG00000225792|lncRNA
335	AC087477.5|ENSG00000259542|lncRNA
336	AC104260.1|ENSG00000273923|lncRNA
337	AC027449.1|ENSG00000273348|lncRNA
338	LINC02356|ENSG00000257595|lncRNA
339	ELN-AS1|ENSG00000232415|lncRNA
340	AP003064.2|ENSG00000255446|lncRNA
341	LINC02773|ENSG00000237980|lncRNA
342	AC006033.2|ENSG00000272908|lncRNA
343	ADAMTSL4-AS2|ENSG00000237781|lncRNA
344	AC120049.1|ENSG00000267414|lncRNA
345	AC002451.1|ENSG00000231170|lncRNA
346	SH3BP5-AS1|ENSG00000224660|lncRNA
347	TARID|ENSG00000227954|lncRNA
348	LINC00551|ENSG00000272274|lncRNA
349	C10orf25|ENSG00000165511|lncRNA
350	Z69733.1|ENSG00000234405|lncRNA
351	LINC00670|ENSG00000179136|lncRNA
352	ADPGK-AS1|ENSG00000260898|lncRNA
353	AC135507.1|ENSG00000272182|lncRNA
354	AC124312.2|ENSG00000257647|lncRNA
355	AC130456.1|ENSG00000259871|lncRNA
356	AL158211.1|ENSG00000261671|lncRNA
357	BX255925.1|ENSG00000260996|lncRNA
358	AP001189.5|ENSG00000255479|lncRNA
359	AC129507.3|ENSG00000262558|lncRNA
360	AC127496.5|ENSG00000262873|lncRNA
361	AC021739.2|ENSG00000259407|lncRNA
362	AC005479.2|ENSG00000270000|lncRNA
363	IRF1-AS1|ENSG00000197536|lncRNA
364	EML4-AS1|ENSG00000224875|lncRNA
365	AC011625.1|ENSG00000223436|lncRNA
366	AL445430.2|ENSG00000242753|lncRNA
367	MYO16-AS1|ENSG00000236242|lncRNA
368	LMO7DN-IT1|ENSG00000223458|lncRNA
369	AL133415.1|ENSG00000234961|lncRNA
370	AC134312.1|ENSG00000205037|lncRNA
371	PARAL1|ENSG00000243961|lncRNA
372	GNA14-AS1|ENSG00000231373|lncRNA
373	SILC1|ENSG00000232044|lncRNA
374	AC097639.1|ENSG00000261572|lncRNA
375	PTCSC3|ENSG00000259104|lncRNA
376	TMEM108-AS1|ENSG00000251011|lncRNA
377	LINC02828|ENSG00000224164|lncRNA
378	WWC2-AS2|ENSG00000251359|lncRNA
379	AL357033.4|ENSG00000277496|lncRNA
380	AL360219.2|ENSG00000273264|lncRNA
381	AC100803.4|ENSG00000271959|lncRNA
382	LINC02471|ENSG00000223914|lncRNA
383	Z99289.1|ENSG00000237234|lncRNA
384	CFLAR-AS1|ENSG00000226312|lncRNA
385	LINC01624|ENSG00000227508|lncRNA
386	AC092691.1|ENSG00000239268|lncRNA
387	AC007743.1|ENSG00000233251|lncRNA
388	AL161785.1|ENSG00000224307|lncRNA
389	AC006059.1|ENSG00000230084|lncRNA
390	ST3GAL5-AS1|ENSG00000232504|lncRNA
391	AL357033.3|ENSG00000276317|lncRNA
392	AC084880.3|ENSG00000256609|lncRNA
393	AP001486.2|ENSG00000260966|lncRNA
394	AC093484.1|ENSG00000239203|lncRNA
395	AC093484.2|ENSG00000264739|lncRNA
396	AC245128.3|ENSG00000268734|lncRNA
397	LINC02166|ENSG00000260259|lncRNA
398	AP000223.1|ENSG00000260583|lncRNA
399	PSMD6-AS2|ENSG00000239653|lncRNA
400	LINC02265|ENSG00000249241|lncRNA
401	Z82246.1|ENSG00000236054|lncRNA
402	LINC00940|ENSG00000235049|lncRNA
403	AL136369.2|ENSG00000231496|lncRNA
404	AC116366.2|ENSG00000234290|lncRNA
405	AL133297.2|ENSG00000260989|lncRNA
406	SENCR|ENSG00000254703|lncRNA
407	TTC39A-AS1|ENSG00000261664|lncRNA
408	AF131215.5|ENSG00000255310|lncRNA
409	AC020634.2|ENSG00000273123|lncRNA
410	SYNE1-AS1|ENSG00000234577|lncRNA
411	AL451069.2|ENSG00000231705|lncRNA
412	AL139300.2|ENSG00000258851|lncRNA
413	AC011379.2|ENSG00000254363|lncRNA
414	NINJ2-AS1|ENSG00000177406|lncRNA
415	Z97192.2|ENSG00000213279|lncRNA
416	LINC00654|ENSG00000205181|lncRNA
417	AC026780.2|ENSG00000249984|lncRNA
418	FO393415.1|ENSG00000175967|lncRNA
419	NR4A1AS|ENSG00000259884|lncRNA
420	AC090948.1|ENSG00000271964|lncRNA
421	LINC01277|ENSG00000229017|lncRNA
422	GRPEL2-AS1|ENSG00000253618|lncRNA
423	AL136982.1|ENSG00000151303|lncRNA
424	AC130456.3|ENSG00000260592|lncRNA
425	AC078942.1|ENSG00000225365|lncRNA
426	COL4A2-AS1|ENSG00000232814|lncRNA
427	AC005901.1|ENSG00000267137|lncRNA
428	AC020763.1|ENSG00000260156|lncRNA
429	AC010503.5|ENSG00000275234|lncRNA
430	PSMG3-AS1|ENSG00000230487|lncRNA
431	AC137932.1|ENSG00000260279|lncRNA
432	TBX2-AS1|ENSG00000267280|lncRNA
433	LINC00211|ENSG00000237803|lncRNA
434	AC234582.1|ENSG00000231064|lncRNA
435	AC064805.2|ENSG00000264659|lncRNA
436	LINC00996|ENSG00000242258|lncRNA
437	AC015922.3|ENSG00000276855|lncRNA
438	Z69706.1|ENSG00000268836|lncRNA
439	AL158163.2|ENSG00000278601|lncRNA
440	LINC02596|ENSG00000233431|lncRNA
441	AL596442.2|ENSG00000273100|lncRNA
442	LINC02615|ENSG00000251432|lncRNA
443	AC005753.1|ENSG00000278925|lncRNA
444	LINC00892|ENSG00000233093|lncRNA
445	C8orf34-AS1|ENSG00000248801|lncRNA
446	AL035530.1|ENSG00000226032|lncRNA
447	AC010776.2|ENSG00000267774|lncRNA
448	AC105001.1|ENSG00000248896|lncRNA
449	AC022893.1|ENSG00000253636|lncRNA
450	AL121748.1|ENSG00000238258|lncRNA
451	AL139383.1|ENSG00000230490|lncRNA
452	AC053503.3|ENSG00000234638|lncRNA
453	LINC01747|ENSG00000230400|lncRNA
454	AL162408.1|ENSG00000229206|lncRNA
455	ZNF582-AS1|ENSG00000267454|lncRNA
456	AL121839.2|ENSG00000260711|lncRNA
457	AC003070.2|ENSG00000267446|lncRNA
458	AC091588.1|ENSG00000264012|lncRNA
459	STRA6LP|ENSG00000255036|lncRNA
460	AC046195.1|ENSG00000253288|lncRNA
461	NAV2-AS2|ENSG00000254453|lncRNA
462	LINC00261|ENSG00000259974|lncRNA
463	LINC00710|ENSG00000229240|lncRNA
464	AL121985.1|ENSG00000228863|lncRNA
465	LINC01099|ENSG00000251504|lncRNA
466	HCG21|ENSG00000233529|lncRNA
467	AL009178.2|ENSG00000269155|lncRNA
468	AL591178.1|ENSG00000225315|lncRNA
469	AP000915.1|ENSG00000264514|lncRNA
470	AL592114.3|ENSG00000231691|lncRNA
471	ANKRD44-AS1|ENSG00000231621|lncRNA
472	AC007637.1|ENSG00000256139|lncRNA
473	AP001363.2|ENSG00000257058|lncRNA
474	AC073130.2|ENSG00000243243|lncRNA
475	AC106881.1|ENSG00000271474|lncRNA
476	HAGLR|ENSG00000224189|lncRNA
477	MYADM-AS1|ENSG00000228323|lncRNA
478	AC087521.2|ENSG00000246250|lncRNA
479	AC145098.1|ENSG00000248996|lncRNA
480	AC096637.3|ENSG00000231057|lncRNA
481	AL355803.1|ENSG00000237371|lncRNA
482	AL138820.1|ENSG00000277151|lncRNA
483	AC000403.1|ENSG00000278727|lncRNA
484	AL008628.1|ENSG00000261003|lncRNA
485	SUCLG2-AS1|ENSG00000241316|lncRNA
486	AC010329.1|ENSG00000268416|lncRNA
487	AC011365.3|ENSG00000254192|lncRNA
488	AC007663.2|ENSG00000249923|lncRNA
489	KC877392.1|ENSG00000255260|lncRNA
490	AC004923.4|ENSG00000255306|lncRNA
491	DAAM2-AS1|ENSG00000235033|lncRNA
492	LINC00840|ENSG00000226808|lncRNA
493	AC013275.1|ENSG00000231013|lncRNA
494	AC021546.1|ENSG00000254041|lncRNA
495	LINC01506|ENSG00000234506|lncRNA
496	AC104211.1|ENSG00000248858|lncRNA
497	NEXN-AS1|ENSG00000235927|lncRNA
498	AGAP11|ENSG00000271880|lncRNA
499	PGM5P3-AS1|ENSG00000277631|lncRNA
500	AC108134.4|ENSG00000263011|lncRNA
501	AC015908.2|ENSG00000263508|lncRNA
502	AC078925.1|ENSG00000256810|lncRNA
503	AC015922.2|ENSG00000265519|lncRNA
504	AC078889.1|ENSG00000256072|lncRNA
505	AC144831.1|ENSG00000261888|lncRNA
506	C21orf62-AS1|ENSG00000205930|lncRNA
507	AC114291.1|ENSG00000249201|lncRNA
508	AC090844.3|ENSG00000265799|lncRNA
509	AC010624.3|ENSG00000269091|lncRNA
510	AP001972.3|ENSG00000255136|lncRNA
511	AL132857.1|ENSG00000257520|lncRNA
512	LINC01331|ENSG00000248673|lncRNA
513	AC114810.1|ENSG00000271868|lncRNA
514	AC007114.2|ENSG00000263089|lncRNA
515	AL390208.1|ENSG00000271730|lncRNA
516	UMODL1-AS1|ENSG00000184385|lncRNA
517	LINC02158|ENSG00000225611|lncRNA
518	AL132656.2|ENSG00000244733|lncRNA
519	AC026471.3|ENSG00000260740|lncRNA
520	AL357518.1|ENSG00000271897|lncRNA
521	AC018529.2|ENSG00000278330|lncRNA
522	AF131215.6|ENSG00000269918|lncRNA
523	P4HA2-AS1|ENSG00000237714|lncRNA
524	LINC01625|ENSG00000238099|lncRNA
525	LINC01558|ENSG00000146521|lncRNA
526	AC092040.2|ENSG00000241111|lncRNA
527	AC027575.3|ENSG00000278107|lncRNA
528	TMEM72-AS1|ENSG00000224812|lncRNA
529	AC044810.2|ENSG00000254951|lncRNA
530	AC004832.1|ENSG00000181123|lncRNA
531	AC116312.1|ENSG00000272411|lncRNA
532	AC008080.1|ENSG00000173862|lncRNA
533	AC068722.2|ENSG00000273972|lncRNA
534	AL356056.2|ENSG00000231187|lncRNA
535	AC010624.1|ENSG00000204666|lncRNA
536	AC093797.1|ENSG00000233110|lncRNA
537	AC008758.4|ENSG00000268744|lncRNA
538	MIRLET7A1HG|ENSG00000269929|lncRNA
539	AL645933.3|ENSG00000272221|lncRNA
540	AL031658.1|ENSG00000226239|lncRNA
541	AL450468.2|ENSG00000261055|lncRNA
542	AC096920.1|ENSG00000280382|lncRNA
543	AL162430.3|ENSG00000236434|lncRNA
544	KCNQ1-AS1|ENSG00000229414|lncRNA
545	LINC002481|ENSG00000246526|lncRNA
546	AC060234.3|ENSG00000241577|lncRNA
547	AP001065.3|ENSG00000274225|lncRNA
548	AC007278.1|ENSG00000234389|lncRNA
549	AF111169.3|ENSG00000259081|lncRNA
550	LSINCT5|ENSG00000281560|lncRNA
551	RMST|ENSG00000255794|lncRNA
552	LINC01844|ENSG00000236714|lncRNA
553	LINC01147|ENSG00000258826|lncRNA
554	AL357093.1|ENSG00000258699|lncRNA
555	AC007278.2|ENSG00000236525|lncRNA
556	ERVE-1|ENSG00000267259|lncRNA
557	C22orf34|ENSG00000188511|lncRNA
558	LINC01671|ENSG00000225431|lncRNA
559	AL162426.1|ENSG00000279571|lncRNA
560	AC245297.2|ENSG00000272755|lncRNA
561	AC020891.1|ENSG00000259194|lncRNA
562	AC010255.2|ENSG00000249610|lncRNA
563	AC008957.1|ENSG00000250155|lncRNA
564	AC012557.2|ENSG00000272181|lncRNA
565	AC025431.1|ENSG00000259285|lncRNA
566	TMEM252-DT|ENSG00000226337|lncRNA
567	AL031595.3|ENSG00000280434|lncRNA
568	LINC02829|ENSG00000229274|lncRNA
569	AC100803.3|ENSG00000261655|lncRNA
570	GRK5-IT1|ENSG00000228485|lncRNA
571	AC012467.1|ENSG00000271916|lncRNA
572	HHATL-AS1|ENSG00000230970|lncRNA
573	AC067852.3|ENSG00000267632|lncRNA
574	LINC01266|ENSG00000224957|lncRNA
575	AC125807.2|ENSG00000250899|lncRNA
576	AC020911.2|ENSG00000267275|lncRNA
577	AL035701.1|ENSG00000231769|lncRNA
578	CCR5AS|ENSG00000223552|lncRNA
579	AC073130.1|ENSG00000237870|lncRNA
580	AL078459.1|ENSG00000223653|lncRNA
581	AC092354.1|ENSG00000272354|lncRNA
582	AC138356.1|ENSG00000183154|lncRNA
583	LINC02766|ENSG00000229484|lncRNA
584	AC092794.1|ENSG00000274987|lncRNA
585	AC100793.4|ENSG00000273650|lncRNA
586	AC016717.2|ENSG00000273301|lncRNA
587	AL133342.1|ENSG00000278231|lncRNA
588	PLCH1-AS1|ENSG00000239508|lncRNA
589	AC106739.1|ENSG00000274092|lncRNA
590	LINC01504|ENSG00000225434|lncRNA
591	USP30-AS1|ENSG00000256262|lncRNA
592	GAPLINC|ENSG00000266835|lncRNA
593	AC011912.1|ENSG00000279145|lncRNA
594	AL133304.2|ENSG00000257826|lncRNA
595	AL731567.1|ENSG00000231964|lncRNA
596	AC010207.1|ENSG00000260633|lncRNA
597	MIR1-1HG-AS1|ENSG00000174403|lncRNA
598	AL109935.1|ENSG00000235820|lncRNA
599	AC243967.2|ENSG00000268833|lncRNA
600	PRICKLE2-AS2|ENSG00000241101|lncRNA
601	AL645924.1|ENSG00000248399|lncRNA
602	LINC01963|ENSG00000260804|lncRNA
603	AC027130.1|ENSG00000261195|lncRNA
604	AC069549.1|ENSG00000238246|lncRNA
605	AC100849.1|ENSG00000253557|lncRNA
606	C2-AS1|ENSG00000281756|lncRNA
607	AC011379.1|ENSG00000250069|lncRNA
608	KIF26B-AS1|ENSG00000232192|lncRNA
609	AC091544.2|ENSG00000258676|lncRNA
610	AC090186.1|ENSG00000272076|lncRNA
611	AC105942.1|ENSG00000235501|lncRNA
612	LINC00930|ENSG00000258647|lncRNA
613	OR7E11P|ENSG00000254447|lncRNA
614	AC136489.1|ENSG00000229491|lncRNA
615	AC091849.2|ENSG00000251532|lncRNA
616	AC091544.5|ENSG00000271763|lncRNA
617	SH3RF3-AS1|ENSG00000259863|lncRNA
618	AL023653.1|ENSG00000240143|lncRNA
619	AC138474.1|ENSG00000267417|lncRNA
620	AC026469.1|ENSG00000275088|lncRNA
621	AC067817.2|ENSG00000253829|lncRNA
622	AC055720.2|ENSG00000256185|lncRNA
623	SRGAP3-AS2|ENSG00000228723|lncRNA
624	AC004908.3|ENSG00000273402|lncRNA
625	AC087477.2|ENSG00000259275|lncRNA
626	ACBD3-AS1|ENSG00000234478|lncRNA
627	AC012409.1|ENSG00000259359|lncRNA
628	AC005592.1|ENSG00000261757|lncRNA
629	LINC01732|ENSG00000237292|lncRNA
630	LINC00271|ENSG00000231028|lncRNA
631	AL391807.1|ENSG00000230910|lncRNA
632	AP000941.1|ENSG00000255176|lncRNA
633	AC010261.2|ENSG00000251187|lncRNA
634	AL157394.1|ENSG00000261438|lncRNA
635	AC025280.2|ENSG00000279622|lncRNA
636	AC027682.6|ENSG00000276075|lncRNA
637	FOXP1-AS1|ENSG00000244203|lncRNA
638	AC090001.1|ENSG00000258343|lncRNA
639	PITPNM2-AS1|ENSG00000251497|lncRNA
640	AC018752.1|ENSG00000250015|lncRNA
641	AC121247.2|ENSG00000225399|lncRNA
642	LINC00920|ENSG00000246898|lncRNA
643	AC010754.1|ENSG00000265752|lncRNA
644	AC104964.3|ENSG00000261451|lncRNA
645	AL161725.1|ENSG00000227155|lncRNA
646	RBMS3-AS3|ENSG00000235904|lncRNA
647	AC010255.1|ENSG00000247311|lncRNA
648	DOCK8-AS1|ENSG00000183784|lncRNA
649	AF111167.2|ENSG00000259319|lncRNA
650	LINC02256|ENSG00000261064|lncRNA
651	AC105046.1|ENSG00000261026|lncRNA
652	LINC00535|ENSG00000246662|lncRNA
653	SMC2-AS1|ENSG00000270332|lncRNA
654	AC008663.2|ENSG00000253955|lncRNA
655	PICART1|ENSG00000246640|lncRNA
656	MBNL1-AS1|ENSG00000229619|lncRNA
657	AC025271.2|ENSG00000261265|lncRNA
658	AL589765.7|ENSG00000269621|lncRNA
659	LINC01765|ENSG00000233730|lncRNA
660	NKX2-1-AS1|ENSG00000253563|lncRNA
661	AC106738.2|ENSG00000259725|lncRNA
662	VIM-AS1|ENSG00000229124|lncRNA
663	LINC02345|ENSG00000259225|lncRNA
664	LINC01513|ENSG00000246016|lncRNA
665	AC118754.1|ENSG00000229782|lncRNA
666	LINC01612|ENSG00000250266|lncRNA
667	LINC00310|ENSG00000227456|lncRNA
668	AL008733.1|ENSG00000226286|lncRNA
669	AC004988.1|ENSG00000203446|lncRNA
670	LINC02288|ENSG00000246548|lncRNA
671	AL139339.1|ENSG00000234699|lncRNA
672	AC060766.6|ENSG00000267711|lncRNA
673	AC005908.2|ENSG00000256691|lncRNA
674	LINC01827|ENSG00000234919|lncRNA
675	AL139819.1|ENSG00000231188|lncRNA
676	TAT-AS1|ENSG00000260886|lncRNA
677	AL158847.1|ENSG00000241720|lncRNA
678	AC092134.1|ENSG00000261707|lncRNA
679	LINC02206|ENSG00000259289|lncRNA
680	AL135786.2|ENSG00000272866|lncRNA
681	AL157700.1|ENSG00000260118|lncRNA
682	LINC02360|ENSG00000248300|lncRNA
683	AC020658.5|ENSG00000273855|lncRNA
684	AC009228.1|ENSG00000242628|lncRNA
685	LINC01267|ENSG00000251576|lncRNA
686	AC002064.2|ENSG00000225498|lncRNA
687	AC127070.2|ENSG00000250790|lncRNA
688	AC017006.2|ENSG00000232696|lncRNA
689	AC087286.2|ENSG00000259367|lncRNA
690	LINC01915|ENSG00000265485|lncRNA
691	AC019193.3|ENSG00000273180|lncRNA
692	AC067747.1|ENSG00000273153|lncRNA
693	AC092068.3|ENSG00000267749|lncRNA
694	AC103809.1|ENSG00000266106|lncRNA
695	AC004066.2|ENSG00000250522|lncRNA
696	AC125611.4|ENSG00000258334|lncRNA
697	EHD4-AS1|ENSG00000259883|lncRNA
698	AL357093.2|ENSG00000258752|lncRNA
699	MRGPRF-AS1|ENSG00000256508|lncRNA
700	AC011477.3|ENSG00000267581|lncRNA
701	ZBTB20-AS4|ENSG00000242767|lncRNA
702	AC087071.1|ENSG00000229196|lncRNA
703	AC022101.1|ENSG00000250328|lncRNA
704	AC091544.4|ENSG00000260337|lncRNA
705	AC064805.1|ENSG00000261222|lncRNA
706	AL391832.3|ENSG00000258082|lncRNA
707	PRICKLE2-AS3|ENSG00000226017|lncRNA
708	ATP11A-AS1|ENSG00000232684|lncRNA
709	JAZF1-AS1|ENSG00000234336|lncRNA
710	LINC00636|ENSG00000240423|lncRNA
711	AC007277.1|ENSG00000213981|lncRNA
712	AC011444.2|ENSG00000267262|lncRNA
713	LINC01779|ENSG00000235933|lncRNA
714	AC007608.1|ENSG00000205414|lncRNA
715	AC115099.1|ENSG00000263167|lncRNA
716	AP001094.3|ENSG00000266149|lncRNA
717	LINC01013|ENSG00000228495|lncRNA
718	LINC01146|ENSG00000258867|lncRNA
719	AC007182.1|ENSG00000224721|lncRNA
720	AC011899.1|ENSG00000231980|lncRNA
721	AL137026.1|ENSG00000229116|lncRNA
722	AC026124.1|ENSG00000250280|lncRNA
723	LINC01798|ENSG00000232046|lncRNA
724	AC027281.1|ENSG00000262890|lncRNA
725	TNFRSF14-AS1|ENSG00000238164|lncRNA
726	AC012349.1|ENSG00000254254|lncRNA
727	AC090337.1|ENSG00000264705|lncRNA
728	AC104035.1|ENSG00000258551|lncRNA
729	PRR29-AS1|ENSG00000264954|lncRNA
730	AL031666.1|ENSG00000231119|lncRNA
731	AL109936.3|ENSG00000271420|lncRNA
732	NFIA-AS2|ENSG00000237928|lncRNA
733	AL162171.2|ENSG00000258983|lncRNA
734	AL357146.1|ENSG00000236013|lncRNA
735	NGF-AS1|ENSG00000228035|lncRNA
736	AC123023.1|ENSG00000236452|lncRNA
737	AC124016.3|ENSG00000273156|lncRNA
738	CLMAT3|ENSG00000249035|lncRNA
739	LINC02519|ENSG00000226194|lncRNA
740	LINC01526|ENSG00000224995|lncRNA
741	AL160153.1|ENSG00000276012|lncRNA
742	HCCAT5|ENSG00000260880|lncRNA
743	AC025822.2|ENSG00000236990|lncRNA
744	AC090044.1|ENSG00000224239|lncRNA
745	AC243829.4|ENSG00000277089|lncRNA
746	HLA-DQB1-AS1|ENSG00000223534|lncRNA
747	LINC02512|ENSG00000251061|lncRNA
748	AC099329.1|ENSG00000235288|lncRNA
749	ANKRD44-IT1|ENSG00000236977|lncRNA
750	LINC00443|ENSG00000230156|lncRNA
751	AL135902.2|ENSG00000235399|lncRNA
752	AP001625.2|ENSG00000235772|lncRNA
753	AC015967.1|ENSG00000274400|lncRNA
754	LINC01359|ENSG00000226891|lncRNA
755	AC025470.2|ENSG00000250961|lncRNA
756	CNTN4-AS1|ENSG00000237990|lncRNA
757	HCG9|ENSG00000204625|lncRNA
758	RPS6KA2-IT1|ENSG00000232082|lncRNA
759	AL162727.2|ENSG00000237073|lncRNA
760	AC092723.1|ENSG00000269667|lncRNA
761	LINC01166|ENSG00000232903|lncRNA
762	AL512303.1|ENSG00000232311|lncRNA
763	AC007952.6|ENSG00000262319|lncRNA
764	AC025174.1|ENSG00000251168|lncRNA
765	AC016831.4|ENSG00000271204|lncRNA
766	LY86-AS1|ENSG00000216863|lncRNA
767	AC092834.1|ENSG00000249453|lncRNA
768	F11-AS1|ENSG00000251165|lncRNA
769	LNC-LBCS|ENSG00000228412|lncRNA
770	AC084871.2|ENSG00000251139|lncRNA
771	AC120498.2|ENSG00000260182|lncRNA
772	NCKAP5-AS1|ENSG00000233729|lncRNA
773	AC009831.3|ENSG00000274275|lncRNA
774	LINC01942|ENSG00000253428|lncRNA
775	AC007272.1|ENSG00000232719|lncRNA
776	LINC01537|ENSG00000227467|lncRNA
777	LINC01917|ENSG00000260433|lncRNA
778	AL590822.2|ENSG00000271806|lncRNA
779	AC002546.1|ENSG00000267653|lncRNA
780	ZNF84-DT|ENSG00000246394|lncRNA
781	AC005486.1|ENSG00000243018|lncRNA
782	AC004847.1|ENSG00000260997|lncRNA
783	AC079209.1|ENSG00000253214|lncRNA
784	AC011510.1|ENSG00000269652|lncRNA
785	AC107223.1|ENSG00000251600|lncRNA
786	AL359378.1|ENSG00000234763|lncRNA
787	AL161618.1|ENSG00000236164|lncRNA
788	AC109927.1|ENSG00000250195|lncRNA
789	GLCCI1-DT|ENSG00000233108|lncRNA
790	LINC00570|ENSG00000224177|lncRNA
791	AL034550.2|ENSG00000277301|lncRNA
792	LINC01678|ENSG00000225331|lncRNA
793	AC016924.1|ENSG00000250934|lncRNA
794	AC026150.2|ENSG00000260693|lncRNA
795	AL032821.1|ENSG00000234484|lncRNA
796	AC117453.1|ENSG00000223930|lncRNA
797	AL445489.1|ENSG00000237336|lncRNA
798	AL451069.1|ENSG00000226900|lncRNA
799	LINC02587|ENSG00000229108|lncRNA
800	SEPTIN9-DT|ENSG00000263718|lncRNA
801	AC010997.3|ENSG00000270087|lncRNA
802	LINC01168|ENSG00000240707|lncRNA
803	AL590764.1|ENSG00000228427|lncRNA
804	HCG14|ENSG00000224157|lncRNA
805	AC136475.7|ENSG00000270030|lncRNA
806	AC113349.1|ENSG00000249621|lncRNA
807	AC096751.2|ENSG00000251584|lncRNA
808	AC092681.2|ENSG00000260555|lncRNA
809	AC008050.1|ENSG00000259124|lncRNA
810	AL109947.1|ENSG00000223537|lncRNA
811	PKNOX2-AS1|ENSG00000254880|lncRNA
812	AC096734.2|ENSG00000260519|lncRNA
813	ARMC2-AS1|ENSG00000230290|lncRNA
814	AP002518.1|ENSG00000256195|lncRNA
815	AJ011932.1|ENSG00000274248|lncRNA
816	AC068870.1|ENSG00000260619|lncRNA
817	AC108156.1|ENSG00000249752|lncRNA
818	LINC01700|ENSG00000232837|lncRNA
819	AC025048.1|ENSG00000267095|lncRNA
820	LINC01649|ENSG00000228127|lncRNA
821	AC012020.1|ENSG00000279277|lncRNA
822	AC006566.1|ENSG00000273368|lncRNA
823	AC084030.1|ENSG00000232328|lncRNA
824	AC009652.1|ENSG00000255160|lncRNA
825	AC027237.6|ENSG00000259645|lncRNA
826	AC025279.1|ENSG00000198106|lncRNA
827	AC092118.1|ENSG00000187185|lncRNA
828	LINC00469|ENSG00000177338|lncRNA
829	AL355073.1|ENSG00000259483|lncRNA
830	DIO3OS|ENSG00000258498|lncRNA
831	TRG-AS1|ENSG00000281103|lncRNA
832	AL137025.1|ENSG00000228484|lncRNA
833	TLR8-AS1|ENSG00000233338|lncRNA
834	AC005324.1|ENSG00000233002|lncRNA
835	SLC16A12-AS1|ENSG00000234452|lncRNA
836	LINC01091|ENSG00000249464|lncRNA
837	AC129492.2|ENSG00000263427|lncRNA
838	LINC01366|ENSG00000235172|lncRNA
839	ST7-AS2|ENSG00000226367|lncRNA
840	AC124312.3|ENSG00000261069|lncRNA
841	AC079760.2|ENSG00000243144|lncRNA
842	AP000866.5|ENSG00000255045|lncRNA
843	AC130650.1|ENSG00000262529|lncRNA
844	PKN2-AS1|ENSG00000237505|lncRNA
845	AC002401.2|ENSG00000250282|lncRNA
846	AC109309.1|ENSG00000224513|lncRNA
847	LINC01616|ENSG00000261340|lncRNA
848	AC069023.1|ENSG00000235637|lncRNA
849	AC008629.1|ENSG00000249494|lncRNA
850	AC136475.5|ENSG00000255328|lncRNA
851	AC110609.1|ENSG00000273077|lncRNA
852	AC007193.2|ENSG00000269124|lncRNA
853	AC021739.4|ENSG00000259544|lncRNA
854	LINC02207|ENSG00000258476|lncRNA
855	AC092746.1|ENSG00000255801|lncRNA
856	MGAT3-AS1|ENSG00000227188|lncRNA
857	LINC01811|ENSG00000226320|lncRNA
858	LINC01914|ENSG00000234362|lncRNA
859	FAM181A-AS1|ENSG00000258584|lncRNA
860	AC100803.2|ENSG00000244998|lncRNA
861	PCED1B-AS1|ENSG00000247774|lncRNA
862	AC063944.1|ENSG00000239828|lncRNA
863	MDS2|ENSG00000197880|lncRNA
864	AP000439.1|ENSG00000255606|lncRNA
865	AC009093.6|ENSG00000277999|lncRNA
866	KIAA0087|ENSG00000122548|lncRNA
867	LINC01801|ENSG00000267767|lncRNA
868	AC004948.1|ENSG00000272745|lncRNA
869	HORMAD2-AS1|ENSG00000227117|lncRNA
870	AL445985.1|ENSG00000228741|lncRNA
871	AC012085.2|ENSG00000258274|lncRNA
872	AL160191.1|ENSG00000258422|lncRNA
873	U73169.1|ENSG00000213600|lncRNA
874	ATP13A4-AS1|ENSG00000225473|lncRNA
875	WDR86-AS1|ENSG00000243836|lncRNA
876	LHFPL3-AS1|ENSG00000226869|lncRNA
877	AC114684.1|ENSG00000266905|lncRNA
878	ARHGAP29-AS1|ENSG00000226835|lncRNA
879	AL354809.1|ENSG00000273507|lncRNA
880	AC108472.1|ENSG00000235902|lncRNA
881	AP001596.2|ENSG00000273115|lncRNA
882	LINC01154|ENSG00000257477|lncRNA
883	AC097505.1|ENSG00000272995|lncRNA
884	AL162727.1|ENSG00000233817|lncRNA
885	AC060234.2|ENSG00000233665|lncRNA
886	LINC00484|ENSG00000235641|lncRNA
887	AP003071.4|ENSG00000261625|lncRNA
888	AL357054.3|ENSG00000271911|lncRNA
889	AC079061.1|ENSG00000248050|lncRNA
890	AC100788.1|ENSG00000267491|lncRNA
891	AC035140.1|ENSG00000249085|lncRNA
892	AC008073.1|ENSG00000223754|lncRNA
893	ARHGEF38-IT1|ENSG00000249885|lncRNA
894	LINC02648|ENSG00000225948|lncRNA
895	LINC02056|ENSG00000248371|lncRNA
896	AL133320.2|ENSG00000275678|lncRNA
897	LINC02716|ENSG00000205106|lncRNA
898	Z84723.1|ENSG00000260803|lncRNA
899	AL133371.2|ENSG00000258810|lncRNA
900	AC107952.2|ENSG00000272343|lncRNA
901	LINC01908|ENSG00000265374|lncRNA
902	AC015961.2|ENSG00000267707|lncRNA
903	MACORIS|ENSG00000237797|lncRNA
904	AC010680.1|ENSG00000267784|lncRNA
905	LINC02812|ENSG00000230138|lncRNA
906	AC005225.2|ENSG00000258603|lncRNA
907	AC058791.1|ENSG00000273319|lncRNA
908	LINC01093|ENSG00000249173|lncRNA
909	AC002401.3|ENSG00000275025|lncRNA
910	AP001627.1|ENSG00000225731|lncRNA
911	OVCH1-AS1|ENSG00000257599|lncRNA
912	AP001363.1|ENSG00000250659|lncRNA
913	AL138999.1|ENSG00000277386|lncRNA
914	AC013726.2|ENSG00000259793|lncRNA
915	AC104051.2|ENSG00000254139|lncRNA
916	PPM1K-DT|ENSG00000246375|lncRNA
917	AC013643.2|ENSG00000253875|lncRNA
918	AC008278.2|ENSG00000234022|lncRNA
919	AC087284.1|ENSG00000273691|lncRNA
920	AC007036.2|ENSG00000230751|lncRNA
921	KRTAP5-AS1|ENSG00000233930|lncRNA
922	AL353770.4|ENSG00000277350|lncRNA
923	AP003059.1|ENSG00000254731|lncRNA
924	AC007298.2|ENSG00000257878|lncRNA
925	AC092042.1|ENSG00000227245|lncRNA
926	AC008906.2|ENSG00000272109|lncRNA
927	HS1BP3-IT1|ENSG00000231948|lncRNA
928	AC105254.1|ENSG00000250344|lncRNA
929	BTBD9-AS1|ENSG00000226533|lncRNA
930	AC009495.2|ENSG00000232411|lncRNA
931	LINC02157|ENSG00000259763|lncRNA
932	LINC01783|ENSG00000233421|lncRNA
933	AC016885.2|ENSG00000254089|lncRNA
934	AC093390.1|ENSG00000232057|lncRNA
935	AC068234.3|ENSG00000276790|lncRNA
936	AC022001.2|ENSG00000271716|lncRNA
937	LIF-AS1|ENSG00000232530|lncRNA
938	LINC00092|ENSG00000225194|lncRNA
939	LINC00332|ENSG00000230710|lncRNA
940	RAMP2-AS1|ENSG00000197291|lncRNA
941	AP000894.2|ENSG00000265179|lncRNA
942	LINC00563|ENSG00000261097|lncRNA
943	AC243964.3|ENSG00000266903|lncRNA
944	AC079793.1|ENSG00000228655|lncRNA
945	AF186192.1|ENSG00000254533|lncRNA
946	DST-AS1|ENSG00000231441|lncRNA
947	AC000036.1|ENSG00000225929|lncRNA
948	AC026904.2|ENSG00000253688|lncRNA
949	AL583824.1|ENSG00000236426|lncRNA
950	IATPR|ENSG00000233387|lncRNA
951	AC131097.3|ENSG00000235151|lncRNA
952	LMF1-AS1|ENSG00000260439|lncRNA
953	LINC00989|ENSG00000250334|lncRNA
954	AC103681.2|ENSG00000254664|lncRNA
955	LINC01571|ENSG00000260057|lncRNA
956	FGF10-AS1|ENSG00000248464|lncRNA
957	LRRC52-AS1|ENSG00000237463|lncRNA
958	LINC02772|ENSG00000271736|lncRNA
959	AC006058.1|ENSG00000261786|lncRNA
960	HAR1A|ENSG00000225978|lncRNA
961	LINC02718|ENSG00000255418|lncRNA
962	LINC01927|ENSG00000266312|lncRNA
963	AL353747.3|ENSG00000231720|lncRNA
964	LINC02688|ENSG00000254872|lncRNA
965	AC104809.2|ENSG00000233392|lncRNA
966	PDYN-AS1|ENSG00000233896|lncRNA
967	AL596218.1|ENSG00000237074|lncRNA
968	AC084375.1|ENSG00000256969|lncRNA
969	AP001180.4|ENSG00000264843|lncRNA
970	LINC01799|ENSG00000230525|lncRNA
971	MROCKI|ENSG00000227502|lncRNA
972	AC006369.1|ENSG00000236213|lncRNA
973	AC174065.1|ENSG00000262075|lncRNA
974	AC007036.1|ENSG00000227017|lncRNA
975	AP000355.1|ENSG00000228923|lncRNA
976	AL392048.1|ENSG00000277684|lncRNA
977	AL133553.1|ENSG00000224691|lncRNA
978	PPFIA2-AS1|ENSG00000257467|lncRNA
979	AL138828.1|ENSG00000237596|lncRNA
980	AC090618.1|ENSG00000262052|lncRNA
981	AL645929.2|ENSG00000281831|lncRNA
982	AC087273.2|ENSG00000254054|lncRNA
983	AC083805.3|ENSG00000273805|lncRNA
984	AL136366.1|ENSG00000225472|lncRNA
985	AL136964.1|ENSG00000274718|lncRNA
986	LINC01954|ENSG00000271952|lncRNA
987	AL391845.1|ENSG00000226969|lncRNA
988	MMP2-AS1|ENSG00000260135|lncRNA
989	AC103702.1|ENSG00000257178|lncRNA
990	AC010205.1|ENSG00000274560|lncRNA
991	AC120498.10|ENSG00000277010|lncRNA
992	AC007849.1|ENSG00000242795|lncRNA
993	LINC02580|ENSG00000230587|lncRNA
994	AL713965.1|ENSG00000227687|lncRNA
995	AP003117.1|ENSG00000270077|lncRNA
996	AL136084.3|ENSG00000270412|lncRNA
997	AF186192.3|ENSG00000263612|lncRNA
998	LINC01982|ENSG00000263317|lncRNA
999	LINC00028|ENSG00000233354|lncRNA
1000	AC110597.1|ENSG00000260578|lncRNA
1001	LINC00689|ENSG00000231419|lncRNA
1002	LINC00165|ENSG00000261706|lncRNA
1003	LINC00377|ENSG00000229246|lncRNA
1004	AC012653.2|ENSG00000274719|lncRNA
1005	AC004233.2|ENSG00000272079|lncRNA
1006	LINC02633|ENSG00000224265|lncRNA
1007	RXYLT1-AS1|ENSG00000255850|lncRNA
1008	AC093607.1|ENSG00000250137|lncRNA
1009	AC084782.2|ENSG00000261823|lncRNA
1010	LINC01354|ENSG00000231768|lncRNA
1011	LINC02197|ENSG00000250387|lncRNA
1012	AC063919.1|ENSG00000251448|lncRNA
1013	AC123912.1|ENSG00000268081|lncRNA
1014	AL356421.2|ENSG00000226594|lncRNA
1015	AP003059.2|ENSG00000255250|lncRNA
1016	TTLL10-AS1|ENSG00000205231|lncRNA
1017	FABP6-AS1|ENSG00000247699|lncRNA
1018	AL133279.1|ENSG00000258538|lncRNA
1019	AC134312.4|ENSG00000261193|lncRNA
1020	AC008760.2|ENSG00000276980|lncRNA
1021	AC087623.3|ENSG00000272159|lncRNA
1022	AL356310.1|ENSG00000228792|lncRNA
1023	AC097059.1|ENSG00000236098|lncRNA
1024	AC124854.1|ENSG00000249776|lncRNA
1025	AL590491.2|ENSG00000276422|lncRNA
1026	SLC25A34-AS1|ENSG00000224459|lncRNA
1027	AC073912.3|ENSG00000256299|lncRNA
1028	NALCN-AS1|ENSG00000233009|lncRNA
1029	AC079779.2|ENSG00000228643|lncRNA
1030	AC022509.2|ENSG00000256234|lncRNA
1031	AC068134.2|ENSG00000237087|lncRNA
1032	AC244100.3|ENSG00000275944|lncRNA
1033	AC104809.1|ENSG00000223991|lncRNA
1034	AC005544.1|ENSG00000264491|lncRNA
1035	AC078905.1|ENSG00000259761|lncRNA
1036	AC104958.1|ENSG00000248318|lncRNA
1037	LINC02458|ENSG00000246363|lncRNA
1038	AC005100.1|ENSG00000260951|lncRNA
1039	AL121957.1|ENSG00000234206|lncRNA
1040	AC022001.3|ENSG00000272483|lncRNA
1041	AL450270.1|ENSG00000272428|lncRNA
1042	AL031429.2|ENSG00000269933|lncRNA
1043	AL669970.3|ENSG00000228877|lncRNA
1044	LINC01016|ENSG00000249346|lncRNA
1045	LINC00482|ENSG00000185168|lncRNA
1046	AC138649.1|ENSG00000274253|lncRNA
1047	ITPKB-IT1|ENSG00000228382|lncRNA
1048	SHANK2-AS1|ENSG00000226627|lncRNA
1049	AC097504.2|ENSG00000272632|lncRNA
1050	AC006441.4|ENSG00000266588|lncRNA
1051	LINC00113|ENSG00000225298|lncRNA
1052	LINC01565|ENSG00000198685|lncRNA
1053	AC136475.9|ENSG00000270972|lncRNA
1054	AC010185.1|ENSG00000255644|lncRNA
1055	CAVIN2-AS1|ENSG00000233766|lncRNA
1056	AC007952.2|ENSG00000228157|lncRNA
1057	BX005040.1|ENSG00000275676|lncRNA
1058	AC023796.1|ENSG00000255745|lncRNA
1059	AC018552.2|ENSG00000260467|lncRNA
1060	BX255923.1|ENSG00000225655|lncRNA
1061	AL513128.1|ENSG00000233451|lncRNA
1062	CELF2-AS1|ENSG00000181800|lncRNA
1063	LINC00189|ENSG00000215533|lncRNA
1064	AC099521.2|ENSG00000274698|lncRNA
1065	AP001628.2|ENSG00000233754|lncRNA
1066	KRT7-AS|ENSG00000257671|lncRNA
1067	WDR11-AS1|ENSG00000227165|lncRNA
1068	AC100781.1|ENSG00000268566|lncRNA
1069	AC092667.1|ENSG00000230393|lncRNA
1070	AL445465.2|ENSG00000237174|lncRNA
1071	AC022509.4|ENSG00000278095|lncRNA
1072	AL132801.2|ENSG00000259508|lncRNA
1073	AL391422.2|ENSG00000233068|lncRNA
1074	NRAD1|ENSG00000233725|lncRNA
1075	CATIP-AS2|ENSG00000237281|lncRNA
1076	VAV3-AS1|ENSG00000230489|lncRNA
1077	AC007336.2|ENSG00000274508|lncRNA
1078	AL590068.1|ENSG00000228800|lncRNA
1079	AC099792.1|ENSG00000231252|lncRNA
1080	AP003555.2|ENSG00000255191|lncRNA
1081	AC019117.2|ENSG00000236039|lncRNA
1082	AC012178.1|ENSG00000260071|lncRNA
1083	AC104667.1|ENSG00000227107|lncRNA
1084	AC097658.3|ENSG00000250969|lncRNA
1085	AC244100.2|ENSG00000275431|lncRNA
1086	LINC02231|ENSG00000248995|lncRNA
1087	AC027801.2|ENSG00000248954|lncRNA
1088	AC096637.2|ENSG00000226868|lncRNA
1089	LINC02520|ENSG00000204110|lncRNA
1090	AC005165.1|ENSG00000223561|lncRNA
1091	BANCR|ENSG00000278910|lncRNA
1092	AC009041.1|ENSG00000260496|lncRNA
1093	AC092070.3|ENSG00000269288|lncRNA
1094	AL353747.2|ENSG00000228648|lncRNA
1095	AP003071.3|ENSG00000261276|lncRNA
1096	AC021517.1|ENSG00000266988|lncRNA
1097	AC130456.4|ENSG00000260681|lncRNA
1098	ZNF503-AS1|ENSG00000226051|lncRNA
1099	LINC02201|ENSG00000251538|lncRNA
1100	AC002464.1|ENSG00000260188|lncRNA
1101	LINC02101|ENSG00000248132|lncRNA
1102	AC108097.1|ENSG00000260183|lncRNA
1103	LINC02625|ENSG00000233643|lncRNA
1104	AQP4-AS1|ENSG00000260372|lncRNA
1105	LINC02299|ENSG00000258979|lncRNA
1106	AC138819.1|ENSG00000249849|lncRNA
1107	AC021382.1|ENSG00000264790|lncRNA
1108	MYRF-AS1|ENSG00000124915|lncRNA
1109	AL606748.1|ENSG00000226679|lncRNA
1110	AP000842.2|ENSG00000255027|lncRNA
1111	ARHGAP15-AS1|ENSG00000231758|lncRNA
1112	AC104024.1|ENSG00000230709|lncRNA
1113	AC009093.5|ENSG00000273582|lncRNA
1114	AC008250.1|ENSG00000257022|lncRNA
1115	LINC01797|ENSG00000237179|lncRNA
1116	LINC02691|ENSG00000258913|lncRNA
1117	AL591686.2|ENSG00000272865|lncRNA
1118	AC092155.1|ENSG00000226622|lncRNA
1119	FP325335.1|ENSG00000243902|lncRNA
1120	AC037441.1|ENSG00000248738|lncRNA
1121	LINC00487|ENSG00000205837|lncRNA
1122	AC128707.1|ENSG00000258084|lncRNA
1123	AL162574.1|ENSG00000277863|lncRNA
1124	SLC6A1-AS1|ENSG00000232287|lncRNA
1125	AC011511.2|ENSG00000266978|lncRNA
1126	RERG-IT1|ENSG00000256650|lncRNA
1127	LINC01714|ENSG00000227634|lncRNA
1128	AL445649.1|ENSG00000276740|lncRNA
1129	AC093909.4|ENSG00000250626|lncRNA
1130	AC005920.1|ENSG00000247011|lncRNA
1131	AC099482.1|ENSG00000260741|lncRNA
1132	LINC01489|ENSG00000255727|lncRNA
1133	FAM215A|ENSG00000267496|lncRNA
1134	LINC01708|ENSG00000224445|lncRNA
1135	C1QTNF1-AS1|ENSG00000265096|lncRNA
1136	LINC01107|ENSG00000225493|lncRNA
1137	AC021192.2|ENSG00000249171|lncRNA
1138	AC125421.1|ENSG00000263574|lncRNA
1139	AP004608.1|ENSG00000255545|lncRNA
1140	LINC02538|ENSG00000272549|lncRNA
1141	SLIT2-IT1|ENSG00000248228|lncRNA
1142	AC124067.4|ENSG00000254290|lncRNA
1143	AC095032.1|ENSG00000224613|lncRNA
1144	AC090371.1|ENSG00000263450|lncRNA
1145	AC108749.1|ENSG00000239572|lncRNA
1146	LINC01169|ENSG00000259471|lncRNA
1147	AC105271.1|ENSG00000233894|lncRNA
1148	TRHDE-AS1|ENSG00000236333|lncRNA
1149	AC008619.1|ENSG00000253858|lncRNA
1150	LINC02296|ENSG00000258859|lncRNA
1151	AL109910.2|ENSG00000271820|lncRNA
1152	AC010889.1|ENSG00000260197|lncRNA
1153	AL772337.2|ENSG00000233884|lncRNA
1154	GPC5-AS1|ENSG00000235984|lncRNA
1155	AL049651.2|ENSG00000234646|lncRNA
1156	PCAT14|ENSG00000280623|lncRNA
1157	LINC01435|ENSG00000229981|lncRNA
1158	LINC01736|ENSG00000228058|lncRNA
1159	AC104257.1|ENSG00000253507|lncRNA
1160	AC023300.2|ENSG00000277749|lncRNA
1161	AC010197.1|ENSG00000256615|lncRNA
