# Supplementary material for: LINC01936 inhibits the proliferation and metastasis of lung squamous cell carcinoma probably by EMT signaling and immune infiltration
Source: PeerJ. 2023 Dec 7;11:e16447. doi: 10.7717/peerj.16447 (PMC10710776; doi:10.7717/peerj.16447)
Supplement: Supplemental Information 1 — The differentially expressed lncRNAs from LUSC and normal tissues were collected using the DEseq2, edgeR and Limma packages in R platform. [file peerj-11-16447-s001.zip › S1.TCGA differentially expressed genes/01.TCGA-LUSC-lncRNA/edgeR_DEG_lusc_lncRNA.csv]

			logFC	logCPM	LR	PValue	padj	change
AC093110.1	ENSG00000238018	lncRNA	-3.799444495	7.531077017	1392.007508	1.1461E-304	1.0793E-300	DOWN
LANCL1-AS1	ENSG00000234281	lncRNA	-4.119963075	6.363649509	1317.412604	1.8588E-288	8.7523E-285	DOWN
AL606469.1	ENSG00000224215	lncRNA	-5.401448947	5.505065999	896.3928829	5.9699E-197	1.8739E-193	DOWN
AC027288.3	ENSG00000257894	lncRNA	-4.136450784	7.128153163	892.716698	3.7595E-196	8.8508E-193	DOWN
AC116407.1	ENSG00000214708	lncRNA	-4.034787451	6.797065478	840.3733303	9.0041E-185	1.6958E-181	DOWN
AC112206.2	ENSG00000249364	lncRNA	-3.710533962	5.558935822	835.4784352	1.0438E-183	1.6382E-180	DOWN
AL590226.1	ENSG00000228401	lncRNA	-4.368796349	5.481076673	806.0043932	2.6706E-177	3.5927E-174	DOWN
LINC00968	ENSG00000246430	lncRNA	-4.35115031	6.995696994	803.3342904	1.0165E-176	1.1966E-173	DOWN
ADAMTS9-AS2	ENSG00000241684	lncRNA	-3.540566335	5.999604828	799.7895632	5.9953E-176	6.2731E-173	DOWN
AP000866.2	ENSG00000250073	lncRNA	-3.096088386	5.882706062	776.748859	6.1287E-171	5.7714E-168	DOWN
AL445307.1	ENSG00000228692	lncRNA	-4.132974377	3.271208926	775.972712	9.0391E-171	7.7383E-168	DOWN
AP001189.1	ENSG00000236304	lncRNA	-3.932332225	6.074444358	762.4268554	7.9687E-168	6.2534E-165	DOWN
HID1-AS1	ENSG00000263586	lncRNA	-3.994263898	4.434456108	740.3119165	5.1281E-163	3.7147E-160	DOWN
AC104984.5	ENSG00000266120	lncRNA	-4.563057355	3.801535773	711.1869679	1.1042E-156	7.4274E-154	DOWN
MIR3945HG	ENSG00000251230	lncRNA	-4.189172712	6.309750569	678.17012	1.6706E-149	1.0488E-146	DOWN
AC005884.1	ENSG00000267207	lncRNA	-3.832285369	3.450819301	632.2624889	1.6097E-139	9.4742E-137	DOWN
AC135012.3	ENSG00000268505	lncRNA	-5.037142515	4.536837925	631.5797232	2.2659E-139	1.2552E-136	DOWN
ADAMTS9-AS1	ENSG00000241158	lncRNA	-3.967794806	6.547263401	631.3712498	2.5153E-139	1.3159E-136	DOWN
LINC01082	ENSG00000269186	lncRNA	-4.46785271	3.724693212	617.165481	3.0921E-136	1.5326E-133	DOWN
AC011511.5	ENSG00000267607	lncRNA	-4.090299831	7.477506846	610.8669489	7.2475E-135	3.4125E-132	DOWN
FENDRR	ENSG00000268388	lncRNA	-4.032362908	9.814779118	597.606031	5.5527E-132	2.49E-129	DOWN
AC087521.1	ENSG00000244953	lncRNA	-3.785089222	5.580140384	596.3376593	1.0481E-131	4.4862E-129	DOWN
AC096921.2	ENSG00000261468	lncRNA	-2.923601034	6.317220191	594.1648744	3.1117E-131	1.274E-128	DOWN
AC018647.1	ENSG00000227544	lncRNA	-3.627990037	4.883595885	584.3721026	4.1982E-129	1.6473E-126	DOWN
SFTA1P	ENSG00000225383	lncRNA	-4.524749806	9.826637749	584.1268348	4.747E-129	1.7881E-126	DOWN
AC087854.1	ENSG00000251034	lncRNA	-2.13685595	6.560997794	579.4955972	4.8283E-128	1.7488E-125	DOWN
LINC02016	ENSG00000244215	lncRNA	-6.308519397	5.088367514	558.8683674	1.4818E-123	5.1682E-121	DOWN
AL133355.1	ENSG00000260461	lncRNA	-2.341917462	8.328150683	557.1209088	3.5557E-123	1.1958E-120	DOWN
AC112722.1	ENSG00000250410	lncRNA	-3.122136591	4.185365669	540.305975	1.6176E-119	5.2527E-117	DOWN
GATA6-AS1	ENSG00000266010	lncRNA	-3.205865407	5.726851078	522.4400958	1.2464E-115	3.9126E-113	DOWN
AC026369.3	ENSG00000256948	lncRNA	-4.200210069	6.241851385	513.2312545	1.2566E-113	3.8172E-111	DOWN
AC104211.2	ENSG00000253177	lncRNA	-4.11412679	3.142532605	506.9838256	2.8738E-112	8.457E-110	DOWN
AC105206.1	ENSG00000177725	lncRNA	-4.398125295	3.365799487	506.158105	4.3462E-112	1.2402E-109	DOWN
AL109741.1	ENSG00000225938	lncRNA	-3.063728141	4.798097602	503.804161	1.4134E-111	3.9147E-109	DOWN
LRRK2-DT	ENSG00000225342	lncRNA	-3.787911241	8.654794036	495.0550377	1.1322E-109	2.9615E-107	DOWN
ARHGEF2-AS1	ENSG00000224276	lncRNA	-4.225955135	3.863826944	494.2038906	1.7342E-109	4.4138E-107	DOWN
SMIM25	ENSG00000224397	lncRNA	-2.954241281	10.24223947	485.837257	1.1471E-107	2.7697E-105	DOWN
PCAT19	ENSG00000267107	lncRNA	-2.906705064	9.198028273	484.3598029	2.4047E-107	5.6614E-105	DOWN
LINC00607	ENSG00000235770	lncRNA	-2.986427453	6.17950833	471.9699684	1.1942E-104	2.743E-102	DOWN
AC006273.1	ENSG00000272473	lncRNA	-2.930631533	4.421578818	467.0279449	1.4207E-103	3.1855E-101	DOWN
AC026992.2	ENSG00000261634	lncRNA	-3.717688207	5.695303451	464.9667761	3.9907E-103	8.6126E-101	DOWN
AP001189.3	ENSG00000254810	lncRNA	-3.177637206	6.099402457	464.9501144	4.0241E-103	8.6126E-101	DOWN
LINC01645	ENSG00000224968	lncRNA	-3.909452493	3.457424123	462.0133393	1.7529E-102	3.66823E-100	DOWN
LINC00891	ENSG00000281852	lncRNA	-3.404925642	4.554579296	459.7756597	5.3791E-102	1.1012E-99	DOWN
AC236972.3	ENSG00000273877	lncRNA	-5.265688823	5.227487499	457.7854164	1.4582E-101	2.8152E-99	DOWN
ACOXL-AS1	ENSG00000204581	lncRNA	-2.634979583	4.876635854	457.7763736	1.4649E-101	2.8152E-99	DOWN
LINC01936	ENSG00000235997	lncRNA	-3.423824816	8.085500747	456.7190912	2.4882E-101	4.68621E-99	DOWN
LHFPL3-AS2	ENSG00000225329	lncRNA	-4.207754957	8.515054366	441.6242708	4.79671E-98	8.85699E-96	DOWN
AC011899.2	ENSG00000233038	lncRNA	-2.975435041	8.067919737	438.4636539	2.33784E-97	4.23375E-95	DOWN
LDLRAD4-AS1	ENSG00000267690	lncRNA	-3.736824623	3.125094407	432.9533707	3.69907E-96	6.57247E-94	DOWN
MIR497HG	ENSG00000267532	lncRNA	-2.05946801	6.364775318	422.5187353	6.90586E-94	1.16129E-91	DOWN
AL162511.1	ENSG00000258844	lncRNA	-4.280406099	6.228788455	417.7888437	7.39152E-93	1.2001E-90	DOWN
AL135960.1	ENSG00000226252	lncRNA	-3.266062924	4.540354347	408.0446889	9.76675E-91	1.55887E-88	DOWN
AC093278.2	ENSG00000261269	lncRNA	-2.394778131	8.097243917	406.4610509	2.1601E-90	3.39027E-88	DOWN
LINC00702	ENSG00000233117	lncRNA	-3.05535661	7.288970604	405.1377852	4.19296E-90	6.47297E-88	DOWN
LINC01290	ENSG00000260468	lncRNA	-2.341215108	4.756584927	404.5974189	5.49729E-90	8.34967E-88	DOWN
LINC02605	ENSG00000261618	lncRNA	-3.220094676	6.81707121	403.7355757	8.46752E-90	1.26569E-87	DOWN
AC010976.2	ENSG00000272789	lncRNA	-3.544172957	5.085099247	400.7917771	3.70318E-89	5.44889E-87	DOWN
PACRG-AS3	ENSG00000225683	lncRNA	-4.45916244	3.465546841	394.6152598	8.18737E-88	1.18616E-85	DOWN
AC147067.2	ENSG00000272783	lncRNA	-2.901400145	4.25552092	391.9980027	3.04027E-87	4.33792E-85	DOWN
AC003991.1	ENSG00000228113	lncRNA	-3.56250118	4.930251529	391.5555969	3.7951E-87	5.3341E-85	DOWN
AC025271.4	ENSG00000276772	lncRNA	-3.536288841	4.060112441	388.5921739	1.67635E-86	2.3215E-84	DOWN
AC008268.1	ENSG00000235584	lncRNA	-6.395981482	7.796939846	386.4136225	4.99626E-86	6.7214E-84	DOWN
AC119424.1	ENSG00000243384	lncRNA	-4.111386597	3.301715755	379.7346787	1.42143E-84	1.85911E-82	DOWN
AL445423.1	ENSG00000272823	lncRNA	-2.934732166	3.81508989	370.7773635	1.26747E-82	1.63504E-80	DOWN
AC023509.2	ENSG00000257550	lncRNA	-2.863710905	3.62278395	367.0829527	8.07853E-82	1.02805E-79	DOWN
RBPMS-AS1	ENSG00000254109	lncRNA	-2.75527776	7.129595483	361.9725938	1.04727E-80	1.29766E-78	DOWN
LINC01197	ENSG00000248441	lncRNA	-2.633087275	6.108938302	361.8964439	1.08803E-80	1.33065E-78	DOWN
KHDRBS2-OT	ENSG00000250686	lncRNA	-4.268991215	3.142139615	361.806461	1.13824E-80	1.37421E-78	DOWN
MED4-AS1	ENSG00000229111	lncRNA	-2.288397816	4.270256663	361.3384746	1.43925E-80	1.69418E-78	DOWN
AL445493.3	ENSG00000275392	lncRNA	-3.650178141	3.447099975	360.0902433	2.69112E-80	3.12868E-78	DOWN
AC127521.1	ENSG00000262823	lncRNA	-2.720612406	5.39993699	351.1229063	2.4133E-78	2.70549E-76	DOWN
TBX5-AS1	ENSG00000255399	lncRNA	-2.631660893	9.018759083	346.0785999	3.02757E-77	3.35419E-75	DOWN
AC015914.1	ENSG00000259351	lncRNA	-2.805033987	4.135157482	345.2752248	4.52946E-77	4.95975E-75	DOWN
AP001107.9	ENSG00000255468	lncRNA	-1.730680562	7.512949431	363.8035823	4.18193E-81	5.25083E-79	DOWN
PGM5-AS1	ENSG00000224958	lncRNA	-3.867893158	3.187982906	339.0377188	1.03381E-75	1.11901E-73	DOWN
LINC01352	ENSG00000238078	lncRNA	-2.785810583	4.528592741	338.6083467	1.28218E-75	1.37208E-73	DOWN
AC009806.1	ENSG00000254847	lncRNA	-2.679029129	3.64436475	337.0327721	2.82545E-75	2.98958E-73	DOWN
AC091588.3	ENSG00000266283	lncRNA	-2.943826965	4.112940085	336.5888624	3.52993E-75	3.69349E-73	DOWN
AC019193.2	ENSG00000272784	lncRNA	-2.749279068	3.502967799	335.8573587	5.09425E-75	5.27171E-73	DOWN
LINC01996	ENSG00000261863	lncRNA	-4.897788846	5.447340459	334.744803	8.8999E-75	9.10982E-73	DOWN
AC004947.1	ENSG00000233760	lncRNA	-4.015014103	5.267193433	332.7144227	2.46371E-74	2.46817E-72	DOWN
AC008669.1	ENSG00000260686	lncRNA	-2.076844916	6.872155349	332.5359398	2.6944E-74	2.67086E-72	DOWN
AP001528.1	ENSG00000255471	lncRNA	-2.502059608	5.280681389	331.4871111	4.55926E-74	4.47235E-72	DOWN
AC013553.3	ENSG00000277351	lncRNA	-2.443144448	4.485228835	329.9172101	1.00189E-73	9.72658E-72	DOWN
AC018529.1	ENSG00000275178	lncRNA	-2.78340049	3.472866792	326.1926937	6.48691E-73	6.10873E-71	DOWN
AC027288.1	ENSG00000257474	lncRNA	-3.906580678	5.181237435	320.8614127	9.40303E-72	8.51426E-70	DOWN
C5orf64	ENSG00000178722	lncRNA	-2.828321332	3.178611474	319.7287231	1.65955E-71	1.48838E-69	DOWN
LINC00656	ENSG00000233746	lncRNA	-3.34425262	4.330999297	314.8188157	1.94762E-70	1.69821E-68	DOWN
AL035409.1	ENSG00000230498	lncRNA	-2.591012826	4.376438443	310.723177	1.51945E-69	1.31272E-67	DOWN
LINC02555	ENSG00000260943	lncRNA	-3.893847821	6.821622316	305.753039	1.8383E-68	1.53197E-66	DOWN
AC010998.1	ENSG00000227307	lncRNA	-3.838290377	3.78359322	305.3250735	2.27851E-68	1.8658E-66	DOWN
AC026992.1	ENSG00000259504	lncRNA	-3.031737843	3.58083268	304.4906027	3.46293E-68	2.81124E-66	DOWN
AC105053.1	ENSG00000229498	lncRNA	-3.627716967	3.50620475	304.2380346	3.93068E-68	3.16369E-66	DOWN
AP000438.1	ENSG00000257002	lncRNA	-3.151174188	3.603873962	302.2867257	1.04611E-67	8.2171E-66	DOWN
AP002856.2	ENSG00000231698	lncRNA	-5.64727797	5.017804808	302.2848427	1.0471E-67	8.2171E-66	DOWN
AL354714.3	ENSG00000232188	lncRNA	-4.072765928	3.533335111	300.5007493	2.56257E-67	1.9461E-65	DOWN
AC005180.2	ENSG00000267505	lncRNA	-2.513692408	3.926102586	298.8882018	5.75435E-67	4.30455E-65	DOWN
VIPR1-AS1	ENSG00000232354	lncRNA	-2.416890527	5.943051528	298.8864126	5.75952E-67	4.30455E-65	DOWN
AC024257.1	ENSG00000258234	lncRNA	-3.558447278	2.935154874	298.4084907	7.31999E-67	5.42775E-65	DOWN
AP001972.1	ENSG00000254429	lncRNA	-3.113496941	3.186440863	296.4834131	1.92279E-66	1.40364E-64	DOWN
AC005180.1	ENSG00000267405	lncRNA	-2.756332919	3.50152441	294.7101817	4.68035E-66	3.36449E-64	DOWN
MAGI2-AS3	ENSG00000234456	lncRNA	-2.193285674	10.1610413	293.4253002	8.91721E-66	6.36162E-64	DOWN
AC005740.4	ENSG00000271871	lncRNA	-2.004010926	4.274239563	290.6992187	3.50109E-65	2.42425E-63	DOWN
PGM5P4-AS1	ENSG00000231943	lncRNA	-3.322342508	3.318127282	289.1403903	7.65347E-65	5.22266E-63	DOWN
AL136369.1	ENSG00000228027	lncRNA	-5.000483728	3.251729557	287.5724929	1.68072E-64	1.13053E-62	DOWN
LINC02785	ENSG00000226822	lncRNA	-2.770340406	4.025759646	285.9081102	3.87404E-64	2.51599E-62	DOWN
AC095050.1	ENSG00000248551	lncRNA	-4.808848865	3.670163055	283.4371539	1.33843E-63	8.51623E-62	DOWN
AC104984.2	ENSG00000264125	lncRNA	-3.498775763	3.332191502	282.3315767	2.33084E-63	1.47312E-61	DOWN
LINC01852	ENSG00000236914	lncRNA	-1.747542392	6.574198049	309.4995363	2.80703E-69	2.40308E-67	DOWN
LINC01863	ENSG00000253959	lncRNA	-4.596647695	3.830048267	278.314378	1.74955E-62	1.09109E-60	DOWN
STARD13-AS	ENSG00000236581	lncRNA	-2.773338096	3.982988414	276.0467931	5.45871E-62	3.38189E-60	DOWN
AL731557.1	ENSG00000225936	lncRNA	-2.985928257	3.214282455	275.5018838	7.17532E-62	4.41634E-60	DOWN
LINC02817	ENSG00000234754	lncRNA	-3.198276747	3.106935537	275.3644758	7.68753E-62	4.70087E-60	DOWN
AC243960.3	ENSG00000268355	lncRNA	-2.457466262	4.916901145	274.9226031	9.59587E-62	5.82996E-60	DOWN
AC010776.3	ENSG00000273664	lncRNA	-4.354135466	2.534957736	273.6298601	1.83576E-61	1.08726E-59	DOWN
AC004982.1	ENSG00000272732	lncRNA	-2.188684947	5.427446877	271.5479765	5.21841E-61	3.05228E-59	DOWN
AL033519.4	ENSG00000228559	lncRNA	-3.5385383	4.920907991	271.4278223	5.54274E-61	3.22197E-59	DOWN
AP002761.3	ENSG00000257038	lncRNA	-2.141079874	5.336695878	271.1151255	6.48447E-61	3.72343E-59	DOWN
AC084398.2	ENSG00000257202	lncRNA	-3.21600003	3.331264052	269.2900484	1.62047E-60	9.1377E-59	DOWN
AC013457.1	ENSG00000259094	lncRNA	-4.857807357	7.035295919	268.4923207	2.41827E-60	1.34751E-58	DOWN
AL139041.1	ENSG00000271631	lncRNA	-2.209893323	4.299228875	266.4405794	6.77155E-60	3.75104E-58	DOWN
AC090559.1	ENSG00000255197	lncRNA	-2.289489196	7.503281791	264.8946503	1.47108E-59	7.87112E-58	DOWN
LINC01836	ENSG00000267530	lncRNA	-2.582687359	6.296336111	264.1822144	2.10339E-59	1.11908E-57	DOWN
AC002398.2	ENSG00000267328	lncRNA	-3.282466289	2.806862054	260.9612615	1.05922E-58	5.54148E-57	DOWN
ZEB2-AS1	ENSG00000238057	lncRNA	-2.003710927	4.703661143	259.3504086	2.37745E-58	1.23693E-56	DOWN
BCRP3	ENSG00000215481	lncRNA	-2.285906016	6.353806836	258.3459537	3.93607E-58	2.03659E-56	DOWN
MIR22HG	ENSG00000186594	lncRNA	-1.883936149	11.18148731	297.5001818	1.15453E-66	8.49391E-65	DOWN
AC096531.2	ENSG00000237413	lncRNA	-3.957262753	5.758266693	256.8809353	8.21133E-58	4.17979E-56	DOWN
AC011346.1	ENSG00000247199	lncRNA	-1.971408078	4.800368231	296.4446866	1.96051E-66	1.42016E-64	DOWN
AC096564.1	ENSG00000245293	lncRNA	-2.361824297	3.540494044	255.7346411	1.45979E-57	7.35127E-56	DOWN
AC007405.2	ENSG00000234350	lncRNA	-2.715291049	5.862146439	254.7585033	2.38277E-57	1.19354E-55	DOWN
AC011899.3	ENSG00000272839	lncRNA	-2.631158305	4.282437973	254.0502359	3.4E-57	1.68515E-55	DOWN
LINC02038	ENSG00000229155	lncRNA	-3.051366284	5.652649621	253.3356029	4.86706E-57	2.39964E-55	DOWN
AC105914.2	ENSG00000250431	lncRNA	-4.540899339	2.857277587	250.0877874	2.48486E-56	1.20618E-54	DOWN
AC025280.1	ENSG00000260859	lncRNA	-3.200708969	2.694573975	249.3539777	3.59153E-56	1.73443E-54	DOWN
CADM3-AS1	ENSG00000225670	lncRNA	-3.217740733	5.629148599	248.710408	4.96118E-56	2.38365E-54	DOWN
LINC02489	ENSG00000255007	lncRNA	-3.802547609	5.033693983	248.4559116	5.63727E-56	2.69473E-54	DOWN
AL136369.2	ENSG00000231496	lncRNA	-3.640950541	2.30408323	248.2589834	6.22303E-56	2.95971E-54	DOWN
AC093772.1	ENSG00000248491	lncRNA	-3.257290433	3.840562095	247.321641	9.96227E-56	4.71431E-54	DOWN
AL357054.4	ENSG00000272463	lncRNA	-2.305120615	6.857551322	247.2372067	1.03936E-55	4.89383E-54	DOWN
AC002066.1	ENSG00000237813	lncRNA	-2.666077186	5.030022832	246.9101401	1.22482E-55	5.73839E-54	DOWN
AC079467.1	ENSG00000250978	lncRNA	-4.145362393	6.244018251	246.3460803	1.62574E-55	7.54166E-54	DOWN
LINC00163	ENSG00000234880	lncRNA	-3.655092882	4.181482785	246.3189796	1.64801E-55	7.60749E-54	DOWN
AL135999.3	ENSG00000274002	lncRNA	-3.985875364	5.720208032	246.2894	1.67266E-55	7.68363E-54	DOWN
AC092384.1	ENSG00000205018	lncRNA	-2.322763065	3.388401618	245.4073349	2.60447E-55	1.19059E-53	DOWN
AC104938.1	ENSG00000260037	lncRNA	-1.88035691	4.232293557	283.4782288	1.31113E-63	8.39927E-62	DOWN
AC027277.2	ENSG00000260310	lncRNA	-2.72427957	4.105856168	245.1939108	2.89902E-55	1.31884E-53	DOWN
AP003548.1	ENSG00000253105	lncRNA	-3.099865969	2.8077592	242.6422759	1.04372E-54	4.70274E-53	DOWN
LINC02861	ENSG00000262185	lncRNA	-2.519670031	5.681260302	234.2947296	6.89875E-53	3.03577E-51	DOWN
LINC02185	ENSG00000262097	lncRNA	-3.131866382	5.484188745	234.0096067	7.96061E-53	3.45461E-51	DOWN
AP000821.1	ENSG00000261257	lncRNA	-3.79845081	2.570897905	232.9590387	1.3491E-52	5.80112E-51	DOWN
SFTPD-AS1	ENSG00000273372	lncRNA	-2.595584708	3.668675067	232.9330425	1.36682E-52	5.85062E-51	DOWN
HHIP-AS1	ENSG00000248890	lncRNA	-2.658205541	7.751726605	231.8894568	2.30829E-52	9.74762E-51	DOWN
LINC00844	ENSG00000237949	lncRNA	-3.709531206	2.809013219	230.7243766	4.14352E-52	1.74194E-50	DOWN
AC093510.2	ENSG00000260871	lncRNA	-2.386946585	3.504318407	229.8362144	6.47234E-52	2.70889E-50	DOWN
APOA1-AS	ENSG00000235910	lncRNA	-1.923197065	3.683402202	273.8239329	1.66541E-61	9.98927E-60	DOWN
LINC01985	ENSG00000227260	lncRNA	-3.319501631	2.77520715	228.8166447	1.07998E-51	4.48025E-50	DOWN
AC024337.2	ENSG00000273771	lncRNA	-2.199140503	4.701129707	228.0961227	1.55079E-51	6.40518E-50	DOWN
AC106028.4	ENSG00000274215	lncRNA	-2.231828018	3.997400118	227.9959219	1.63082E-51	6.70631E-50	DOWN
AL355304.1	ENSG00000232618	lncRNA	-2.216334546	4.002923546	227.1716967	2.46697E-51	1.01007E-49	DOWN
LINC02679	ENSG00000226676	lncRNA	-2.63861762	2.718134476	226.5415093	3.38537E-51	1.37414E-49	DOWN
CARMN	ENSG00000249669	lncRNA	-1.953045237	6.962887857	271.2677654	6.00631E-61	3.47003E-59	DOWN
AC092652.1	ENSG00000257277	lncRNA	-3.040968576	2.634146778	226.131415	4.15956E-51	1.67395E-49	DOWN
LINC01412	ENSG00000232606	lncRNA	-2.792935357	2.850955981	225.5175822	5.6614E-51	2.26866E-49	DOWN
AC037198.2	ENSG00000278621	lncRNA	-2.636001166	4.323722411	225.3717164	6.09169E-51	2.43074E-49	DOWN
AC007998.3	ENSG00000267583	lncRNA	-2.106178309	5.720777496	224.8019331	8.10979E-51	3.20882E-49	DOWN
ADAMTSL4-AS1	ENSG00000203804	lncRNA	-1.976181092	5.669031463	269.1876713	1.7059E-60	9.56218E-59	DOWN
AC108134.3	ENSG00000262370	lncRNA	-2.071539925	6.63547711	224.5331997	9.28158E-51	3.6571E-49	DOWN
AC007671.1	ENSG00000274624	lncRNA	-2.481086688	4.033418327	223.937401	1.2519E-50	4.89176E-49	DOWN
AL049871.1	ENSG00000258943	lncRNA	-2.228306656	3.475099719	221.9572996	3.38419E-50	1.29549E-48	DOWN
AL021707.2	ENSG00000228274	lncRNA	1.973000081	8.220226612	266.0515839	8.23138E-60	4.50668E-58	UP
AC093567.1	ENSG00000267764	lncRNA	-2.352192027	3.530791518	218.449564	1.97051E-49	7.42252E-48	DOWN
MAMDC2-AS1	ENSG00000204706	lncRNA	-1.933321085	5.59902809	265.1765837	1.27699E-59	6.91114E-58	DOWN
RARA-AS1	ENSG00000265666	lncRNA	-1.539398264	7.790857978	265.1457915	1.29687E-59	6.97867E-58	DOWN
LINC02757	ENSG00000255363	lncRNA	-2.736425983	2.721808523	218.1113602	2.33535E-49	8.76175E-48	DOWN
AC105384.1	ENSG00000249706	lncRNA	-2.53512944	3.765038807	216.5792595	5.04151E-49	1.84015E-47	DOWN
AC090796.1	ENSG00000253821	lncRNA	-3.791725965	3.906321646	216.1566086	6.23388E-49	2.26658E-47	DOWN
HLX-AS1	ENSG00000257551	lncRNA	-2.679916184	3.207760233	215.6337046	8.10637E-49	2.92482E-47	DOWN
AL157895.2	ENSG00000233968	lncRNA	-2.39631054	5.760328631	215.4945195	8.69339E-49	3.11276E-47	DOWN
AC006238.1	ENSG00000272799	lncRNA	-2.108881517	3.940626656	213.4485962	2.42945E-48	8.56859E-47	DOWN
AC092071.1	ENSG00000269353	lncRNA	-3.73630876	5.122970054	213.3979876	2.492E-48	8.75642E-47	DOWN
PRDM16-DT	ENSG00000177133	lncRNA	-2.603654558	6.596406952	213.1182236	2.86801E-48	1.00402E-46	DOWN
AP001094.2	ENSG00000265413	lncRNA	-2.10976135	4.936957373	209.7488186	1.55836E-47	5.37547E-46	DOWN
LINC02033	ENSG00000279727	lncRNA	-2.008286925	3.647814796	209.065621	2.19646E-47	7.54892E-46	DOWN
AC135178.2	ENSG00000226871	lncRNA	-2.882629683	2.804913469	208.6081114	2.76402E-47	9.46501E-46	DOWN
AC079210.1	ENSG00000267461	lncRNA	-2.425159281	4.122193568	204.5173017	2.15829E-46	7.2848E-45	DOWN
AL354714.1	ENSG00000198358	lncRNA	-3.276682138	5.160898972	203.9161677	2.91929E-46	9.78325E-45	DOWN
AC093010.3	ENSG00000259976	lncRNA	-1.76099879	9.732604507	254.3968395	2.85708E-57	1.42355E-55	DOWN
LINC00472	ENSG00000233237	lncRNA	-2.151659038	6.18891091	203.6152205	3.39582E-46	1.12998E-44	DOWN
AL445426.1	ENSG00000231246	lncRNA	-2.255046978	3.518164969	203.5354307	3.53472E-46	1.17206E-44	DOWN
AC022164.1	ENSG00000260695	lncRNA	-2.456566271	5.089445871	202.7062548	5.36149E-46	1.77155E-44	DOWN
MEF2C-AS1	ENSG00000248309	lncRNA	-2.2127328	5.036396303	202.0716781	7.37491E-46	2.41984E-44	DOWN
AC091806.1	ENSG00000236393	lncRNA	-2.49431503	4.07625996	201.4841301	9.90757E-46	3.20617E-44	DOWN
AC104237.3	ENSG00000276668	lncRNA	-2.744019971	3.679925354	200.0339094	2.0532E-45	6.55424E-44	DOWN
LINC00671	ENSG00000213373	lncRNA	-2.317378669	3.365510514	199.5937467	2.56145E-45	8.09435E-44	DOWN
AC130456.2	ENSG00000259925	lncRNA	-3.134744576	5.658572267	199.0445545	3.37547E-45	1.0631E-43	DOWN
AC005358.1	ENSG00000265489	lncRNA	-2.762636348	2.75331305	198.3001678	4.9066E-45	1.53507E-43	DOWN
AC024909.1	ENSG00000274021	lncRNA	-2.219729368	5.814509863	197.3171512	8.04098E-45	2.50735E-43	DOWN
AC006159.1	ENSG00000235427	lncRNA	-2.924457002	2.897196766	196.2489206	1.37543E-44	4.26067E-43	DOWN
SLC14A2-AS1	ENSG00000267097	lncRNA	-2.732311562	2.854899335	196.2062822	1.40522E-44	4.33868E-43	DOWN
AC093726.1	ENSG00000272760	lncRNA	-1.463369452	7.455975588	246.3667537	1.60895E-55	7.50074E-54	DOWN
LINC00924	ENSG00000259134	lncRNA	-2.371624786	5.536523798	195.1836678	2.34923E-44	7.2061E-43	DOWN
AC011944.1	ENSG00000177699	lncRNA	-2.592941636	5.81122795	194.3889555	3.50246E-44	1.07086E-42	DOWN
SILC1	ENSG00000232044	lncRNA	-3.808725811	4.685054211	194.2178923	3.81688E-44	1.16322E-42	DOWN
AC129507.2	ENSG00000262294	lncRNA	-2.890852156	4.313353367	188.7923924	5.83351E-43	1.70075E-41	DOWN
LINC00670	ENSG00000179136	lncRNA	-3.431733062	2.894941796	187.9686661	8.82551E-43	2.54938E-41	DOWN
LINC00710	ENSG00000229240	lncRNA	-3.62499665	2.390393375	187.5328345	1.0987E-42	3.16405E-41	DOWN
AC092809.3	ENSG00000232628	lncRNA	-2.681608669	4.230804234	186.4588936	1.88502E-42	5.37916E-41	DOWN
AC104237.2	ENSG00000275612	lncRNA	-2.899047691	3.338849166	186.3431509	1.99794E-42	5.68417E-41	DOWN
AC011444.3	ENSG00000267299	lncRNA	-2.439855006	2.608655325	186.1782155	2.17064E-42	6.1569E-41	DOWN
WDFY3-AS2	ENSG00000180769	lncRNA	-1.707094496	7.718262331	237.1691318	1.62921E-53	7.2369E-52	DOWN
AC123595.1	ENSG00000234292	lncRNA	-2.122265636	4.725618362	186.0996564	2.25807E-42	6.38566E-41	DOWN
LMO7DN	ENSG00000178734	lncRNA	-2.391619518	3.698523712	186.017149	2.35369E-42	6.63613E-41	DOWN
AC005277.2	ENSG00000277621	lncRNA	-2.432181368	2.746848179	185.9127616	2.48049E-42	6.97276E-41	DOWN
AC107959.1	ENSG00000245025	lncRNA	-1.759213493	6.355512664	234.0467515	7.81351E-53	3.40647E-51	DOWN
AC226101.1	ENSG00000231536	lncRNA	-2.939048	2.598228672	184.2573094	5.7008E-42	1.5883E-40	DOWN
LINC01108	ENSG00000226673	lncRNA	-3.153136045	5.32196249	183.544223	8.15856E-42	2.25968E-40	DOWN
AC012409.3	ENSG00000277135	lncRNA	-2.352520652	3.46984509	183.0761414	1.0323E-41	2.84244E-40	DOWN
LINC02104	ENSG00000271334	lncRNA	-2.404167581	3.841744273	181.1063672	2.77881E-41	7.49802E-40	DOWN
AC092691.1	ENSG00000239268	lncRNA	-3.990043687	3.951224711	180.9635285	2.9857E-41	7.98759E-40	DOWN
AC018755.4	ENSG00000273837	lncRNA	-2.2648726	5.706065984	179.4436929	6.41041E-41	1.70528E-39	DOWN
AL365361.1	ENSG00000259834	lncRNA	-2.268156891	9.028391325	176.4521521	2.8847E-40	7.46298E-39	DOWN
LINC02471	ENSG00000223914	lncRNA	-3.435495797	6.010728645	172.5281937	2.07495E-39	5.14205E-38	DOWN
PARAL1	ENSG00000243961	lncRNA	-3.460685264	6.696452634	172.425619	2.18478E-39	5.40003E-38	DOWN
LINC00551	ENSG00000272274	lncRNA	-2.628874005	5.305466997	171.9711453	2.74576E-39	6.69866E-38	DOWN
AC092068.1	ENSG00000267214	lncRNA	-2.4759059	2.41699814	171.7674048	3.042E-39	7.38312E-38	DOWN
AC022217.3	ENSG00000253295	lncRNA	-2.425673536	2.766930257	170.7653788	5.03503E-39	1.20649E-37	DOWN
LINC02147	ENSG00000249797	lncRNA	-2.634871051	3.159087432	170.4648299	5.85658E-39	1.39978E-37	DOWN
AC026780.2	ENSG00000249984	lncRNA	-2.914448397	2.254679886	167.9311983	2.09425E-38	4.89369E-37	DOWN
AL031599.1	ENSG00000224228	lncRNA	-2.49025134	3.101977823	167.5630373	2.52026E-38	5.86007E-37	DOWN
LINC02863	ENSG00000238160	lncRNA	-2.043807662	3.471645362	166.3758719	4.5789E-38	1.05427E-36	DOWN
LINC01165	ENSG00000229081	lncRNA	-2.639308849	3.149662545	166.2915682	4.77723E-38	1.09458E-36	DOWN
AC068700.1	ENSG00000260398	lncRNA	-2.172311235	5.386493498	166.2548128	4.86637E-38	1.1123E-36	DOWN
LINC02126	ENSG00000259847	lncRNA	-2.432741127	4.22207998	165.5638519	6.88873E-38	1.56316E-36	DOWN
AC009974.1	ENSG00000272555	lncRNA	-2.099337256	4.058086551	164.593775	1.12215E-37	2.51601E-36	DOWN
AC105389.2	ENSG00000249216	lncRNA	-2.414918008	3.377068423	164.1190752	1.42478E-37	3.17943E-36	DOWN
LINC02289	ENSG00000258819	lncRNA	-2.200812282	5.63704378	163.2646228	2.18983E-37	4.852E-36	DOWN
ELN-AS1	ENSG00000232415	lncRNA	-2.66797925	6.221900956	162.623198	3.0237E-37	6.63735E-36	DOWN
MYO16-AS1	ENSG00000236242	lncRNA	-3.019479111	5.57743475	161.6504033	4.93249E-37	1.06535E-35	DOWN
AC010776.2	ENSG00000267774	lncRNA	-3.838344772	4.258276122	160.8606184	7.33866E-37	1.55649E-35	DOWN
AC084880.3	ENSG00000256609	lncRNA	-3.130708232	3.210457303	160.5608539	8.53316E-37	1.79769E-35	DOWN
AC021016.2	ENSG00000261338	lncRNA	-1.744515664	7.750838429	223.6175862	1.47002E-50	5.6968E-49	DOWN
AC109361.2	ENSG00000250740	lncRNA	-2.264265818	3.824160762	158.580441	2.31107E-36	4.78315E-35	DOWN
Z82246.1	ENSG00000236054	lncRNA	-3.385240729	2.958229357	158.5729884	2.31975E-36	4.79059E-35	DOWN
AC130456.1	ENSG00000259871	lncRNA	-2.795856732	2.910995547	158.223098	2.76626E-36	5.67536E-35	DOWN
AP003064.2	ENSG00000255446	lncRNA	-2.791016217	4.075131657	158.041627	3.03072E-36	6.2044E-35	DOWN
AC012511.1	ENSG00000272564	lncRNA	-2.074690154	4.077223101	157.9977558	3.09836E-36	6.32911E-35	DOWN
AL512328.1	ENSG00000244137	lncRNA	-2.236271074	3.501565511	157.6944603	3.60914E-36	7.35654E-35	DOWN
AL445430.2	ENSG00000242753	lncRNA	-3.255325311	2.554820872	156.7060149	5.93458E-36	1.19927E-34	DOWN
TMEM108-AS1	ENSG00000251011	lncRNA	-3.006076932	2.524082034	154.7781691	1.56556E-35	3.07144E-34	DOWN
AC129507.3	ENSG00000262558	lncRNA	-2.641443503	3.844204569	154.3483437	1.94358E-35	3.78938E-34	DOWN
AC109587.1	ENSG00000244513	lncRNA	-1.049713018	6.820432074	217.7313979	2.82641E-49	1.05203E-47	DOWN
AL391834.2	ENSG00000273226	lncRNA	-1.545745016	6.447970782	217.1417744	3.80061E-49	1.40907E-47	DOWN
AC093495.1	ENSG00000228242	lncRNA	-1.331156484	7.223854497	217.0696352	3.94085E-49	1.45533E-47	DOWN
PAXIP1-AS2	ENSG00000214106	lncRNA	-1.295252024	8.744444498	216.8802958	4.33403E-49	1.59428E-47	DOWN
AL034397.3	ENSG00000274536	lncRNA	-2.204201516	7.469160473	153.7758569	2.59247E-35	5.04406E-34	DOWN
AP001094.1	ENSG00000263970	lncRNA	-2.276706534	2.405519439	153.1702344	3.51616E-35	6.79911E-34	DOWN
AL109659.2	ENSG00000272491	lncRNA	-2.001615004	4.179431632	152.8356873	4.16086E-35	8.02927E-34	DOWN
LINC00315	ENSG00000184274	lncRNA	-1.951296012	3.758836501	215.7678093	7.57831E-49	2.7448E-47	DOWN
TARID	ENSG00000227954	lncRNA	-2.566310944	6.442800826	152.2028818	5.72117E-35	1.09952E-33	DOWN
AC111152.2	ENSG00000259647	lncRNA	-1.970753053	3.617986452	215.575263	8.34786E-49	3.00045E-47	DOWN
AC004540.2	ENSG00000225792	lncRNA	-2.422112217	5.872550363	151.9301909	6.56271E-35	1.25612E-33	DOWN
AC134312.1	ENSG00000205037	lncRNA	-2.417609786	4.252455246	151.3660535	8.71729E-35	1.66176E-33	DOWN
LINC00940	ENSG00000235049	lncRNA	-2.970707027	2.870307414	151.1286601	9.82353E-35	1.86508E-33	DOWN
AC002451.1	ENSG00000231170	lncRNA	-2.542780156	3.522544241	150.8194393	1.14776E-34	2.1617E-33	DOWN
AC006994.2	ENSG00000279317	lncRNA	-2.456498994	2.789464052	150.375785	1.4349E-34	2.67574E-33	DOWN
LINC00261	ENSG00000259974	lncRNA	-3.387568796	8.953419237	149.7196236	1.99638E-34	3.70077E-33	DOWN
AP002954.1	ENSG00000255422	lncRNA	-2.212327567	4.949558785	148.8014544	3.16913E-34	5.81748E-33	DOWN
AC053503.3	ENSG00000234638	lncRNA	-2.988558921	2.320381438	146.3186167	1.10583E-33	1.97601E-32	DOWN
PTCSC3	ENSG00000259104	lncRNA	-2.540985437	4.429360938	145.0061311	2.14102E-33	3.76859E-32	DOWN
C8orf34-AS1	ENSG00000248801	lncRNA	-2.932389963	8.410442481	144.4017677	2.90236E-33	5.08967E-32	DOWN
AC046195.1	ENSG00000253288	lncRNA	-3.312339445	6.261482755	144.0355883	3.48988E-33	6.08596E-32	DOWN
AC114291.1	ENSG00000249201	lncRNA	-3.82703247	4.064283495	143.2680111	5.13608E-33	8.85833E-32	DOWN
LINC02435	ENSG00000251526	lncRNA	-2.390772916	2.557869891	142.4528888	7.74205E-33	1.32558E-31	DOWN
LINC01031	ENSG00000232077	lncRNA	-2.265293999	3.276083091	142.0088926	9.68137E-33	1.64863E-31	DOWN
AC012557.1	ENSG00000271843	lncRNA	-1.33738522	4.646980082	207.8338364	4.07824E-47	1.38645E-45	DOWN
AL162408.1	ENSG00000229206	lncRNA	-3.249416473	2.452293562	141.8397647	1.05419E-32	1.79193E-31	DOWN
AC245884.11	ENSG00000275210	lncRNA	-2.112788195	3.499545881	141.7602125	1.09727E-32	1.8618E-31	DOWN
AC016910.2	ENSG00000232377	lncRNA	-2.031107821	2.612078435	141.6237141	1.17533E-32	1.98709E-31	DOWN
AC104260.1	ENSG00000273923	lncRNA	-2.504868618	2.375802694	141.3351487	1.35912E-32	2.29369E-31	DOWN
AL591178.1	ENSG00000225315	lncRNA	-3.188684352	3.728096375	139.5790298	3.29057E-32	5.40791E-31	DOWN
LINC00211	ENSG00000237803	lncRNA	-2.602110347	3.446569494	138.2479781	6.43216E-32	1.04795E-30	DOWN
AL132857.1	ENSG00000257520	lncRNA	-3.604392859	3.633381776	137.5634057	9.07973E-32	1.46662E-30	DOWN
LMO7DN-IT1	ENSG00000223458	lncRNA	-2.311312773	3.115815973	137.0570826	1.17168E-31	1.87648E-30	DOWN
LINC01624	ENSG00000227508	lncRNA	-2.261765306	3.976351197	136.9527874	1.23486E-31	1.97432E-30	DOWN
AL078645.1	ENSG00000230470	lncRNA	-2.116737942	2.855382436	135.7300185	2.28592E-31	3.63623E-30	DOWN
AC015726.1	ENSG00000270091	lncRNA	-1.447420111	6.186527535	202.0240874	7.55338E-46	2.4698E-44	DOWN
GNA14-AS1	ENSG00000231373	lncRNA	-2.594512505	2.367423095	135.0555646	3.21057E-31	5.08989E-30	DOWN
AC104836.1	ENSG00000273487	lncRNA	-1.903461804	3.867371054	201.7366717	8.72688E-46	2.83383E-44	DOWN
AC078942.1	ENSG00000225365	lncRNA	-2.682912773	2.897890828	134.043155	5.34607E-31	8.39066E-30	DOWN
LINC02265	ENSG00000249241	lncRNA	-2.367834732	4.102095303	133.3937479	7.41466E-31	1.15031E-29	DOWN
AC027601.3	ENSG00000262115	lncRNA	-1.774705013	4.516438419	200.6506099	1.50611E-45	4.84061E-44	DOWN
SMAD9-IT1	ENSG00000236711	lncRNA	-2.049788157	3.094083661	132.8855552	9.57769E-31	1.46655E-29	DOWN
AC027449.1	ENSG00000273348	lncRNA	-2.079870649	3.018445126	132.3899332	1.22937E-30	1.8733E-29	DOWN
AC245128.3	ENSG00000268734	lncRNA	-2.091585684	5.830284868	129.9702552	4.15964E-30	6.22756E-29	DOWN
AP001189.5	ENSG00000255479	lncRNA	-2.191851258	2.655244152	129.5082236	5.24985E-30	7.78549E-29	DOWN
AC011625.1	ENSG00000223436	lncRNA	-2.515348402	2.331853129	129.4976406	5.27792E-30	7.8148E-29	DOWN
PGM5P3-AS1	ENSG00000277631	lncRNA	-2.960116751	3.562600843	129.1101378	6.41577E-30	9.4402E-29	DOWN
AC007743.1	ENSG00000233251	lncRNA	-2.1017217	7.49267789	128.8044143	7.48416E-30	1.09438E-28	DOWN
AC130456.3	ENSG00000260592	lncRNA	-2.240244717	4.005727186	128.4084453	9.13661E-30	1.32982E-28	DOWN
FO393415.1	ENSG00000175967	lncRNA	-2.36518288	3.982656183	128.2508258	9.89178E-30	1.43751E-28	DOWN
ANKRD44-AS1	ENSG00000231621	lncRNA	-2.758664061	5.991028985	128.1303892	1.05106E-29	1.52274E-28	DOWN
AC010329.1	ENSG00000268416	lncRNA	-2.801255331	7.251349049	127.1985309	1.68089E-29	2.41295E-28	DOWN
NR4A1AS	ENSG00000259884	lncRNA	-2.056007018	5.923563342	126.17137	2.82045E-29	4.01818E-28	DOWN
Z97989.1	ENSG00000255389	lncRNA	-1.569590971	6.36681997	195.235204	2.28917E-44	7.04481E-43	DOWN
SYNE1-AS1	ENSG00000234577	lncRNA	-2.525410708	2.408998592	125.6889137	3.59668E-29	5.10089E-28	DOWN
NAV2-AS2	ENSG00000254453	lncRNA	-2.503593648	4.041273564	125.1083265	4.81908E-29	6.76324E-28	DOWN
LINC00892	ENSG00000233093	lncRNA	-2.072239972	5.389511403	124.994411	5.10382E-29	7.15219E-28	DOWN
TTC39A-AS1	ENSG00000261664	lncRNA	-2.090562502	4.911426574	123.5898347	1.03588E-28	1.43244E-27	DOWN
AL133304.2	ENSG00000257826	lncRNA	-3.943850952	3.333338829	123.5404356	1.062E-28	1.4664E-27	DOWN
AC013275.1	ENSG00000231013	lncRNA	-2.560423642	5.119684382	122.8803804	1.48115E-28	2.03027E-27	DOWN
AC064805.2	ENSG00000264659	lncRNA	-2.471057261	2.302497448	122.6852188	1.63424E-28	2.23039E-27	DOWN
LINC02828	ENSG00000224164	lncRNA	-2.018429291	3.308794468	122.0792144	2.21803E-28	2.99673E-27	DOWN
RMST	ENSG00000255794	lncRNA	-3.374628005	4.491556829	121.3334239	3.23015E-28	4.32079E-27	DOWN
LINC02596	ENSG00000233431	lncRNA	-2.479294218	2.473656903	120.2956706	5.45009E-28	7.2185E-27	DOWN
LINC01331	ENSG00000248673	lncRNA	-3.127791999	2.567831312	119.0770701	1.00738E-27	1.3103E-26	DOWN
AC096637.3	ENSG00000231057	lncRNA	-2.372704403	5.005639461	118.8311408	1.14035E-27	1.47916E-26	DOWN
UMODL1-AS1	ENSG00000184385	lncRNA	-2.958597161	5.456086173	117.7576483	1.95922E-27	2.52049E-26	DOWN
AC093484.2	ENSG00000264739	lncRNA	-2.202141771	2.473493164	116.7106128	3.32164E-27	4.19864E-26	DOWN
AC005901.1	ENSG00000267137	lncRNA	-2.298707509	2.581297285	116.6434872	3.43599E-27	4.33736E-26	DOWN
AL592114.3	ENSG00000231691	lncRNA	-2.67897344	2.819721006	115.8576992	5.10654E-27	6.35249E-26	DOWN
AC004832.1	ENSG00000181123	lncRNA	-2.845708467	5.674443663	114.7075832	9.12015E-27	1.11683E-25	DOWN
LINC00840	ENSG00000226808	lncRNA	-2.467870059	3.626883644	114.0230712	1.28801E-26	1.54907E-25	DOWN
AC048382.5	ENSG00000275120	lncRNA	-1.54076264	4.078883351	188.3981941	7.11178E-43	2.06067E-41	DOWN
AC091588.1	ENSG00000264012	lncRNA	-2.216314459	2.808218516	112.9251905	2.24072E-26	2.66089E-25	DOWN
AC005753.1	ENSG00000278925	lncRNA	-2.041714252	3.276885272	112.2874173	3.09091E-26	3.63839E-25	DOWN
LSINCT5	ENSG00000281560	lncRNA	-2.742579136	3.095798606	111.3744553	4.89865E-26	5.7163E-25	DOWN
HHATL-AS1	ENSG00000230970	lncRNA	-2.996064494	3.446134966	111.1133527	5.58824E-26	6.48084E-25	DOWN
AL451069.2	ENSG00000231705	lncRNA	-2.008091687	3.264069818	110.201045	8.85399E-26	1.01929E-24	DOWN
AC007663.2	ENSG00000249923	lncRNA	-2.231065048	3.690616132	109.1922131	1.47288E-25	1.67109E-24	DOWN
AL035530.1	ENSG00000226032	lncRNA	-2.079810561	3.384500814	108.1947385	2.43626E-25	2.72797E-24	DOWN
AC020763.1	ENSG00000260156	lncRNA	-2.021976299	3.019540474	108.1893872	2.44284E-25	2.7321E-24	DOWN
TMEM252-DT	ENSG00000226337	lncRNA	-2.825938334	2.385223439	107.1200125	4.19011E-25	4.62583E-24	DOWN
LINC01099	ENSG00000251504	lncRNA	-2.019192423	3.167223195	106.5725337	5.52334E-25	6.06216E-24	DOWN
AP000915.1	ENSG00000264514	lncRNA	-2.442514628	2.349814259	105.7458641	8.38246E-25	9.08373E-24	DOWN
SRGAP3-AS2	ENSG00000228723	lncRNA	-3.264836609	7.474777378	105.5391215	9.30427E-25	1.00595E-23	DOWN
AC090844.3	ENSG00000265799	lncRNA	-2.336397056	3.148522414	105.415833	9.90156E-25	1.06808E-23	DOWN
AC078925.1	ENSG00000256810	lncRNA	-2.446872639	2.405946314	104.9120419	1.2768E-24	1.37099E-23	DOWN
LINC01506	ENSG00000234506	lncRNA	-2.181227043	4.272547367	104.2925475	1.74544E-24	1.85517E-23	DOWN
AC011365.3	ENSG00000254192	lncRNA	-2.12135709	2.99133877	104.2070335	1.82243E-24	1.93263E-23	DOWN
AC021546.1	ENSG00000254041	lncRNA	-2.299933624	2.573459911	102.7942399	3.71829E-24	3.85629E-23	DOWN
AC060234.3	ENSG00000241577	lncRNA	-2.319428707	2.262549085	100.4548689	1.21126E-23	1.21603E-22	DOWN
AL357093.1	ENSG00000258699	lncRNA	-2.431518697	2.916661614	99.7342717	1.74279E-23	1.72213E-22	DOWN
AC124242.1	ENSG00000245281	lncRNA	-1.58901371	5.475189631	182.3656521	1.47544E-41	4.0273E-40	DOWN
AC004921.1	ENSG00000273341	lncRNA	-1.945469539	5.312721255	181.6106859	2.15651E-41	5.86931E-40	DOWN
AP001972.3	ENSG00000255136	lncRNA	-2.174691494	2.423594063	99.70184418	1.77156E-23	1.74689E-22	DOWN
LINC01625	ENSG00000238099	lncRNA	-2.19257844	3.151110298	99.42712977	2.03515E-23	2.00053E-22	DOWN
AC016717.2	ENSG00000273301	lncRNA	-2.41178618	6.737616917	98.68625801	2.95848E-23	2.87217E-22	DOWN
LINC01765	ENSG00000233730	lncRNA	-3.191157988	4.616427535	98.04488253	4.09006E-23	3.93423E-22	DOWN
AL450468.2	ENSG00000261055	lncRNA	-2.49226736	2.384790843	97.49318036	5.40421E-23	5.17715E-22	DOWN
AC025431.1	ENSG00000259285	lncRNA	-2.634013136	2.523035747	97.04056378	6.79215E-23	6.42831E-22	DOWN
KC877392.1	ENSG00000255260	lncRNA	-2.067986291	2.843106438	96.3359841	9.69518E-23	9.06649E-22	DOWN
AC091849.2	ENSG00000251532	lncRNA	-2.366347283	5.962499911	95.81472247	1.26154E-22	1.15789E-21	DOWN
AC010255.2	ENSG00000249610	lncRNA	-2.251970653	3.804284011	95.57252214	1.42572E-22	1.30349E-21	DOWN
LINC02829	ENSG00000229274	lncRNA	-2.231121361	3.667109469	95.42052152	1.5395E-22	1.40488E-21	DOWN
AC116312.1	ENSG00000272411	lncRNA	-2.13100806	3.239157714	95.26285657	1.66712E-22	1.51537E-21	DOWN
AL645924.1	ENSG00000248399	lncRNA	-2.494324311	3.65266298	95.11835373	1.79336E-22	1.62668E-21	DOWN
LINC02360	ENSG00000248300	lncRNA	-3.217349747	2.533833661	94.39533715	2.584E-22	2.31748E-21	DOWN
AC092718.4	ENSG00000261061	lncRNA	1.791908279	9.199075398	177.2627661	1.91909E-40	5.02001E-39	UP
LINC00930	ENSG00000258647	lncRNA	-2.464536511	5.127165758	94.24713936	2.78489E-22	2.4929E-21	DOWN
AC091544.2	ENSG00000258676	lncRNA	-2.342817783	4.378494856	93.71189995	3.6496E-22	3.23619E-21	DOWN
AC026369.2	ENSG00000256694	lncRNA	-1.708330282	6.420580314	176.8397426	2.37392E-40	6.15846E-39	DOWN
AC020911.2	ENSG00000267275	lncRNA	-2.390758395	2.677087642	93.27177816	4.55846E-22	4.03829E-21	DOWN
AL157786.1	ENSG00000232934	lncRNA	-1.862488473	5.418300725	175.8271046	3.94994E-40	1.01908E-38	DOWN
AL008733.1	ENSG00000226286	lncRNA	-2.8460225	3.587132077	92.08250757	8.3137E-22	7.229E-21	DOWN
TMEM220-AS1	ENSG00000263400	lncRNA	-1.65625913	5.592863734	175.2826205	5.19386E-40	1.33271E-38	DOWN
MIR1-1HG-AS1	ENSG00000174403	lncRNA	-2.024955337	3.770084807	91.30257391	1.233E-21	1.05748E-20	DOWN
AC007278.2	ENSG00000236525	lncRNA	-2.221244404	2.722135621	91.21456965	1.28908E-21	1.10256E-20	DOWN
LINC01147	ENSG00000258826	lncRNA	-2.24024546	2.509070162	91.06659056	1.38918E-21	1.18388E-20	DOWN
LINC00641	ENSG00000258441	lncRNA	-1.380188368	9.435534258	174.132526	9.26069E-40	2.35062E-38	DOWN
AC090001.1	ENSG00000258343	lncRNA	-2.47167557	4.054770296	90.24022589	2.1093E-21	1.77827E-20	DOWN
AC004540.1	ENSG00000214870	lncRNA	-1.922325761	6.538113006	174.0321761	9.73997E-40	2.45902E-38	DOWN
AC020891.1	ENSG00000259194	lncRNA	-2.264370608	2.305592217	89.95169734	2.44046E-21	2.04647E-20	DOWN
AL357518.1	ENSG00000271897	lncRNA	-2.125404627	2.394228768	89.94837985	2.44456E-21	2.04808E-20	DOWN
AC015908.3	ENSG00000264016	lncRNA	-1.890210524	4.184735518	172.8954422	1.72506E-39	4.32044E-38	DOWN
AL357146.1	ENSG00000236013	lncRNA	-3.124320094	3.0340775	88.95576046	4.03741E-21	3.34686E-20	DOWN
LINC02018	ENSG00000272690	lncRNA	-1.687130142	4.528143814	172.7420184	1.86342E-39	4.64227E-38	DOWN
LINC01612	ENSG00000250266	lncRNA	-2.674767966	4.942141138	88.65962483	4.68939E-21	3.88049E-20	DOWN
LINC01844	ENSG00000236714	lncRNA	-2.059763829	3.686195314	88.46052393	5.18595E-21	4.28387E-20	DOWN
AC012467.1	ENSG00000271916	lncRNA	-2.136388268	2.773039388	88.32973472	5.54043E-21	4.56468E-20	DOWN
AC083805.2	ENSG00000257953	lncRNA	-1.696642559	3.901604774	172.1360258	2.52728E-39	6.23021E-38	DOWN
AC074117.1	ENSG00000234072	lncRNA	1.428162371	9.527886206	172.0946284	2.58045E-39	6.34466E-38	UP
AC011899.1	ENSG00000231980	lncRNA	-3.097360406	3.403226092	88.21112332	5.88282E-21	4.8383E-20	DOWN
NKX2-1-AS1	ENSG00000253563	lncRNA	-2.460456145	6.975032989	88.16261606	6.02886E-21	4.95408E-20	DOWN
AC078889.1	ENSG00000256072	lncRNA	-2.091268296	2.391838003	87.83816141	7.10351E-21	5.80172E-20	DOWN
EP300-AS1	ENSG00000231993	lncRNA	-1.596028916	5.897740035	171.8722346	2.88579E-39	7.02209E-38	DOWN
AC027281.1	ENSG00000262890	lncRNA	-3.178801601	4.103701454	87.12547334	1.0185E-20	8.17667E-20	DOWN
KIF26B-AS1	ENSG00000232192	lncRNA	-2.161892373	3.765298695	87.07614268	1.04423E-20	8.37604E-20	DOWN
AC005908.2	ENSG00000256691	lncRNA	-2.765581124	2.541701972	86.63517178	1.30505E-20	1.03623E-19	DOWN
AL133243.2	ENSG00000276334	lncRNA	1.879676046	8.119597395	171.1033075	4.24813E-39	1.02314E-37	UP
LINC01827	ENSG00000234919	lncRNA	-2.730748278	3.484430317	86.56683262	1.35094E-20	1.06996E-19	DOWN
AL589765.7	ENSG00000269621	lncRNA	-2.517960857	2.779799622	86.49575069	1.40038E-20	1.10818E-19	DOWN
OR7E11P	ENSG00000254447	lncRNA	-2.265214035	2.854801654	83.68167866	5.81214E-20	4.44622E-19	DOWN
BAIAP2-DT	ENSG00000226137	lncRNA	-1.268993182	11.2936801	169.9487748	7.59197E-39	1.80996E-37	DOWN
LINC02512	ENSG00000251061	lncRNA	-3.011574206	2.696010627	82.30675279	1.16523E-19	8.75738E-19	DOWN
AC106738.2	ENSG00000259725	lncRNA	-2.353368084	2.865509112	81.88563942	1.44193E-19	1.07939E-18	DOWN
AC007406.3	ENSG00000256540	lncRNA	-1.802604856	5.965861856	169.2236142	1.0933E-38	2.58683E-37	DOWN
LINC01513	ENSG00000246016	lncRNA	-2.431660565	3.743087279	81.84226455	1.47393E-19	1.10071E-18	DOWN
AC004112.1	ENSG00000226851	lncRNA	-1.849345829	4.177386099	169.0903635	1.16908E-38	2.7523E-37	DOWN
PRICKLE2-AS2	ENSG00000241101	lncRNA	-2.078489897	2.345254643	80.27411564	3.25911E-19	2.37546E-18	DOWN
PLCH1-AS1	ENSG00000239508	lncRNA	-2.035528749	2.446416754	80.24715719	3.30387E-19	2.40623E-18	DOWN
LINC01732	ENSG00000237292	lncRNA	-2.191996984	2.828333361	80.17670871	3.42379E-19	2.49164E-18	DOWN
MIR29B2CHG	ENSG00000203709	lncRNA	-1.984081579	8.517146953	167.8022828	2.23454E-38	5.20858E-37	DOWN
AC138474.1	ENSG00000267417	lncRNA	-2.20157856	2.370654848	79.8801247	3.97828E-19	2.88181E-18	DOWN
AL391807.1	ENSG00000230910	lncRNA	-2.086628492	4.724374338	79.25378542	5.46226E-19	3.9176E-18	DOWN
AL357093.2	ENSG00000258752	lncRNA	-2.416506904	6.421802085	78.33885022	8.67979E-19	6.15494E-18	DOWN
AC012409.1	ENSG00000259359	lncRNA	-2.081846112	2.599621962	77.16990307	1.56866E-18	1.09099E-17	DOWN
AC010255.1	ENSG00000247311	lncRNA	-2.011281719	3.738841213	77.04782978	1.66867E-18	1.15799E-17	DOWN
AC025271.2	ENSG00000261265	lncRNA	-2.030697486	2.352292498	76.42557593	2.2867E-18	1.56724E-17	DOWN
AC087392.2	ENSG00000262133	lncRNA	-2.29150661	3.800021327	75.09079363	4.49558E-18	3.00887E-17	DOWN
AP001094.3	ENSG00000266149	lncRNA	-2.370964057	2.886855532	74.59519862	5.77836E-18	3.83473E-17	DOWN
AC124319.2	ENSG00000276863	lncRNA	-1.903164356	3.552562716	166.0217768	5.47153E-38	1.24759E-36	DOWN
AC123023.1	ENSG00000236452	lncRNA	-2.736927697	3.598694943	74.12793121	7.3215E-18	4.83836E-17	DOWN
NGF-AS1	ENSG00000228035	lncRNA	-2.544276789	2.713311464	73.38280685	1.06792E-17	6.99835E-17	DOWN
LINC02206	ENSG00000259289	lncRNA	-2.025083524	2.25498707	73.2782812	1.126E-17	7.3687E-17	DOWN
AC005479.1	ENSG00000259005	lncRNA	-1.844988454	5.201525216	165.2351545	8.1272E-38	1.83535E-36	DOWN
AC011444.2	ENSG00000267262	lncRNA	-2.382337994	3.004506822	72.90373808	1.3613E-17	8.85316E-17	DOWN
AL161618.1	ENSG00000236164	lncRNA	-2.9951994	4.144895872	72.89191894	1.36948E-17	8.90019E-17	DOWN
AC025470.2	ENSG00000250961	lncRNA	-2.644141814	2.736673854	72.48660331	1.6817E-17	1.08618E-16	DOWN
AL353150.1	ENSG00000224945	lncRNA	-1.844232344	6.759207689	164.2609978	1.32662E-37	2.9674E-36	DOWN
AC012349.1	ENSG00000254254	lncRNA	-2.29250474	3.739084632	72.13577525	2.00889E-17	1.28692E-16	DOWN
AL158847.1	ENSG00000241720	lncRNA	-2.086075146	3.336606301	72.03140335	2.118E-17	1.35405E-16	DOWN
AC113349.1	ENSG00000249621	lncRNA	-3.025237074	4.052735547	71.60077615	2.63453E-17	1.67179E-16	DOWN
LINC01166	ENSG00000232903	lncRNA	-2.719098895	3.508731977	71.4692492	2.81613E-17	1.77983E-16	DOWN
AC007182.1	ENSG00000224721	lncRNA	-2.144438924	4.04570839	69.00040216	9.84434E-17	5.98091E-16	DOWN
AC006042.3	ENSG00000234141	lncRNA	-1.959543854	3.614980463	163.2059822	2.25539E-37	4.97401E-36	DOWN
LINC01168	ENSG00000240707	lncRNA	-2.518167672	2.997590787	67.87251421	1.74416E-16	1.04218E-15	DOWN
AL139819.1	ENSG00000231188	lncRNA	-2.063686997	2.498621894	67.43585658	2.17654E-16	1.29071E-15	DOWN
AC010997.3	ENSG00000270087	lncRNA	-2.505720598	2.354169029	67.41518643	2.19948E-16	1.30267E-15	DOWN
AC092802.2	ENSG00000226026	lncRNA	-1.921573875	4.659192145	162.5385312	3.15527E-37	6.894E-36	DOWN
AC005324.1	ENSG00000233002	lncRNA	-3.094877495	2.949387582	67.25080614	2.39073E-16	1.41062E-15	DOWN
CNTN4-AS1	ENSG00000237990	lncRNA	-2.246002661	2.386589419	66.20720256	4.05927E-16	2.34804E-15	DOWN
AC110048.2	ENSG00000277152	lncRNA	-1.960686319	3.77406322	161.8277437	4.51151E-37	9.78915E-36	DOWN
F11-AS1	ENSG00000251165	lncRNA	-2.293632532	5.225468217	66.15696014	4.16407E-16	2.40718E-15	DOWN
AL451069.1	ENSG00000226900	lncRNA	-2.151233951	3.246210423	64.68661461	8.78093E-16	4.95447E-15	DOWN
SLC16A12-AS1	ENSG00000234452	lncRNA	-2.539401027	2.321607522	64.58832428	9.23007E-16	5.19854E-15	DOWN
AL031665.1	ENSG00000274269	lncRNA	-1.901890255	2.947094515	161.6119875	5.02874E-37	1.08118E-35	DOWN
AC109322.1	ENSG00000255224	lncRNA	1.919848285	7.62070448	161.4177112	5.54503E-37	1.18947E-35	UP
LINC01779	ENSG00000235933	lncRNA	-2.044557267	2.362444039	64.13832034	1.15984E-15	6.47432E-15	DOWN
AC009962.1	ENSG00000260742	lncRNA	-1.499388386	5.584417635	161.2451147	6.04801E-37	1.29148E-35	DOWN
AC017104.1	ENSG00000224376	lncRNA	-1.367016464	6.130054621	161.2100914	6.15551E-37	1.31146E-35	DOWN
AC104083.1	ENSG00000260244	lncRNA	-1.568999669	10.28937604	161.1214546	6.43619E-37	1.36816E-35	DOWN
AC092834.1	ENSG00000249453	lncRNA	-2.377692598	2.881892071	64.02245328	1.23009E-15	6.84621E-15	DOWN
AC120498.2	ENSG00000260182	lncRNA	-2.02096369	4.465030854	64.01818469	1.23276E-15	6.857E-15	DOWN
AL445489.1	ENSG00000237336	lncRNA	-2.390654025	2.996725625	63.13916818	1.92606E-15	1.05821E-14	DOWN
ATP13A4-AS1	ENSG00000225473	lncRNA	-2.594426129	5.525342099	61.63144571	4.14151E-15	2.21973E-14	DOWN
TMED2-DT	ENSG00000247373	lncRNA	1.230374884	8.074737604	160.4550996	8.99944E-37	1.89169E-35	UP
AC025174.1	ENSG00000251168	lncRNA	-2.028541511	2.417363185	61.30451569	4.88958E-15	2.60584E-14	DOWN
AL359378.1	ENSG00000234763	lncRNA	-2.551115491	2.909709602	61.24466178	5.0405E-15	2.6802E-14	DOWN
LINC02623	ENSG00000234944	lncRNA	-2.340716172	3.078043495	58.72898745	1.80956E-14	9.18136E-14	DOWN
AC002546.1	ENSG00000267653	lncRNA	-2.04931707	2.597551964	55.60296953	8.86896E-14	4.22239E-13	DOWN
AC069023.1	ENSG00000235637	lncRNA	-2.084814962	2.273909065	55.40457129	9.8108E-14	4.64496E-13	DOWN
LHFPL3-AS1	ENSG00000226869	lncRNA	-2.245102159	3.881914436	55.28157584	1.04443E-13	4.93002E-13	DOWN
AC016885.2	ENSG00000254089	lncRNA	-2.806630153	2.415064386	55.19191473	1.09317E-13	5.15495E-13	DOWN
AC092746.1	ENSG00000255801	lncRNA	-2.480046369	2.638494897	54.8812563	1.28036E-13	5.98074E-13	DOWN
AL160191.1	ENSG00000258422	lncRNA	-2.359267355	2.635603052	54.71348788	1.39446E-13	6.49438E-13	DOWN
TLR8-AS1	ENSG00000233338	lncRNA	-2.10680778	3.396625124	53.99820331	2.00673E-13	9.22273E-13	DOWN
AL133320.2	ENSG00000275678	lncRNA	-2.606777768	4.607377529	53.4152568	2.69992E-13	1.2259E-12	DOWN
AL353770.4	ENSG00000277350	lncRNA	-2.810700927	3.350300875	52.83455201	3.62861E-13	1.62873E-12	DOWN
LINC01811	ENSG00000226320	lncRNA	-2.403781685	3.063215271	52.83171987	3.63385E-13	1.6303E-12	DOWN
ARHGAP29-AS1	ENSG00000226835	lncRNA	-2.285188963	2.574812377	52.61648471	4.05472E-13	1.81221E-12	DOWN
AC002070.1	ENSG00000248636	lncRNA	-1.673007552	4.961153046	157.3188254	4.35996E-36	8.86777E-35	DOWN
FAM181A-AS1	ENSG00000258584	lncRNA	-2.011254652	5.098609688	51.12626713	8.66115E-13	3.79182E-12	DOWN
CASC2	ENSG00000177640	lncRNA	-1.404888867	7.670265047	157.1675796	4.7047E-36	9.52777E-35	DOWN
AL354861.3	ENSG00000268926	lncRNA	-2.473266089	3.230006708	50.88263783	9.80571E-13	4.28295E-12	DOWN
KIAA0087	ENSG00000122548	lncRNA	-2.07553007	3.142945376	49.83361424	1.67352E-12	7.16018E-12	DOWN
AC108472.1	ENSG00000235902	lncRNA	-2.049342958	2.565390805	49.01560645	2.53934E-12	1.07041E-11	DOWN
LINC01908	ENSG00000265374	lncRNA	-2.217515834	3.649709718	48.09577208	4.05901E-12	1.68683E-11	DOWN
LINC01571	ENSG00000260057	lncRNA	-2.750459716	3.834044848	47.9988626	4.26466E-12	1.76913E-11	DOWN
AP001453.4	ENSG00000257086	lncRNA	1.570668029	7.448909347	155.8142514	9.29518E-36	1.85844E-34	UP
AL353747.3	ENSG00000231720	lncRNA	-2.774364118	3.403767913	47.09749349	6.7542E-12	2.75463E-11	DOWN
LAMA4-AS1	ENSG00000226440	lncRNA	-1.858027342	3.97090777	155.5502128	1.06159E-35	2.11353E-34	DOWN
AC093390.1	ENSG00000232057	lncRNA	-2.26234982	3.103386599	46.59332705	8.73572E-12	3.52763E-11	DOWN
AC105254.1	ENSG00000250344	lncRNA	-2.214451522	2.629048288	46.37314239	9.77462E-12	3.92694E-11	DOWN
CCDC13-AS1	ENSG00000173811	lncRNA	-1.780036089	4.194618445	154.9624974	1.42689E-35	2.8229E-34	DOWN
AC016027.1	ENSG00000225335	lncRNA	1.571385243	6.57108039	154.904361	1.46924E-35	2.9006E-34	UP
SEMA3B-AS1	ENSG00000232352	lncRNA	-1.71606039	5.072300369	154.8161817	1.5359E-35	3.02586E-34	DOWN
AL021578.1	ENSG00000275894	lncRNA	-1.928173272	5.339571456	154.8110138	1.5399E-35	3.0274E-34	DOWN
LINC00332	ENSG00000230710	lncRNA	-2.473942106	3.105134967	45.07220226	1.89902E-11	7.41114E-11	DOWN
LRRC52-AS1	ENSG00000237463	lncRNA	-2.003949169	3.624211463	43.15833201	5.04844E-11	1.88133E-10	DOWN
AC022211.4	ENSG00000265800	lncRNA	1.868193953	5.702699643	154.5013449	1.79956E-35	3.51586E-34	UP
LINC02197	ENSG00000250387	lncRNA	-2.586648127	2.920807362	42.96929509	5.56058E-11	2.0632E-10	DOWN
FGF10-AS1	ENSG00000248464	lncRNA	-2.342219353	2.947503199	41.31940392	1.29279E-10	4.64842E-10	DOWN
AC040977.1	ENSG00000262089	lncRNA	-1.084871719	6.356157001	153.5239166	2.94288E-35	5.71405E-34	DOWN
LINC02772	ENSG00000271736	lncRNA	-2.100738306	4.950144494	41.12859615	1.42536E-10	5.11336E-10	DOWN
LINC00165	ENSG00000261706	lncRNA	-2.479000602	3.78217401	40.92779221	1.57959E-10	5.62381E-10	DOWN
AL513128.1	ENSG00000233451	lncRNA	-2.132634375	2.228406839	39.96442086	2.58631E-10	8.99051E-10	DOWN
AC008115.4	ENSG00000275963	lncRNA	-1.525386099	4.012161102	152.3063392	5.43092E-35	1.04587E-33	DOWN
AL590491.2	ENSG00000276422	lncRNA	-2.571004269	3.180730818	37.8913436	7.47964E-10	2.50038E-09	DOWN
AC092354.2	ENSG00000272370	lncRNA	-1.436800144	4.437319088	152.0728605	6.10804E-35	1.17147E-33	DOWN
AC244100.3	ENSG00000275944	lncRNA	-2.268490266	2.5418032	37.38423839	9.70029E-10	3.21307E-09	DOWN
AC100781.1	ENSG00000268566	lncRNA	-2.613714267	2.490858904	36.83839909	1.28337E-09	4.20074E-09	DOWN
AL356421.2	ENSG00000226594	lncRNA	-2.290512641	2.411393793	36.7736368	1.32672E-09	4.33294E-09	DOWN
AL359532.1	ENSG00000272914	lncRNA	-1.321613102	5.107597125	151.2498806	9.24215E-35	1.75825E-33	DOWN
AC005100.1	ENSG00000260951	lncRNA	-2.323665153	3.769557181	35.99832108	1.97488E-09	6.33643E-09	DOWN
BX005040.1	ENSG00000275676	lncRNA	-2.435837036	2.94643847	34.46195798	4.34664E-09	1.33809E-08	DOWN
LINC02285	ENSG00000259004	lncRNA	-1.852387943	4.767635276	150.984781	1.05612E-34	1.99709E-33	DOWN
AC023796.1	ENSG00000255745	lncRNA	-2.15521847	2.791739673	33.48506794	7.18132E-09	2.1544E-08	DOWN
LINC00113	ENSG00000225298	lncRNA	-2.072692131	2.706910438	32.23784009	1.36408E-08	3.9659E-08	DOWN
AL391422.2	ENSG00000233068	lncRNA	-2.059165514	2.498732206	30.53767901	3.27445E-08	9.12562E-08	DOWN
AC012178.1	ENSG00000260071	lncRNA	-2.116930256	2.546572423	29.28185973	6.25788E-08	1.6871E-07	DOWN
AC096637.2	ENSG00000226868	lncRNA	-2.017121053	2.319515736	28.79628017	8.04054E-08	2.13832E-07	DOWN
AL353747.2	ENSG00000228648	lncRNA	-2.211520289	2.704040168	26.83216788	2.21913E-07	5.58906E-07	DOWN
LINC01616	ENSG00000261340	lncRNA	-2.542040489	3.121812295	26.52103977	2.60683E-07	6.50121E-07	DOWN
AC130371.2	ENSG00000274370	lncRNA	-1.787316993	5.837266521	150.2761597	1.50868E-34	2.80776E-33	DOWN
AL138756.1	ENSG00000259953	lncRNA	-1.211802013	8.389228169	149.9474414	1.78011E-34	3.30638E-33	DOWN
LINC02231	ENSG00000248995	lncRNA	-2.191264286	2.345391292	25.98879013	3.43406E-07	8.47445E-07	DOWN
NR2F2-AS1	ENSG00000247809	lncRNA	-1.665561301	6.645206584	149.4639322	2.27056E-34	4.20076E-33	DOWN
AL772337.2	ENSG00000233884	lncRNA	-2.144349709	3.574129237	15.64591177	7.63775E-05	0.000144485	DOWN
AC023347.1	ENSG00000235774	lncRNA	2.742985157	3.03893594	7.252727682	0.00707934	0.010642743	UP
DSCAM-AS1	ENSG00000235123	lncRNA	2.724897479	3.935986809	7.248287445	0.007096866	0.010665686	UP
LINC01785	ENSG00000268038	lncRNA	-2.01958377	3.57826034	7.103745383	0.007692305	0.011512783	DOWN
LINC02511	ENSG00000248869	lncRNA	2.392965779	3.550629032	7.019871276	0.008061003	0.012022563	UP
AC004477.1	ENSG00000263412	lncRNA	1.983201699	6.216614288	148.308339	4.06191E-34	7.42738E-33	UP
AC005264.1	ENSG00000267551	lncRNA	-1.580603658	4.726217696	147.9731883	4.80831E-34	8.77516E-33	DOWN
FP236383.5	ENSG00000281181	lncRNA	2.94185988	4.252814414	6.770202257	0.009269233	0.013713805	UP
AL442224.1	ENSG00000231990	lncRNA	2.056285085	3.727480358	6.306543634	0.012029313	0.017551912	UP
KCNMB2-AS1	ENSG00000237978	lncRNA	7.530266877	9.963331424	500.2273649	8.482E-111	2.2822E-108	UP
AL049555.1	ENSG00000261116	lncRNA	6.688776214	11.44401246	491.144618	8.0308E-109	1.9902E-106	UP
LINC01572	ENSG00000261008	lncRNA	3.331614913	6.935637833	459.4023708	6.4855E-102	1.29945E-99	UP
AC007128.1	ENSG00000229970	lncRNA	6.481650716	7.145984663	423.7640613	3.69966E-94	6.4518E-92	UP
AC079160.1	ENSG00000250546	lncRNA	7.859525462	7.326435902	423.7196418	3.78295E-94	6.4771E-92	UP
BBOX1-AS1	ENSG00000254560	lncRNA	6.904283141	9.441021076	419.9919426	2.45019E-93	4.04797E-91	UP
CYP1B1-AS1	ENSG00000232973	lncRNA	-1.74737095	6.528857532	146.5920413	9.63638E-34	1.72849E-32	DOWN
CASC9	ENSG00000249395	lncRNA	7.610388152	10.43161283	387.4292455	3.00288E-86	4.09828E-84	UP
AC007128.2	ENSG00000272328	lncRNA	7.186060487	5.720673395	383.3487535	2.32217E-85	3.07998E-83	UP
LINC00511	ENSG00000227036	lncRNA	4.136748934	12.14057726	361.7096257	1.19487E-80	1.42431E-78	UP
AC133785.1	ENSG00000233221	lncRNA	7.520938137	6.940212095	358.755274	5.25558E-80	6.03559E-78	UP
AC022031.2	ENSG00000267284	lncRNA	7.641094913	7.580041955	355.6260276	2.5236E-79	2.86322E-77	UP
LINC01748	ENSG00000226476	lncRNA	5.794704119	8.130483047	332.8571119	2.29357E-74	2.32243E-72	UP
AC106900.1	ENSG00000270460	lncRNA	5.7171236	5.755488314	328.3878564	2.15733E-73	2.07302E-71	UP
AC099850.4	ENSG00000265415	lncRNA	3.194648273	8.535827577	327.1704469	3.97261E-73	3.77879E-71	UP
AGAP1-IT1	ENSG00000235529	lncRNA	-1.929920015	4.765061527	145.1387673	2.00273E-33	3.53179E-32	DOWN
TFAP2A-AS1	ENSG00000229950	lncRNA	3.414022904	6.788887064	325.6160628	8.66231E-73	8.07653E-71	UP
LINC02163	ENSG00000251026	lncRNA	7.440378208	5.947646733	323.883672	2.06523E-72	1.9067E-70	UP
LINC01633	ENSG00000260976	lncRNA	6.92344722	5.05895165	320.933607	9.06864E-72	8.29121E-70	UP
AL353708.3	ENSG00000272906	lncRNA	1.884755776	5.450372032	144.1573524	3.28238E-33	5.74538E-32	UP
AL117329.1	ENSG00000224271	lncRNA	8.11084382	6.922208011	318.7125832	2.76268E-71	2.45435E-69	UP
MIR205HG	ENSG00000230937	lncRNA	6.217775741	13.41722686	317.6239196	4.76946E-71	4.19757E-69	UP
POU6F2-AS2	ENSG00000233854	lncRNA	7.37183017	6.520328973	307.0788081	9.45358E-69	8.02021E-67	UP
ZRANB2-AS1	ENSG00000235079	lncRNA	-1.673965085	3.114241388	143.7639513	4.00129E-33	6.95205E-32	DOWN
AC116049.2	ENSG00000249413	lncRNA	7.29728298	5.53821756	305.7635097	1.82867E-68	1.53197E-66	UP
KTN1-AS1	ENSG00000186615	lncRNA	1.901300475	8.734978499	143.3672277	4.88584E-33	8.45771E-32	UP
MIR4713HG	ENSG00000259240	lncRNA	5.551830483	5.725437722	305.5010369	2.08601E-68	1.72315E-66	UP
AL133215.2	ENSG00000273162	lncRNA	3.173384499	6.267997091	304.1194448	4.1716E-68	3.32915E-66	UP
AC010226.1	ENSG00000249249	lncRNA	-1.240260371	5.636415568	143.1380003	5.4835E-33	9.44024E-32	DOWN
TMPO-AS1	ENSG00000257167	lncRNA	2.514478719	8.934144284	301.7008884	1.40349E-67	1.09228E-65	UP
LINC00491	ENSG00000250682	lncRNA	7.3606435	7.58648523	301.5922196	1.48212E-67	1.14403E-65	UP
LINC01980	ENSG00000225548	lncRNA	8.959972364	9.010827848	301.4740754	1.57262E-67	1.20401E-65	UP
AC106028.2	ENSG00000258922	lncRNA	-1.87454613	3.770063655	142.4255115	7.8495E-33	1.34154E-31	DOWN
AC005537.2	ENSG00000232006	lncRNA	5.227547127	7.723470163	293.2970439	9.50986E-66	6.73341E-64	UP
LINC02428	ENSG00000248740	lncRNA	7.102583087	6.641952904	292.5760146	1.36545E-65	9.59582E-64	UP
AC010168.1	ENSG00000214772	lncRNA	4.929871621	7.098048295	291.3769607	2.4919E-65	1.73824E-63	UP
AC093895.2	ENSG00000249001	lncRNA	5.433322708	8.021999909	290.6736701	3.54626E-65	2.4376E-63	UP
AC020891.2	ENSG00000259306	lncRNA	6.586375843	5.384225679	288.8130458	9.01955E-65	6.11058E-63	UP
AC010595.1	ENSG00000250874	lncRNA	7.702385037	5.929734772	287.1540471	2.07336E-64	1.38474E-62	UP
CALML3-AS1	ENSG00000205488	lncRNA	6.183644449	9.283227215	287.0441434	2.1909E-64	1.45293E-62	UP
AC069209.1	ENSG00000274029	lncRNA	-1.783960097	3.950377327	141.2826698	1.39551E-32	2.35089E-31	DOWN
LINC01150	ENSG00000229671	lncRNA	-1.938760791	4.363892307	140.9179451	1.67681E-32	2.81974E-31	DOWN
AC010894.2	ENSG00000226853	lncRNA	1.889368632	6.804253944	140.8732085	1.71501E-32	2.87884E-31	UP
AP005230.1	ENSG00000263745	lncRNA	6.025420365	7.425579174	286.6161666	2.71567E-64	1.78836E-62	UP
AC092910.3	ENSG00000242622	lncRNA	1.612952281	7.386662262	140.6439805	1.92483E-32	3.21956E-31	UP
AC145124.1	ENSG00000255495	lncRNA	-1.754291104	4.783878415	140.6148111	1.95331E-32	3.2614E-31	DOWN
AC004982.2	ENSG00000272894	lncRNA	-1.475320959	6.952266271	140.5824737	1.98537E-32	3.30907E-31	DOWN
AC013652.1	ENSG00000259345	lncRNA	3.821716485	8.235696075	286.4507322	2.95071E-64	1.92964E-62	UP
DDX11-AS1	ENSG00000245614	lncRNA	2.991308878	7.06039603	285.0189072	6.05234E-64	3.90376E-62	UP
PCAT6	ENSG00000228288	lncRNA	3.187502143	9.343595323	280.6085826	5.53319E-63	3.47374E-61	UP
AL359643.3	ENSG00000272142	lncRNA	1.707159606	7.899195232	139.8944494	2.80734E-32	4.64618E-31	UP
AC010175.1	ENSG00000256427	lncRNA	-1.953695625	3.259714833	139.8651546	2.84906E-32	4.69908E-31	DOWN
AL512363.1	ENSG00000224984	lncRNA	7.03740245	7.488188155	274.6773215	1.08527E-61	6.55129E-60	UP
AC079684.2	ENSG00000274943	lncRNA	1.907483825	5.493006324	139.7212244	3.0632E-32	5.04304E-31	UP
SNHG1	ENSG00000255717	lncRNA	2.100367747	12.66745558	273.7040399	1.76868E-61	1.05416E-59	UP
AC087286.4	ENSG00000259453	lncRNA	-1.799257614	2.975293864	139.2735895	3.83765E-32	6.29603E-31	DOWN
AP003390.1	ENSG00000254854	lncRNA	4.667597735	7.258793146	272.829968	2.74247E-61	1.61411E-59	UP
AC105020.6	ENSG00000275454	lncRNA	-1.069285669	4.761431291	139.1773669	4.02817E-32	6.58565E-31	DOWN
VPS9D1-AS1	ENSG00000261373	lncRNA	3.799627736	10.20515718	270.9347462	7.09883E-61	4.05149E-59	UP
FOXD3-AS1	ENSG00000230798	lncRNA	7.339039591	7.4059377	270.4195022	9.1935E-61	5.21537E-59	UP
MELTF-AS1	ENSG00000228109	lncRNA	3.072723582	9.110925391	266.3944551	6.93013E-60	3.81643E-58	UP
AC010442.1	ENSG00000188242	lncRNA	1.644846701	11.09324829	138.1813814	6.65153E-32	1.07996E-30	UP
AL158071.3	ENSG00000230537	lncRNA	-1.801235841	4.994396998	137.8048108	8.04039E-32	1.30321E-30	DOWN
AC090181.2	ENSG00000269951	lncRNA	-1.571849974	6.249695465	137.7199144	8.39159E-32	1.35779E-30	DOWN
AP000251.1	ENSG00000237594	lncRNA	4.772078415	6.239975738	265.4195559	1.13039E-59	6.15311E-58	UP
IL10RB-DT	ENSG00000223799	lncRNA	-1.205410568	6.90566695	137.3530656	1.00943E-31	1.6277E-30	DOWN
AL031058.1	ENSG00000261189	lncRNA	3.311169427	8.489034111	263.5554985	2.88086E-59	1.5241E-57	UP
G2E3-AS1	ENSG00000257636	lncRNA	8.355342783	7.448254183	263.0786644	3.65979E-59	1.92537E-57	UP
DLX6-AS1	ENSG00000231764	lncRNA	7.109072622	9.541061888	258.0717685	4.5168E-58	2.3243E-56	UP
AC091057.1	ENSG00000187951	lncRNA	2.237129898	9.750176307	257.252458	6.81439E-58	3.48756E-56	UP
AC010275.1	ENSG00000248268	lncRNA	6.674249064	7.125534176	256.4652358	1.01165E-57	5.12189E-56	UP
AC012073.1	ENSG00000271936	lncRNA	2.017726332	7.631945135	251.731596	1.08878E-56	5.34014E-55	UP
AF127577.3	ENSG00000235277	lncRNA	7.78428471	6.134817181	250.1359039	2.42556E-56	1.1835E-54	UP
AC068831.7	ENSG00000278514	lncRNA	4.977160965	5.397964607	244.1842637	4.81262E-55	2.17887E-53	UP
AC026401.3	ENSG00000280206	lncRNA	2.450047481	10.56733375	240.9137622	2.4858E-54	1.1147E-52	UP
AL354993.2	ENSG00000259723	lncRNA	3.782578775	5.491896957	237.5446127	1.34928E-53	6.02186E-52	UP
LINC01311	ENSG00000260924	lncRNA	1.947374616	6.561991056	135.0080944	3.28826E-31	5.20429E-30	UP
SLC2A1-AS1	ENSG00000227533	lncRNA	3.443308542	7.876878914	235.5172083	3.73415E-53	1.65092E-51	UP
AC006206.2	ENSG00000256417	lncRNA	4.825182289	8.420709754	234.1852385	7.28864E-53	3.19243E-51	UP
OGFRP1	ENSG00000182057	lncRNA	2.69286801	7.329320757	233.2536032	1.16361E-52	5.02647E-51	UP
HOXC13-AS	ENSG00000249641	lncRNA	8.066872756	7.417002579	232.1844085	1.99053E-52	8.48183E-51	UP
AC068831.2	ENSG00000258384	lncRNA	2.091604785	5.581168026	231.9169637	2.27663E-52	9.65721E-51	UP
AL161785.1	ENSG00000224307	lncRNA	-1.982475326	6.631564676	133.9524183	5.59607E-31	8.76841E-30	DOWN
SLC16A1-AS1	ENSG00000226419	lncRNA	1.511967576	8.825238318	133.9391735	5.63352E-31	8.81244E-30	UP
MIR924HG	ENSG00000267374	lncRNA	4.839331797	7.818548893	229.1621737	9.07946E-52	3.78324E-50	UP
EML4-AS1	ENSG00000224875	lncRNA	-1.915694986	5.01264141	133.5852563	6.73284E-31	1.04972E-29	DOWN
RNF139-AS1	ENSG00000245149	lncRNA	1.355090096	7.798406061	133.5707245	6.78231E-31	1.05569E-29	UP
AC027228.2	ENSG00000261762	lncRNA	3.388103618	7.001416697	226.7801364	3.00305E-51	1.22423E-49	UP
PVT1	ENSG00000249859	lncRNA	2.515767182	10.81093485	226.2098472	3.9989E-51	1.61621E-49	UP
AC006033.2	ENSG00000272908	lncRNA	-1.837413886	6.052206107	133.3103882	7.73261E-31	1.19766E-29	DOWN
AC069544.1	ENSG00000272853	lncRNA	1.673438551	6.680733164	133.3048975	7.75403E-31	1.19901E-29	UP
TYMSOS	ENSG00000176912	lncRNA	3.287907396	7.241201871	225.2605211	6.44154E-51	2.55949E-49	UP
AL513123.1	ENSG00000236347	lncRNA	7.372136906	5.472509551	223.9545197	1.24118E-50	4.87009E-49	UP
AC009264.1	ENSG00000234352	lncRNA	7.879692226	8.078790933	223.6360432	1.45646E-50	5.66756E-49	UP
ADAMTSL4-AS2	ENSG00000237781	lncRNA	-1.689141718	5.625786045	132.9798583	9.13337E-31	1.40308E-29	DOWN
SNHG4	ENSG00000281398	lncRNA	2.69677648	8.801829877	223.4293041	1.61581E-50	6.2361E-49	UP
LINC02820	ENSG00000258815	lncRNA	6.623090335	7.008670969	222.8238922	2.18997E-50	8.41753E-49	UP
AC009262.1	ENSG00000236212	lncRNA	5.483965063	3.986921089	221.1036767	5.19573E-50	1.9809E-48	UP
LINC00519	ENSG00000258955	lncRNA	6.082540549	9.059949065	220.5703445	6.79169E-50	2.57892E-48	UP
AC106799.2	ENSG00000248973	lncRNA	7.602607275	6.216617905	220.2741674	7.88099E-50	2.98053E-48	UP
AC002116.2	ENSG00000267698	lncRNA	1.965013463	6.300482659	132.2078979	1.34743E-30	2.04988E-29	UP
AC007405.4	ENSG00000239467	lncRNA	-1.79537666	8.095451086	131.9610246	1.52586E-30	2.31758E-29	DOWN
AC016065.1	ENSG00000246089	lncRNA	1.383418448	8.982656572	131.9349106	1.54606E-30	2.34449E-29	UP
AC011632.1	ENSG00000253706	lncRNA	7.892005309	8.87932887	217.8059992	2.72246E-49	1.01736E-47	UP
AC100803.4	ENSG00000271959	lncRNA	-1.887991328	6.080271441	131.5918143	1.83775E-30	2.77786E-29	DOWN
DARS-AS1	ENSG00000231890	lncRNA	2.275514853	8.183086715	216.7449793	4.63885E-49	1.69977E-47	UP
LINC02723	ENSG00000231680	lncRNA	-1.943330708	3.084188275	130.8886026	2.61899E-30	3.94608E-29	DOWN
LINC02202	ENSG00000245812	lncRNA	-1.565572263	5.215609436	130.8201049	2.71094E-30	4.0781E-29	DOWN
LOXL1-AS1	ENSG00000261801	lncRNA	1.925034786	9.855851733	130.708243	2.86809E-30	4.30763E-29	UP
AC008897.3	ENSG00000271815	lncRNA	-1.665910217	3.871824244	130.3697557	3.40133E-30	5.10038E-29	DOWN
AC020907.1	ENSG00000179066	lncRNA	6.602760647	7.713851782	214.1883763	1.67542E-48	5.97629E-47	UP
PCCA-DT	ENSG00000274605	lncRNA	2.41582546	9.890644515	213.8986871	1.93785E-48	6.8863E-47	UP
AC069277.1	ENSG00000189229	lncRNA	5.445124033	6.369567593	213.6238102	2.22477E-48	7.87618E-47	UP
SNHG17	ENSG00000196756	lncRNA	1.587112766	11.84473232	129.6657465	4.84932E-30	7.22565E-29	UP
FP325330.3	ENSG00000279712	lncRNA	6.646943193	5.161269834	211.7278033	5.76654E-48	2.01124E-46	UP
LINC00958	ENSG00000251381	lncRNA	5.836933348	11.08154239	211.1078649	7.87343E-48	2.73594E-46	UP
AC022075.1	ENSG00000245648	lncRNA	4.216590834	10.26514978	210.2130916	1.23417E-47	4.27286E-46	UP
AC024581.1	ENSG00000249894	lncRNA	5.09964429	4.861311305	208.3548923	3.13898E-47	1.07101E-45	UP
AC011472.4	ENSG00000273733	lncRNA	-1.160133746	4.28817496	129.4651855	5.36492E-30	7.93116E-29	DOWN
HAGLROS	ENSG00000226363	lncRNA	4.595927781	8.154804736	205.9345049	1.05897E-46	3.58715E-45	UP
SREBF2-AS1	ENSG00000184068	lncRNA	1.301795316	9.282147429	129.1151974	6.39944E-30	9.4309E-29	UP
NPSR1-AS1	ENSG00000197085	lncRNA	6.614389636	5.742775281	204.1335246	2.61727E-46	8.80245E-45	UP
AC105339.2	ENSG00000252690	lncRNA	2.421369753	6.463142665	203.7562102	3.16359E-46	1.05644E-44	UP
AL137186.2	ENSG00000232807	lncRNA	-1.003493096	7.73957156	128.9247581	7.04386E-30	1.03321E-28	DOWN
LINC02356	ENSG00000257595	lncRNA	-1.914772902	3.650747143	128.8500736	7.31395E-30	1.07116E-28	DOWN
LINC01096	ENSG00000246095	lncRNA	6.267174781	5.71326405	202.0979574	7.27817E-46	2.39645E-44	UP
AC021491.4	ENSG00000275897	lncRNA	-1.67265372	4.347862086	128.7805273	7.57477E-30	1.10592E-28	DOWN
PCAT7	ENSG00000231806	lncRNA	4.057927227	7.478116419	201.9866382	7.69686E-46	2.508E-44	UP
AL583808.1	ENSG00000225087	lncRNA	5.760242031	6.631040006	201.0549758	1.22918E-45	3.96411E-44	UP
AL391244.2	ENSG00000272455	lncRNA	2.083122109	8.29764958	200.4056407	1.70338E-45	5.45604E-44	UP
MIR2052HG	ENSG00000254349	lncRNA	4.939656703	6.221118355	199.805429	2.30299E-45	7.32677E-44	UP
CASC8	ENSG00000246228	lncRNA	4.797894781	7.994913055	199.7181078	2.40629E-45	7.62963E-44	UP
AC124312.2	ENSG00000257647	lncRNA	-1.98520797	3.78017546	127.8532887	1.20854E-29	1.74821E-28	DOWN
HOXC-AS2	ENSG00000250133	lncRNA	5.748722522	6.680254312	198.6833538	4.04723E-45	1.27043E-43	UP
AL136162.1	ENSG00000271888	lncRNA	2.688563948	6.366170208	197.0722171	9.09416E-45	2.82639E-43	UP
AP003119.2	ENSG00000255100	lncRNA	3.273459015	6.237702953	194.1406949	3.96786E-44	1.20533E-42	UP
AC019205.1	ENSG00000229852	lncRNA	1.641148608	9.048017028	127.4950584	1.44761E-29	2.08124E-28	UP
DSG1-AS1	ENSG00000266729	lncRNA	6.938345548	6.768772151	193.5774998	5.26596E-44	1.59452E-42	UP
SCAT2	ENSG00000257596	lncRNA	2.544071509	6.122066411	193.4313385	5.66733E-44	1.71055E-42	UP
AC022613.2	ENSG00000259523	lncRNA	-1.364083311	5.994554432	126.6901876	2.17161E-29	3.1079E-28	DOWN
AC013731.1	ENSG00000270557	lncRNA	2.578134079	5.442357554	193.1995665	6.36744E-44	1.91572E-42	UP
AC023906.2	ENSG00000259178	lncRNA	6.806938368	5.367002883	192.7222505	8.09365E-44	2.42732E-42	UP
AC083973.1	ENSG00000253408	lncRNA	4.514538803	6.477465349	192.022204	1.15064E-43	3.43987E-42	UP
AL357033.4	ENSG00000277496	lncRNA	-1.571954881	7.807322321	126.1132476	2.90428E-29	4.13136E-28	DOWN
LINC01703	ENSG00000225518	lncRNA	3.106603401	7.091746053	191.8558304	1.25099E-43	3.72803E-42	UP
AC099487.1	ENSG00000247402	lncRNA	5.557624182	4.437723018	191.6860944	1.36239E-43	4.0472E-42	UP
PPP1R14B-AS1	ENSG00000256940	lncRNA	3.749094817	7.837842428	191.6667305	1.37571E-43	4.07393E-42	UP
AC097358.2	ENSG00000272202	lncRNA	3.667418213	3.937881328	190.957102	1.96526E-43	5.80151E-42	UP
LINC00898	ENSG00000205634	lncRNA	7.416689868	6.5633698	190.4300495	2.5613E-43	7.53744E-42	UP
LINC00668	ENSG00000265933	lncRNA	7.204159568	9.943558001	190.1809921	2.90285E-43	8.51593E-42	UP
AC104041.1	ENSG00000259692	lncRNA	4.373423698	6.383543375	189.4652242	4.1597E-43	1.21652E-41	UP
AL391152.1	ENSG00000258592	lncRNA	3.786762439	5.519011567	188.7494804	5.9607E-43	1.73247E-41	UP
AL109946.1	ENSG00000236064	lncRNA	5.258650077	5.604533763	186.7491958	1.62908E-42	4.67715E-41	UP
AC092969.1	ENSG00000240086	lncRNA	5.706619143	7.099456201	186.5036747	1.84306E-42	5.27541E-41	UP
LINC01967	ENSG00000235493	lncRNA	6.269994296	5.203627706	185.7541948	2.68629E-42	7.5288E-41	UP
TMEM147-AS1	ENSG00000236144	lncRNA	1.669885153	10.18158492	124.3065875	7.21829E-29	1.00853E-27	UP
GRHL3-AS1	ENSG00000232298	lncRNA	4.040297291	4.754101308	185.0270552	3.87161E-42	1.08187E-40	UP
AC006305.2	ENSG00000206129	lncRNA	4.996627046	8.11642379	184.2026148	5.85971E-42	1.62775E-40	UP
AC009123.1	ENSG00000250685	lncRNA	4.494492277	6.345195506	183.5126993	8.28887E-42	2.28904E-40	UP
IRF1-AS1	ENSG00000197536	lncRNA	-1.316011316	9.143149581	123.8090499	9.27536E-29	1.28829E-27	DOWN
AC106799.1	ENSG00000231291	lncRNA	6.196792737	4.793215438	182.9238901	1.11441E-41	3.05959E-40	UP
AL133415.1	ENSG00000234961	lncRNA	-1.762502536	4.293098279	123.5919402	1.03479E-28	1.43244E-27	DOWN
AL359513.1	ENSG00000278238	lncRNA	2.795346804	6.796043382	182.6822739	1.25833E-41	3.44468E-40	UP
C5orf34-AS1	ENSG00000248554	lncRNA	4.364540132	7.127868438	181.523317	2.25334E-41	6.11518E-40	UP
AC009121.3	ENSG00000262703	lncRNA	3.257975218	5.079933271	181.1812572	2.67614E-41	7.24172E-40	UP
SENCR	ENSG00000254703	lncRNA	-1.689858423	6.25440871	123.2280371	1.24309E-28	1.71143E-27	DOWN
AL121832.2	ENSG00000273619	lncRNA	1.711454249	7.497161346	122.9984945	1.39555E-28	1.91852E-27	UP
AC011287.1	ENSG00000229618	lncRNA	7.063078066	6.980346056	181.0683521	2.83243E-41	7.62086E-40	UP
AC036176.3	ENSG00000269989	lncRNA	5.980123603	4.622714225	181.0565035	2.84935E-41	7.64455E-40	UP
AC110769.2	ENSG00000270019	lncRNA	1.979746372	5.19479169	122.8625105	1.49455E-28	2.04566E-27	UP
Z99289.1	ENSG00000237234	lncRNA	-1.626339693	4.114125969	122.7308072	1.59712E-28	2.18289E-27	DOWN
AC011374.1	ENSG00000260581	lncRNA	5.517752789	8.656770061	179.6835288	5.68223E-41	1.51585E-39	UP
AL357033.3	ENSG00000276317	lncRNA	-1.67492484	5.670391705	122.4354444	1.85349E-28	2.52234E-27	DOWN
AC021504.1	ENSG00000267313	lncRNA	5.075252653	8.788228851	178.993775	8.03754E-41	2.1321E-39	UP
CFLAR-AS1	ENSG00000226312	lncRNA	-1.408557432	6.228081182	122.3804754	1.90556E-28	2.58942E-27	DOWN
AC011379.2	ENSG00000254363	lncRNA	-1.731160275	6.320352103	122.2840155	2.00049E-28	2.7145E-27	DOWN
EPB41L4A-DT	ENSG00000278921	lncRNA	-1.283828145	6.312016618	122.1596838	2.12987E-28	2.88589E-27	DOWN
AC084864.1	ENSG00000242078	lncRNA	4.065596215	4.487789521	178.906688	8.39728E-41	2.22127E-39	UP
AC025166.1	ENSG00000274798	lncRNA	3.939854831	3.774386287	178.4160273	1.07467E-40	2.83477E-39	UP
LINC01873	ENSG00000232164	lncRNA	4.969722172	4.690928138	178.3588595	1.106E-40	2.90929E-39	UP
AL139220.2	ENSG00000230615	lncRNA	-1.323842808	7.274941222	121.7976645	2.55622E-28	3.44377E-27	DOWN
LINC02562	ENSG00000260265	lncRNA	3.545911379	9.50137836	178.242298	1.17276E-40	3.07628E-39	UP
AC005479.2	ENSG00000270000	lncRNA	-1.559650372	4.937491375	121.4759441	3.00625E-28	4.03849E-27	DOWN
FIRRE	ENSG00000213468	lncRNA	3.875614592	7.986924874	176.9515213	2.24418E-40	5.85414E-39	UP
GTF3C2-AS1	ENSG00000234945	lncRNA	1.425731164	5.735786251	121.3745705	3.16385E-28	4.23812E-27	UP
AC114489.2	ENSG00000224409	lncRNA	6.000808454	5.41670822	176.896737	2.30686E-40	6.00101E-39	UP
AC022031.1	ENSG00000267172	lncRNA	5.758569256	3.917678767	175.7299671	4.14765E-40	1.06717E-38	UP
AP003469.2	ENSG00000253395	lncRNA	3.064512728	5.782687225	174.7715477	6.71576E-40	1.71854E-38	UP
AC104088.1	ENSG00000232555	lncRNA	4.859763885	5.535059291	174.4881298	7.74438E-40	1.97639E-38	UP
GCC2-AS1	ENSG00000214184	lncRNA	1.520919845	5.308389826	121.096635	3.63964E-28	4.84103E-27	UP
AC093799.1	ENSG00000272950	lncRNA	-1.381513819	4.804964438	120.9751941	3.8694E-28	5.13937E-27	DOWN
CYP4A22-AS1	ENSG00000225506	lncRNA	3.041953757	5.559947874	174.2822308	8.58916E-40	2.18606E-38	UP
AL118505.1	ENSG00000278192	lncRNA	3.20472602	7.502349637	174.0467657	9.66878E-40	2.44761E-38	UP
HOXA11-AS	ENSG00000240990	lncRNA	5.952758207	6.98481481	173.634144	1.18982E-39	2.99586E-38	UP
AL157838.1	ENSG00000197670	lncRNA	2.031011083	7.388782837	173.483912	1.28319E-39	3.22233E-38	UP
KDM4A-AS1	ENSG00000236200	lncRNA	2.801331142	8.19517787	172.8148726	1.79638E-39	4.48715E-38	UP
SH3BP5-AS1	ENSG00000224660	lncRNA	-1.182083518	9.253131516	120.0233934	6.25191E-28	8.23415E-27	DOWN
AL033397.2	ENSG00000249379	lncRNA	4.551067781	6.938235874	172.5981044	2.00327E-39	4.97751E-38	UP
AC105219.4	ENSG00000254973	lncRNA	2.580361803	6.528889575	172.0504002	2.63848E-39	6.47046E-38	UP
FEZF1-AS1	ENSG00000230316	lncRNA	6.006632896	9.527082415	171.9827496	2.72979E-39	6.67698E-38	UP
LINC02709	ENSG00000245522	lncRNA	2.808261649	6.994610435	171.717181	3.11981E-39	7.5525E-38	UP
TRPM2-AS	ENSG00000230061	lncRNA	4.763088279	8.190399665	171.592752	3.32126E-39	8.01956E-38	UP
AC080037.2	ENSG00000263893	lncRNA	4.820607758	6.700806596	171.0448733	4.37482E-39	1.05096E-37	UP
ST3GAL5-AS1	ENSG00000232504	lncRNA	-1.770829219	4.325462258	119.152912	9.69595E-28	1.26464E-26	DOWN
AL023803.2	ENSG00000274825	lncRNA	2.781394181	5.592429587	169.8711209	7.89433E-39	1.87729E-37	UP
AC025575.2	ENSG00000258053	lncRNA	6.479928747	8.135416005	169.3269951	1.03791E-38	2.46196E-37	UP
AC016773.2	ENSG00000270195	lncRNA	1.736534379	6.130955239	118.8490788	1.13009E-27	1.46787E-26	UP
AC010148.1	ENSG00000235726	lncRNA	3.121340594	6.366975722	169.1283984	1.14693E-38	2.70692E-37	UP
LINC02466	ENSG00000246876	lncRNA	6.351830193	5.24121148	168.2889289	1.74941E-38	4.10828E-37	UP
AC245052.4	ENSG00000237017	lncRNA	1.430278974	6.913981599	118.754691	1.18516E-27	1.53306E-26	UP
AC093726.2	ENSG00000273183	lncRNA	-1.086384136	5.169184014	118.2677899	1.5149E-27	1.95691E-26	DOWN
AL161668.3	ENSG00000258471	lncRNA	1.878404423	5.07141025	117.8605455	1.86018E-27	2.39963E-26	UP
AC010491.1	ENSG00000261360	lncRNA	2.442994862	6.02539741	168.160769	1.86589E-38	4.37091E-37	UP
AC012213.4	ENSG00000271830	lncRNA	6.305566895	5.24621837	167.138241	3.12057E-38	7.23803E-37	UP
LINC01807	ENSG00000232023	lncRNA	7.281534036	6.716423709	166.9546729	3.4224E-38	7.91861E-37	UP
AC104794.5	ENSG00000271787	lncRNA	-1.787837676	3.008705158	117.6961597	2.02091E-27	2.59277E-26	DOWN
AC017083.1	ENSG00000273064	lncRNA	2.566357145	5.603141256	166.7900042	3.71792E-38	8.58128E-37	UP
DUXAP8	ENSG00000206195	lncRNA	3.490509505	9.462662754	166.3379471	4.66708E-38	1.07195E-36	UP
AC005993.1	ENSG00000266869	lncRNA	5.320827263	6.062971185	165.7091029	6.40339E-38	1.45654E-36	UP
BX255925.1	ENSG00000260996	lncRNA	-1.410676048	4.735174134	117.3075665	2.45831E-27	3.13684E-26	DOWN
AC105137.2	ENSG00000276744	lncRNA	2.217430028	4.864577247	165.4819138	7.17857E-38	1.62501E-36	UP
AC009271.1	ENSG00000267327	lncRNA	5.004750691	7.118801518	165.1639817	8.42342E-38	1.89769E-36	UP
AC116366.2	ENSG00000234290	lncRNA	-1.377116171	7.477964005	117.0652879	2.77772E-27	3.53006E-26	DOWN
LINC01305	ENSG00000231453	lncRNA	6.740006621	6.698098159	164.6166301	1.10932E-37	2.49319E-36	UP
AC010245.2	ENSG00000272040	lncRNA	-1.10400415	5.912787228	116.8998681	3.01933E-27	3.82679E-26	DOWN
FRMD6-AS1	ENSG00000273888	lncRNA	2.445634885	6.664697136	164.0729581	1.45822E-37	3.24635E-36	UP
AP003680.1	ENSG00000268635	lncRNA	3.120363118	4.603267081	163.789578	1.68163E-37	3.73488E-36	UP
LINC02595	ENSG00000231566	lncRNA	3.445864384	5.599422009	163.2600161	2.19491E-37	4.852E-36	UP
WWC2-AS2	ENSG00000251359	lncRNA	-1.564859936	5.581721274	116.5964075	3.51853E-27	4.43561E-26	DOWN
AC006449.5	ENSG00000277182	lncRNA	1.913077551	6.702062986	116.4028863	3.87917E-27	4.88371E-26	UP
AC073529.1	ENSG00000234129	lncRNA	2.179292054	5.991600833	163.1377915	2.3341E-37	5.13556E-36	UP
Z97192.2	ENSG00000213279	lncRNA	-1.670019583	4.496041578	116.3785118	3.92714E-27	4.93091E-26	DOWN
AC120114.1	ENSG00000247735	lncRNA	1.791076091	6.579197666	116.3618148	3.96034E-27	4.96598E-26	UP
AL033384.1	ENSG00000236740	lncRNA	4.940617347	8.610141483	162.5670849	3.11027E-37	6.81149E-36	UP
Z69733.1	ENSG00000234405	lncRNA	-1.6528269	4.743915589	115.9852995	4.78833E-27	5.98827E-26	DOWN
C10orf25	ENSG00000165511	lncRNA	-1.370123513	7.930287269	115.9351288	4.91101E-27	6.12546E-26	DOWN
AC026362.1	ENSG00000256028	lncRNA	1.17961484	5.972573445	115.9351168	4.91104E-27	6.12546E-26	UP
LINC01414	ENSG00000253554	lncRNA	7.196886845	5.910608022	162.2115383	3.71941E-37	8.10779E-36	UP
SOX21-AS1	ENSG00000227640	lncRNA	4.203016858	10.01587189	161.9665198	4.2073E-37	9.15015E-36	UP
AC132192.2	ENSG00000268403	lncRNA	1.635173363	6.592875943	115.837021	5.16007E-27	6.4106E-26	UP
AL024507.3	ENSG00000272476	lncRNA	1.418657426	6.888592177	115.7264137	5.45604E-27	6.76937E-26	UP
AC073195.2	ENSG00000271855	lncRNA	2.139974342	6.186642075	161.7288594	4.74161E-37	1.02648E-35	UP
DEPDC1-AS1	ENSG00000234264	lncRNA	3.630538873	3.978025409	161.6368151	4.96632E-37	1.0702E-35	UP
AC018809.2	ENSG00000269982	lncRNA	-0.865905509	7.650218315	115.1741726	7.20803E-27	8.90787E-26	NOT
LINC01977	ENSG00000262772	lncRNA	3.901577528	5.839854936	161.3399313	5.7663E-37	1.23412E-35	UP
PITPNA-AS1	ENSG00000236618	lncRNA	1.442995757	8.634431791	114.9742115	7.97276E-27	9.82715E-26	UP
AC025031.4	ENSG00000275481	lncRNA	1.908038152	5.508065228	114.858623	8.45129E-27	1.04034E-25	UP
ADPGK-AS1	ENSG00000260898	lncRNA	-1.325702769	4.815233591	114.8345456	8.55453E-27	1.05167E-25	DOWN
LINC02657	ENSG00000242147	lncRNA	6.361093657	6.81072434	160.8273401	7.46255E-37	1.57921E-35	UP
LINC02156	ENSG00000257906	lncRNA	3.610005797	3.800310279	160.7679264	7.68897E-37	1.62348E-35	UP
AC012213.1	ENSG00000253477	lncRNA	5.839594584	5.809208865	160.2997455	9.73101E-37	2.04091E-35	UP
AC016596.1	ENSG00000227908	lncRNA	-1.291271398	4.663761188	114.6695791	9.29662E-27	1.13696E-25	DOWN
AC002076.1	ENSG00000234695	lncRNA	3.657886706	4.530405767	159.961899	1.15338E-36	2.41364E-35	UP
AC120049.1	ENSG00000267414	lncRNA	-1.399710924	6.791096798	114.6302261	9.48296E-27	1.15675E-25	DOWN
AL590226.2	ENSG00000279141	lncRNA	4.3247928	8.838241191	159.8959883	1.19227E-36	2.48949E-35	UP
AL139385.1	ENSG00000275880	lncRNA	3.007460614	7.444732554	159.6998058	1.31594E-36	2.74165E-35	UP
ZNF252P-AS1	ENSG00000255559	lncRNA	1.659408694	5.405426578	114.4488017	1.03915E-26	1.26267E-25	UP
LINC01698	ENSG00000231648	lncRNA	6.767762264	4.745291966	159.4881673	1.46379E-36	3.04294E-35	UP
AC068870.2	ENSG00000277782	lncRNA	-1.133119817	7.406731832	114.230877	1.15986E-26	1.40572E-25	DOWN
PRC1-AS1	ENSG00000258725	lncRNA	1.774806593	4.798577381	114.2076607	1.17352E-26	1.41893E-25	UP
AC012640.4	ENSG00000259802	lncRNA	2.363961801	8.257970012	158.6549696	2.22602E-36	4.61727E-35	UP
AL122125.1	ENSG00000277050	lncRNA	2.793977633	5.398079477	158.4416885	2.47817E-36	5.10654E-35	UP
AC127496.5	ENSG00000262873	lncRNA	-1.471241576	4.468294021	114.0996969	1.23919E-26	1.49417E-25	DOWN
AC020891.3	ENSG00000259701	lncRNA	4.293795434	3.144945375	158.3093643	2.64877E-36	5.44617E-35	UP
LINC01234	ENSG00000249550	lncRNA	7.26886736	9.362424754	157.1942601	4.64196E-36	9.42098E-35	UP
AC087477.5	ENSG00000259542	lncRNA	-1.789093751	2.74134079	113.943674	1.34063E-26	1.6103E-25	DOWN
AC004584.1	ENSG00000262298	lncRNA	1.986525453	3.864414514	113.5106461	1.66783E-26	2.00076E-25	UP
IRX4-AS1	ENSG00000249116	lncRNA	7.894814424	5.766668539	156.542628	6.44307E-36	1.29924E-34	UP
LINC00996	ENSG00000242258	lncRNA	-1.679006717	6.462304626	113.3807055	1.78079E-26	2.13084E-25	DOWN
LINC01747	ENSG00000230400	lncRNA	-1.957397282	3.416273839	113.3440113	1.81406E-26	2.16789E-25	DOWN
AF131215.5	ENSG00000255310	lncRNA	-1.580151878	7.825108986	113.2687546	1.88423E-26	2.2489E-25	DOWN
AL357079.1	ENSG00000237950	lncRNA	1.465314517	5.828208091	113.1387873	2.01188E-26	2.39821E-25	UP
AC040174.1	ENSG00000261502	lncRNA	5.905248485	5.875839151	156.4383417	6.79018E-36	1.36631E-34	UP
AC135050.6	ENSG00000278133	lncRNA	-0.775138684	9.455970696	112.9673991	2.19352E-26	2.60813E-25	NOT
LINC01981	ENSG00000229243	lncRNA	5.250416454	3.792759589	156.3813721	6.98763E-36	1.40304E-34	UP
AL590617.2	ENSG00000225177	lncRNA	2.236574742	8.826929933	155.8821541	8.98296E-36	1.79984E-34	UP
DDN-AS1	ENSG00000257913	lncRNA	1.883029045	6.108631021	112.6213948	2.61174E-26	3.09368E-25	UP
AP001469.3	ENSG00000239415	lncRNA	1.45218196	7.691887169	112.5794273	2.66761E-26	3.15589E-25	UP
AL161756.1	ENSG00000214770	lncRNA	2.042773821	5.43328136	155.5910706	1.03999E-35	2.07491E-34	UP
AL121832.3	ENSG00000275437	lncRNA	2.175894028	6.528678718	155.4477069	1.11778E-35	2.22071E-34	UP
GHET1	ENSG00000281189	lncRNA	2.160905603	6.617853718	155.42955	1.12804E-35	2.23637E-34	UP
AC106799.3	ENSG00000260763	lncRNA	6.539569586	6.118121412	154.7218839	1.61054E-35	3.15311E-34	UP
HOXA10-AS	ENSG00000253187	lncRNA	5.595513829	5.722983302	153.4234609	3.09547E-35	5.99796E-34	UP
AL356299.3	ENSG00000272945	lncRNA	2.476152097	5.243648385	151.3860385	8.63006E-35	1.64846E-33	UP
AL358334.2	ENSG00000258711	lncRNA	4.789520062	6.722695338	151.0565407	1.01866E-34	1.93013E-33	UP
LINC00640	ENSG00000258479	lncRNA	3.658960662	7.089504956	150.8954373	1.10469E-34	2.08475E-33	UP
AL354892.2	ENSG00000232640	lncRNA	1.484557652	7.462887836	111.637973	4.28894E-26	5.01726E-25	UP
RUNDC3A-AS1	ENSG00000267750	lncRNA	3.389105774	7.279665996	150.8104279	1.15298E-34	2.16719E-33	UP
C5orf66-AS1	ENSG00000249082	lncRNA	7.845154419	7.46864342	150.6288247	1.26333E-34	2.36987E-33	UP
AC110792.3	ENSG00000272650	lncRNA	-1.428844734	3.930728653	111.3704169	4.90863E-26	5.72087E-25	DOWN
AL121658.1	ENSG00000272716	lncRNA	1.940732789	5.276429621	111.3387593	4.98765E-26	5.80577E-25	UP
AC022211.2	ENSG00000263786	lncRNA	1.679283486	5.693794306	111.3216098	5.03098E-26	5.84898E-25	UP
BX322234.1	ENSG00000226445	lncRNA	1.647268585	7.087702799	111.2455128	5.22785E-26	6.07036E-25	UP
AC023034.1	ENSG00000259594	lncRNA	3.371220855	4.3712917	150.4581347	1.37665E-34	2.57732E-33	UP
AC112484.1	ENSG00000231305	lncRNA	1.921612408	7.023490889	110.8020444	6.53842E-26	7.57347E-25	UP
COL4A2-AS1	ENSG00000232814	lncRNA	-1.749243376	3.536856246	110.7579477	6.68549E-26	7.73431E-25	DOWN
LINC00852	ENSG00000231177	lncRNA	-1.07042244	5.947096474	110.6161334	7.18127E-26	8.29768E-25	DOWN
AL008628.1	ENSG00000261003	lncRNA	-1.969230945	3.112202979	110.4439321	7.83298E-26	9.0396E-25	DOWN
AC021087.3	ENSG00000260774	lncRNA	1.559631867	6.131513866	110.4385013	7.85447E-26	9.05331E-25	UP
AL445531.1	ENSG00000260677	lncRNA	4.828178538	4.491207737	150.443427	1.38688E-34	2.59131E-33	UP
ZFPM2-AS1	ENSG00000251003	lncRNA	5.273253279	8.874162804	149.4426265	2.29504E-34	4.23772E-33	UP
AC008406.3	ENSG00000277619	lncRNA	5.612879689	5.184420053	149.4094037	2.33374E-34	4.30074E-33	UP
MIR2117HG	ENSG00000267151	lncRNA	5.594228485	6.070934354	149.253308	2.52448E-34	4.64316E-33	UP
LINC00115	ENSG00000225880	lncRNA	1.291985827	6.424009959	109.5011095	1.26034E-25	1.44387E-24	UP
AC108449.2	ENSG00000259366	lncRNA	-1.101448996	6.495549797	109.4463623	1.29563E-25	1.4825E-24	DOWN
AC114812.2	ENSG00000224814	lncRNA	5.678070627	5.162670067	148.7142555	3.31132E-34	6.06667E-33	UP
FAM83A-AS1	ENSG00000204949	lncRNA	6.463390365	8.338408199	147.9176533	4.94461E-34	9.00645E-33	UP
AC009118.2	ENSG00000276131	lncRNA	3.291460522	5.257932744	147.88751	5.0202E-34	9.12649E-33	UP
AL158211.1	ENSG00000261671	lncRNA	-1.571994702	4.099589062	109.2874724	1.40377E-25	1.59846E-24	DOWN
AL031985.3	ENSG00000260920	lncRNA	1.829964121	8.529968167	109.2699282	1.41625E-25	1.61072E-24	UP
MAFG-DT	ENSG00000265688	lncRNA	1.783126723	9.767346215	109.2258151	1.44812E-25	1.64499E-24	UP
AL358115.1	ENSG00000236364	lncRNA	2.237776571	5.949714756	147.7952591	5.2588E-34	9.54184E-33	UP
AC093484.1	ENSG00000239203	lncRNA	-1.793941886	2.786549706	109.1457819	1.50779E-25	1.70864E-24	DOWN
AC004816.1	ENSG00000259153	lncRNA	2.531027076	8.232804364	147.7618739	5.34792E-34	9.68487E-33	UP
AC097639.1	ENSG00000261572	lncRNA	-1.463797345	7.428123745	108.970145	1.64749E-25	1.86247E-24	DOWN
LINC00654	ENSG00000205181	lncRNA	-1.465315818	7.959371763	108.9270198	1.68372E-25	1.90116E-24	DOWN
AC138305.1	ENSG00000260658	lncRNA	5.621091473	5.970743228	147.5925094	5.82381E-34	1.05265E-32	UP
AL139023.1	ENSG00000257869	lncRNA	7.191623243	5.47298607	147.1879954	7.13896E-34	1.28788E-32	UP
AL009178.2	ENSG00000269155	lncRNA	-1.864533304	5.87192834	108.421698	2.17266E-25	2.44444E-24	DOWN
LINC00887	ENSG00000214145	lncRNA	4.117764627	6.212226412	147.1616074	7.23441E-34	1.30261E-32	UP
AL133297.2	ENSG00000260989	lncRNA	-1.799982115	3.312546929	108.3388898	2.26536E-25	2.54265E-24	DOWN
AC010280.1	ENSG00000248359	lncRNA	7.113378776	6.447371153	147.0107155	7.80529E-34	1.40272E-32	UP
AC009097.2	ENSG00000260593	lncRNA	3.306207745	4.035131422	146.4061779	1.05815E-33	1.8944E-32	UP
AC007639.1	ENSG00000263680	lncRNA	3.17480145	4.019279468	146.2820735	1.12636E-33	2.00888E-32	UP
LINC02253	ENSG00000259485	lncRNA	6.611635954	7.744816127	146.130308	1.21578E-33	2.16427E-32	UP
AP003352.1	ENSG00000245970	lncRNA	1.243292983	8.615155881	108.0915554	2.56645E-25	2.86353E-24	UP
Z93403.1	ENSG00000231772	lncRNA	4.087311809	5.391258823	146.0533276	1.26381E-33	2.24553E-32	UP
AC091729.3	ENSG00000229043	lncRNA	1.512396308	9.442830656	107.8921598	2.83808E-25	3.15912E-24	UP
SNHG21	ENSG00000250988	lncRNA	1.313609642	7.447432404	107.7916248	2.98575E-25	3.31958E-24	UP
AC106881.1	ENSG00000271474	lncRNA	-1.669227664	5.552559302	107.5578307	3.35958E-25	3.7308E-24	DOWN
LINC02773	ENSG00000237980	lncRNA	-1.495425494	3.746444123	107.4836403	3.48773E-25	3.86854E-24	DOWN
AL683887.1	ENSG00000271252	lncRNA	6.1955079	4.678539343	145.8153098	1.42468E-33	2.52659E-32	UP
LINC01752	ENSG00000224961	lncRNA	4.36993292	6.981080606	145.2193036	1.92316E-33	3.40421E-32	UP
SNHG11	ENSG00000174365	lncRNA	0.904373352	10.14680382	107.1290829	4.17098E-25	4.61011E-24	NOT
SLC12A9-AS1	ENSG00000236305	lncRNA	2.48259035	5.982406523	145.1643171	1.97714E-33	3.49319E-32	UP
AC092171.4	ENSG00000272953	lncRNA	1.916062741	5.159097239	107.039292	4.3643E-25	4.81249E-24	UP
PSMD6-AS2	ENSG00000239653	lncRNA	-1.186813709	5.485899082	106.9715105	4.51615E-25	4.97411E-24	DOWN
AC011005.4	ENSG00000243230	lncRNA	3.275939167	5.117148405	144.4450958	2.83974E-33	4.98914E-32	UP
DGUOK-AS1	ENSG00000237883	lncRNA	2.048862535	8.438981989	144.0522218	3.46077E-33	6.0464E-32	UP
AC007848.1	ENSG00000255983	lncRNA	4.129317589	6.088729302	143.8413413	3.84839E-33	6.69876E-32	UP
AC114956.1	ENSG00000248240	lncRNA	3.422404978	6.133275991	143.4413527	4.70687E-33	8.16291E-32	UP
AP000223.1	ENSG00000260583	lncRNA	-1.644939875	3.67088129	106.4241362	5.95283E-25	6.51835E-24	DOWN
AL139383.1	ENSG00000230490	lncRNA	-1.799743123	3.971052541	106.4173465	5.97326E-25	6.53312E-24	DOWN
Z83844.2	ENSG00000233360	lncRNA	2.000337035	5.005021082	143.3075966	5.03474E-33	8.69947E-32	UP
AL359504.2	ENSG00000271576	lncRNA	2.191051759	6.228716906	142.8667066	6.28601E-33	1.08021E-31	UP
LINC01569	ENSG00000262468	lncRNA	1.288639609	8.294905901	106.2314162	6.56083E-25	7.15084E-24	UP
AC073842.2	ENSG00000242798	lncRNA	1.556155125	5.530534156	105.9754575	7.46541E-25	8.12737E-24	UP
AC106798.1	ENSG00000250421	lncRNA	4.790746983	5.856111818	142.4870786	7.60992E-33	1.30533E-31	UP
AL121985.1	ENSG00000228863	lncRNA	-1.681417738	5.028703316	105.8827029	7.82315E-25	8.49719E-24	DOWN
AC114803.1	ENSG00000230432	lncRNA	5.376876962	3.848778442	142.323328	8.26389E-33	1.4098E-31	UP
MIR210HG	ENSG00000247095	lncRNA	2.01928238	10.2290784	141.7203367	1.11952E-32	1.89614E-31	UP
AL136982.1	ENSG00000151303	lncRNA	-1.722629583	3.845206565	105.6065998	8.99277E-25	9.7339E-24	DOWN
AC016888.1	ENSG00000266036	lncRNA	2.70415239	8.021544448	140.8322173	1.75078E-32	2.93364E-31	UP
LINC01176	ENSG00000281404	lncRNA	1.650414869	7.797905	105.4283658	9.83913E-25	1.06256E-23	UP
LINC02541	ENSG00000230943	lncRNA	3.404836908	8.970189621	140.4896089	2.08041E-32	3.46135E-31	UP
AC012640.1	ENSG00000248968	lncRNA	3.046658014	3.477991829	140.2360679	2.3637E-32	3.92573E-31	UP
AP000679.1	ENSG00000176984	lncRNA	3.472162058	4.132309809	139.9780264	2.69165E-32	4.46255E-31	UP
AC021739.2	ENSG00000259407	lncRNA	-1.150457448	4.994314458	105.2157024	1.09538E-24	1.17754E-23	DOWN
AC233280.1	ENSG00000229178	lncRNA	3.365458219	5.102743525	139.8649934	2.84929E-32	4.69908E-31	UP
LINC01605	ENSG00000253161	lncRNA	4.528046099	8.792074245	139.2103834	3.96176E-32	6.48833E-31	UP
AL354993.1	ENSG00000231703	lncRNA	3.127132778	5.784539698	138.8105413	4.84539E-32	7.90798E-31	UP
AL049539.1	ENSG00000275576	lncRNA	3.188941886	4.429985546	138.2208629	6.52059E-32	1.06053E-30	UP
VPS33B-DT	ENSG00000214432	lncRNA	1.738065716	5.361496071	104.7952922	1.35429E-24	1.4476E-23	UP
CASC19	ENSG00000254166	lncRNA	6.686750231	7.204158525	137.3348249	1.01874E-31	1.63992E-30	UP
AC083801.2	ENSG00000260377	lncRNA	6.569948739	6.229580373	137.2509196	1.06271E-31	1.70777E-30	UP
AP003119.3	ENSG00000261578	lncRNA	2.71422137	9.210281457	137.0812499	1.15751E-31	1.85694E-30	UP
AC084125.2	ENSG00000255182	lncRNA	1.838353313	7.700064277	104.5147802	1.56025E-24	1.66021E-23	UP
BARX1-DT	ENSG00000235601	lncRNA	7.106033036	5.394027684	136.3048448	1.71133E-31	2.73146E-30	UP
AC010719.1	ENSG00000270933	lncRNA	2.424558266	6.360806492	136.2657728	1.74534E-31	2.78102E-30	UP
LINC00626	ENSG00000225826	lncRNA	7.781833335	8.02428389	135.1650063	3.03839E-31	4.82505E-30	UP
AC046134.2	ENSG00000248932	lncRNA	1.461512993	8.197319915	104.1533235	1.8725E-24	1.98351E-23	UP
LUARIS	ENSG00000231638	lncRNA	4.752288303	5.682530903	134.8131046	3.62758E-31	5.73169E-30	UP
AL133353.1	ENSG00000229278	lncRNA	2.863619379	5.492679491	134.7662975	3.71411E-31	5.85859E-30	UP
CAPN10-DT	ENSG00000260942	lncRNA	1.149706503	7.894061273	104.0397191	1.98301E-24	2.09349E-23	UP
AL031667.3	ENSG00000273951	lncRNA	1.664491221	5.573448918	104.0076462	2.01537E-24	2.12528E-23	UP
LINC01063	ENSG00000232065	lncRNA	2.722215411	6.029332459	134.557512	4.12595E-31	6.49734E-30	UP
AC009148.1	ENSG00000260495	lncRNA	1.857885121	5.221471137	103.7838173	2.25641E-24	2.37414E-23	UP
AP003721.1	ENSG00000256196	lncRNA	3.244762834	4.784821036	134.1319473	5.11225E-31	8.03707E-30	UP
CHKB-DT	ENSG00000205559	lncRNA	1.598856594	6.869186146	103.6520703	2.41155E-24	2.53173E-23	UP
LINC02043	ENSG00000232233	lncRNA	4.594796078	5.678262242	133.7816812	6.09861E-31	9.52415E-30	UP
TMEM44-AS1	ENSG00000231770	lncRNA	1.671429051	9.958977818	103.5782304	2.50313E-24	2.6198E-23	UP
AC083880.1	ENSG00000273391	lncRNA	2.250355111	5.88846981	133.5460656	6.86707E-31	1.06712E-29	UP
AL138789.1	ENSG00000233589	lncRNA	4.943907546	4.913959598	133.1003404	8.59558E-31	1.32696E-29	UP
NCK1-DT	ENSG00000239213	lncRNA	1.534732584	9.551920681	103.4920678	2.61439E-24	2.72946E-23	UP
FAM83C-AS1	ENSG00000235214	lncRNA	2.746273362	4.043140656	133.0685216	8.73445E-31	1.34619E-29	UP
HOTTIP	ENSG00000243766	lncRNA	6.002176135	4.740006015	133.0507897	8.81281E-31	1.35605E-29	UP
AL132712.1	ENSG00000258534	lncRNA	2.105311896	7.253335904	132.9187786	9.41874E-31	1.44456E-29	UP
ATP2A1-AS1	ENSG00000260442	lncRNA	2.366326208	6.421092035	132.7686818	1.01585E-30	1.55296E-29	UP
AC013391.3	ENSG00000261478	lncRNA	5.201941194	4.134346255	132.4468174	1.19465E-30	1.82333E-29	UP
LSAMP-AS1	ENSG00000240922	lncRNA	4.899378504	5.537272314	131.6165565	1.81499E-30	2.74787E-29	UP
AL023754.1	ENSG00000224260	lncRNA	6.369090933	5.883936115	131.4124224	2.01156E-30	3.03571E-29	UP
AL731569.1	ENSG00000227896	lncRNA	1.477994594	6.349607963	102.7478487	3.80639E-24	3.93899E-23	UP
AC137932.1	ENSG00000260279	lncRNA	-1.268127204	5.490875275	102.6008799	4.09951E-24	4.23766E-23	DOWN
AL391684.1	ENSG00000224934	lncRNA	1.510303071	7.141243141	102.5919436	4.11805E-24	4.25215E-23	UP
Z82243.1	ENSG00000273243	lncRNA	1.996451899	5.790475376	102.5748991	4.15363E-24	4.2842E-23	UP
LNCAROD	ENSG00000231131	lncRNA	7.501392223	7.076042431	129.9670465	4.16637E-30	6.22774E-29	UP
LINC02166	ENSG00000260259	lncRNA	-1.338851262	5.470537231	102.2642584	4.8588E-24	5.00058E-23	DOWN
YEATS2-AS1	ENSG00000233885	lncRNA	2.022934343	8.097430948	129.6843464	4.8041E-30	7.1696E-29	UP
AL360219.2	ENSG00000273264	lncRNA	-1.540375266	3.292948769	102.0194689	5.49788E-24	5.64597E-23	DOWN
AC016737.1	ENSG00000271151	lncRNA	2.179975378	5.746449692	129.6587411	4.86647E-30	7.23974E-29	UP
TBX2-AS1	ENSG00000267280	lncRNA	-1.629089153	7.365632373	101.8582026	5.96418E-24	6.1115E-23	DOWN
AC113346.1	ENSG00000251144	lncRNA	4.707061647	5.001964526	129.6239048	4.95263E-30	7.3563E-29	UP
AL354707.1	ENSG00000225489	lncRNA	3.080168779	8.165368196	129.4058225	5.5278E-30	8.15914E-29	UP
AC004221.1	ENSG00000267778	lncRNA	3.65297313	3.931644038	128.9581148	6.92647E-30	1.01758E-28	UP
AC091868.2	ENSG00000249293	lncRNA	3.736608011	4.062510861	128.5902322	8.33696E-30	1.21531E-28	UP
AL596442.2	ENSG00000273100	lncRNA	-1.57676207	5.32166278	101.1934359	8.34253E-24	8.50234E-23	DOWN
NCBP2-AS1	ENSG00000225578	lncRNA	1.81889436	5.41026662	101.1726246	8.43065E-24	8.58285E-23	UP
DANCR	ENSG00000226950	lncRNA	1.955337963	12.44858256	101.165607	8.46057E-24	8.60401E-23	UP
AC020634.2	ENSG00000273123	lncRNA	-1.521604429	3.509920552	101.1476924	8.53743E-24	8.67282E-23	DOWN
AC007996.1	ENSG00000277534	lncRNA	2.401661615	9.599274405	128.2388638	9.95157E-30	1.44397E-28	UP
AC090948.1	ENSG00000271964	lncRNA	-1.186704332	4.578110067	100.9520479	9.42374E-24	9.55257E-23	DOWN
AC080023.1	ENSG00000254554	lncRNA	2.749916632	5.432127435	127.7478621	1.27448E-29	1.84076E-28	UP
AC025244.1	ENSG00000251185	lncRNA	5.888938873	5.230026478	127.5347429	1.41895E-29	2.04629E-28	UP
TMEM99	ENSG00000167920	lncRNA	1.378328626	10.98468628	100.7833005	1.02618E-23	1.03686E-22	UP
LINC01503	ENSG00000233901	lncRNA	2.019716854	10.6958119	127.5213661	1.42855E-29	2.05698E-28	UP
TMCO1-AS1	ENSG00000224358	lncRNA	1.803659303	6.071744734	100.5598477	1.14873E-23	1.1582E-22	UP
AL121839.2	ENSG00000260711	lncRNA	-1.417387561	8.50028738	100.5365663	1.16231E-23	1.17064E-22	DOWN
AC131009.3	ENSG00000273568	lncRNA	1.449394059	5.939088999	100.4823349	1.19458E-23	1.20185E-22	UP
LEF1-AS1	ENSG00000232021	lncRNA	2.172627781	5.862427845	127.0049439	1.85311E-29	2.65613E-28	UP
SATB2-AS1	ENSG00000225953	lncRNA	3.451184079	4.972754834	126.44804	2.45342E-29	3.5059E-28	UP
AL513318.2	ENSG00000269994	lncRNA	4.327124753	9.524372097	126.4210901	2.48696E-29	3.54845E-28	UP
LINC01232	ENSG00000280734	lncRNA	1.586490329	9.278641178	100.3631182	1.26869E-23	1.27098E-22	UP
ZNF582-AS1	ENSG00000267454	lncRNA	-1.475013362	6.524393469	100.2039437	1.37485E-23	1.37588E-22	DOWN
SEPTIN7-AS1	ENSG00000228878	lncRNA	-0.888053362	6.777685837	100.1547323	1.40944E-23	1.40899E-22	NOT
MYOSLID	ENSG00000229647	lncRNA	3.424259626	7.997160082	125.995366	3.08202E-29	4.37759E-28	UP
AC091182.2	ENSG00000253746	lncRNA	4.758090647	6.545393528	125.5063639	3.94323E-29	5.58398E-28	UP
LINC00355	ENSG00000227674	lncRNA	7.719847165	6.637112469	125.4970265	3.96183E-29	5.60189E-28	UP
LINC02443	ENSG00000256115	lncRNA	4.065666916	3.461015171	125.3883665	4.18482E-29	5.90831E-28	UP
MIR9-3HG	ENSG00000255571	lncRNA	3.367543378	9.666521642	125.3590181	4.24717E-29	5.98736E-28	UP
LINC01564	ENSG00000235899	lncRNA	4.240128562	7.619074927	125.2863687	4.40554E-29	6.20134E-28	UP
LNCOC1	ENSG00000253741	lncRNA	2.777711346	6.892328581	125.2714194	4.43885E-29	6.23891E-28	UP
HOXC-AS1	ENSG00000250451	lncRNA	4.116009208	5.699959001	124.6685996	6.01454E-29	8.41589E-28	UP
LINC02827	ENSG00000236908	lncRNA	3.239665156	5.315359657	124.2384785	7.47035E-29	1.0422E-27	UP
SNHG3	ENSG00000242125	lncRNA	1.371707332	11.58293997	99.80283752	1.68349E-23	1.66527E-22	UP
AC112236.1	ENSG00000261268	lncRNA	5.271479416	4.731469389	124.0867477	8.064E-29	1.12335E-27	UP
AL445524.1	ENSG00000233461	lncRNA	2.791071577	10.06990881	124.0154145	8.35917E-29	1.16275E-27	UP
AC105118.1	ENSG00000253931	lncRNA	5.084167079	5.918497961	123.7962289	9.33548E-29	1.29473E-27	UP
AC144831.1	ENSG00000261888	lncRNA	-1.618702308	7.437369059	99.57710846	1.88673E-23	1.8585E-22	DOWN
AC091153.3	ENSG00000244184	lncRNA	2.630977227	4.887988337	123.2896576	1.20507E-28	1.66152E-27	UP
LINC01711	ENSG00000268941	lncRNA	3.587576073	5.068050914	122.9095094	1.45956E-28	2.0036E-27	UP
AC011337.1	ENSG00000271795	lncRNA	2.355110823	7.148303891	122.4354096	1.85352E-28	2.52234E-27	UP
NAALADL2-AS2	ENSG00000226779	lncRNA	6.026205674	6.264194084	122.149161	2.14119E-28	2.89707E-27	UP
LINC02678	ENSG00000231483	lncRNA	4.649642126	5.315506127	121.9937146	2.3157E-28	3.12421E-27	UP
NUP50-DT	ENSG00000226328	lncRNA	1.589861705	10.39083238	99.09833502	2.4027E-23	2.35115E-22	UP
AC003958.2	ENSG00000234859	lncRNA	6.339341656	5.705529317	121.5066477	2.96008E-28	3.98215E-27	UP
HCG25	ENSG00000232940	lncRNA	1.179599834	6.223050122	98.97189483	2.56111E-23	2.50186E-22	UP
AL355803.1	ENSG00000237371	lncRNA	-1.602631355	4.20472506	98.85506199	2.71675E-23	2.65115E-22	DOWN
PSMG3-AS1	ENSG00000230487	lncRNA	-1.290831417	9.234004719	98.78943154	2.80829E-23	2.73765E-22	DOWN
ABCA9-AS1	ENSG00000231749	lncRNA	4.608123692	6.437554996	121.4147002	3.1005E-28	4.15917E-27	UP
AC026785.3	ENSG00000249199	lncRNA	7.287797734	5.205441484	121.3102336	3.26813E-28	4.36539E-27	UP
LINC00928	ENSG00000259218	lncRNA	4.759689488	3.339716768	121.2699994	3.33509E-28	4.44852E-27	UP
LINC01208	ENSG00000223715	lncRNA	5.31065991	4.216196299	121.1949005	3.46376E-28	4.61361E-27	UP
SLC9A3-AS1	ENSG00000225138	lncRNA	2.829256766	11.11483904	120.9325248	3.95353E-28	5.24371E-27	UP
AL009179.1	ENSG00000281706	lncRNA	2.139955164	6.459076488	120.2549164	5.56322E-28	7.35798E-27	UP
AC019211.1	ENSG00000239498	lncRNA	3.711450492	3.343444162	120.1996765	5.72031E-28	7.55514E-27	UP
AL078644.2	ENSG00000273004	lncRNA	1.550581149	5.783770899	98.44982783	3.33365E-23	3.2231E-22	UP
LINC01968	ENSG00000237222	lncRNA	3.526163178	4.144306636	120.1235809	5.944E-28	7.83958E-27	UP
AGAP2-AS1	ENSG00000255737	lncRNA	1.535194045	10.6601557	98.43630316	3.35649E-23	3.23853E-22	UP
ARNTL2-AS1	ENSG00000245311	lncRNA	3.940974543	3.90319512	119.8737655	6.74171E-28	8.86686E-27	UP
C10orf91	ENSG00000180066	lncRNA	3.214401349	7.48398021	119.7054052	7.33888E-28	9.6388E-27	UP
AC096759.2	ENSG00000250735	lncRNA	5.990755847	5.025875921	119.621372	7.65644E-28	1.00419E-26	UP
LINC00592	ENSG00000258279	lncRNA	3.105874533	5.639752781	119.6076439	7.70961E-28	1.00976E-26	UP
AL022311.1	ENSG00000279738	lncRNA	0.979481543	8.463171561	97.62019255	5.06844E-23	4.86539E-22	NOT
ZNRD2-AS1	ENSG00000260233	lncRNA	0.911366006	7.684672598	97.52508847	5.31782E-23	5.09958E-22	NOT
LINC00858	ENSG00000229404	lncRNA	4.478563528	5.81278415	119.4647419	8.2855E-28	1.08367E-26	UP
AC023355.2	ENSG00000259488	lncRNA	1.482601671	6.004759315	97.43958943	5.55247E-23	5.31378E-22	UP
AP001486.2	ENSG00000260966	lncRNA	-1.188972497	8.173580426	97.38323681	5.71276E-23	5.46163E-22	DOWN
AL023755.1	ENSG00000228697	lncRNA	2.976890589	3.558049236	119.4509629	8.34326E-28	1.08971E-26	UP
AC034206.1	ENSG00000250167	lncRNA	4.746325718	5.169930868	119.1312386	9.80247E-28	1.27676E-26	UP
AC103923.1	ENSG00000235545	lncRNA	2.472727163	4.731534125	118.7657909	1.17855E-27	1.5266E-26	UP
MINCR	ENSG00000253716	lncRNA	1.418808319	8.845543659	97.25904602	6.08255E-23	5.79164E-22	UP
DCST1-AS1	ENSG00000232093	lncRNA	1.502538859	7.110141071	97.23651423	6.15216E-23	5.85201E-22	UP
LINC01385	ENSG00000251604	lncRNA	5.551283858	4.150018238	117.7861084	1.93131E-27	2.48799E-26	UP
DLX2-DT	ENSG00000236651	lncRNA	5.510242171	3.999968274	117.7006478	2.01635E-27	2.59044E-26	UP
EMSLR	ENSG00000232445	lncRNA	3.170785629	8.513404447	117.5859343	2.1364E-27	2.73721E-26	UP
AL139035.1	ENSG00000280710	lncRNA	1.89463556	4.860485157	97.04614879	6.77302E-23	6.41665E-22	UP
HELLPAR	ENSG00000281344	lncRNA	2.053390971	7.691041646	117.572091	2.15137E-27	2.75264E-26	UP
AC092040.2	ENSG00000241111	lncRNA	-1.832669061	3.504434117	97.00175397	6.92659E-23	6.54535E-22	DOWN
SOX2-OT	ENSG00000242808	lncRNA	5.562532233	11.30696577	117.5030011	2.22763E-27	2.84635E-26	UP
FSIP2-AS1	ENSG00000231646	lncRNA	2.910556496	4.99017458	117.1881562	2.61086E-27	3.32699E-26	UP
AC117394.2	ENSG00000244268	lncRNA	2.535782056	4.216065929	117.0864614	2.74822E-27	3.4973E-26	UP
MAGEA10-MAGEA5	ENSG00000266560	lncRNA	5.465308922	4.688353143	117.036224	2.81872E-27	3.57734E-26	UP
AL356234.2	ENSG00000230533	lncRNA	5.406833667	5.987205829	116.8446057	3.10464E-27	3.92963E-26	UP
AC103702.2	ENSG00000272763	lncRNA	5.511363712	8.035722974	116.3952441	3.89414E-27	4.89602E-26	UP
AC004080.2	ENSG00000253508	lncRNA	4.785638331	3.425978617	116.1920012	4.31439E-27	5.40273E-26	UP
AC006262.1	ENSG00000268460	lncRNA	3.621830911	7.306085411	115.9191128	4.95083E-27	6.16693E-26	UP
AC020658.4	ENSG00000273786	lncRNA	3.565887979	3.51770629	115.5055963	6.09867E-27	7.55673E-26	UP
AC016394.2	ENSG00000227540	lncRNA	1.429076314	7.559587463	96.44425651	9.17922E-23	8.59252E-22	UP
LINC02830	ENSG00000224899	lncRNA	5.81835127	5.794092683	115.4525804	6.26391E-27	7.75128E-26	UP
SATB1-AS1	ENSG00000228956	lncRNA	2.359444722	7.871045113	115.0145334	7.81228E-27	9.64197E-26	UP
AC246793.1	ENSG00000220891	lncRNA	4.629699652	4.893750857	114.7719442	8.82889E-27	1.08399E-25	UP
MYADM-AS1	ENSG00000228323	lncRNA	-1.780113168	3.488878904	96.2943271	9.90133E-23	9.23177E-22	DOWN
SGMS1-AS1	ENSG00000226200	lncRNA	-0.930377578	8.609604745	96.27400249	1.00035E-22	9.3178E-22	NOT
ALMS1-IT1	ENSG00000230002	lncRNA	1.689206626	7.400237764	96.27104064	1.00185E-22	9.32253E-22	UP
LINC02416	ENSG00000257924	lncRNA	2.670784277	4.405293146	114.7526133	8.91538E-27	1.09318E-25	UP
HMGA2-AS1	ENSG00000197301	lncRNA	2.712673229	6.429382718	114.6514295	9.3821E-27	1.14593E-25	UP
LINC02615	ENSG00000251432	lncRNA	-1.185958656	7.243392084	96.18019357	1.04889E-22	9.73142E-22	DOWN
AC027031.2	ENSG00000254615	lncRNA	2.486558049	8.653419228	114.5839988	9.70662E-27	1.1825E-25	UP
AP002360.2	ENSG00000255135	lncRNA	1.458095573	8.885523007	96.14113326	1.06979E-22	9.90581E-22	UP
SNHG25	ENSG00000266402	lncRNA	1.76277175	6.159800267	96.12894178	1.0764E-22	9.9572E-22	UP
AC002310.1	ENSG00000235560	lncRNA	1.374660266	7.752692392	96.08696707	1.09946E-22	1.01606E-21	UP
LINC01277	ENSG00000229017	lncRNA	-1.421330474	4.315314714	96.01538655	1.13994E-22	1.05243E-21	DOWN
AC092115.4	ENSG00000262136	lncRNA	3.160991863	5.349451537	114.5600715	9.82445E-27	1.19531E-25	UP
AC090709.1	ENSG00000257191	lncRNA	3.37148169	3.738196331	114.2507651	1.14829E-26	1.39348E-25	UP
AC044810.2	ENSG00000254951	lncRNA	-1.943186923	5.167956871	95.8773127	1.22228E-22	1.12514E-21	DOWN
AC108136.1	ENSG00000255325	lncRNA	4.727445589	4.823387349	114.2072229	1.17378E-26	1.41893E-25	UP
AC011352.3	ENSG00000251320	lncRNA	4.90720497	4.219892403	114.1152963	1.22948E-26	1.48436E-25	UP
LINC01524	ENSG00000234948	lncRNA	4.758246965	4.854175114	114.0688691	1.2586E-26	1.51564E-25	UP
LINC01206	ENSG00000242512	lncRNA	9.510655754	11.83405945	113.456308	1.71417E-26	2.05374E-25	UP
AP002784.1	ENSG00000250519	lncRNA	4.730238192	6.461807834	113.066691	2.08638E-26	2.48387E-25	UP
AL139288.1	ENSG00000231563	lncRNA	1.997870587	5.504418257	95.62181821	1.39065E-22	1.27267E-21	UP
AC067863.1	ENSG00000259555	lncRNA	4.223548774	3.453905669	112.8750925	2.29805E-26	2.72554E-25	UP
LINC01249	ENSG00000231532	lncRNA	8.339971531	7.154429934	112.5670124	2.68437E-26	3.17173E-25	UP
MAFA-AS1	ENSG00000254338	lncRNA	4.98994931	5.497886696	112.4516465	2.8452E-26	3.35755E-25	UP
AC063948.1	ENSG00000257543	lncRNA	1.740825552	5.324302828	95.37360192	1.57642E-22	1.43709E-21	UP
AC145098.1	ENSG00000248996	lncRNA	-1.357565543	5.486297308	95.35557545	1.59084E-22	1.44883E-21	DOWN
FOXD2-AS1	ENSG00000237424	lncRNA	1.397645839	8.75661927	95.31867056	1.62077E-22	1.47467E-21	UP
AL445072.1	ENSG00000237208	lncRNA	5.00459264	3.697056371	112.3533476	2.98982E-26	3.52379E-25	UP
LINC02321	ENSG00000258884	lncRNA	2.99037901	5.185240996	112.2780837	3.1055E-26	3.65099E-25	UP
MAGEA4-AS1	ENSG00000229967	lncRNA	8.118591613	7.72893381	112.0653769	3.4572E-26	4.05941E-25	UP
LINC01876	ENSG00000226383	lncRNA	2.429829798	7.111403845	111.8045618	3.94327E-26	4.62439E-25	UP
AL157400.2	ENSG00000232936	lncRNA	3.871630264	3.676314539	111.726882	4.10084E-26	4.80319E-25	UP
AC090912.1	ENSG00000265943	lncRNA	2.376383139	5.486591009	111.5729242	4.43199E-26	5.17817E-25	UP
LINC01671	ENSG00000225431	lncRNA	-1.986527011	7.270316514	95.02895444	1.87621E-22	1.69561E-21	DOWN
AL121748.1	ENSG00000238258	lncRNA	-1.569971951	3.270034018	94.77375839	2.13436E-22	1.92707E-21	DOWN
AC003070.2	ENSG00000267446	lncRNA	-1.959014289	2.90960822	94.75558107	2.15405E-22	1.94298E-21	DOWN
AC022211.3	ENSG00000263843	lncRNA	1.386823426	8.024663587	94.58482161	2.34812E-22	2.116E-21	UP
LINC00393	ENSG00000224853	lncRNA	7.846867826	6.53059561	110.1603194	9.03777E-26	1.03918E-24	UP
LINC02473	ENSG00000261121	lncRNA	4.774038407	3.981196308	109.7831906	1.09316E-25	1.25541E-24	UP
AL022322.1	ENSG00000272720	lncRNA	1.94848825	7.153581602	94.47372944	2.48367E-22	2.23175E-21	UP
AC107081.2	ENSG00000236498	lncRNA	1.558021251	5.618085171	94.42436546	2.54638E-22	2.28592E-21	UP
HOXD-AS2	ENSG00000237380	lncRNA	3.83188356	6.245297171	109.5818566	1.21003E-25	1.38792E-24	UP
Z69706.1	ENSG00000268836	lncRNA	-1.169679633	5.466491158	94.27646644	2.74393E-22	2.45857E-21	DOWN
AC100791.2	ENSG00000262768	lncRNA	4.359678352	3.822520362	109.4287018	1.30723E-25	1.49395E-24	UP
AC012615.1	ENSG00000261526	lncRNA	1.225077044	8.125062791	94.15528028	2.91717E-22	2.60883E-21	UP
LINC02457	ENSG00000258018	lncRNA	6.139659539	4.52690686	109.3982405	1.32747E-25	1.51525E-24	UP
AC138696.2	ENSG00000272172	lncRNA	1.574526787	5.382041689	94.06896771	3.04719E-22	2.71995E-21	UP
AC025265.1	ENSG00000257681	lncRNA	1.887205588	5.682995662	94.04853905	3.07881E-22	2.74556E-21	UP
LINC01136	ENSG00000233791	lncRNA	1.942999172	5.332987561	93.87088151	3.36792E-22	3.00054E-21	UP
AC090282.1	ENSG00000261848	lncRNA	5.048408231	4.172840835	109.2899833	1.40199E-25	1.59837E-24	UP
AC006059.1	ENSG00000230084	lncRNA	-1.050053324	4.366419188	93.81545845	3.46356E-22	3.07992E-21	DOWN
AC015908.2	ENSG00000263508	lncRNA	-1.980248197	2.910524949	93.76016912	3.56168E-22	3.16418E-21	DOWN
GRPEL2-AS1	ENSG00000253618	lncRNA	-1.448901815	3.229880586	93.75685893	3.56764E-22	3.16649E-21	DOWN
SH3PXD2A-AS1	ENSG00000280693	lncRNA	3.92723232	8.97636244	109.1365056	1.51486E-25	1.71459E-24	UP
AL451050.2	ENSG00000272205	lncRNA	2.23517322	4.90617419	108.7323008	1.85753E-25	2.09489E-24	UP
AC090970.2	ENSG00000274528	lncRNA	2.131714883	6.100630253	108.5701849	2.01584E-25	2.27072E-24	UP
AC131235.3	ENSG00000272721	lncRNA	2.090768255	5.782017333	108.3632943	2.23764E-25	2.51454E-24	UP
AL031186.1	ENSG00000237015	lncRNA	1.443915813	5.802677106	93.02544139	5.16264E-22	4.56066E-21	UP
DLEU1	ENSG00000176124	lncRNA	1.24529129	9.76661586	92.95392511	5.3526E-22	4.72404E-21	UP
AC010624.3	ENSG00000269091	lncRNA	-1.777656664	3.615165554	92.86546012	5.59729E-22	4.93536E-21	DOWN
AC104794.4	ENSG00000260476	lncRNA	5.980753603	4.976697928	108.3042035	2.30535E-25	2.58446E-24	UP
AC008764.8	ENSG00000279529	lncRNA	1.33634583	6.670044378	92.79722669	5.79363E-22	5.09893E-21	UP
AC093797.1	ENSG00000233110	lncRNA	-1.703660711	4.073950024	92.60614371	6.3809E-22	5.61055E-21	DOWN
STRA6LP	ENSG00000255036	lncRNA	-1.431190409	4.551440334	92.5962102	6.41301E-22	5.63352E-21	DOWN
AC040174.2	ENSG00000269986	lncRNA	4.54369311	4.179801366	108.1138407	2.53775E-25	2.83488E-24	UP
LINC02012	ENSG00000272989	lncRNA	3.1752203	7.22987692	107.9590547	2.74389E-25	3.05789E-24	UP
AC018695.6	ENSG00000275393	lncRNA	2.96164251	5.614856184	107.2006102	4.02313E-25	4.45715E-24	UP
SBF2-AS1	ENSG00000246273	lncRNA	1.625034969	9.405747075	92.47254428	6.82653E-22	5.97448E-21	UP
AC135507.1	ENSG00000272182	lncRNA	-1.048058874	4.194211544	92.45715259	6.87983E-22	6.01554E-21	DOWN
PKP4-AS1	ENSG00000204380	lncRNA	3.049577488	7.738742028	107.1411092	4.14575E-25	4.5876E-24	UP
AC026471.3	ENSG00000260740	lncRNA	-1.887164207	4.647278612	92.41802987	7.01719E-22	6.12427E-21	DOWN
GACAT2	ENSG00000265962	lncRNA	4.305768814	4.297480617	106.845555	4.8125E-25	5.29431E-24	UP
AGAP11	ENSG00000271880	lncRNA	-1.755993707	4.149316933	92.33720766	7.3097E-22	6.36776E-21	DOWN
AL358332.1	ENSG00000258942	lncRNA	3.010975533	4.413887696	106.8052724	4.91132E-25	5.39672E-24	UP
LINC02014	ENSG00000248243	lncRNA	2.780156943	6.205264466	106.4910937	5.75506E-25	6.30912E-24	UP
AC106772.1	ENSG00000249650	lncRNA	3.391269157	3.411212791	106.3020467	6.33111E-25	6.91648E-24	UP
AL445471.1	ENSG00000229162	lncRNA	2.278398195	4.907479572	106.278461	6.40691E-25	6.99118E-24	UP
LINC01518	ENSG00000233515	lncRNA	8.226200092	6.249329475	105.959903	7.52424E-25	8.18196E-24	UP
Z95331.1	ENSG00000280383	lncRNA	1.462504516	7.003482333	91.94753531	8.90052E-22	7.71078E-21	UP
LINC00885	ENSG00000224652	lncRNA	2.857436466	9.465181501	105.7897526	8.19885E-25	8.895E-24	UP
HAGLR	ENSG00000224189	lncRNA	-1.509241993	11.07586079	91.80641155	9.55843E-22	8.26554E-21	DOWN
LINC01558	ENSG00000146521	lncRNA	-1.701141342	5.276400716	91.78246826	9.67478E-22	8.35669E-21	DOWN
AC018616.1	ENSG00000253859	lncRNA	4.453523741	3.54699802	105.395873	1.00018E-24	1.07765E-23	UP
AC023301.1	ENSG00000265579	lncRNA	3.890915967	5.923415511	105.2506825	1.07622E-24	1.15826E-23	UP
AC093249.2	ENSG00000260167	lncRNA	1.938082574	4.306982799	91.65226983	1.03327E-21	8.90241E-21	UP
HOXC-AS3	ENSG00000251151	lncRNA	6.535640423	5.538053774	104.838919	1.3248E-24	1.42091E-23	UP
AC113189.4	ENSG00000272884	lncRNA	3.184794949	3.340622887	104.8104565	1.34396E-24	1.43913E-23	UP
LINC02323	ENSG00000259230	lncRNA	3.287107236	6.38921482	104.8091673	1.34484E-24	1.43913E-23	UP
AC015922.3	ENSG00000276855	lncRNA	-1.221174459	8.408874391	91.3112479	1.22761E-21	1.05382E-20	DOWN
AC008649.1	ENSG00000267291	lncRNA	5.148334699	5.985248747	104.7441837	1.38967E-24	1.48374E-23	UP
PARD3-AS1	ENSG00000226386	lncRNA	2.507838064	5.452775651	104.7328783	1.39763E-24	1.49054E-23	UP
AC007773.1	ENSG00000267213	lncRNA	1.948795262	6.591970818	91.26773753	1.2549E-21	1.07431E-20	UP
AC017100.1	ENSG00000259985	lncRNA	2.146160852	7.107428739	104.5753616	1.51327E-24	1.61204E-23	UP
AC137834.2	ENSG00000276727	lncRNA	2.670790135	3.518495143	104.2587704	1.77545E-24	1.88494E-23	UP
AC007637.1	ENSG00000256139	lncRNA	-1.531644766	4.395886471	91.1658839	1.32119E-21	1.12798E-20	DOWN
AC068631.1	ENSG00000197099	lncRNA	3.157180594	5.554149333	104.1306021	1.8941E-24	2.00413E-23	UP
U47924.1	ENSG00000271969	lncRNA	2.49907431	3.769237125	104.0773615	1.94569E-24	2.0564E-23	UP
AC019294.2	ENSG00000260288	lncRNA	1.746131933	4.183740782	91.06010972	1.39373E-21	1.18669E-20	UP
ZKSCAN2-DT	ENSG00000274925	lncRNA	1.530613134	7.83825092	91.05556116	1.39694E-21	1.18835E-20	UP
LINC01456	ENSG00000225882	lncRNA	6.326684128	5.78574069	103.9717942	2.05217E-24	2.16166E-23	UP
AL035258.1	ENSG00000234862	lncRNA	7.340588161	6.413876611	103.6745228	2.38438E-24	2.50599E-23	UP
AC131009.1	ENSG00000255992	lncRNA	1.607546224	4.875855702	90.64625633	1.71797E-21	1.45749E-20	UP
AL138921.2	ENSG00000236308	lncRNA	-0.952976482	4.77068931	90.52233189	1.82901E-21	1.55029E-20	NOT
AL353693.1	ENSG00000229312	lncRNA	4.309248241	4.284804331	103.6368072	2.4302E-24	2.54846E-23	UP
AL023803.3	ENSG00000277581	lncRNA	3.12221377	3.65569111	103.5777017	2.50379E-24	2.6198E-23	UP
HOTAIR	ENSG00000228630	lncRNA	6.651808109	7.12430939	103.5558645	2.53154E-24	2.6459E-23	UP
LINC02598	ENSG00000256155	lncRNA	3.659251618	4.927190029	103.3005235	2.87977E-24	3.00319E-23	UP
AC087521.2	ENSG00000246250	lncRNA	-1.188968892	4.628318447	90.31938619	2.02657E-21	1.71006E-20	DOWN
LINC00337	ENSG00000225077	lncRNA	2.6602269	5.919582397	103.1611907	3.08959E-24	3.21844E-23	UP
C1orf220	ENSG00000213057	lncRNA	1.869257312	6.469843733	90.20448118	2.14775E-21	1.80907E-20	UP
ZNF436-AS1	ENSG00000249087	lncRNA	1.094775248	8.157149181	90.08530063	2.2811E-21	1.91967E-20	UP
AC022144.1	ENSG00000267892	lncRNA	1.843180568	7.573660832	90.07709647	2.29058E-21	1.92593E-20	UP
AC234582.1	ENSG00000231064	lncRNA	-1.0636991	7.253372849	90.05680593	2.31419E-21	1.94405E-20	DOWN
AC104211.1	ENSG00000248858	lncRNA	-1.357681448	5.273709897	90.0408221	2.33296E-21	1.95807E-20	DOWN
AC073352.1	ENSG00000272662	lncRNA	2.303413424	4.200136458	103.1254187	3.14589E-24	3.27346E-23	UP
AC107308.1	ENSG00000277945	lncRNA	5.132379072	3.892595307	102.9434522	3.44852E-24	3.58441E-23	UP
AL139300.2	ENSG00000258851	lncRNA	-1.403665788	3.22616368	89.8362157	2.58715E-21	2.16562E-20	DOWN
AC008267.5	ENSG00000237310	lncRNA	1.608182363	7.879110759	89.7460523	2.70778E-21	2.26458E-20	UP
LINC00941	ENSG00000235884	lncRNA	3.866862062	7.946294774	102.9005211	3.52407E-24	3.65889E-23	UP
UBAC2-AS1	ENSG00000228889	lncRNA	1.484888083	7.34810193	89.6830431	2.79541E-21	2.33372E-20	UP
AC010331.1	ENSG00000277383	lncRNA	1.830651595	4.6405872	89.6236072	2.88066E-21	2.40276E-20	UP
LINC01561	ENSG00000177234	lncRNA	3.90317949	5.129391595	102.7690586	3.76586E-24	3.90133E-23	UP
LINC01905	ENSG00000267057	lncRNA	3.775100363	5.160962029	102.5514939	4.20299E-24	4.33037E-23	UP
AC010624.1	ENSG00000204666	lncRNA	-1.883649525	4.521756575	89.48670329	3.08706E-21	2.5681E-20	DOWN
AP001412.1	ENSG00000272948	lncRNA	1.706900092	4.308167021	89.4745089	3.10615E-21	2.5817E-20	UP
MIR762HG	ENSG00000260083	lncRNA	1.032415854	7.416175272	89.28196855	3.42365E-21	2.84189E-20	UP
AC000403.1	ENSG00000278727	lncRNA	-1.222377716	6.342925985	89.28105234	3.42524E-21	2.84189E-20	DOWN
AC092142.1	ENSG00000261235	lncRNA	2.799405564	6.924561287	102.093999	5.29487E-24	5.44343E-23	UP
DAAM2-AS1	ENSG00000235033	lncRNA	-1.13129174	6.516084722	88.8578822	4.2422E-21	3.51353E-20	DOWN
AL096865.1	ENSG00000271857	lncRNA	2.036085982	5.778372113	101.8610722	5.95554E-24	6.1093E-23	UP
AC022893.1	ENSG00000253636	lncRNA	-1.151310217	6.461322906	88.46734813	5.16809E-21	4.27287E-20	DOWN
AC093582.1	ENSG00000236529	lncRNA	2.110493029	4.60738149	101.7718388	6.22996E-24	6.3769E-23	UP
AC105001.1	ENSG00000248896	lncRNA	-1.225518032	4.904912044	88.33325426	5.53058E-21	4.56372E-20	DOWN
LINC00649	ENSG00000237945	lncRNA	1.351268708	10.25047306	88.33187896	5.53443E-21	4.56372E-20	UP
AC012501.2	ENSG00000227400	lncRNA	6.043325351	4.650101175	101.7089129	6.43104E-24	6.57558E-23	UP
HCG21	ENSG00000233529	lncRNA	-1.624160716	2.849617563	88.29889801	5.62748E-21	4.63234E-20	DOWN
AC112484.3	ENSG00000261159	lncRNA	2.565917864	6.658936723	101.5001599	7.14577E-24	7.29845E-23	UP
LINC01705	ENSG00000232679	lncRNA	3.751466918	5.836410536	101.2099622	8.27322E-24	8.44083E-23	UP
AC012360.3	ENSG00000272994	lncRNA	1.0890085	8.10234878	88.13907029	6.10106E-21	5.00904E-20	UP
AL096828.3	ENSG00000273821	lncRNA	1.81020113	5.202811781	88.12214367	6.15349E-21	5.04768E-20	UP
AC025211.1	ENSG00000264458	lncRNA	3.05496478	3.954423849	101.1127108	8.68955E-24	8.81783E-23	UP
AC106795.2	ENSG00000249684	lncRNA	2.370297103	6.671546542	100.9320544	9.51935E-24	9.63911E-23	UP
AL139089.1	ENSG00000273723	lncRNA	1.436866025	6.130115913	87.9488847	6.7168E-21	5.4954E-20	UP
NINJ2-AS1	ENSG00000177406	lncRNA	-1.044463118	10.38446349	87.83822266	7.10329E-21	5.80172E-20	DOWN
AL138720.1	ENSG00000234261	lncRNA	2.990539817	4.365761488	100.9113033	9.6196E-24	9.73016E-23	UP
AL390719.2	ENSG00000272141	lncRNA	2.253318804	8.253872408	100.6937482	1.07364E-23	1.08365E-22	UP
AP000697.1	ENSG00000224269	lncRNA	4.153781188	3.08861274	100.4555951	1.21081E-23	1.21603E-22	UP
AC099066.2	ENSG00000227496	lncRNA	3.240697684	6.600768031	100.385148	1.25465E-23	1.25826E-22	UP
KCNQ5-IT1	ENSG00000233844	lncRNA	4.271880179	3.57866669	100.127186	1.42918E-23	1.42721E-22	UP
CYP4F26P	ENSG00000226562	lncRNA	3.509611562	6.711707052	100.0789676	1.4644E-23	1.46084E-22	UP
AC004130.2	ENSG00000271133	lncRNA	1.654852703	7.641343422	87.54391013	8.24294E-21	6.69747E-20	UP
LINC01559	ENSG00000180861	lncRNA	6.01156459	8.512374954	100.0548008	1.48238E-23	1.47721E-22	UP
LINC02076	ENSG00000220161	lncRNA	2.974795416	4.533835138	100.0512953	1.48501E-23	1.47826E-22	UP
KCNQ1-AS1	ENSG00000229414	lncRNA	-1.953871552	2.643334287	87.48521176	8.49123E-21	6.8814E-20	DOWN
AC114296.1	ENSG00000250378	lncRNA	4.259176386	4.747280081	100.0191973	1.50927E-23	1.50082E-22	UP
AF131216.3	ENSG00000255020	lncRNA	5.323214477	6.03613528	99.97289252	1.54497E-23	1.53469E-22	UP
LINC02542	ENSG00000226453	lncRNA	2.457205932	8.313645826	99.97081883	1.54659E-23	1.53469E-22	UP
LINC01322	ENSG00000244128	lncRNA	4.629465501	5.583355773	99.9576143	1.55694E-23	1.54333E-22	UP
AC007881.3	ENSG00000272735	lncRNA	2.420956457	4.510682517	99.83961902	1.65251E-23	1.63635E-22	UP
AC093599.1	ENSG00000249022	lncRNA	4.550766169	4.071762983	99.72037797	1.75506E-23	1.73243E-22	UP
AC010168.2	ENSG00000261324	lncRNA	1.41774482	8.60834036	87.25383389	9.54501E-21	7.68908E-20	UP
AC126768.1	ENSG00000248597	lncRNA	5.204022042	4.484074188	99.46852191	1.99306E-23	1.9612E-22	UP
AC078802.1	ENSG00000269889	lncRNA	2.518659848	5.748791379	99.41839289	2.04415E-23	2.00728E-22	UP
AL024498.1	ENSG00000272097	lncRNA	1.419059781	5.697041032	87.14118697	1.01044E-20	8.11889E-20	UP
AC073365.1	ENSG00000223812	lncRNA	7.85682194	7.872774243	99.26077311	2.21349E-23	2.1713E-22	UP
LINC02783	ENSG00000204362	lncRNA	5.413397526	6.32639898	99.2443337	2.23194E-23	2.18712E-22	UP
ELF3-AS1	ENSG00000234678	lncRNA	1.442587118	7.887266789	87.05657119	1.05461E-20	8.45214E-20	UP
LUNAR1	ENSG00000278090	lncRNA	2.792233233	4.857809421	99.09699319	2.40433E-23	2.35115E-22	UP
TMEM72-AS1	ENSG00000224812	lncRNA	-1.416323165	3.646288149	86.93462255	1.12168E-20	8.97443E-20	DOWN
LINC01775	ENSG00000267201	lncRNA	2.530787792	3.829524511	98.7746136	2.82938E-23	2.75536E-22	UP
AC012531.1	ENSG00000260597	lncRNA	3.685424603	5.425529804	98.7655941	2.8423E-23	2.76508E-22	UP
AL133325.3	ENSG00000278041	lncRNA	6.381145642	5.626490788	98.74689951	2.86926E-23	2.78842E-22	UP
AP000829.1	ENSG00000263551	lncRNA	4.195578842	5.037888714	98.67123069	2.98102E-23	2.89106E-22	UP
LINC01393	ENSG00000225535	lncRNA	2.291432164	5.411864431	98.61215216	3.07129E-23	2.97555E-22	UP
AC009065.5	ENSG00000260778	lncRNA	-0.968260945	6.202388324	86.67671665	1.27792E-20	1.01726E-19	NOT
LINC02109	ENSG00000259786	lncRNA	5.821657444	5.777134037	98.49145844	3.2643E-23	3.15929E-22	UP
AC068722.2	ENSG00000273972	lncRNA	-1.653090303	3.795126276	86.63859338	1.3028E-20	1.03531E-19	DOWN
LINC01971	ENSG00000278200	lncRNA	3.441159482	3.945241367	98.44210765	3.34667E-23	3.23237E-22	UP
EXOSC10-AS1	ENSG00000230337	lncRNA	1.61041102	5.44065003	86.62083009	1.31455E-20	1.04289E-19	UP
LMCD1-AS1	ENSG00000227110	lncRNA	1.698137067	7.188194721	86.60919914	1.32231E-20	1.04816E-19	UP
AC027243.3	ENSG00000270036	lncRNA	3.756411674	3.215948914	98.36631295	3.47724E-23	3.35161E-22	UP
AC131009.2	ENSG00000256955	lncRNA	4.069127212	4.114929518	98.21802389	3.74763E-23	3.60853E-22	UP
AC005332.3	ENSG00000274561	lncRNA	-0.867037829	7.307773658	86.40878182	1.46334E-20	1.15703E-19	NOT
AC021851.1	ENSG00000272800	lncRNA	1.192994662	5.776703425	86.40044689	1.46952E-20	1.16094E-19	UP
AL160408.4	ENSG00000241475	lncRNA	5.478303325	4.390998582	97.66497243	4.95511E-23	4.76145E-22	UP
AC138393.3	ENSG00000278467	lncRNA	1.520983377	4.69011551	86.37475206	1.48873E-20	1.17416E-19	UP
AC007278.1	ENSG00000234389	lncRNA	-1.710317029	4.343935715	86.36641094	1.49503E-20	1.17813E-19	DOWN
AC069222.1	ENSG00000273374	lncRNA	2.08709296	5.272110536	97.36566442	5.76369E-23	5.50473E-22	UP
AC005229.4	ENSG00000273314	lncRNA	1.105202569	9.013003174	86.3246671	1.52692E-20	1.20041E-19	UP
AL355574.1	ENSG00000238058	lncRNA	1.275198445	6.413293303	86.32440923	1.52712E-20	1.20041E-19	UP
AL035458.2	ENSG00000250917	lncRNA	2.388828411	4.808927857	97.35299028	5.8007E-23	5.53447E-22	UP
AC011498.3	ENSG00000267255	lncRNA	2.836951394	3.543114963	97.28315977	6.00892E-23	5.72733E-22	UP
DTX2P1-UPK3BP1-PMS2P11	ENSG00000265479	lncRNA	1.615916938	7.607497649	86.0609517	1.74474E-20	1.36805E-19	UP
LINC01361	ENSG00000236268	lncRNA	2.97777859	4.129747325	97.22767811	6.17968E-23	5.87225E-22	UP
IGFL2-AS1	ENSG00000268621	lncRNA	5.448486954	9.301283699	97.18298025	6.32076E-23	6.00027E-22	UP
LINC00942	ENSG00000249628	lncRNA	7.179609174	10.71972042	97.05807329	6.73235E-23	6.38454E-22	UP
LINC00630	ENSG00000223546	lncRNA	1.185183119	8.303606728	85.65475501	2.1426E-20	1.67443E-19	UP
AC010913.1	ENSG00000272702	lncRNA	2.265690996	4.95886248	97.00086071	6.92972E-23	6.54535E-22	UP
AC019080.4	ENSG00000271996	lncRNA	5.164065869	7.524046429	96.95495439	7.09226E-23	6.69217E-22	UP
AC010319.4	ENSG00000269481	lncRNA	1.201416953	5.16138171	85.33992555	2.51239E-20	1.95854E-19	UP
AL031710.2	ENSG00000275092	lncRNA	2.097851275	4.43782181	96.95109656	7.1061E-23	6.69851E-22	UP
AL356056.2	ENSG00000231187	lncRNA	-1.527757673	4.608204051	85.11563247	2.81417E-20	2.19017E-19	DOWN
LINC01615	ENSG00000223485	lncRNA	3.586719897	7.237965519	96.91801326	7.22583E-23	6.80456E-22	UP
MIRLET7A1HG	ENSG00000269929	lncRNA	-1.638228368	4.324511555	84.96601214	3.03538E-20	2.35843E-19	DOWN
ZNF503-AS2	ENSG00000237149	lncRNA	1.354076894	9.27614815	84.90938171	3.12358E-20	2.42496E-19	UP
AC008105.1	ENSG00000233175	lncRNA	1.664715275	7.138025584	84.61871011	3.61825E-20	2.80668E-19	UP
AC079834.2	ENSG00000272944	lncRNA	2.038506405	6.882961176	96.91265251	7.24542E-23	6.8162E-22	UP
AL158163.2	ENSG00000278601	lncRNA	-1.116493804	3.899613499	84.4677845	3.90527E-20	3.02433E-19	DOWN
AL391427.1	ENSG00000224251	lncRNA	3.998651095	6.609319138	96.8768709	7.37755E-23	6.93357E-22	UP
UBE2Q1-AS1	ENSG00000229780	lncRNA	1.48866677	4.718638475	84.18995355	4.49449E-20	3.47493E-19	UP
AC073321.1	ENSG00000225794	lncRNA	4.078876877	3.427897612	96.64897945	8.2775E-23	7.77161E-22	UP
AC084816.1	ENSG00000256995	lncRNA	5.814123232	6.101118587	96.63480842	8.33696E-23	7.81964E-22	UP
SNHG10	ENSG00000247092	lncRNA	1.160868439	8.970951155	84.12357896	4.64794E-20	3.58474E-19	UP
AF131215.6	ENSG00000269918	lncRNA	-1.337728424	7.411817297	84.10418245	4.69377E-20	3.61712E-19	DOWN
AC007098.1	ENSG00000231609	lncRNA	2.561647741	7.943689292	96.5585398	8.66438E-23	8.11865E-22	UP
LINC01133	ENSG00000224259	lncRNA	4.365548072	10.89310745	96.32753353	9.73665E-23	9.09623E-22	UP
AL035701.1	ENSG00000231769	lncRNA	-1.822317057	4.753308833	84.0362659	4.85781E-20	3.73437E-19	DOWN
AC125494.1	ENSG00000219410	lncRNA	1.370858856	4.984740663	84.01342045	4.91427E-20	3.77469E-19	UP
AP006545.1	ENSG00000260949	lncRNA	1.9597555	4.553196337	83.97657793	5.00671E-20	3.84256E-19	UP
Z84485.1	ENSG00000246982	lncRNA	1.762013626	6.402472768	83.89359679	5.22134E-20	4.00402E-19	UP
SMILR	ENSG00000255364	lncRNA	3.944022717	5.034793519	96.32498866	9.74917E-23	9.09891E-22	UP
AC073130.2	ENSG00000243243	lncRNA	-1.097718384	4.490181798	83.75827015	5.59127E-20	4.28073E-19	DOWN
AC068228.2	ENSG00000253258	lncRNA	4.882819626	4.066787198	96.23270842	1.02143E-22	9.4954E-22	UP
AC108676.1	ENSG00000244675	lncRNA	4.996846059	8.40356715	96.20712965	1.03472E-22	9.60939E-22	UP
AL033397.1	ENSG00000231683	lncRNA	7.935095175	11.55682741	96.15276889	1.06352E-22	9.85745E-22	UP
AC008957.1	ENSG00000250155	lncRNA	-1.516224833	5.456421156	83.5004437	6.37017E-20	4.85746E-19	DOWN
NEXN-AS1	ENSG00000235927	lncRNA	-1.206188091	4.317061699	83.50038475	6.37036E-20	4.85746E-19	DOWN
P4HA2-AS1	ENSG00000237714	lncRNA	-1.806479701	2.838266066	83.45937499	6.50389E-20	4.95527E-19	DOWN
MNX1-AS1	ENSG00000243479	lncRNA	4.897892079	7.059583161	95.99367099	1.15251E-22	1.063E-21	UP
AC131157.1	ENSG00000257253	lncRNA	6.573476738	5.054835022	95.90991009	1.20232E-22	1.10785E-21	UP
AL359551.1	ENSG00000231877	lncRNA	5.059217334	5.079711664	95.84586156	1.24185E-22	1.14204E-21	UP
AC010503.5	ENSG00000275234	lncRNA	-1.018708459	9.629670566	83.29949998	7.05174E-20	5.35534E-19	DOWN
LINC02003	ENSG00000264026	lncRNA	3.609335914	3.596874287	95.84282137	1.24376E-22	1.14268E-21	UP
AC087667.1	ENSG00000244791	lncRNA	4.735842766	4.826433944	95.79500047	1.27417E-22	1.16834E-21	UP
LINC01833	ENSG00000259439	lncRNA	6.965378897	7.002092894	95.65372212	1.36842E-22	1.25354E-21	UP
SEMA3F-AS1	ENSG00000235016	lncRNA	-0.845183919	7.077078231	83.14423749	7.62794E-20	5.7743E-19	NOT
AC007114.2	ENSG00000263089	lncRNA	-1.265886356	4.023461628	83.00267822	8.19423E-20	6.198E-19	DOWN
AC093520.1	ENSG00000260757	lncRNA	2.904483935	4.889033386	95.42039354	1.53959E-22	1.40488E-21	UP
AC026469.1	ENSG00000275088	lncRNA	-1.743860761	3.79602039	82.78738388	9.13713E-20	6.90011E-19	DOWN
LINC00963	ENSG00000204054	lncRNA	-0.808389654	12.38821388	82.73564455	9.37945E-20	7.07743E-19	NOT
AC253536.6	ENSG00000272787	lncRNA	1.347335089	5.744011753	82.66001024	9.7453E-20	7.3476E-19	UP
AL161431.1	ENSG00000275216	lncRNA	5.516135658	10.95690482	95.23969955	1.68674E-22	1.53172E-21	UP
AP000525.1	ENSG00000272872	lncRNA	2.672148588	5.321157168	95.11682257	1.79475E-22	1.62668E-21	UP
DLEU2	ENSG00000231607	lncRNA	1.20745744	9.245830084	82.35443639	1.13746E-19	8.55547E-19	UP
LINC01901	ENSG00000267413	lncRNA	4.932206723	6.18672743	95.10683356	1.80383E-22	1.63333E-21	UP
AL079303.1	ENSG00000258661	lncRNA	3.598303967	7.088664586	95.079468	1.82894E-22	1.65448E-21	UP
AL592435.1	ENSG00000232995	lncRNA	1.089973035	7.226902126	82.23316589	1.20943E-19	9.07509E-19	UP
AP000696.1	ENSG00000231324	lncRNA	4.925223833	4.084568935	94.57747356	2.35685E-22	2.12184E-21	UP
PART1	ENSG00000152931	lncRNA	4.63161114	9.038536354	94.55793261	2.38023E-22	2.14085E-21	UP
AC006064.3	ENSG00000255966	lncRNA	2.16281681	4.482064819	94.08481184	3.0229E-22	2.70082E-21	UP
IL20RB-AS1	ENSG00000249407	lncRNA	4.7718094	3.949991588	93.85127291	3.40146E-22	3.02755E-21	UP
CASC20	ENSG00000229876	lncRNA	5.200389211	6.312269872	93.21761557	4.68493E-22	4.14643E-21	UP
AC009630.2	ENSG00000253174	lncRNA	3.192249437	3.18792436	93.04100279	5.12221E-22	4.52919E-21	UP
AL137060.3	ENSG00000274270	lncRNA	1.510318595	5.361188872	81.69300254	1.58955E-19	1.18612E-18	UP
AC106779.1	ENSG00000261302	lncRNA	2.346154857	4.096864812	92.83686926	5.67873E-22	5.00249E-21	UP
LINC01611	ENSG00000231776	lncRNA	6.232885004	5.013581003	92.54735769	6.57329E-22	5.76893E-21	UP
AC023157.3	ENSG00000276900	lncRNA	1.767744883	9.359712935	81.5497867	1.70902E-19	1.27224E-18	UP
AL355472.3	ENSG00000273367	lncRNA	3.10014158	5.586941193	92.49716693	6.74212E-22	5.9116E-21	UP
AP003486.1	ENSG00000255455	lncRNA	-0.825093683	9.050637619	81.50640108	1.74695E-19	1.29842E-18	NOT
C5orf66	ENSG00000224186	lncRNA	1.709844931	7.729472368	81.49834563	1.75408E-19	1.3027E-18	UP
LINC01266	ENSG00000224957	lncRNA	-1.691318007	4.76182444	81.49546591	1.75664E-19	1.30357E-18	DOWN
AC068025.1	ENSG00000264808	lncRNA	2.671729896	4.846760418	92.47493165	6.8183E-22	5.97283E-21	UP
AL122058.1	ENSG00000226308	lncRNA	3.649680324	5.225085797	92.43681719	6.95089E-22	6.07203E-21	UP
AC012625.1	ENSG00000251361	lncRNA	3.504207592	4.174003371	92.3423446	7.29075E-22	6.35713E-21	UP
AL662791.1	ENSG00000244349	lncRNA	1.899275149	5.135939606	81.32605545	1.91387E-19	1.41578E-18	UP
AC124068.2	ENSG00000261441	lncRNA	1.488590989	5.49829736	81.23252663	2.00662E-19	1.48323E-18	UP
AC092171.3	ENSG00000234432	lncRNA	1.459673723	8.191701774	81.1652725	2.07608E-19	1.53337E-18	UP
LINC01409	ENSG00000237491	lncRNA	1.227771041	6.40388743	81.11646291	2.128E-19	1.57048E-18	UP
LINC00871	ENSG00000258700	lncRNA	5.545767622	5.893463247	92.14181114	8.06826E-22	7.02207E-21	UP
AC010731.3	ENSG00000228577	lncRNA	4.723417247	5.5432869	92.06199121	8.40034E-22	7.2976E-21	UP
AP001065.3	ENSG00000274225	lncRNA	-1.492192913	4.992664696	81.06255903	2.18684E-19	1.61012E-18	DOWN
AC097713.1	ENSG00000228162	lncRNA	6.353097093	6.301194185	92.05313171	8.43803E-22	7.32359E-21	UP
AL589986.2	ENSG00000236427	lncRNA	4.153126459	4.441008668	92.04584339	8.46916E-22	7.34384E-21	UP
LINC01842	ENSG00000267147	lncRNA	4.122108508	6.051698502	91.80951073	9.54347E-22	8.26019E-21	UP
AP001363.2	ENSG00000257058	lncRNA	-1.311707806	3.770210942	80.86494243	2.41683E-19	1.77391E-18	DOWN
AC100803.3	ENSG00000261655	lncRNA	-1.500191373	6.404594629	80.82132738	2.47077E-19	1.81209E-18	DOWN
AC010980.2	ENSG00000267034	lncRNA	2.749053027	7.640345937	91.78107635	9.68159E-22	8.35669E-21	UP
AC008080.1	ENSG00000173862	lncRNA	-1.559603999	3.012545191	80.71046654	2.61334E-19	1.91367E-18	DOWN
AL138820.1	ENSG00000277151	lncRNA	-1.055985827	4.887243503	80.61855807	2.73776E-19	2.00323E-18	DOWN
AC244090.1	ENSG00000197180	lncRNA	-0.930197532	8.546512207	80.59263078	2.77392E-19	2.02811E-18	NOT
AC015922.2	ENSG00000265519	lncRNA	-1.250259997	7.641418461	80.53525563	2.85564E-19	2.08624E-18	DOWN
LINC01460	ENSG00000205334	lncRNA	3.087244446	6.39496515	91.75643739	9.80289E-22	8.45364E-21	UP
AL021877.2	ENSG00000280356	lncRNA	6.134870792	5.450600388	91.50805521	1.11139E-21	9.56668E-21	UP
AC005256.1	ENSG00000267073	lncRNA	5.624728013	4.300660624	91.38202089	1.18448E-21	1.01865E-20	UP
LINC01280	ENSG00000224391	lncRNA	4.905136516	3.49562051	91.31490804	1.22534E-21	1.05283E-20	UP
LINC00896	ENSG00000236499	lncRNA	2.513309925	5.392964188	91.2697329	1.25364E-21	1.0742E-20	UP
LINC02041	ENSG00000228952	lncRNA	2.76486836	7.016016023	91.18268411	1.31002E-21	1.11946E-20	UP
AL390208.1	ENSG00000271730	lncRNA	-1.230608342	4.347041181	80.15307493	3.46499E-19	2.51773E-18	DOWN
AC100782.1	ENSG00000254238	lncRNA	3.598046	3.436194961	91.08235672	1.37815E-21	1.17555E-20	UP
MAPK6-DT	ENSG00000259438	lncRNA	1.991228959	4.58632288	80.07006814	3.61365E-19	2.62171E-18	UP
MLIP-IT1	ENSG00000236996	lncRNA	3.479518605	4.300485553	91.05038683	1.4006E-21	1.19038E-20	UP
LINC01116	ENSG00000163364	lncRNA	2.936722722	8.780103964	90.92267126	1.49398E-21	1.2686E-20	UP
AC004923.4	ENSG00000255306	lncRNA	-1.144637731	5.31159856	79.72758823	4.29758E-19	3.11071E-18	DOWN
AC136489.1	ENSG00000229491	lncRNA	-1.928200474	2.579183958	79.71877539	4.31679E-19	3.12221E-18	DOWN
AC122710.2	ENSG00000272071	lncRNA	3.445963269	4.766415168	90.48808302	1.86094E-21	1.57594E-20	UP
AC108673.3	ENSG00000273437	lncRNA	-0.898498808	6.111333208	79.66473292	4.43649E-19	3.20387E-18	NOT
AC126773.4	ENSG00000260577	lncRNA	1.532821723	5.900094829	79.65413909	4.46035E-19	3.21863E-18	UP
AC114810.1	ENSG00000271868	lncRNA	-1.248132924	5.10810135	79.56285092	4.67127E-19	3.36825E-18	DOWN
AL137003.1	ENSG00000272341	lncRNA	-0.919047461	8.373553284	79.55589472	4.68774E-19	3.37754E-18	NOT
TAF1A-AS1	ENSG00000225265	lncRNA	1.257575306	7.4533683	79.5238726	4.76434E-19	3.42842E-18	UP
AC008764.6	ENSG00000269399	lncRNA	1.234428384	6.819325918	79.52333247	4.76564E-19	3.42842E-18	UP
AL592043.1	ENSG00000233571	lncRNA	5.676179149	4.011317763	90.36147376	1.98392E-21	1.67858E-20	UP
AC067930.4	ENSG00000255050	lncRNA	2.912683491	5.479634828	90.35885193	1.98655E-21	1.67929E-20	UP
AF165147.1	ENSG00000232855	lncRNA	3.821798852	9.859377815	90.35071588	1.99473E-21	1.6847E-20	UP
LINC01275	ENSG00000237595	lncRNA	2.28676897	5.496955803	89.69461456	2.7791E-21	2.32217E-20	UP
AL731567.1	ENSG00000231964	lncRNA	-1.463522054	5.364713111	79.21770791	5.56292E-19	3.98676E-18	DOWN
TM4SF19-AS1	ENSG00000235897	lncRNA	1.971603539	7.543434408	79.17703082	5.67865E-19	4.0666E-18	UP
AC012360.1	ENSG00000235319	lncRNA	2.202652248	3.91328263	89.60923279	2.90167E-21	2.41814E-20	UP
HCG15	ENSG00000227214	lncRNA	1.773084297	6.275428523	79.11073229	5.87244E-19	4.199E-18	UP
AC008870.3	ENSG00000260751	lncRNA	1.100838162	6.295518752	78.96305501	6.32824E-19	4.52147E-18	UP
AC005863.1	ENSG00000205325	lncRNA	5.682880875	5.331067022	89.49981458	3.06667E-21	2.55339E-20	UP
LINC00645	ENSG00000258548	lncRNA	3.758780668	3.465724516	88.03653514	6.42566E-21	5.26635E-20	UP
AL160408.5	ENSG00000272362	lncRNA	4.393295799	3.555225942	87.96325997	6.66816E-21	5.46035E-20	UP
LINC02766	ENSG00000229484	lncRNA	-1.911599185	2.890372429	78.60525097	7.58475E-19	5.40285E-18	DOWN
AC018521.6	ENSG00000266601	lncRNA	-0.868432682	5.171503163	78.59617343	7.61969E-19	5.42363E-18	NOT
STEAP2-AS1	ENSG00000227646	lncRNA	2.768539667	3.831910702	87.7898281	7.27923E-21	5.94008E-20	UP
LINC02315	ENSG00000251363	lncRNA	3.96307345	7.463233327	87.75926875	7.39257E-21	6.02734E-20	UP
USP30-AS1	ENSG00000256262	lncRNA	-1.453733624	6.902794368	78.43548703	8.26539E-19	5.86992E-18	DOWN
AL139039.3	ENSG00000237685	lncRNA	2.895897993	4.850192235	87.70510521	7.5978E-21	6.18932E-20	UP
AC010605.1	ENSG00000267992	lncRNA	3.042354528	3.483037385	87.63456887	7.87364E-21	6.40848E-20	UP
AL035461.3	ENSG00000275632	lncRNA	1.330972019	6.635641316	78.30656474	8.82282E-19	6.25165E-18	UP
SUCLA2-AS1	ENSG00000227848	lncRNA	1.370884855	5.239036405	78.29239992	8.88631E-19	6.28847E-18	UP
AL136018.1	ENSG00000258657	lncRNA	5.42774564	6.720944531	87.62324801	7.91884E-21	6.4397E-20	UP
CCR5AS	ENSG00000223552	lncRNA	-1.433064445	5.974590883	78.24507376	9.10178E-19	6.43479E-18	DOWN
LINC00173	ENSG00000196668	lncRNA	2.375395643	7.105473192	87.52196419	8.33491E-21	6.76636E-20	UP
AL049794.1	ENSG00000273998	lncRNA	2.352610622	4.638247883	87.49332525	8.45647E-21	6.85914E-20	UP
AC105046.1	ENSG00000261026	lncRNA	-1.771199987	5.056027571	78.12616839	9.66648E-19	6.81867E-18	DOWN
LINC002481	ENSG00000246526	lncRNA	-1.229427337	5.905810095	78.10122721	9.78931E-19	6.90015E-18	DOWN
AC092669.1	ENSG00000225815	lncRNA	4.50224752	3.23695549	87.47083776	8.55316E-21	6.92564E-20	UP
AP000553.2	ENSG00000272954	lncRNA	2.365755456	4.299562967	87.40995952	8.82052E-21	7.13598E-20	UP
UCA1	ENSG00000214049	lncRNA	4.880894308	8.686102586	87.40777129	8.83029E-21	7.13775E-20	UP
AC010343.3	ENSG00000250697	lncRNA	5.251770859	5.59936745	87.38089402	8.9511E-21	7.22715E-20	UP
LINC00466	ENSG00000224209	lncRNA	4.428630169	3.834532719	87.37976084	8.95623E-21	7.22715E-20	UP
AC106739.1	ENSG00000274092	lncRNA	-1.611266947	4.32754629	77.66403536	1.22145E-18	8.5711E-18	DOWN
AC091544.5	ENSG00000271763	lncRNA	-1.916918931	2.894125051	77.61815474	1.25016E-18	8.766E-18	DOWN
AC015818.2	ENSG00000260907	lncRNA	3.818125641	3.6422443	87.25509499	9.53892E-21	7.68908E-20	UP
AC015982.2	ENSG00000272606	lncRNA	1.343826226	6.039215638	77.47432105	1.34459E-18	9.41415E-18	UP
KCNH1-IT1	ENSG00000234233	lncRNA	5.192235991	4.222528217	87.20091154	9.80386E-21	7.89085E-20	UP
LINC01391	ENSG00000244578	lncRNA	5.706689457	4.684342349	87.14505782	1.00847E-20	8.10994E-20	UP
MIS18A-AS1	ENSG00000227256	lncRNA	1.39688682	4.603056785	77.39781421	1.3977E-18	9.76419E-18	UP
AC124852.1	ENSG00000248994	lncRNA	3.334697222	7.206217236	87.02995039	1.0689E-20	8.55939E-20	UP
AP003559.1	ENSG00000256443	lncRNA	2.772667308	5.564825123	86.92153327	1.12913E-20	9.02635E-20	UP
AC093083.1	ENSG00000235337	lncRNA	3.666891595	3.319646959	86.8886757	1.14805E-20	9.16978E-20	UP
LINC02560	ENSG00000268307	lncRNA	2.4861803	6.845310514	86.86369501	1.16264E-20	9.27847E-20	UP
AC018529.2	ENSG00000278330	lncRNA	-1.009123838	5.84402096	77.20424669	1.54162E-18	1.07298E-17	DOWN
RAPGEF4-AS1	ENSG00000228016	lncRNA	3.188166838	3.328821255	86.84446915	1.174E-20	9.36117E-20	UP
AP001360.1	ENSG00000255216	lncRNA	7.90675926	6.597204426	86.82174034	1.18757E-20	9.46137E-20	UP
AL109614.1	ENSG00000276603	lncRNA	1.647273552	5.158246464	77.12564915	1.6042E-18	1.11407E-17	UP
LINC01202	ENSG00000280776	lncRNA	5.723458013	4.053590619	86.66535779	1.28529E-20	1.02226E-19	UP
AL662844.4	ENSG00000272501	lncRNA	-0.871927884	7.597530796	77.03184826	1.68223E-18	1.16654E-17	NOT
LINC01607	ENSG00000272138	lncRNA	2.076761836	6.17816315	86.39828986	1.47112E-20	1.16124E-19	UP
AC010336.1	ENSG00000214248	lncRNA	1.610752649	4.023252117	76.97299281	1.73312E-18	1.20006E-17	UP
AL118516.1	ENSG00000260708	lncRNA	1.398912046	8.86360994	76.96511787	1.74004E-18	1.20397E-17	UP
AC010754.1	ENSG00000265752	lncRNA	-1.727790928	5.152237406	76.9522079	1.75145E-18	1.21097E-17	DOWN
AL031658.1	ENSG00000226239	lncRNA	-1.466522496	4.34279937	76.93366866	1.76797E-18	1.2215E-17	DOWN
AC026740.1	ENSG00000271781	lncRNA	1.824379894	7.031451136	76.89884955	1.79942E-18	1.24231E-17	UP
AC023908.3	ENSG00000261136	lncRNA	1.351326071	5.902637147	76.87533556	1.82097E-18	1.25627E-17	UP
LINC02438	ENSG00000248238	lncRNA	5.71067551	4.265274443	86.35715333	1.50204E-20	1.18267E-19	UP
PTCSC2	ENSG00000236130	lncRNA	4.621712963	4.869760798	86.23075642	1.60118E-20	1.25757E-19	UP
AC093904.2	ENSG00000242136	lncRNA	3.538911529	4.786601032	86.1669092	1.65372E-20	1.29776E-19	UP
AC122685.1	ENSG00000258763	lncRNA	6.574232891	6.918407388	86.00853992	1.7916E-20	1.40362E-19	UP
AP001160.1	ENSG00000256690	lncRNA	1.101277333	5.934203177	76.80095693	1.89086E-18	1.29972E-17	UP
AC105460.2	ENSG00000251577	lncRNA	6.105858952	4.882859372	85.72291916	2.07E-20	1.62038E-19	UP
ERVE-1	ENSG00000267259	lncRNA	-1.51550851	6.628246472	76.47886553	2.22582E-18	1.52774E-17	DOWN
AC005592.1	ENSG00000261757	lncRNA	-1.973634486	2.763135711	76.47645463	2.22854E-18	1.52849E-17	DOWN
AL136172.1	ENSG00000269846	lncRNA	2.468923315	3.7034831	85.70228139	2.09171E-20	1.63602E-19	UP
AC134312.5	ENSG00000261327	lncRNA	2.584755336	6.292454435	85.51621039	2.2981E-20	1.79446E-19	UP
AC012447.1	ENSG00000265451	lncRNA	2.130645425	5.281093882	85.49781689	2.31958E-20	1.80973E-19	UP
AP002840.2	ENSG00000270179	lncRNA	-0.882877573	5.960083679	76.37246713	2.34904E-18	1.60645E-17	NOT
AL031595.3	ENSG00000280434	lncRNA	-1.085191147	5.959494362	76.35829961	2.36595E-18	1.61685E-17	DOWN
KC877982.1	ENSG00000269993	lncRNA	7.625752273	6.622444212	85.1835925	2.71909E-20	2.11792E-19	UP
AC097717.1	ENSG00000232732	lncRNA	2.304524109	3.999086587	85.07250379	2.87623E-20	2.23662E-19	UP
AC120498.4	ENSG00000260710	lncRNA	5.151868525	4.961970876	84.47348093	3.89403E-20	3.01811E-19	UP
AC027243.2	ENSG00000259514	lncRNA	3.218569572	3.481662606	84.39209986	4.05766E-20	3.13977E-19	UP
AC007823.1	ENSG00000260743	lncRNA	1.686821296	5.949534163	76.21732862	2.54102E-18	1.73021E-17	UP
AC008937.3	ENSG00000271828	lncRNA	-0.868602316	4.984330448	76.21470923	2.54439E-18	1.73125E-17	NOT
AC144548.1	ENSG00000258210	lncRNA	1.184204033	5.332219297	76.1187433	2.6711E-18	1.81615E-17	UP
AP002478.1	ENSG00000266401	lncRNA	3.987094932	6.049210023	84.15635083	4.57153E-20	3.53159E-19	UP
AC096920.1	ENSG00000280382	lncRNA	-1.669265434	2.541935812	76.0209161	2.80676E-18	1.90564E-17	DOWN
LINC02465	ENSG00000249618	lncRNA	3.724684601	2.740307373	84.13256422	4.62687E-20	3.57141E-19	UP
AC138904.1	ENSG00000246465	lncRNA	3.367915827	6.618003686	84.08939325	4.72901E-20	3.6413E-19	UP
LINC01614	ENSG00000230838	lncRNA	2.960826952	7.863548515	84.05314834	4.81651E-20	3.70564E-19	UP
AC087294.1	ENSG00000235530	lncRNA	1.316863947	5.166190813	75.84449235	3.06907E-18	2.07775E-17	UP
LINC02561	ENSG00000224034	lncRNA	3.902151286	7.580522251	83.76759784	5.56495E-20	4.26404E-19	UP
AC093904.4	ENSG00000261104	lncRNA	3.544554141	6.31884355	83.63245375	5.95868E-20	4.55462E-19	UP
AC048341.2	ENSG00000275180	lncRNA	1.354452898	6.357921344	75.73713456	3.24056E-18	2.18912E-17	UP
SALRNA1	ENSG00000258952	lncRNA	2.433967029	4.562998244	83.60511927	6.04164E-20	4.61429E-19	UP
SNHG20	ENSG00000234912	lncRNA	0.965071453	9.508778697	75.66133597	3.36737E-18	2.27153E-17	NOT
STAM-AS1	ENSG00000260589	lncRNA	1.372020651	5.480439442	75.61936702	3.43971E-18	2.31867E-17	UP
AC245297.2	ENSG00000272755	lncRNA	-1.760445966	2.860729071	75.60344679	3.46756E-18	2.33576E-17	DOWN
AC007848.2	ENSG00000256218	lncRNA	3.936590282	3.427313965	83.41961246	6.63603E-20	5.05186E-19	UP
AL133153.2	ENSG00000258798	lncRNA	2.336417891	3.653330973	83.37556933	6.78554E-20	5.16151E-19	UP
AC004471.1	ENSG00000223461	lncRNA	1.711888423	5.476340956	75.25331925	4.14034E-18	2.78298E-17	UP
AC107419.1	ENSG00000228933	lncRNA	4.878233347	4.810391741	83.33857566	6.91372E-20	5.25476E-19	UP
AC109454.3	ENSG00000250564	lncRNA	5.803055139	6.256714888	83.24708699	7.24122E-20	5.4948E-19	UP
SUCLG2-AS1	ENSG00000241316	lncRNA	-1.019737416	5.938536068	75.20658238	4.23951E-18	2.84355E-17	DOWN
AC024230.1	ENSG00000248515	lncRNA	5.370105547	4.689910417	83.2355147	7.28373E-20	5.52262E-19	UP
AC104134.1	ENSG00000225420	lncRNA	1.921698192	3.672146805	75.09197341	4.49289E-18	3.00887E-17	UP
LINC00615	ENSG00000196243	lncRNA	6.780809087	5.238317311	83.15278934	7.59501E-20	5.754E-19	UP
U62317.1	ENSG00000272666	lncRNA	2.247444941	8.487217783	82.84683429	8.86641E-20	6.70104E-19	UP
XXYLT1-AS1	ENSG00000233303	lncRNA	2.972178917	4.010796475	82.54103261	1.03499E-19	7.79721E-19	UP
VAC14-AS1	ENSG00000214353	lncRNA	1.479477869	5.057533264	74.89590052	4.96199E-18	3.31398E-17	UP
AL132656.2	ENSG00000244733	lncRNA	-1.05207571	5.55754267	74.87407264	5.01716E-18	3.34845E-17	DOWN
C2-AS1	ENSG00000281756	lncRNA	-1.405273447	3.907981272	74.84440322	5.09312E-18	3.39674E-17	DOWN
COA6-AS1	ENSG00000231663	lncRNA	1.57534915	7.734461874	74.82158932	5.15232E-18	3.43379E-17	UP
AL137804.1	ENSG00000255525	lncRNA	3.710677434	3.048098241	82.51485303	1.04879E-19	7.89485E-19	UP
AC100793.4	ENSG00000273650	lncRNA	-1.643417478	4.129622515	74.75456026	5.33025E-18	3.54735E-17	DOWN
LINC01504	ENSG00000225434	lncRNA	-1.46212563	6.906639648	74.74678687	5.35128E-18	3.55883E-17	DOWN
AL591895.1	ENSG00000242861	lncRNA	-0.825092387	8.133927722	74.67192042	5.55811E-18	3.69377E-17	NOT
LINC02159	ENSG00000253417	lncRNA	3.628425968	7.270148396	82.30144056	1.16837E-19	8.77395E-19	UP
AC004034.1	ENSG00000262482	lncRNA	2.545140888	5.403659066	82.10968877	1.2874E-19	9.6448E-19	UP
AL162426.1	ENSG00000279571	lncRNA	-1.40375385	3.242770901	74.57571014	5.83568E-18	3.87004E-17	DOWN
AC007785.1	ENSG00000267922	lncRNA	4.289759619	5.677379522	82.10967628	1.28741E-19	9.6448E-19	UP
AC009309.2	ENSG00000273080	lncRNA	1.407996051	6.202766451	74.42594886	6.2956E-18	4.16918E-17	UP
AC009988.1	ENSG00000223432	lncRNA	4.955357617	3.438902542	81.88043265	1.44574E-19	1.08137E-18	UP
FSIP2-AS2	ENSG00000226747	lncRNA	2.707585012	5.080647277	81.87182678	1.45204E-19	1.08523E-18	UP
AC008556.1	ENSG00000277013	lncRNA	2.300953515	9.88074535	81.56939997	1.69214E-19	1.26167E-18	UP
AC073130.1	ENSG00000237870	lncRNA	-1.508124417	3.507712914	74.01265523	7.76178E-18	5.12572E-17	DOWN
AC005722.3	ENSG00000262681	lncRNA	3.793780359	6.972714735	81.5640968	1.69669E-19	1.26406E-18	UP
ELOA-AS1	ENSG00000236810	lncRNA	1.034773527	7.393137946	73.98878472	7.85621E-18	5.18081E-17	UP
SCAT8	ENSG00000236345	lncRNA	3.927963829	8.353621943	81.53245368	1.72407E-19	1.28243E-18	UP
AP001790.1	ENSG00000250390	lncRNA	4.6467426	5.387385803	81.47688708	1.77323E-19	1.31485E-18	UP
AC107032.2	ENSG00000257526	lncRNA	1.513322825	4.816915382	73.68271547	9.17387E-18	6.03706E-17	UP
AC108134.4	ENSG00000263011	lncRNA	-1.138070744	4.361670106	73.53911788	9.86614E-18	6.48809E-17	DOWN
AL590708.1	ENSG00000232850	lncRNA	2.146082617	4.584296435	81.41372797	1.83082E-19	1.35648E-18	UP
AL138760.1	ENSG00000235939	lncRNA	4.143519799	4.619997951	81.34470119	1.89589E-19	1.40359E-18	UP
ZNF687-AS1	ENSG00000232671	lncRNA	1.19433282	6.246294589	73.44475342	1.03493E-17	6.79157E-17	UP
AP006545.2	ENSG00000272128	lncRNA	2.491049449	4.598185913	81.10332629	2.14219E-19	1.57972E-18	UP
AL109615.3	ENSG00000237686	lncRNA	2.569129751	8.471381931	81.07460132	2.17356E-19	1.60159E-18	UP
AC069549.1	ENSG00000238246	lncRNA	-1.505703641	3.687994359	73.35346678	1.08392E-17	7.09822E-17	DOWN
DIRC3	ENSG00000231672	lncRNA	3.215228384	8.517815672	81.02751299	2.22597E-19	1.63765E-18	UP
AC069431.1	ENSG00000240063	lncRNA	3.986152216	4.698967375	80.92756237	2.34145E-19	1.72127E-18	UP
EIF2AK3-DT	ENSG00000234028	lncRNA	1.110113548	8.369936491	73.21594867	1.16213E-17	7.59457E-17	UP
AC019080.1	ENSG00000213963	lncRNA	2.453174879	10.35817802	80.92595737	2.34335E-19	1.72132E-18	UP
AC010894.3	ENSG00000236449	lncRNA	4.056693365	7.492724896	80.81365679	2.48038E-19	1.81772E-18	UP
LINC01527	ENSG00000224308	lncRNA	5.241781432	6.269292176	80.41880517	3.02899E-19	2.21116E-18	UP
AC010207.1	ENSG00000260633	lncRNA	-1.363249881	5.060492271	73.11033256	1.22601E-17	7.98985E-17	DOWN
STAG3L5P-PVRIG2P-PILRB	ENSG00000272752	lncRNA	1.18291354	8.283865592	73.02692906	1.27893E-17	8.32896E-17	UP
AC012557.2	ENSG00000272181	lncRNA	-1.427712171	2.980499685	72.95484644	1.3265E-17	8.6328E-17	DOWN
IGF2BP2-AS1	ENSG00000163915	lncRNA	3.279720099	5.299937419	80.31962623	3.1849E-19	2.32318E-18	UP
LINC02178	ENSG00000261092	lncRNA	6.375025898	5.607605604	80.16488887	3.44434E-19	2.50466E-18	UP
AP005233.2	ENSG00000260877	lncRNA	5.816367601	5.92904548	80.08389389	3.58846E-19	2.60543E-18	UP
AL024508.1	ENSG00000272189	lncRNA	1.660349102	6.993996254	72.87036363	1.38452E-17	8.98552E-17	UP
AC131235.4	ENSG00000273181	lncRNA	1.847763731	4.823609108	72.81897843	1.42104E-17	9.21619E-17	UP
LINC00921	ENSG00000281005	lncRNA	-0.781612585	6.988879581	72.72988381	1.48666E-17	9.63514E-17	NOT
AC104964.3	ENSG00000261451	lncRNA	-1.521119777	3.077928724	72.65969243	1.54048E-17	9.97713E-17	DOWN
GRK5-IT1	ENSG00000228485	lncRNA	-1.628230128	2.936278908	72.64196618	1.55438E-17	1.00602E-16	DOWN
KLHL7-DT	ENSG00000230658	lncRNA	1.890383004	7.088103324	72.52898018	1.64597E-17	1.06457E-16	UP
AC074044.1	ENSG00000272844	lncRNA	2.042436334	4.194541064	79.93344002	3.87237E-19	2.80725E-18	UP
AL163952.1	ENSG00000259868	lncRNA	4.58611234	5.954370043	79.69454857	4.37005E-19	3.15831E-18	UP
AL109935.1	ENSG00000235820	lncRNA	-1.743230498	2.313718373	72.47483687	1.69175E-17	1.09193E-16	DOWN
RNF213-AS1	ENSG00000263069	lncRNA	-0.880581602	6.741980248	72.46916679	1.69662E-17	1.09432E-16	NOT
AC004241.3	ENSG00000276390	lncRNA	1.371581588	5.8254118	72.38100444	1.77413E-17	1.14353E-16	UP
LINC00461	ENSG00000245526	lncRNA	5.274551864	5.420357054	79.47747354	4.87755E-19	3.50625E-18	UP
GAPLINC	ENSG00000266835	lncRNA	-1.414513178	6.58743255	72.34276878	1.80884E-17	1.16431E-16	DOWN
SMCR2	ENSG00000223979	lncRNA	2.458883437	3.374423998	79.37098716	5.14765E-19	3.69759E-18	UP
GTSE1-DT	ENSG00000277232	lncRNA	1.585400726	6.813907842	72.25684596	1.88934E-17	1.21447E-16	UP
AC099520.1	ENSG00000251574	lncRNA	4.825254957	3.264162631	79.33484413	5.24269E-19	3.76299E-18	UP
AL512625.2	ENSG00000229422	lncRNA	2.412957413	5.045801771	79.14929039	5.75894E-19	4.12097E-18	UP
AC011352.1	ENSG00000248362	lncRNA	3.744871203	3.455913993	78.87940356	6.60195E-19	4.71346E-18	UP
AC100849.1	ENSG00000253557	lncRNA	-1.523273021	3.190563988	72.13812226	2.0065E-17	1.28626E-16	DOWN
DGCR9	ENSG00000273032	lncRNA	2.314954568	6.776374554	78.75051602	7.04703E-19	5.02742E-18	UP
AC037486.1	ENSG00000254303	lncRNA	4.691726089	3.492277628	78.60833956	7.5729E-19	5.39849E-18	UP
LINC02137	ENSG00000260186	lncRNA	3.629886616	5.728844602	78.56692295	7.73335E-19	5.50037E-18	UP
AC020658.3	ENSG00000260648	lncRNA	2.636363934	2.781809862	78.47571813	8.09876E-19	5.75593E-18	UP
AC074194.1	ENSG00000248206	lncRNA	1.876325169	4.744653865	71.99651853	2.15577E-17	1.37727E-16	UP
LINC01416	ENSG00000260930	lncRNA	3.621442275	3.345238554	78.43050523	8.28626E-19	5.88031E-18	UP
AC026336.3	ENSG00000276122	lncRNA	5.912750599	5.905996248	78.2919936	8.88814E-19	6.28847E-18	UP
HOXB-AS4	ENSG00000242207	lncRNA	5.125606954	5.217486331	78.16670003	9.47016E-19	6.69021E-18	UP
LINC02345	ENSG00000259225	lncRNA	-1.665202365	7.492937935	71.86236059	2.30744E-17	1.47017E-16	DOWN
AP000864.2	ENSG00000272788	lncRNA	2.490485497	3.726580142	78.14927667	9.55406E-19	6.74442E-18	UP
AC105942.1	ENSG00000235501	lncRNA	-1.339484168	8.779324979	71.71699791	2.48384E-17	1.58042E-16	DOWN
LINC02806	ENSG00000238107	lncRNA	3.713585907	3.818841887	78.04280359	1.00832E-18	7.10196E-18	UP
PCAT1	ENSG00000253438	lncRNA	2.080165172	6.792256668	78.00390697	1.02837E-18	7.23778E-18	UP
AC005253.1	ENSG00000268030	lncRNA	0.964265951	7.563134906	71.61572971	2.61464E-17	1.66029E-16	NOT
AC007389.3	ENSG00000235725	lncRNA	4.168543108	4.644433036	77.83080811	1.12256E-18	7.89478E-18	UP
AC009120.5	ENSG00000275236	lncRNA	1.83119348	3.674353397	71.57128782	2.6742E-17	1.69582E-16	UP
PICART1	ENSG00000246640	lncRNA	-1.426070092	6.63146739	71.56689926	2.68015E-17	1.69758E-16	DOWN
AC092718.2	ENSG00000260213	lncRNA	1.101283984	4.663728994	71.56658825	2.68058E-17	1.69758E-16	UP
AL031848.1	ENSG00000231868	lncRNA	3.147961696	4.293188314	77.78697822	1.14774E-18	8.06589E-18	UP
AC016394.3	ENSG00000272599	lncRNA	1.391604725	7.118535929	71.50299214	2.76838E-17	1.75083E-16	UP
CT69	ENSG00000231971	lncRNA	4.449838569	8.64944856	77.7848678	1.14897E-18	8.0685E-18	UP
DSCR9	ENSG00000230366	lncRNA	2.381395665	5.071060864	77.51716263	1.31574E-18	9.219E-18	UP
LINC01592	ENSG00000253658	lncRNA	3.814810606	4.145650101	77.42875032	1.37598E-18	9.62641E-18	UP
APCDD1L-DT	ENSG00000231290	lncRNA	3.911598568	6.658395027	77.4273475	1.37695E-18	9.62641E-18	UP
AL355472.2	ENSG00000236358	lncRNA	2.950659392	5.012132434	77.38811388	1.40458E-18	9.80498E-18	UP
AC024075.3	ENSG00000269427	lncRNA	-0.961669931	5.948690333	71.35207886	2.98843E-17	1.88241E-16	NOT
EXTL3-AS1	ENSG00000246339	lncRNA	1.655333755	6.072623602	71.34459433	2.99979E-17	1.8883E-16	UP
AC120042.2	ENSG00000253121	lncRNA	3.16631355	2.816199451	77.33911975	1.43986E-18	1.00438E-17	UP
TBL1XR1-AS1	ENSG00000231310	lncRNA	2.598235205	3.806656911	77.30885983	1.46209E-18	1.01913E-17	UP
AL365181.3	ENSG00000272405	lncRNA	3.888428475	10.39671627	77.21714195	1.53158E-18	1.06678E-17	UP
LINC00470	ENSG00000132204	lncRNA	4.192014875	7.67881695	77.15658168	1.57927E-18	1.09757E-17	UP
LINC00462	ENSG00000233610	lncRNA	5.154881355	5.658908916	77.02654599	1.68675E-18	1.16881E-17	UP
AL032819.1	ENSG00000260132	lncRNA	2.557698241	3.207497408	76.85798553	1.83704E-18	1.26643E-17	UP
AC027601.2	ENSG00000260005	lncRNA	1.17718574	7.427796817	70.89692233	3.76385E-17	2.35823E-16	UP
DLG1-AS1	ENSG00000227375	lncRNA	2.10732243	5.913392178	76.84656373	1.84769E-18	1.27284E-17	UP
MIR378D2HG	ENSG00000264448	lncRNA	2.247555208	3.587799851	76.8268385	1.86624E-18	1.28468E-17	UP
AC011379.1	ENSG00000250069	lncRNA	-1.315586795	3.227336743	70.80459274	3.94418E-17	2.46629E-16	DOWN
TM4SF1-AS1	ENSG00000240541	lncRNA	2.776164347	7.150593563	76.80214725	1.88972E-18	1.29972E-17	UP
AC067817.2	ENSG00000253829	lncRNA	-1.377252778	4.367492213	70.73856708	4.07841E-17	2.54684E-16	DOWN
AC090673.1	ENSG00000256083	lncRNA	3.716772345	3.51908905	76.53392909	2.16462E-18	1.48681E-17	UP
AC002310.2	ENSG00000239791	lncRNA	2.032949461	3.538646296	76.42169807	2.2912E-18	1.56918E-17	UP
LINC00449	ENSG00000203441	lncRNA	1.589077965	4.059767175	70.67388552	4.21434E-17	2.6265E-16	UP
AC008687.2	ENSG00000268108	lncRNA	2.578281282	3.79476837	76.40185428	2.31434E-18	1.58388E-17	UP
AF111169.3	ENSG00000259081	lncRNA	-1.042159311	4.72061095	70.61449354	4.34315E-17	2.7032E-16	DOWN
AC034223.2	ENSG00000251281	lncRNA	5.108943052	3.889191829	76.28274744	2.45822E-18	1.67869E-17	UP
ATP11A-AS1	ENSG00000232684	lncRNA	-1.996521819	2.5230779	70.46851531	4.67671E-17	2.90697E-16	DOWN
AC078883.1	ENSG00000225205	lncRNA	1.010654769	7.789512757	70.43495562	4.75695E-17	2.95489E-16	UP
LINC02310	ENSG00000258808	lncRNA	4.472474399	4.069227953	76.27919281	2.46265E-18	1.68049E-17	UP
AC090772.3	ENSG00000265750	lncRNA	1.854506201	5.980742582	70.27554913	5.1573E-17	3.19936E-16	UP
AC037487.1	ENSG00000265912	lncRNA	1.73390641	4.555711651	70.20498244	5.34513E-17	3.3137E-16	UP
AC091729.1	ENSG00000224079	lncRNA	2.981565014	5.025744196	76.27609478	2.46652E-18	1.68191E-17	UP
ATP6V1B1-AS1	ENSG00000239322	lncRNA	3.121747504	4.141876515	76.26903015	2.47536E-18	1.68672E-17	UP
AP002026.1	ENSG00000246090	lncRNA	1.51546131	8.802744352	70.13970811	5.52495E-17	3.41843E-16	UP
AC067852.3	ENSG00000267632	lncRNA	-1.043543594	5.582680733	70.07327257	5.7142E-17	3.5332E-16	DOWN
AC010261.2	ENSG00000251187	lncRNA	-1.626579108	2.679171688	70.04763105	5.78896E-17	3.57708E-16	DOWN
AC105219.2	ENSG00000254548	lncRNA	2.887663004	4.669002889	76.11598211	2.67484E-18	1.81738E-17	UP
AC008147.2	ENSG00000257298	lncRNA	1.494334585	6.184275228	69.93299574	6.13535E-17	3.78615E-16	UP
AL049649.1	ENSG00000230990	lncRNA	5.762159835	5.307878679	75.91824253	2.95656E-18	2.0059E-17	UP
AC027575.3	ENSG00000278107	lncRNA	-1.008096178	5.54407632	69.86051794	6.36498E-17	3.92147E-16	DOWN
LNCTAM34A	ENSG00000234546	lncRNA	1.335488331	7.806892122	69.8598524	6.36713E-17	3.92147E-16	UP
AC125807.2	ENSG00000250899	lncRNA	-1.136655173	9.087799757	69.85159953	6.39382E-17	3.93534E-16	DOWN
AC091544.4	ENSG00000260337	lncRNA	-1.906416267	5.826972037	69.77587526	6.64405E-17	4.08668E-16	DOWN
AL022322.2	ENSG00000279080	lncRNA	1.19348931	5.365911428	69.63295266	7.14335E-17	4.39092E-16	UP
SLX1A-SULT1A3	ENSG00000213599	lncRNA	1.660639574	4.213448252	69.62545083	7.17057E-17	4.40478E-16	UP
AC005837.1	ENSG00000261335	lncRNA	1.612513628	5.413394298	69.58318503	7.32588E-17	4.49725E-16	UP
LINP1	ENSG00000223784	lncRNA	4.31656173	7.141690117	75.90601528	2.97492E-18	2.01691E-17	UP
AC114980.1	ENSG00000251023	lncRNA	-0.886686384	5.545768948	69.49404228	7.66457E-17	4.69904E-16	NOT
AL645933.3	ENSG00000272221	lncRNA	-1.055557787	7.539093875	69.45670085	7.81106E-17	4.78573E-16	DOWN
ENTPD3-AS1	ENSG00000223797	lncRNA	-0.778646958	7.864693682	69.43065299	7.9149E-17	4.8462E-16	NOT
LINC02544	ENSG00000261039	lncRNA	2.62796503	5.844654259	75.84854772	3.06278E-18	2.07498E-17	UP
Z95115.1	ENSG00000261188	lncRNA	1.126339501	8.821375897	69.42469078	7.93886E-17	4.85456E-16	UP
LINC01915	ENSG00000265485	lncRNA	-1.683254776	4.42189732	69.38530834	8.09897E-17	4.94925E-16	DOWN
AL356740.3	ENSG00000269376	lncRNA	2.982539425	5.214981285	75.79921603	3.14026E-18	2.12441E-17	UP
1-Dec	ENSG00000173077	lncRNA	3.537075623	7.088005971	75.78942375	3.15587E-18	2.13344E-17	UP
LINC01992	ENSG00000260019	lncRNA	7.029277774	5.942279236	75.72144924	3.2664E-18	2.205E-17	UP
AL023653.1	ENSG00000240143	lncRNA	-1.256223392	4.037146344	69.32275298	8.35996E-17	5.09552E-16	DOWN
AC124067.2	ENSG00000253414	lncRNA	2.982883022	7.519971663	75.49549975	3.66241E-18	2.46525E-17	UP
AP000941.1	ENSG00000255176	lncRNA	-1.276326022	4.366187146	69.106826	9.3272E-17	5.67771E-16	DOWN
C21orf62-AS1	ENSG00000205930	lncRNA	-1.015196006	6.059689448	69.08380464	9.43671E-17	5.74067E-16	DOWN
AL589182.1	ENSG00000258314	lncRNA	5.917575886	4.045211154	75.35754919	3.92744E-18	2.64176E-17	UP
AC126407.1	ENSG00000260978	lncRNA	3.767149446	3.886781998	75.24034901	4.16763E-18	2.79932E-17	UP
AC015660.1	ENSG00000259341	lncRNA	3.419190284	5.112750358	75.22273172	4.20498E-18	2.8224E-17	UP
AC021321.1	ENSG00000271966	lncRNA	1.178689586	5.269875074	68.8143347	1.08183E-16	6.5642E-16	UP
AC068196.1	ENSG00000238171	lncRNA	2.242555799	3.194205196	75.17669477	4.30418E-18	2.88487E-17	UP
AC145343.1	ENSG00000265055	lncRNA	1.855761389	5.874683288	68.74140354	1.12259E-16	6.80273E-16	UP
LINC00536	ENSG00000249917	lncRNA	5.769301133	4.797103481	74.97558016	4.76572E-18	3.18742E-17	UP
LINC01117	ENSG00000224577	lncRNA	2.607345942	5.302685692	74.96282219	4.79662E-18	3.2058E-17	UP
AC079148.1	ENSG00000260331	lncRNA	-0.950799382	4.572804821	68.61909121	1.19442E-16	7.22407E-16	NOT
AP000880.1	ENSG00000255129	lncRNA	2.358570255	5.278661242	74.76875985	5.29205E-18	3.52442E-17	UP
AC011498.6	ENSG00000267769	lncRNA	1.335803629	5.130561082	68.57575449	1.22096E-16	7.3751E-16	UP
RFPL3S	ENSG00000205853	lncRNA	1.567648681	5.799309603	68.56179743	1.22963E-16	7.42272E-16	UP
LINC00535	ENSG00000246662	lncRNA	-1.411957367	5.064480873	68.39742947	1.33652E-16	8.06277E-16	DOWN
AC090578.1	ENSG00000253553	lncRNA	3.065606758	3.934566926	74.64924803	5.6223E-18	3.7338E-17	UP
AC087477.2	ENSG00000259275	lncRNA	-1.206476871	5.90577707	68.33367187	1.38044E-16	8.31706E-16	DOWN
LINC01429	ENSG00000227964	lncRNA	3.379423263	3.348499751	74.57092324	5.84985E-18	3.87671E-17	UP
LENG8-AS1	ENSG00000226696	lncRNA	0.894273584	8.064861478	68.26395011	1.43012E-16	8.60538E-16	NOT
GDNF-AS1	ENSG00000248587	lncRNA	3.770659838	6.634474917	74.38715208	6.42055E-18	4.24893E-17	UP
LINC00392	ENSG00000228295	lncRNA	9.408454063	7.947017704	74.26358241	6.83529E-18	4.52022E-17	UP
AC093484.4	ENSG00000266651	lncRNA	1.429650612	5.567758151	68.23412358	1.45191E-16	8.71981E-16	UP
MIR31HG	ENSG00000171889	lncRNA	4.318470913	6.563084655	74.00009541	7.81133E-18	5.15482E-17	UP
AC026304.1	ENSG00000268129	lncRNA	1.523033275	5.472777586	68.14470862	1.51927E-16	9.11269E-16	UP
AL355488.1	ENSG00000273373	lncRNA	1.19344646	8.669577127	68.13772806	1.52465E-16	9.13919E-16	UP
AC002467.1	ENSG00000241764	lncRNA	1.095491745	7.893675137	68.13456529	1.5271E-16	9.14804E-16	UP
AC108860.2	ENSG00000261437	lncRNA	1.395599226	8.079240527	68.05626551	1.58896E-16	9.51255E-16	UP
RNF217-AS1	ENSG00000236548	lncRNA	1.905851891	7.32088899	67.96726167	1.66233E-16	9.94545E-16	UP
AC064807.1	ENSG00000228801	lncRNA	1.081282966	8.486338794	67.93580014	1.68906E-16	1.0099E-15	UP
LINC00665	ENSG00000232677	lncRNA	2.281507315	11.29366447	73.9861577	7.86667E-18	5.18408E-17	UP
LINC01697	ENSG00000232079	lncRNA	4.766536334	7.250343824	73.71417767	9.0288E-18	5.94575E-17	UP
AL008718.2	ENSG00000273287	lncRNA	1.88341975	3.968729728	67.77659253	1.8311E-16	1.09274E-15	UP
AC008758.4	ENSG00000268744	lncRNA	-1.136367221	3.796980764	67.75385822	1.85234E-16	1.10472E-15	DOWN
AL078459.1	ENSG00000223653	lncRNA	-1.171595397	4.447298889	67.68558806	1.9176E-16	1.14291E-15	DOWN
KCTD21-AS1	ENSG00000246174	lncRNA	1.443933782	7.907637821	67.6743858	1.92853E-16	1.1487E-15	UP
AL133342.1	ENSG00000278231	lncRNA	-1.288982155	4.331677753	67.67299383	1.92989E-16	1.14878E-15	DOWN
HEIH	ENSG00000278970	lncRNA	-0.688409699	11.13651463	67.65103135	1.95151E-16	1.16092E-15	NOT
AC083862.2	ENSG00000272941	lncRNA	-0.859193688	6.463677777	67.63242267	1.97001E-16	1.17119E-15	NOT
AC022306.2	ENSG00000275580	lncRNA	-0.885288968	5.69445174	67.515727	2.09013E-16	1.24182E-15	NOT
AC093865.1	ENSG00000273118	lncRNA	3.307011285	4.58310069	73.53710601	9.8762E-18	6.49017E-17	UP
AC022101.1	ENSG00000250328	lncRNA	-1.826417514	6.936199679	67.46927536	2.13996E-16	1.26982E-15	DOWN
AC008663.1	ENSG00000253768	lncRNA	5.381765986	4.625798064	73.47740444	1.01795E-17	6.68481E-17	UP
AC005387.2	ENSG00000269191	lncRNA	1.204239484	4.533117304	67.4290315	2.18409E-16	1.29437E-15	UP
SLC12A5-AS1	ENSG00000204044	lncRNA	2.253280474	6.009932255	73.42963082	1.04289E-17	6.83904E-17	UP
AL136221.1	ENSG00000276434	lncRNA	2.8571892	4.441166622	73.23376304	1.15169E-17	7.53155E-17	UP
AC103740.2	ENSG00000259727	lncRNA	3.870339896	3.97154513	73.1422504	1.20634E-17	7.87804E-17	UP
AL008721.1	ENSG00000272798	lncRNA	3.766768902	3.085329664	73.14055508	1.20738E-17	7.87934E-17	UP
AP001208.1	ENSG00000254084	lncRNA	3.498309449	3.116463235	73.1129052	1.22441E-17	7.98497E-17	UP
PRRT3-AS1	ENSG00000230082	lncRNA	1.631186693	7.15205506	67.31309102	2.31638E-16	1.36761E-15	UP
AC009955.2	ENSG00000267919	lncRNA	3.446745432	3.485300741	72.88068146	1.3773E-17	8.94483E-17	UP
AC055736.1	ENSG00000257500	lncRNA	5.331289068	4.234102037	72.51506683	1.65762E-17	1.07136E-16	UP
AP000688.1	ENSG00000230212	lncRNA	2.305044984	6.235634592	72.37780652	1.77701E-17	1.1446E-16	UP
AL163953.1	ENSG00000225680	lncRNA	6.389935362	4.76481449	72.25830363	1.88795E-17	1.2144E-16	UP
AC034223.1	ENSG00000249102	lncRNA	5.029382925	3.678206703	72.25543293	1.89069E-17	1.21451E-16	UP
AL049830.3	ENSG00000258525	lncRNA	2.77797319	4.993805398	72.21203201	1.93274E-17	1.24067E-16	UP
CASC11	ENSG00000249375	lncRNA	3.149813603	5.432894675	72.17545065	1.9689E-17	1.26302E-16	UP
DLG5-AS1	ENSG00000233871	lncRNA	1.232372144	6.002899588	66.88961882	2.87143E-16	1.68685E-15	UP
AL121772.1	ENSG00000274414	lncRNA	2.199131392	6.739591672	72.08883113	2.05725E-17	1.317E-16	UP
AL590666.2	ENSG00000229953	lncRNA	3.328405765	7.855099706	72.07519171	2.07152E-17	1.32524E-16	UP
AL157394.1	ENSG00000261438	lncRNA	-1.16929711	6.423117084	66.87109958	2.89853E-16	1.69959E-15	DOWN
MALINC1	ENSG00000245146	lncRNA	-0.762937467	7.52964599	66.83245232	2.95592E-16	1.73216E-15	NOT
LINC01013	ENSG00000228495	lncRNA	-1.734190754	4.119588361	66.78832222	3.02284E-16	1.77028E-15	DOWN
AL161729.4	ENSG00000271659	lncRNA	1.919561912	4.505957041	66.71420535	3.13865E-16	1.83696E-15	UP
AL117379.1	ENSG00000273759	lncRNA	1.313544582	6.18841206	66.56591627	3.38387E-16	1.97925E-15	UP
AC004988.1	ENSG00000203446	lncRNA	-1.523293388	5.863426522	66.55207323	3.40771E-16	1.99196E-15	DOWN
AC011445.1	ENSG00000268262	lncRNA	1.7921375	5.407769721	66.53776424	3.43254E-16	2.00523E-15	UP
AL021392.1	ENSG00000234869	lncRNA	1.513914032	8.06986407	66.53241937	3.44186E-16	2.00942E-15	UP
AC099522.2	ENSG00000272525	lncRNA	1.233957686	5.922708913	66.50734531	3.48592E-16	2.03389E-15	UP
LINC00636	ENSG00000240423	lncRNA	-1.77161431	3.279042487	66.50258052	3.49436E-16	2.03755E-15	DOWN
AC011912.1	ENSG00000279145	lncRNA	-1.193359542	5.34760309	66.48432918	3.52686E-16	2.05523E-15	DOWN
UBA6-AS1	ENSG00000248049	lncRNA	0.826478834	9.913869373	66.46952858	3.55344E-16	2.06944E-15	NOT
AC078860.2	ENSG00000257761	lncRNA	3.623598042	3.674277169	71.96322872	2.19245E-17	1.39975E-16	UP
AL365181.2	ENSG00000272068	lncRNA	4.40903311	8.655032569	71.87011972	2.29838E-17	1.4656E-16	UP
AL353807.2	ENSG00000232519	lncRNA	1.912237712	3.241833538	66.38925752	3.70114E-16	2.15146E-15	UP
AC007608.1	ENSG00000205414	lncRNA	-1.934510432	3.989036052	66.31994866	3.83359E-16	2.22708E-15	DOWN
AC024560.3	ENSG00000273308	lncRNA	1.486258729	4.95008855	66.31324984	3.84664E-16	2.23328E-15	UP
LINC00492	ENSG00000250958	lncRNA	3.047378163	2.586713582	71.8698463	2.2987E-17	1.4656E-16	UP
AP000640.1	ENSG00000254477	lncRNA	-0.94617445	4.272139937	66.23845292	3.99542E-16	2.3168E-15	NOT
AC009090.3	ENSG00000276663	lncRNA	-0.90938726	4.397918079	66.22783644	4.01699E-16	2.32788E-15	NOT
LINC01963	ENSG00000260804	lncRNA	-1.084536926	9.031600771	66.2265384	4.01964E-16	2.32798E-15	DOWN
ACBD3-AS1	ENSG00000234478	lncRNA	-1.303576953	6.271326317	66.22190832	4.02909E-16	2.33202E-15	DOWN
AL645608.2	ENSG00000230699	lncRNA	2.994478346	5.407663984	71.77004231	2.41795E-17	1.53955E-16	UP
AC012174.1	ENSG00000260115	lncRNA	3.410998278	4.339192037	71.66755549	2.54686E-17	1.61943E-16	UP
AC007663.4	ENSG00000273343	lncRNA	1.061609531	5.241694671	66.09806294	4.29037E-16	2.47868E-15	UP
RBMS3-AS3	ENSG00000235904	lncRNA	-1.577287673	4.871212277	66.07438107	4.34223E-16	2.5071E-15	DOWN
STK4-AS1	ENSG00000227477	lncRNA	1.418928663	5.949304546	66.06325772	4.36681E-16	2.51974E-15	UP
AC022201.1	ENSG00000229229	lncRNA	5.43197552	4.019623954	71.65010832	2.56948E-17	1.63271E-16	UP
LINC00184	ENSG00000224939	lncRNA	2.743906781	5.025240036	71.55896329	2.69095E-17	1.703E-16	UP
AC018781.1	ENSG00000248599	lncRNA	2.725923913	4.987785835	71.41640209	2.89258E-17	1.82692E-16	UP
AC115099.1	ENSG00000263167	lncRNA	-1.876250437	3.479894012	65.76659138	5.07614E-16	2.92189E-15	DOWN
LINC02864	ENSG00000263711	lncRNA	7.632726199	8.632013283	71.39063641	2.9306E-17	1.84969E-16	UP
AC004920.1	ENSG00000236046	lncRNA	3.859938349	2.835258501	71.38197945	2.94348E-17	1.85658E-16	UP
AC092794.1	ENSG00000274987	lncRNA	-1.018871097	4.811810825	65.50058395	5.80967E-16	3.33799E-15	DOWN
AC087741.2	ENSG00000275479	lncRNA	1.330020666	5.138707907	65.49660403	5.82142E-16	3.3427E-15	UP
LINC01376	ENSG00000236204	lncRNA	1.098642024	7.58686031	65.44822186	5.9661E-16	3.42369E-15	UP
AL022324.3	ENSG00000272942	lncRNA	3.291620519	3.541543154	71.35904222	2.9779E-17	1.87703E-16	UP
WNT5A-AS1	ENSG00000244586	lncRNA	2.348238885	7.466027233	71.33930624	3.00784E-17	1.8921E-16	UP
AC011481.1	ENSG00000267114	lncRNA	1.444036407	4.501752303	65.38714799	6.15389E-16	3.52501E-15	UP
AC125616.1	ENSG00000256008	lncRNA	4.369646877	3.818553957	71.22058101	3.19439E-17	2.00811E-16	UP
LINC00920	ENSG00000246898	lncRNA	-1.330426227	6.890530072	65.3730752	6.19799E-16	3.54596E-15	DOWN
AC069257.2	ENSG00000228028	lncRNA	2.055096905	4.030321205	71.07409742	3.44058E-17	2.16143E-16	UP
CU639417.5	ENSG00000280179	lncRNA	2.833219065	3.501275234	70.97519369	3.61745E-17	2.27103E-16	UP
LINC02677	ENSG00000228951	lncRNA	4.811464409	6.77218338	70.97376657	3.62006E-17	2.27116E-16	UP
AC005330.1	ENSG00000267372	lncRNA	2.902264123	5.400192806	70.9274081	3.70613E-17	2.32361E-16	UP
AL353764.1	ENSG00000233081	lncRNA	1.690793714	4.9509628	65.25592952	6.5776E-16	3.75174E-15	UP
AC107214.1	ENSG00000232648	lncRNA	1.13781744	4.859621644	65.25406992	6.58381E-16	3.75301E-15	UP
SIAH2-AS1	ENSG00000244265	lncRNA	1.892421961	4.739303942	65.20731951	6.74186E-16	3.84078E-15	UP
LINC01267	ENSG00000251576	lncRNA	-1.627768124	5.037741403	65.15859607	6.91063E-16	3.93455E-15	DOWN
AC006206.1	ENSG00000256146	lncRNA	3.310921091	2.704120614	70.88734593	3.78216E-17	2.36813E-16	UP
AC064805.1	ENSG00000261222	lncRNA	-1.533712023	4.532627541	65.11729981	7.05698E-16	4.01302E-15	DOWN
AC079305.2	ENSG00000222043	lncRNA	1.89884558	5.792101563	65.04557963	7.31855E-16	4.15925E-15	UP
AC026124.1	ENSG00000250280	lncRNA	-1.840005167	2.545462266	64.98271132	7.55581E-16	4.2915E-15	DOWN
AC023310.4	ENSG00000278626	lncRNA	5.287000041	5.930735913	70.86905809	3.81738E-17	2.38859E-16	UP
AL355607.2	ENSG00000260454	lncRNA	5.390466278	5.029964965	70.75826406	4.0379E-17	2.52322E-16	UP
AL139393.2	ENSG00000233342	lncRNA	5.237511926	3.704020299	70.73380217	4.08827E-17	2.55131E-16	UP
VIM-AS1	ENSG00000229124	lncRNA	-1.207176263	7.963996483	64.81521857	8.22614E-16	4.66098E-15	DOWN
AL450306.1	ENSG00000228748	lncRNA	1.326744782	5.850013781	64.80706732	8.26024E-16	4.67749E-15	UP
AC090186.1	ENSG00000272076	lncRNA	-1.263901628	3.294888658	64.79322639	8.31846E-16	4.70763E-15	DOWN
NFIA-AS2	ENSG00000237928	lncRNA	-1.655694367	4.146763707	64.76187538	8.45187E-16	4.78026E-15	DOWN
AC009081.1	ENSG00000261310	lncRNA	5.098111226	3.609636111	70.69259301	4.17457E-17	2.60344E-16	UP
AC004884.2	ENSG00000242154	lncRNA	1.569724713	4.619921626	64.73455585	8.56987E-16	4.84118E-15	UP
AC006252.1	ENSG00000243224	lncRNA	1.167482888	5.432183565	64.6889781	8.77041E-16	4.95149E-15	UP
AC025575.1	ENSG00000257454	lncRNA	3.377652113	3.111660765	70.62667587	4.31641E-17	2.68833E-16	UP
TEX41	ENSG00000226674	lncRNA	2.273685795	8.055051769	70.59380833	4.38892E-17	2.72989E-16	UP
AC089987.2	ENSG00000258121	lncRNA	3.569157051	3.669896304	70.41349705	4.80898E-17	2.98524E-16	UP
AFAP1-AS1	ENSG00000272620	lncRNA	4.71073248	10.98493408	70.18448285	5.40096E-17	3.34611E-16	UP
AC053503.1	ENSG00000229525	lncRNA	2.271476283	4.330323594	70.16106086	5.46547E-17	3.38385E-16	UP
AP000487.1	ENSG00000246889	lncRNA	1.565619482	7.157834108	64.51985088	9.55647E-16	5.37594E-15	UP
CSRP3-AS1	ENSG00000255308	lncRNA	-1.573086533	3.147168478	64.48914254	9.70658E-16	5.45712E-15	DOWN
ELDR	ENSG00000280890	lncRNA	4.909121854	5.707966253	69.95596705	6.06432E-17	3.74477E-16	UP
NDUFA6-DT	ENSG00000237037	lncRNA	0.834384404	7.819132539	64.4434558	9.93428E-16	5.57848E-15	NOT
AC108727.1	ENSG00000248773	lncRNA	1.44919567	4.435782025	64.42768795	1.00141E-15	5.61995E-15	UP
AC017006.2	ENSG00000232696	lncRNA	-1.873265566	2.359938434	64.37689829	1.02756E-15	5.76327E-15	DOWN
C1orf147	ENSG00000162888	lncRNA	1.460430012	5.396632033	64.35173899	1.04076E-15	5.83386E-15	UP
AC068305.2	ENSG00000257443	lncRNA	2.615283006	5.234301662	69.89362525	6.25904E-17	3.85995E-16	UP
AC008115.3	ENSG00000275560	lncRNA	1.091755423	6.270761017	64.32538153	1.05478E-15	5.9054E-15	UP
AC004066.2	ENSG00000250522	lncRNA	-1.87921062	2.987634039	64.28209346	1.07821E-15	6.03299E-15	DOWN
AC002351.1	ENSG00000258240	lncRNA	6.172390041	5.516655874	69.56558125	7.39155E-17	4.53461E-16	UP
AL353719.1	ENSG00000260475	lncRNA	1.480413655	4.551419235	64.19319891	1.12797E-15	6.30394E-15	UP
AC055720.2	ENSG00000256185	lncRNA	-1.138698537	4.747863546	64.16964408	1.14154E-15	6.37597E-15	DOWN
LINC02763	ENSG00000254968	lncRNA	3.934385586	4.638270534	69.4277734	7.92646E-17	4.85013E-16	UP
AL008718.3	ENSG00000273353	lncRNA	1.555407832	3.926397693	64.11999032	1.17068E-15	6.53096E-15	UP
CASK-AS1	ENSG00000233033	lncRNA	1.629085799	3.740801286	64.06970468	1.20094E-15	6.69583E-15	UP
AL162430.3	ENSG00000236434	lncRNA	-1.077655479	3.135371046	64.05850405	1.20779E-15	6.73002E-15	DOWN
BRWD1-AS2	ENSG00000255568	lncRNA	1.269047596	5.978601156	64.02281634	1.22987E-15	6.84621E-15	UP
CU634019.6	ENSG00000280018	lncRNA	2.430838541	3.460729919	69.37123336	8.15697E-17	4.98147E-16	UP
AC093702.1	ENSG00000231156	lncRNA	3.53235467	4.434558489	69.35526332	8.22329E-17	5.01871E-16	UP
AC124016.2	ENSG00000272677	lncRNA	1.158302773	5.457625382	63.9605452	1.26936E-15	7.05642E-15	UP
SCAT1	ENSG00000267123	lncRNA	2.446283894	6.872208549	69.33874225	8.29246E-17	5.05765E-16	UP
AL161725.1	ENSG00000227155	lncRNA	-1.075700594	5.324840876	63.83655582	1.35182E-15	7.50593E-15	DOWN
AC145285.6	ENSG00000275807	lncRNA	0.876992066	5.750764546	63.81083622	1.36958E-15	7.60009E-15	NOT
AL137026.1	ENSG00000229116	lncRNA	-1.549989705	4.456309797	63.8058006	1.37309E-15	7.61505E-15	DOWN
LINC00443	ENSG00000230156	lncRNA	-1.90405013	3.141625662	63.77470636	1.39493E-15	7.73157E-15	DOWN
AC008011.2	ENSG00000257042	lncRNA	3.074856767	6.813933382	69.24405928	8.70026E-17	5.2995E-16	UP
AC010997.5	ENSG00000273248	lncRNA	2.213739014	3.312057057	69.06696262	9.51764E-17	5.78616E-16	UP
AC073316.1	ENSG00000217455	lncRNA	5.333265453	4.798429456	68.82208569	1.07759E-16	6.54267E-16	UP
GPR176-DT	ENSG00000246863	lncRNA	1.959363436	3.825580599	63.46417413	1.6331E-15	9.03048E-15	UP
AC022784.6	ENSG00000279949	lncRNA	2.645509063	3.865088593	68.80818225	1.08522E-16	6.58047E-16	UP
AC008870.4	ENSG00000261266	lncRNA	1.902762405	3.127044785	63.33739062	1.74167E-15	9.61952E-15	UP
AC013400.1	ENSG00000271991	lncRNA	1.819092746	3.238507521	63.33399894	1.74467E-15	9.63045E-15	UP
AC005070.3	ENSG00000272918	lncRNA	-0.738967736	5.950771727	63.31588045	1.76079E-15	9.71374E-15	NOT
AC104564.2	ENSG00000264007	lncRNA	2.552540924	3.539594384	68.73132935	1.12834E-16	6.83317E-16	UP
AC090125.1	ENSG00000263655	lncRNA	3.541336534	4.036573651	68.70695758	1.14237E-16	6.9137E-16	UP
AP003392.3	ENSG00000255114	lncRNA	1.556895216	4.355979812	63.21570283	1.85266E-15	1.02026E-14	UP
AC100861.1	ENSG00000246582	lncRNA	1.17890611	8.33686399	63.20340158	1.86426E-15	1.02605E-14	UP
DLGAP1-AS2	ENSG00000262001	lncRNA	1.686343431	9.662250103	63.16700671	1.89903E-15	1.04458E-14	UP
AC023794.2	ENSG00000248265	lncRNA	2.127038404	5.118421158	68.60270688	1.20439E-16	7.27966E-16	UP
AC090912.2	ENSG00000266850	lncRNA	2.084623813	4.622477174	68.34162202	1.37488E-16	8.2889E-16	UP
UBL7-AS1	ENSG00000247240	lncRNA	0.898178128	8.441051575	63.08756565	1.97718E-15	1.08566E-14	NOT
SH3RF3-AS1	ENSG00000259863	lncRNA	-1.158629779	6.451722453	63.0818362	1.98294E-15	1.08819E-14	DOWN
DOCK8-AS1	ENSG00000183784	lncRNA	-1.269117465	5.658971255	63.07090021	1.99398E-15	1.09361E-14	DOWN
MUC20-OT1	ENSG00000242086	lncRNA	1.246584729	11.69638911	63.06259322	2.00241E-15	1.0976E-14	UP
BX284613.2	ENSG00000231424	lncRNA	2.373002504	5.397390675	68.29656518	1.40666E-16	8.46963E-16	UP
AC138356.1	ENSG00000183154	lncRNA	-1.130159281	4.598189431	63.00188347	2.06509E-15	1.13064E-14	DOWN
AP000766.1	ENSG00000261098	lncRNA	-0.748687197	7.576442482	62.99208714	2.07539E-15	1.13561E-14	NOT
CAMTA1-DT	ENSG00000237436	lncRNA	1.35505619	4.778702558	62.96882181	2.10005E-15	1.14844E-14	UP
AC118754.1	ENSG00000229782	lncRNA	-1.65750617	2.70642084	62.96038325	2.10906E-15	1.1527E-14	DOWN
LINC01146	ENSG00000258867	lncRNA	-1.457772218	4.819079791	62.94482964	2.12578E-15	1.16117E-14	DOWN
AC092068.3	ENSG00000267749	lncRNA	-1.649632096	2.558089407	62.91034994	2.16332E-15	1.18099E-14	DOWN
AC008663.2	ENSG00000253955	lncRNA	-1.129172099	4.644365836	62.86711244	2.21134E-15	1.2065E-14	DOWN
AC123768.1	ENSG00000241818	lncRNA	2.717562855	2.848721471	68.25910157	1.43364E-16	8.62105E-16	UP
AC034231.1	ENSG00000249572	lncRNA	1.453698533	6.592262752	62.77006471	2.32303E-15	1.26597E-14	UP
AC004908.3	ENSG00000273402	lncRNA	-1.143754449	4.701270349	62.58946507	2.54612E-15	1.38674E-14	DOWN
AL139393.1	ENSG00000231863	lncRNA	4.041738286	3.746811733	68.24497967	1.44394E-16	8.67747E-16	UP
AC008115.2	ENSG00000257004	lncRNA	3.049429288	2.832235963	68.18134656	1.4913E-16	8.95064E-16	UP
AC025183.1	ENSG00000249326	lncRNA	4.672275965	3.170971283	67.77720876	1.83053E-16	1.09274E-15	UP
AL109976.1	ENSG00000277287	lncRNA	2.219544402	8.909831498	67.4730879	2.13583E-16	1.26816E-15	UP
AL137802.2	ENSG00000261135	lncRNA	1.955916696	4.348880324	62.48442943	2.6856E-15	1.45849E-14	UP
WASIR2	ENSG00000231439	lncRNA	2.584911709	4.984256555	67.41108685	2.20406E-16	1.30457E-15	UP
C9orf163	ENSG00000196366	lncRNA	1.395262929	5.558762861	62.38511304	2.8245E-15	1.53216E-14	UP
MIR137HG	ENSG00000225206	lncRNA	6.278653487	5.902093607	67.35777386	2.26447E-16	1.33948E-15	UP
STEAP3-AS1	ENSG00000229867	lncRNA	2.237032057	6.572775271	67.3325385	2.29364E-16	1.35589E-15	UP
AL591806.1	ENSG00000228917	lncRNA	1.884487109	4.933189908	62.29124469	2.96239E-15	1.60419E-14	UP
AC079174.2	ENSG00000277715	lncRNA	1.081464784	6.492243019	62.2220415	3.06834E-15	1.66061E-14	UP
AC011462.4	ENSG00000277744	lncRNA	1.220426828	5.687534283	62.18213908	3.13115E-15	1.69363E-14	UP
AC021087.4	ENSG00000261434	lncRNA	4.381354715	4.491216537	67.32054757	2.30764E-16	1.3633E-15	UP
AC068473.3	ENSG00000267287	lncRNA	3.301958456	8.015814169	67.11688858	2.55877E-16	1.50883E-15	UP
AC022079.1	ENSG00000273989	lncRNA	2.915128606	5.348104809	67.08027095	2.60674E-16	1.53615E-15	UP
PSLNR	ENSG00000225255	lncRNA	6.240109032	4.461683826	67.06537491	2.62651E-16	1.54683E-15	UP
LY86-AS1	ENSG00000216863	lncRNA	-1.659733803	3.923525471	61.99351474	3.4459E-15	1.85854E-14	DOWN
AC002470.1	ENSG00000272829	lncRNA	1.71640674	6.394868383	61.91632718	3.58366E-15	1.93173E-14	UP
AL157931.1	ENSG00000262198	lncRNA	3.247638605	4.800886826	67.02422216	2.68192E-16	1.57848E-15	UP
AC104035.1	ENSG00000258551	lncRNA	-1.732219603	3.20495452	61.83210216	3.74027E-15	2.01384E-14	DOWN
AC023906.5	ENSG00000259712	lncRNA	1.476436362	5.301836583	61.82702618	3.74992E-15	2.01789E-14	UP
LINC01629	ENSG00000258602	lncRNA	4.614992832	6.218957191	67.01092634	2.70006E-16	1.58816E-15	UP
LINC02141	ENSG00000261807	lncRNA	5.405511108	4.009883026	66.96175548	2.76826E-16	1.62726E-15	UP
AC046143.2	ENSG00000272707	lncRNA	1.230283479	5.226111774	61.72828207	3.94276E-15	2.11803E-14	UP
AC106037.2	ENSG00000264188	lncRNA	1.549945513	4.36693799	61.71561541	3.96821E-15	2.13048E-14	UP
AC008429.1	ENSG00000204758	lncRNA	-0.83088506	5.774971386	61.70775978	3.98407E-15	2.13778E-14	NOT
AC015871.3	ENSG00000278600	lncRNA	-0.693096018	8.559741319	61.63407601	4.13599E-15	2.21803E-14	NOT
AC090578.2	ENSG00000271156	lncRNA	3.393621847	3.663453459	66.88766778	2.87427E-16	1.68747E-15	UP
AC021785.1	ENSG00000253373	lncRNA	4.006274044	3.069606796	66.87692071	2.88999E-16	1.69564E-15	UP
LINC01583	ENSG00000259518	lncRNA	3.228889622	4.482031696	66.46463205	3.56228E-16	2.0733E-15	UP
GNG12-AS1	ENSG00000232284	lncRNA	-0.870937286	6.104438726	61.4690611	4.49755E-15	2.40645E-14	NOT
LINC02086	ENSG00000244649	lncRNA	3.190726102	6.831691334	66.45183101	3.58549E-16	2.08552E-15	UP
FMR1-AS1	ENSG00000268066	lncRNA	2.238508726	3.281874619	66.27922694	3.91361E-16	2.27076E-15	UP
AC006111.2	ENSG00000263235	lncRNA	1.598289221	5.722404882	61.42052856	4.60979E-15	2.4623E-14	UP
LINC00520	ENSG00000258791	lncRNA	3.47644776	7.179845839	65.99282681	4.52567E-16	2.60981E-15	UP
AL136038.5	ENSG00000261242	lncRNA	1.474349808	4.017369249	61.36468244	4.74242E-15	2.53027E-14	UP
AC123905.1	ENSG00000257265	lncRNA	3.463649337	3.295878678	65.8387862	4.89357E-16	2.82024E-15	UP
AC009275.1	ENSG00000273297	lncRNA	2.279503079	6.354337379	65.82654723	4.92405E-16	2.83607E-15	UP
AC124276.1	ENSG00000254991	lncRNA	3.160282706	4.177453037	65.74186556	5.14023E-16	2.95697E-15	UP
AL355303.1	ENSG00000231039	lncRNA	2.793394651	3.768581039	65.59333238	5.5426E-16	3.18649E-15	UP
AC103809.1	ENSG00000266106	lncRNA	-1.71818011	2.528289915	61.26350787	4.99249E-15	2.65617E-14	DOWN
AC010307.2	ENSG00000248245	lncRNA	2.585125511	4.377713756	65.40347257	6.10313E-16	3.50019E-15	UP
AL020997.3	ENSG00000270031	lncRNA	-0.971493714	3.803766418	61.20564068	5.1414E-15	2.73231E-14	NOT
URB1-AS1	ENSG00000256073	lncRNA	1.009932279	9.336654481	61.20208066	5.15071E-15	2.73571E-14	UP
AC087286.2	ENSG00000259367	lncRNA	-1.423869383	4.243157712	61.20027369	5.15544E-15	2.73668E-14	DOWN
LINC01424	ENSG00000236519	lncRNA	1.362818592	4.592345169	61.18002338	5.20874E-15	2.76342E-14	UP
LINC00271	ENSG00000231028	lncRNA	-1.076573239	5.268189089	61.1779377	5.21426E-15	2.76479E-14	DOWN
LINC00862	ENSG00000203721	lncRNA	2.251829691	4.701371881	65.39481879	6.12998E-16	3.51345E-15	UP
LINC00391	ENSG00000238230	lncRNA	3.790381972	3.365176676	65.38271491	6.16775E-16	3.5308E-15	UP
AC068580.2	ENSG00000230834	lncRNA	3.782843522	3.574228837	65.36430907	6.22562E-16	3.55961E-15	UP
STARD7-AS1	ENSG00000204685	lncRNA	0.646642593	8.877130158	61.04623361	5.57501E-15	2.94943E-14	NOT
LINC02527	ENSG00000227012	lncRNA	3.890914721	4.966368775	65.34324737	6.29252E-16	3.59567E-15	UP
AC008870.5	ENSG00000261723	lncRNA	1.293063951	3.920413904	60.91980604	5.94477E-15	3.14152E-14	UP
AC002064.2	ENSG00000225498	lncRNA	-1.504940031	2.89850559	60.91788446	5.95058E-15	3.14283E-14	DOWN
PRICKLE2-AS3	ENSG00000226017	lncRNA	-1.543735158	2.528615735	60.90136194	6.00073E-15	3.16754E-14	DOWN
AC122694.1	ENSG00000250122	lncRNA	4.925826264	4.608463679	65.32754634	6.34285E-16	3.62223E-15	UP
ELFN1-AS1	ENSG00000236081	lncRNA	3.86522369	6.477293775	65.31912065	6.37003E-16	3.63555E-15	UP
CD27-AS1	ENSG00000215039	lncRNA	0.834767215	11.08623551	60.86599014	6.10952E-15	3.21955E-14	NOT
AC005696.1	ENSG00000262050	lncRNA	1.1689201	5.532230951	60.85912323	6.13087E-15	3.22899E-14	UP
AC090912.3	ENSG00000273232	lncRNA	3.228738946	4.63016784	65.15440855	6.92533E-16	3.94054E-15	UP
AC018953.1	ENSG00000253583	lncRNA	4.328288106	2.969380689	64.9603282	7.64212E-16	4.33791E-15	UP
AC003986.2	ENSG00000232821	lncRNA	2.753397358	3.655993858	64.88795011	7.92804E-16	4.49749E-15	UP
POU6F2-AS1	ENSG00000224122	lncRNA	3.975676936	2.787763193	64.85038502	8.08063E-16	4.58129E-15	UP
AC025176.1	ENSG00000250081	lncRNA	2.100647242	3.953383248	64.73595379	8.56379E-16	4.84065E-15	UP
AC021683.3	ENSG00000267665	lncRNA	5.092606434	5.858742219	64.63714199	9.0042E-16	5.0774E-15	UP
AC092484.1	ENSG00000225107	lncRNA	5.368603275	4.847122257	64.59861205	9.182E-16	5.17456E-15	UP
LINC00992	ENSG00000248663	lncRNA	2.793176497	6.943973848	64.56350175	9.34708E-16	5.2613E-15	UP
SMC2-AS1	ENSG00000270332	lncRNA	-1.205732951	5.320649026	60.5424772	7.20078E-15	3.77349E-14	DOWN
AC007365.1	ENSG00000226756	lncRNA	1.722350348	5.33280067	60.5123938	7.31167E-15	3.82948E-14	UP
STK24-AS1	ENSG00000224418	lncRNA	1.292453334	5.702868593	60.39658913	7.75472E-15	4.05927E-14	UP
LINC01956	ENSG00000258910	lncRNA	5.215280331	5.020984912	64.46880996	9.80726E-16	5.51044E-15	UP
AL079307.1	ENSG00000258535	lncRNA	3.722190171	4.885111309	64.34011198	1.04692E-15	5.8649E-15	UP
AC007663.3	ENSG00000273139	lncRNA	1.821993826	4.309370686	60.2610772	8.3074E-15	4.34133E-14	UP
AC008735.2	ENSG00000267523	lncRNA	1.325443549	7.745420905	60.12825319	8.88734E-15	4.64182E-14	UP
LINC00629	ENSG00000227060	lncRNA	2.16762825	3.988214145	64.23890477	1.10211E-15	6.16304E-15	UP
AL162595.1	ENSG00000177788	lncRNA	1.37695332	6.212872747	60.09421964	9.04235E-15	4.71755E-14	UP
LINC02519	ENSG00000226194	lncRNA	-1.370019528	5.740906418	60.06771481	9.16494E-15	4.77886E-14	DOWN
AC027130.1	ENSG00000261195	lncRNA	-1.269766517	2.906126127	60.03205876	9.33248E-15	4.86353E-14	DOWN
AL139246.4	ENSG00000229393	lncRNA	2.995920177	4.49376748	63.93729522	1.28443E-15	7.13597E-15	UP
AC026356.1	ENSG00000274964	lncRNA	1.139205901	7.347947848	60.0163004	9.4075E-15	4.89721E-14	UP
AC016573.1	ENSG00000253968	lncRNA	2.767143733	2.881380035	63.77356552	1.39574E-15	7.73157E-15	UP
PRMT5-AS1	ENSG00000237054	lncRNA	1.094408428	5.342330694	59.97429113	9.61045E-15	4.99733E-14	UP
AC012676.1	ENSG00000262712	lncRNA	1.157216833	6.344137452	59.95878709	9.68646E-15	5.03407E-14	UP
AP000692.1	ENSG00000228107	lncRNA	1.166562293	5.502577079	59.95515472	9.70435E-15	5.04059E-14	UP
CLEC12A-AS1	ENSG00000231560	lncRNA	3.277484303	5.505328067	63.66289458	1.47639E-15	8.17355E-15	UP
CNIH3-AS2	ENSG00000233384	lncRNA	2.939444362	4.678587178	63.62097419	1.50815E-15	8.34444E-15	UP
LINC02387	ENSG00000256232	lncRNA	3.252877182	4.255912906	63.41914513	1.67086E-15	9.23386E-15	UP
AP000873.2	ENSG00000247137	lncRNA	1.010412825	7.46650196	59.82832822	1.03503E-14	5.36426E-14	UP
AC027514.1	ENSG00000266900	lncRNA	1.78046796	3.485248059	59.76805524	1.06722E-14	5.52804E-14	UP
AC109462.1	ENSG00000259283	lncRNA	3.502346319	3.976031255	63.24445161	1.82581E-15	1.00666E-14	UP
FAM135A-AS1	ENSG00000224349	lncRNA	1.96271663	2.952670431	59.76205026	1.07048E-14	5.53884E-14	UP
CEP83-DT	ENSG00000278916	lncRNA	1.236996583	6.064596532	59.76035795	1.0714E-14	5.54056E-14	UP
AC010864.1	ENSG00000273008	lncRNA	1.116421903	5.620531854	59.70292623	1.10312E-14	5.70149E-14	UP
LINC01918	ENSG00000226508	lncRNA	3.05795177	3.757723145	63.24179028	1.82828E-15	1.00743E-14	UP
AC126696.3	ENSG00000260498	lncRNA	2.663119702	3.444484916	63.14978367	1.91571E-15	1.05313E-14	UP
AC083841.2	ENSG00000253715	lncRNA	4.241225974	3.355507027	63.01792886	2.04834E-15	1.12212E-14	UP
AC092354.1	ENSG00000272354	lncRNA	-1.264341073	2.990415606	59.62654155	1.14678E-14	5.91415E-14	DOWN
AL109610.1	ENSG00000225785	lncRNA	4.197646246	2.901845574	62.82344826	2.26091E-15	1.23283E-14	UP
OVOL1-AS1	ENSG00000255120	lncRNA	2.44099405	4.025060805	62.54439319	2.60506E-15	1.41803E-14	UP
AC113139.1	ENSG00000271555	lncRNA	1.367685515	4.090205713	59.47980419	1.23556E-14	6.36153E-14	UP
AC005042.2	ENSG00000228586	lncRNA	4.337797307	3.277548821	62.53071122	2.62322E-15	1.42709E-14	UP
LINC02607	ENSG00000228971	lncRNA	3.779207602	4.169810842	62.52235618	2.63437E-15	1.43233E-14	UP
AC084125.4	ENSG00000265393	lncRNA	1.575355502	4.094620747	59.41825987	1.27481E-14	6.55287E-14	UP
AC068985.2	ENSG00000243486	lncRNA	4.354482295	3.346211332	62.51603427	2.64284E-15	1.4361E-14	UP
RRM1-AS1	ENSG00000255276	lncRNA	2.263277158	2.741392086	62.46398146	2.71362E-15	1.47286E-14	UP
AC023511.1	ENSG00000257262	lncRNA	4.93488493	3.586809132	62.29951074	2.94998E-15	1.59931E-14	UP
AC112176.1	ENSG00000260066	lncRNA	4.637286106	4.490526791	62.29295352	2.95982E-15	1.60372E-14	UP
LINC00310	ENSG00000227456	lncRNA	-1.030454194	5.433746058	59.3620593	1.31174E-14	6.72436E-14	DOWN
AL365436.2	ENSG00000232536	lncRNA	1.609181038	3.917082274	59.31155648	1.34584E-14	6.89541E-14	UP
AF230666.2	ENSG00000270137	lncRNA	1.787828866	3.248152681	59.29750334	1.35548E-14	6.94105E-14	UP
RRN3P2	ENSG00000103472	lncRNA	-0.957331653	6.698284428	59.28616305	1.36332E-14	6.97737E-14	NOT
AC004069.1	ENSG00000251259	lncRNA	1.25210875	5.406258447	59.22307515	1.40773E-14	7.20078E-14	UP
SOS1-IT1	ENSG00000229692	lncRNA	0.87890879	7.14100189	59.05348884	1.53444E-14	7.84462E-14	NOT
AC021491.2	ENSG00000250286	lncRNA	1.735263676	3.695633126	59.02762665	1.55474E-14	7.94409E-14	UP
AC243772.2	ENSG00000233030	lncRNA	1.523590701	5.351218679	59.02349741	1.558E-14	7.95646E-14	UP
AC015712.6	ENSG00000272808	lncRNA	2.395158763	6.600460509	62.09525187	3.27239E-15	1.76901E-14	UP
AL021807.1	ENSG00000272468	lncRNA	2.124157333	6.233092263	62.06822794	3.31761E-15	1.79242E-14	UP
TAT-AS1	ENSG00000260886	lncRNA	-1.553816267	3.365363111	58.97179369	1.59948E-14	8.15503E-14	DOWN
AL031123.2	ENSG00000261211	lncRNA	1.759542253	7.432618748	58.96684718	1.60351E-14	8.17113E-14	UP
AL445228.3	ENSG00000271387	lncRNA	1.671165508	4.960873104	58.96402471	1.60581E-14	8.17844E-14	UP
AC092723.1	ENSG00000269667	lncRNA	-1.866440321	2.283285815	58.9082448	1.65199E-14	8.40905E-14	DOWN
AL512785.1	ENSG00000227094	lncRNA	5.823280953	5.44806886	62.05864294	3.3338E-15	1.80014E-14	UP
AL160153.1	ENSG00000276012	lncRNA	-1.803792991	2.866462829	58.88952229	1.66778E-14	8.48028E-14	DOWN
AC040169.3	ENSG00000274677	lncRNA	1.194610055	5.221795423	58.81901123	1.72863E-14	8.78495E-14	UP
AC009955.1	ENSG00000228973	lncRNA	3.017299141	2.685768177	62.00657152	3.42313E-15	1.84731E-14	UP
AC139768.1	ENSG00000278126	lncRNA	-0.7288983	6.679523542	58.73651512	1.80265E-14	9.15123E-14	NOT
AC024560.1	ENSG00000236833	lncRNA	3.130721311	4.939095137	61.86497419	3.67835E-15	1.98163E-14	UP
LINC02687	ENSG00000255267	lncRNA	5.020726653	5.104522085	61.78951791	3.82204E-15	2.05552E-14	UP
AC245060.6	ENSG00000279278	lncRNA	1.172385357	7.283278785	58.7034939	1.83316E-14	9.29109E-14	UP
NCKAP5-AS1	ENSG00000233729	lncRNA	-1.864749816	2.305563073	58.69701133	1.83921E-14	9.31673E-14	DOWN
AC009065.6	ENSG00000261123	lncRNA	2.158147752	5.903884972	61.74456192	3.9103E-15	2.10179E-14	UP
LINC01357	ENSG00000224167	lncRNA	2.98046069	4.454558494	61.56351127	4.2869E-15	2.29634E-14	UP
AC120036.4	ENSG00000255366	lncRNA	2.031632383	6.70051577	61.56233544	4.28946E-15	2.29641E-14	UP
FOXP1-AS1	ENSG00000244203	lncRNA	-1.255119269	2.859239029	58.6801463	1.85504E-14	9.37676E-14	DOWN
HLA-DQB1-AS1	ENSG00000223534	lncRNA	-1.389790392	7.036892775	58.66443841	1.86991E-14	9.44672E-14	DOWN
SAMD12-AS1	ENSG00000281641	lncRNA	2.361328913	6.844775259	61.46408877	4.50892E-15	2.41116E-14	UP
MYCL-AS1	ENSG00000236546	lncRNA	2.882139736	3.838046517	61.44667976	4.54897E-15	2.43119E-14	UP
AC127537.1	ENSG00000260647	lncRNA	-0.826855336	4.253651912	58.58759336	1.94439E-14	9.80733E-14	NOT
AC112721.2	ENSG00000222032	lncRNA	2.538631876	4.406887581	61.37410041	4.71978E-15	2.51963E-14	UP
PAXIP1-AS1	ENSG00000273344	lncRNA	0.956726537	10.07719523	58.58099269	1.95092E-14	9.82976E-14	NOT
AL135786.2	ENSG00000272866	lncRNA	-1.547393641	2.767069327	58.54447433	1.98747E-14	1.00086E-13	DOWN
AC010538.1	ENSG00000275734	lncRNA	-0.974297489	4.128045913	58.51572105	2.01673E-14	1.01505E-13	NOT
AC027682.6	ENSG00000276075	lncRNA	-1.064167794	4.818679631	58.50192829	2.03092E-14	1.02164E-13	DOWN
AC145207.8	ENSG00000264769	lncRNA	2.634024754	6.725844512	61.31526015	4.86297E-15	2.59312E-14	UP
AC105460.1	ENSG00000250920	lncRNA	7.939217196	8.773163055	61.28369237	4.94156E-15	2.63205E-14	UP
IRAIN	ENSG00000259424	lncRNA	2.052698955	4.36634883	61.26458703	4.98975E-15	2.65617E-14	UP
AC007405.3	ENSG00000235934	lncRNA	3.46431772	3.194889041	61.10217454	5.41883E-15	2.87164E-14	UP
AL109761.1	ENSG00000244676	lncRNA	2.571207768	4.461210091	61.06995358	5.50824E-15	2.91738E-14	UP
U52111.1	ENSG00000232725	lncRNA	1.273269819	5.224776733	58.42290169	2.11416E-14	1.06012E-13	UP
LINC02588	ENSG00000257842	lncRNA	5.268456127	5.187176018	61.06500075	5.52212E-15	2.92309E-14	UP
AC019193.3	ENSG00000273180	lncRNA	-1.738610741	2.389500799	58.39652339	2.14269E-14	1.07328E-13	DOWN
AC125611.4	ENSG00000258334	lncRNA	-1.391143592	5.493580219	58.39336698	2.14613E-14	1.07444E-13	DOWN
AP000845.1	ENSG00000263884	lncRNA	1.280502633	4.874413637	58.37237044	2.16916E-14	1.08512E-13	UP
ZFHX4-AS1	ENSG00000253661	lncRNA	5.308819817	5.692326992	61.00884991	5.68188E-15	3.00428E-14	UP
AC243965.2	ENSG00000275552	lncRNA	1.998322579	5.294781457	58.36777704	2.17423E-14	1.08677E-13	UP
AC080129.2	ENSG00000232874	lncRNA	1.779984341	4.589985613	58.33994574	2.20521E-14	1.10167E-13	UP
AC121247.2	ENSG00000225399	lncRNA	-1.084418711	3.868412414	58.27045633	2.28449E-14	1.14067E-13	DOWN
AC243830.2	ENSG00000275720	lncRNA	1.922180467	4.277923875	58.15411197	2.42367E-14	1.20952E-13	UP
AC020551.1	ENSG00000250993	lncRNA	5.854113057	4.121800057	60.89440844	6.02196E-15	3.17697E-14	UP
RNF144A-AS1	ENSG00000228203	lncRNA	1.84790777	7.413681355	58.09940722	2.49201E-14	1.24231E-13	UP
TNFRSF14-AS1	ENSG00000238164	lncRNA	-1.085251692	8.445302486	58.09751164	2.49442E-14	1.24246E-13	DOWN
AC108174.1	ENSG00000248112	lncRNA	5.160288581	4.362532209	60.88171753	6.06091E-15	3.19572E-14	UP
AC073641.1	ENSG00000228802	lncRNA	1.687855947	2.978916283	58.09426953	2.49853E-14	1.24359E-13	UP
LINC01194	ENSG00000248131	lncRNA	8.06972876	6.718320132	60.83442742	6.20827E-15	3.26793E-14	UP
FAM222A-AS1	ENSG00000255650	lncRNA	2.459346094	5.313703763	60.82944782	6.22399E-15	3.27438E-14	UP
AC005162.1	ENSG00000233517	lncRNA	3.143989308	3.911320726	60.82212128	6.2472E-15	3.28475E-14	UP
LINC02362	ENSG00000249096	lncRNA	1.954536602	8.039716471	57.94130228	2.70057E-14	1.34131E-13	UP
AC104971.1	ENSG00000267226	lncRNA	1.537512957	5.418633079	57.88748296	2.77548E-14	1.37779E-13	UP
AF111167.2	ENSG00000259319	lncRNA	-1.077448092	7.628089973	57.8802239	2.78574E-14	1.38215E-13	DOWN
LINC00518	ENSG00000183674	lncRNA	5.055409794	4.419504519	60.77145066	6.41008E-15	3.36851E-14	UP
LINC00570	ENSG00000224177	lncRNA	-1.901951574	2.789426932	57.81676593	2.87707E-14	1.42597E-13	DOWN
MCM3AP-AS1	ENSG00000215424	lncRNA	0.744199531	8.689633712	57.80415935	2.89557E-14	1.43438E-13	NOT
AC231981.1	ENSG00000235078	lncRNA	1.347423806	5.60099192	57.76130067	2.95935E-14	1.46521E-13	UP
ASH1L-AS1	ENSG00000235919	lncRNA	0.865263505	8.039204593	57.73983527	2.99182E-14	1.4805E-13	NOT
AL356417.2	ENSG00000233682	lncRNA	1.936142192	4.865159552	57.64139542	3.14536E-14	1.55566E-13	UP
AC018752.1	ENSG00000250015	lncRNA	-1.160221742	3.546258259	57.60028453	3.21179E-14	1.58769E-13	DOWN
AC104118.1	ENSG00000271862	lncRNA	-0.859788654	5.491572248	57.54469267	3.30386E-14	1.63234E-13	NOT
AL162413.1	ENSG00000270372	lncRNA	4.112468634	5.547974878	60.750675	6.47809E-15	3.40235E-14	UP
AC016831.4	ENSG00000271204	lncRNA	-1.574976099	2.873588614	57.51023941	3.36224E-14	1.65945E-13	DOWN
AC026471.4	ENSG00000261474	lncRNA	0.893237668	7.521806452	57.45027741	3.46632E-14	1.70992E-13	NOT
AC005841.1	ENSG00000258092	lncRNA	2.027199771	3.451988303	60.72819499	6.55249E-15	3.43951E-14	UP
INTS6-AS1	ENSG00000236778	lncRNA	0.899355068	7.702671742	57.41668347	3.52604E-14	1.73756E-13	NOT
AC127070.2	ENSG00000250790	lncRNA	-1.285106125	5.91946902	57.38743489	3.57886E-14	1.76267E-13	DOWN
HCCAT5	ENSG00000260880	lncRNA	-1.729161988	2.594426908	57.38226029	3.58829E-14	1.76638E-13	DOWN
AC021092.1	ENSG00000186019	lncRNA	1.940124648	5.235460071	57.31260327	3.71765E-14	1.82911E-13	UP
B3GALT1-AS1	ENSG00000235335	lncRNA	5.597862481	5.223565615	60.67326768	6.73789E-15	3.53486E-14	UP
AP000253.1	ENSG00000234509	lncRNA	1.483833858	3.849304278	57.23120974	3.87473E-14	1.9044E-13	UP
AP003469.1	ENSG00000253355	lncRNA	2.649110419	2.783111649	60.59230743	7.02078E-15	3.68122E-14	UP
PRR29-AS1	ENSG00000264954	lncRNA	-1.563051625	3.465752551	57.15415696	4.02955E-14	1.97843E-13	DOWN
AC087071.1	ENSG00000229196	lncRNA	-1.443840783	3.996071466	57.13372718	4.07163E-14	1.99805E-13	DOWN
MIAT	ENSG00000225783	lncRNA	2.336794854	11.84519684	60.3442258	7.96378E-15	4.16639E-14	UP
AL157904.1	ENSG00000272715	lncRNA	1.651620256	3.686192144	57.11269557	4.1154E-14	2.01743E-13	UP
AC007285.2	ENSG00000231519	lncRNA	1.422053765	3.833880762	57.1034342	4.13483E-14	2.02589E-13	UP
AC061975.6	ENSG00000266830	lncRNA	6.488721829	5.420337209	60.32849481	8.02768E-15	4.19748E-14	UP
AC011601.1	ENSG00000257515	lncRNA	4.183344138	3.629117872	60.11796573	8.93391E-15	4.66356E-14	UP
AC009065.3	ENSG00000259933	lncRNA	2.042861509	6.096845055	60.02906428	9.34669E-15	4.86824E-14	UP
AC008083.2	ENSG00000257925	lncRNA	3.689608899	4.851780518	59.99375651	9.51588E-15	4.95088E-14	UP
AC022509.1	ENSG00000255750	lncRNA	4.294341578	4.756654925	59.93761483	9.79122E-15	5.08291E-14	UP
AL157700.1	ENSG00000260118	lncRNA	-1.129285388	5.39879463	56.93335489	4.50834E-14	2.20203E-13	DOWN
AC024075.1	ENSG00000267904	lncRNA	-0.910847335	6.500348006	56.920298	4.53837E-14	2.21554E-13	NOT
AC132807.2	ENSG00000274840	lncRNA	5.163491951	5.209687572	59.92182157	9.8701E-15	5.12103E-14	UP
AL513327.2	ENSG00000233246	lncRNA	1.780996591	3.626097796	56.87997563	4.63239E-14	2.2591E-13	UP
AL391832.3	ENSG00000258082	lncRNA	-1.370990357	3.588124004	56.8748824	4.6444E-14	2.26379E-13	DOWN
AC015802.1	ENSG00000267078	lncRNA	1.666963287	5.745230952	56.86942259	4.65731E-14	2.2689E-13	UP
AC069148.1	ENSG00000273209	lncRNA	1.971551588	5.635356318	56.8189154	4.77848E-14	2.32673E-13	UP
AC004832.5	ENSG00000273350	lncRNA	1.396380596	4.4249987	56.66549728	5.16621E-14	2.51422E-13	UP
LINC01994	ENSG00000241098	lncRNA	4.256578701	3.890304349	59.903447	9.96268E-15	5.16622E-14	UP
AL591501.1	ENSG00000233928	lncRNA	4.45541433	5.115528468	59.76685688	1.06787E-14	5.52836E-14	UP
AP000695.2	ENSG00000233818	lncRNA	1.838979012	6.567040528	56.58804189	5.37376E-14	2.61118E-13	UP
AL035425.4	ENSG00000261409	lncRNA	5.832549625	9.578934304	59.68527257	1.11306E-14	5.74971E-14	UP
AC069503.1	ENSG00000255856	lncRNA	1.990297425	3.426520445	56.52477395	5.54948E-14	2.69378E-13	UP
AC022274.1	ENSG00000253712	lncRNA	2.501872951	2.735188111	59.67431989	1.11928E-14	5.77863E-14	UP
AC112178.1	ENSG00000249803	lncRNA	6.026601204	4.44961715	59.65666276	1.12936E-14	5.82751E-14	UP
AC114763.1	ENSG00000228043	lncRNA	1.005944596	5.723041376	56.48429311	5.66491E-14	2.74557E-13	UP
AC025048.1	ENSG00000267095	lncRNA	-1.888632179	3.204755247	56.45542296	5.7487E-14	2.78475E-13	DOWN
AL121761.1	ENSG00000268628	lncRNA	2.628475338	7.360057506	59.57415598	1.17772E-14	6.07036E-14	UP
AC007014.2	ENSG00000274038	lncRNA	1.510616203	4.577791763	56.42827563	5.82861E-14	2.82056E-13	UP
LINC01942	ENSG00000253428	lncRNA	-1.895272557	3.210870159	56.40663344	5.89312E-14	2.85031E-13	DOWN
RHPN1-AS1	ENSG00000254389	lncRNA	1.402926297	7.798497177	56.40200276	5.90702E-14	2.8541E-13	UP
AC243829.4	ENSG00000277089	lncRNA	-1.427213742	5.88361093	56.40200109	5.90702E-14	2.8541E-13	DOWN
ZBTB20-AS4	ENSG00000242767	lncRNA	-1.49772438	2.889780923	56.2997074	6.22247E-14	3.00497E-13	DOWN
AC116025.2	ENSG00000262172	lncRNA	2.454040741	3.346451232	59.56559219	1.18285E-14	6.0935E-14	UP
LINC02288	ENSG00000246548	lncRNA	-1.132573257	4.246280777	56.26234044	6.34185E-14	3.05949E-13	DOWN
LINC02437	ENSG00000248517	lncRNA	4.715445007	3.526378639	59.46738296	1.24338E-14	6.39831E-14	UP
NECTIN1-AS1	ENSG00000255247	lncRNA	2.819834974	3.028165074	59.45679499	1.25009E-14	6.42931E-14	UP
AC018553.1	ENSG00000277559	lncRNA	1.198226417	7.863456888	56.19029207	6.57856E-14	3.16881E-13	UP
AC090337.1	ENSG00000264705	lncRNA	-1.293614999	3.434409649	56.14711136	6.72463E-14	3.23752E-13	DOWN
AC036214.1	ENSG00000249328	lncRNA	2.114049579	4.788144051	59.40777996	1.28161E-14	6.58427E-14	UP
AC005041.3	ENSG00000272183	lncRNA	1.19650004	5.256499756	56.13558107	6.76418E-14	3.25323E-13	UP
MIR193BHG	ENSG00000262454	lncRNA	1.829433034	6.437201396	56.09544548	6.90369E-14	3.31863E-13	UP
AL591222.1	ENSG00000261402	lncRNA	3.553353193	4.308003696	59.40341399	1.28446E-14	6.59529E-14	UP
AL671710.1	ENSG00000273192	lncRNA	0.829521844	6.261256458	56.01389771	7.19605E-14	3.45565E-13	NOT
AC126768.2	ENSG00000249731	lncRNA	3.648276551	3.559131601	59.39832297	1.28779E-14	6.60877E-14	UP
AC007952.6	ENSG00000262319	lncRNA	-1.644272429	2.994757836	55.93000101	7.50978E-14	3.60263E-13	DOWN
AC022784.1	ENSG00000248538	lncRNA	3.499970479	6.173623646	59.36472961	1.30996E-14	6.7189E-14	UP
AC090044.1	ENSG00000224239	lncRNA	-1.568958848	3.707716461	55.90457292	7.60754E-14	3.64581E-13	DOWN
LINC02068	ENSG00000223387	lncRNA	2.367536165	6.02740589	59.02174855	1.55939E-14	7.95922E-14	UP
AL139246.1	ENSG00000224387	lncRNA	2.762917946	4.461734327	59.01370553	1.56578E-14	7.98749E-14	UP
UNC5B-AS1	ENSG00000237512	lncRNA	2.129963763	6.684601175	58.90053117	1.65847E-14	8.43752E-14	UP
AL590652.1	ENSG00000227885	lncRNA	1.314515342	6.121880352	55.81646255	7.95625E-14	3.80518E-13	UP
AL033527.3	ENSG00000261798	lncRNA	1.93657802	4.51293107	55.78241142	8.09526E-14	3.8697E-13	UP
AC060766.6	ENSG00000267711	lncRNA	-1.17688766	3.640338963	55.77987825	8.10569E-14	3.87272E-13	DOWN
AP003119.1	ENSG00000254632	lncRNA	4.306685706	5.932474564	58.780303	1.76297E-14	8.95465E-14	UP
AL353804.1	ENSG00000228906	lncRNA	-0.805886169	5.170549388	55.76711458	8.15849E-14	3.894E-13	NOT
AC009121.4	ENSG00000263080	lncRNA	1.893129627	4.820847425	55.74604102	8.24642E-14	3.93397E-13	UP
AC092384.2	ENSG00000259881	lncRNA	1.875901332	6.501674206	55.69513932	8.46273E-14	4.03511E-13	UP
AL162171.2	ENSG00000258983	lncRNA	-1.376454086	2.873792137	55.66142651	8.60911E-14	4.10283E-13	DOWN
AC005722.4	ENSG00000264785	lncRNA	4.70728518	5.434609608	58.70938547	1.82768E-14	9.2683E-14	UP
LINC02535	ENSG00000234155	lncRNA	3.294601969	5.197017252	58.69306324	1.8429E-14	9.33043E-14	UP
AL035425.2	ENSG00000237863	lncRNA	4.46764575	6.72000751	58.69044477	1.84536E-14	9.33783E-14	UP
AC078906.1	ENSG00000253317	lncRNA	2.402702084	3.802379447	58.685413	1.85008E-14	9.35672E-14	UP
Z83847.1	ENSG00000261202	lncRNA	1.57597392	3.578330263	55.5606888	9.06178E-14	4.30766E-13	UP
AC009065.9	ENSG00000261663	lncRNA	0.851499749	6.65303857	55.55224536	9.10078E-14	4.32402E-13	NOT
AC034154.1	ENSG00000254044	lncRNA	4.450593475	3.930447288	58.66341059	1.87089E-14	9.44672E-14	UP
LINC02256	ENSG00000261064	lncRNA	-1.014340769	5.019373941	55.52363138	9.23422E-14	4.383E-13	DOWN
SAMMSON	ENSG00000240405	lncRNA	3.010416924	3.608419954	58.64206879	1.89129E-14	9.54463E-14	UP
AC011287.2	ENSG00000237713	lncRNA	3.511618908	3.510770148	58.58371223	1.94823E-14	9.82144E-14	UP
LINC01287	ENSG00000234722	lncRNA	6.656504936	8.413107451	58.49935635	2.03357E-14	1.02243E-13	UP
ZNF337-AS1	ENSG00000213742	lncRNA	0.983312747	7.873929779	55.44056414	9.6328E-14	4.56298E-13	NOT
AC096536.1	ENSG00000237453	lncRNA	2.072566521	3.558554324	58.49041586	2.04284E-14	1.02654E-13	UP
AC099329.1	ENSG00000235288	lncRNA	-1.767400701	2.437388695	55.3276701	1.02022E-13	4.82786E-13	DOWN
LINC00469	ENSG00000177338	lncRNA	-1.943142144	3.202755292	55.32113563	1.02362E-13	4.8415E-13	DOWN
MANCR	ENSG00000231298	lncRNA	3.101712525	6.88769124	58.4616848	2.07289E-14	1.04109E-13	UP
AC011466.3	ENSG00000269534	lncRNA	1.447823369	4.222989725	55.30390732	1.03263E-13	4.87922E-13	UP
AC068189.1	ENSG00000254248	lncRNA	1.825321887	3.339497534	55.29490907	1.03737E-13	4.89915E-13	UP
AC026310.2	ENSG00000255921	lncRNA	3.218398999	4.47428114	58.45179756	2.08333E-14	1.04577E-13	UP
DDX39B-AS1	ENSG00000234006	lncRNA	1.53676356	3.460950959	55.23708273	1.06834E-13	5.04036E-13	UP
AC005695.1	ENSG00000262966	lncRNA	2.068383079	5.056459949	58.44470297	2.09086E-14	1.04899E-13	UP
AC067747.1	ENSG00000273153	lncRNA	-1.227008909	3.059861736	55.16802335	1.10654E-13	5.21538E-13	DOWN
BX324167.1	ENSG00000235091	lncRNA	2.848977136	4.106168614	58.41451013	2.12319E-14	1.06408E-13	UP
[truncated: 7,418 more rows]
