# Supplementary material for: LINC01936 inhibits the proliferation and metastasis of lung squamous cell carcinoma probably by EMT signaling and immune infiltration
Source: PeerJ. 2023 Dec 7;11:e16447. doi: 10.7717/peerj.16447 (PMC10710776; doi:10.7717/peerj.16447)
Supplement: Supplemental Information 1 — The differentially expressed lncRNAs from LUSC and normal tissues were collected using the DEseq2, edgeR and Limma packages in R platform. [file peerj-11-16447-s001.zip › S1.TCGA differentially expressed genes/01.TCGA-LUSC-lncRNA/limma_voom_DEG_lusc_lncRNA.csv]

			logFC	AveExpr	t	P.Value	adj.P.Val	B	change
AC008268.1	ENSG00000235584	lncRNA	-8.514620386	2.912065755	-41.5017406	1.0355E-172	9.7511E-169	384.4735434	DOWN
LANCL1-AS1	ENSG00000234281	lncRNA	-4.492803069	4.9850613	-38.38438941	1.0866E-158	5.1163E-155	352.2450119	DOWN
LINC01996	ENSG00000261863	lncRNA	-6.569249436	2.333448449	-37.92001202	1.4784E-156	3.8384E-153	347.2645063	DOWN
AL606469.1	ENSG00000224215	lncRNA	-6.056636104	2.765294325	-37.91078629	1.6304E-156	3.8384E-153	347.1564176	DOWN
AC093110.1	ENSG00000238018	lncRNA	-4.135596547	6.44960072	-36.67684801	8.6836E-151	1.6355E-147	334.1840332	DOWN
LINC02016	ENSG00000244215	lncRNA	-6.478499349	1.625866213	-36.60924527	1.7979E-150	2.8218E-147	333.2790077	DOWN
AC236972.3	ENSG00000273877	lncRNA	-6.389399135	2.25673298	-35.45711237	4.7676E-145	6.4138E-142	320.8683199	DOWN
AC027288.3	ENSG00000257894	lncRNA	-4.81092308	5.545738543	-34.64725793	3.4021E-141	4.0046E-138	312.1388015	DOWN
AC027288.1	ENSG00000257474	lncRNA	-5.341515149	2.944555628	-33.68342114	1.4489E-136	1.516E-133	301.3902476	DOWN
AL136369.1	ENSG00000228027	lncRNA	-5.019866159	0.95012788	-33.61121038	3.2339E-136	3.0453E-133	300.4235927	DOWN
AC135012.3	ENSG00000268505	lncRNA	-5.639713238	2.064337536	-33.52012869	8.9103E-136	7.628E-133	299.5549976	DOWN
AC116407.1	ENSG00000214708	lncRNA	-4.678534756	5.261369589	-33.33244773	7.2138E-135	5.661E-132	297.599218	DOWN
AL590226.1	ENSG00000228401	lncRNA	-4.791032166	3.596600637	-31.68531299	7.9617E-127	5.7674E-124	279.0686425	DOWN
LINC00968	ENSG00000246430	lncRNA	-5.100436486	5.133971902	-31.44694047	1.1892E-125	7.9991E-123	276.4390205	DOWN
AP000866.2	ENSG00000250073	lncRNA	-3.544888742	4.996639179	-31.15225057	3.3914E-124	2.1292E-121	273.0616784	DOWN
LINC01863	ENSG00000253959	lncRNA	-5.160159301	1.377392375	-30.69750993	6.0693E-122	3.5722E-119	267.7863081	DOWN
SFTA1P	ENSG00000225383	lncRNA	-6.043064218	7.359380682	-30.68376888	7.1015E-122	3.9338E-119	267.7451228	DOWN
AC095050.1	ENSG00000248551	lncRNA	-5.259495873	1.204985914	-30.50879783	5.2548E-121	2.7492E-118	265.6336959	DOWN
AL135999.3	ENSG00000274002	lncRNA	-5.739785632	3.071588222	-30.258898	9.2083E-120	4.5639E-117	262.8746248	DOWN
HID1-AS1	ENSG00000263586	lncRNA	-4.515156488	2.771766153	-30.20718974	1.6666E-119	7.847E-117	262.2234064	DOWN
ADAMTS9-AS2	ENSG00000241684	lncRNA	-4.105483131	4.816666443	-29.11769185	4.726E-114	2.1193E-111	249.7866903	DOWN
AL162511.1	ENSG00000258844	lncRNA	-5.647904026	3.817360667	-29.02784058	1.3371E-113	5.7233E-111	248.7509817	DOWN
ADAMTS9-AS1	ENSG00000241158	lncRNA	-4.625280433	4.880858229	-28.8261605	1.3835E-112	5.6647E-110	246.4269881	DOWN
AC112206.2	ENSG00000249364	lncRNA	-4.072141621	4.239248807	-28.79558396	1.9723E-112	7.7389E-110	246.0516229	DOWN
AC104984.5	ENSG00000266120	lncRNA	-4.643493217	1.723824144	-28.55532885	3.2064E-111	1.2078E-108	243.1960597	DOWN
KHDRBS2-OT	ENSG00000250686	lncRNA	-4.51396362	1.130234283	-28.4945492	6.4967E-111	2.3531E-108	242.4503679	DOWN
ARHGEF2-AS1	ENSG00000224276	lncRNA	-4.791892822	1.840682742	-28.3866337	2.2778E-110	7.9443E-108	241.2533492	DOWN
MIR3945HG	ENSG00000251230	lncRNA	-4.809088966	4.464459647	-28.36280489	3.0051E-110	1.0107E-107	241.0577128	DOWN
AC010776.2	ENSG00000267774	lncRNA	-5.283480919	1.740319515	-28.30140873	6.1381E-110	1.9932E-107	240.2900396	DOWN
AC096531.2	ENSG00000237413	lncRNA	-5.665767257	3.255752179	-28.18021496	2.5158E-109	7.8971E-107	238.9292234	DOWN
FENDRR	ENSG00000268388	lncRNA	-4.984004595	7.997785979	-28.09224866	7.0087E-109	2.1291E-106	237.8658752	DOWN
AC026369.3	ENSG00000256948	lncRNA	-5.196233781	4.128483276	-28.08373962	7.7392E-109	2.2775E-106	237.8178808	DOWN
PARAL1	ENSG00000243961	lncRNA	-5.667343547	3.975335666	-27.81766666	1.7223E-107	4.9149E-105	234.7261492	DOWN
LINC01082	ENSG00000269186	lncRNA	-4.625642618	1.706333905	-27.81109875	1.8595E-107	5.1504E-105	234.571571	DOWN
AP001189.1	ENSG00000236304	lncRNA	-4.276682975	4.557806288	-27.77708928	2.7656E-107	7.4412E-105	234.2500135	DOWN
AC018647.1	ENSG00000227544	lncRNA	-4.11334164	3.393991072	-27.5137167	5.9972E-106	1.5688E-103	231.1527151	DOWN
AC092691.1	ENSG00000239268	lncRNA	-5.084282896	1.581942324	-27.06245684	1.1798E-103	3.0028E-101	225.8694802	DOWN
AL133355.1	ENSG00000260461	lncRNA	-2.756356559	7.851707575	-27.01259262	2.1166E-103	5.2452E-101	225.3194657	DOWN
LRRK2-DT	ENSG00000225342	lncRNA	-4.884409642	6.922752576	-26.87824055	1.0228E-102	2.46966E-100	223.7310377	DOWN
AC096921.2	ENSG00000261468	lncRNA	-3.417515143	5.480731712	-26.62723921	1.946E-101	4.58149E-99	220.8282201	DOWN
AC105914.2	ENSG00000250431	lncRNA	-4.066277335	0.770975622	-26.51462283	7.3055E-101	1.67794E-98	219.3716863	DOWN
AL354714.3	ENSG00000232188	lncRNA	-4.65413011	1.480566688	-26.44811497	1.59611E-100	3.57871E-98	218.6726662	DOWN
AC079467.1	ENSG00000250978	lncRNA	-5.829668564	3.438583637	-26.43296829	1.90711E-100	4.17657E-98	218.5514689	DOWN
AC005884.1	ENSG00000267207	lncRNA	-4.208506927	1.740188743	-26.36548786	4.21577E-100	9.02271E-98	217.6930544	DOWN
PCAT19	ENSG00000267107	lncRNA	-3.481968394	8.304964492	-26.22437347	2.21622E-99	4.63781E-97	216.0518615	DOWN
AL445307.1	ENSG00000228692	lncRNA	-4.158074825	1.475635367	-26.16795545	4.3041E-99	8.81124E-97	215.3692848	DOWN
LINC00163	ENSG00000234880	lncRNA	-4.700011201	2.102586072	-26.06183141	1.50073E-98	3.00688E-96	214.1668669	DOWN
AC004947.1	ENSG00000233760	lncRNA	-4.90760882	2.985315053	-26.05646394	1.59861E-98	3.13627E-96	214.1253042	DOWN
GATA6-AS1	ENSG00000266010	lncRNA	-3.865088934	4.571431479	-26.01148078	2.71476E-98	5.21733E-96	213.6071859	DOWN
LINC02489	ENSG00000255007	lncRNA	-5.106534942	2.762597029	-25.6836574	1.29115E-96	2.43175E-94	209.7488761	DOWN
LINC01645	ENSG00000224968	lncRNA	-4.281299334	1.634264442	-25.60310383	3.33739E-96	6.16239E-94	208.7602428	DOWN
AC013457.1	ENSG00000259094	lncRNA	-6.003802202	3.123524899	-25.5592624	5.59652E-96	1.01351E-93	208.2957036	DOWN
AC087854.1	ENSG00000251034	lncRNA	-2.438905944	6.156441867	-25.46897423	1.62323E-95	2.88415E-93	207.2330883	DOWN
LHFPL3-AS2	ENSG00000225329	lncRNA	-5.724397731	6.134352059	-25.31540739	9.93695E-95	1.73289E-92	205.3781745	DOWN
AC025271.4	ENSG00000276772	lncRNA	-4.234640368	2.377659579	-25.28028023	1.50416E-94	2.57539E-92	204.9859108	DOWN
LINC02555	ENSG00000260943	lncRNA	-5.48037517	4.432526776	-25.18998374	4.36694E-94	7.34348E-92	203.9459638	DOWN
LINC00891	ENSG00000281852	lncRNA	-4.068510484	3.104242844	-25.01393961	3.49095E-93	5.76742E-91	201.8676057	DOWN
AC010776.3	ENSG00000273664	lncRNA	-3.403703051	0.58572394	-24.99336234	4.45134E-93	7.22729E-91	201.4858656	DOWN
AL033519.4	ENSG00000228559	lncRNA	-4.660180625	2.966031985	-24.87532354	1.79493E-92	2.86489E-90	200.2420159	DOWN
PGM5-AS1	ENSG00000224958	lncRNA	-4.19579004	1.322844978	-24.77898578	5.60264E-92	8.79335E-90	199.065476	DOWN
AL135960.1	ENSG00000226252	lncRNA	-3.879692829	3.115627233	-24.71710486	1.16407E-91	1.79706E-89	198.3719557	DOWN
LINC00607	ENSG00000235770	lncRNA	-3.580989964	5.182812958	-24.70449244	1.35118E-91	2.05227E-89	198.2330864	DOWN
AC026992.2	ENSG00000261634	lncRNA	-4.449318544	3.980076543	-24.52077796	1.18527E-90	1.77169E-88	196.0712742	DOWN
LINC00261	ENSG00000259974	lncRNA	-6.223689458	5.851289626	-24.37147748	6.92578E-90	1.01906E-87	194.2451402	DOWN
AC003991.1	ENSG00000228113	lncRNA	-4.189729729	3.238442657	-24.21133129	4.60248E-89	6.66794E-87	192.4208098	DOWN
AC010976.2	ENSG00000272789	lncRNA	-4.17024369	3.4203671	-24.00314797	5.40084E-88	7.70601E-86	189.9690169	DOWN
AC010998.1	ENSG00000227307	lncRNA	-4.454351611	1.834061048	-23.98670399	6.56062E-88	9.2211E-86	189.7603833	DOWN
SMIM25	ENSG00000224397	lncRNA	-3.61689665	9.30862029	-23.97507197	7.52848E-88	1.04258E-85	189.4924089	DOWN
LINC02861	ENSG00000262185	lncRNA	-3.277205446	4.612341115	-23.93832458	1.16281E-87	1.56431E-85	189.2058792	DOWN
AC112722.1	ENSG00000250410	lncRNA	-3.477933269	2.951209388	-23.93935219	1.14876E-87	1.56431E-85	189.2033718	DOWN
AL109741.1	ENSG00000225938	lncRNA	-3.516434814	3.678827099	-23.82499527	4.44431E-87	5.89465E-85	187.8677422	DOWN
AC105206.1	ENSG00000177725	lncRNA	-4.201597413	1.320033502	-23.80937746	5.34629E-87	6.9925E-85	187.652231	DOWN
PACRG-AS3	ENSG00000225683	lncRNA	-4.382675253	1.329226001	-23.68430036	2.34829E-86	3.02929E-84	186.1877671	DOWN
AC046195.1	ENSG00000253288	lncRNA	-5.471316942	3.706467869	-23.63043716	4.4415E-86	5.65211E-84	185.5699232	DOWN
AC104211.2	ENSG00000253177	lncRNA	-4.021301156	1.266440271	-23.57725897	8.33281E-86	1.04627E-83	184.9154692	DOWN
AC087521.1	ENSG00000244953	lncRNA	-4.04925372	4.018135903	-23.57200531	8.86723E-86	1.09872E-83	184.8866668	DOWN
LINC01936	ENSG00000235997	lncRNA	-4.15426247	6.698954644	-23.23107953	5.00762E-84	6.12426E-82	180.8025623	DOWN
AC119424.1	ENSG00000243384	lncRNA	-4.062847764	1.335265996	-23.13022659	1.65126E-83	1.99358E-81	179.6555708	DOWN
LINC01785	ENSG00000268038	lncRNA	-3.718981028	0.625630686	-23.06522816	3.56253E-83	4.24663E-81	178.8503035	DOWN
MIR497HG	ENSG00000267532	lncRNA	-2.35155002	5.923182855	-22.95748167	1.27434E-82	1.50006E-80	177.6320353	DOWN
SILC1	ENSG00000232044	lncRNA	-4.834979838	2.243197846	-22.8994298	2.53216E-82	2.94387E-80	176.9588554	DOWN
AC011899.2	ENSG00000233038	lncRNA	-3.632903949	7.071271523	-22.87815987	3.25647E-82	3.73977E-80	176.6374063	DOWN
AL445493.3	ENSG00000275392	lncRNA	-4.069062874	1.68780902	-22.86689026	3.72077E-82	4.22151E-80	176.562908	DOWN
ACOXL-AS1	ENSG00000204581	lncRNA	-3.010129228	4.007540179	-22.85587222	4.23864E-82	4.75182E-80	176.4462406	DOWN
AL132857.1	ENSG00000257520	lncRNA	-4.595355862	1.485181874	-22.82897518	5.82611E-82	6.45465E-80	176.1231387	DOWN
LINC00702	ENSG00000233117	lncRNA	-3.759913794	6.158641794	-22.75343113	1.42354E-81	1.55878E-79	175.1936272	DOWN
AC092071.1	ENSG00000269353	lncRNA	-4.787953691	2.697939196	-22.71193441	2.3253E-81	2.51693E-79	174.7506573	DOWN
LINC01197	ENSG00000248441	lncRNA	-3.190955448	5.235000284	-22.67921741	3.42364E-81	3.66368E-79	174.3522829	DOWN
RMST	ENSG00000255794	lncRNA	-4.633580513	1.969512214	-22.40001289	9.28685E-80	9.82632E-78	171.0763761	DOWN
LINC02185	ENSG00000262097	lncRNA	-4.295416974	3.763778023	-22.32941443	2.13883E-79	2.23793E-77	170.2416001	DOWN
LINC02471	ENSG00000223914	lncRNA	-5.159811261	3.618675027	-22.29466292	3.22477E-79	3.3371E-77	169.825575	DOWN
LDLRAD4-AS1	ENSG00000267690	lncRNA	-3.772147999	1.359556294	-21.97876386	1.34505E-77	1.34749E-75	166.1068702	DOWN
RBPMS-AS1	ENSG00000254109	lncRNA	-3.421968128	6.166839297	-21.97963402	1.33131E-77	1.34749E-75	166.0817582	DOWN
AC093278.2	ENSG00000261269	lncRNA	-2.856727573	7.493055911	-21.96523065	1.57804E-77	1.56425E-75	165.879114	DOWN
AC105053.1	ENSG00000229498	lncRNA	-4.062965311	1.689891669	-21.91168842	2.96877E-77	2.91218E-75	165.3287391	DOWN
AC127521.1	ENSG00000262823	lncRNA	-3.358753347	4.391920485	-21.86931613	4.89491E-77	4.7521E-75	164.8280388	DOWN
AP000438.1	ENSG00000257002	lncRNA	-3.698676969	2.039086904	-21.84166086	6.78371E-77	6.5186E-75	164.5051866	DOWN
AC011511.5	ENSG00000267607	lncRNA	-4.1134628	5.630251798	-21.8321805	7.58661E-77	7.21648E-75	164.3479002	DOWN
PGM5P4-AS1	ENSG00000231943	lncRNA	-3.819286256	1.649605481	-21.77859289	1.42764E-76	1.3444E-74	163.7622568	DOWN
AC006273.1	ENSG00000272473	lncRNA	-3.330345767	3.280087668	-21.7356184	2.37012E-76	2.18818E-74	163.2650938	DOWN
AP001189.3	ENSG00000254810	lncRNA	-3.593046694	4.925823737	-21.64053372	7.27369E-76	6.65013E-74	162.1244417	DOWN
AP001528.1	ENSG00000255471	lncRNA	-3.005167045	4.405267572	-21.6221111	9.03831E-76	8.18402E-74	161.9260013	DOWN
AC008669.1	ENSG00000260686	lncRNA	-2.465795637	6.354325	-21.52199153	2.9419E-75	2.63846E-73	160.7147058	DOWN
AC130456.2	ENSG00000259925	lncRNA	-4.520427916	3.783795308	-21.50524162	3.58389E-75	3.18392E-73	160.5457742	DOWN
AC093772.1	ENSG00000248491	lncRNA	-3.969405337	2.135966391	-21.42039825	9.7386E-75	8.57088E-73	159.5646219	DOWN
PGM5P3-AS1	ENSG00000277631	lncRNA	-3.988344425	1.680047297	-21.33325159	2.71805E-74	2.36999E-72	158.5406756	DOWN
AC024257.1	ENSG00000258234	lncRNA	-3.719320505	1.175353167	-21.31896126	3.21615E-74	2.77858E-72	158.3633726	DOWN
AL354714.1	ENSG00000198358	lncRNA	-4.351076157	3.134857051	-21.29586122	4.22141E-74	3.61391E-72	158.0994937	DOWN
AC091588.3	ENSG00000266283	lncRNA	-3.456889764	2.787238171	-21.13686311	2.74243E-73	2.30585E-71	156.2419301	DOWN
AC090796.1	ENSG00000253821	lncRNA	-4.287932222	1.749236449	-21.0978525	4.33941E-73	3.61631E-71	155.7850935	DOWN
CADM3-AS1	ENSG00000225670	lncRNA	-4.29509405	3.897454526	-21.07515275	5.66735E-73	4.68153E-71	155.5005024	DOWN
AC147067.2	ENSG00000272783	lncRNA	-3.31501145	3.059607857	-21.01840884	1.1045E-72	9.04439E-71	154.8548721	DOWN
LINC00670	ENSG00000179136	lncRNA	-3.565371257	1.038389606	-21.00596489	1.27851E-72	1.0379E-70	154.6950188	DOWN
LINC00710	ENSG00000229240	lncRNA	-2.860960388	0.544096026	-20.90759916	4.06259E-72	3.24215E-70	153.5036963	DOWN
AL445423.1	ENSG00000272823	lncRNA	-3.397302038	2.491765685	-20.75020976	2.57991E-71	2.00785E-69	151.7182994	DOWN
LINC00656	ENSG00000233746	lncRNA	-3.846491551	2.682536857	-20.70111413	4.59067E-71	3.51466E-69	151.1435024	DOWN
BCRP3	ENSG00000215481	lncRNA	-2.849782602	5.582876985	-20.70354671	4.46146E-71	3.44374E-69	151.131918	DOWN
AC023509.2	ENSG00000257550	lncRNA	-3.306702641	2.303918954	-20.64333738	9.04283E-71	6.86744E-69	150.4691089	DOWN
AP001107.9	ENSG00000255468	lncRNA	-1.993833487	7.204218529	-20.85083789	7.91428E-72	6.26292E-70	152.8236048	DOWN
LINC01352	ENSG00000238078	lncRNA	-3.281295513	3.371547168	-20.46244341	7.54106E-70	5.68113E-68	148.3551933	DOWN
PRDM16-DT	ENSG00000177133	lncRNA	-3.643114843	5.389886336	-20.40022579	1.56313E-69	1.16825E-67	147.5741534	DOWN
AC015914.1	ENSG00000259351	lncRNA	-3.253637811	2.916796216	-20.24922612	9.15601E-69	6.73611E-67	145.8734549	DOWN
LINC01852	ENSG00000236914	lncRNA	-2.094002023	6.196126203	-20.24979874	9.09487E-69	6.73611E-67	145.8304143	DOWN
LINC00844	ENSG00000237949	lncRNA	-3.56850541	0.9521463	-20.23865283	1.03617E-68	7.56406E-67	145.7442528	DOWN
AL008733.1	ENSG00000226286	lncRNA	-4.008019818	1.596372988	-20.22175699	1.26263E-68	9.14628E-67	145.5545834	DOWN
TARID	ENSG00000227954	lncRNA	-3.886749472	4.904932256	-20.2042893	1.54886E-68	1.11341E-66	145.2982707	DOWN
AC129507.2	ENSG00000262294	lncRNA	-3.82996778	2.689717581	-20.1575829	2.67441E-68	1.8936E-66	144.8041694	DOWN
TBX5-AS1	ENSG00000255399	lncRNA	-3.24850725	8.170760246	-20.06006718	8.36039E-68	5.87536E-66	143.4930896	DOWN
AL136369.2	ENSG00000231496	lncRNA	-2.663719387	0.504718376	-20.0464412	9.8031E-68	6.83821E-66	143.4746005	DOWN
HHIP-AS1	ENSG00000248890	lncRNA	-3.604574631	6.557646029	-19.97365943	2.29364E-67	1.58817E-65	142.5526	DOWN
AC010329.1	ENSG00000268416	lncRNA	-4.696350981	5.073861492	-19.93037906	3.80143E-67	2.613E-65	142.0793294	DOWN
AC002066.1	ENSG00000237813	lncRNA	-3.378971553	3.807181227	-19.87106092	7.59541E-67	5.18304E-65	141.4608999	DOWN
LINC02817	ENSG00000234754	lncRNA	-3.481323858	1.450443913	-19.84592626	1.01831E-66	6.89887E-65	141.1850259	DOWN
LINC02785	ENSG00000226822	lncRNA	-3.30130993	2.742128668	-19.81888826	1.39579E-66	9.32212E-65	140.870498	DOWN
AC004540.2	ENSG00000225792	lncRNA	-3.374235592	4.514029181	-19.79940484	1.75178E-66	1.16173E-64	140.6103091	DOWN
LINC01612	ENSG00000250266	lncRNA	-4.32267782	2.825870449	-19.7196092	4.4399E-66	2.92381E-64	139.7063091	DOWN
AC026992.1	ENSG00000259504	lncRNA	-3.482203043	2.05923806	-19.68456383	6.67835E-66	4.33725E-64	139.3149274	DOWN
MYO16-AS1	ENSG00000236242	lncRNA	-4.347931014	3.583900439	-19.64424629	1.068E-65	6.88857E-64	138.815872	DOWN
LINC01290	ENSG00000260468	lncRNA	-2.641716865	3.997629289	-19.62943155	1.26904E-65	8.1296E-64	138.6639089	DOWN
STARD13-AS	ENSG00000236581	lncRNA	-3.228219143	2.660708116	-19.40483099	1.72908E-64	1.0928E-62	136.0750331	DOWN
RARA-AS1	ENSG00000265666	lncRNA	-1.895823112	7.502359886	-19.82304854	1.3297E-66	8.94411E-65	140.8164594	DOWN
AP002856.2	ENSG00000231698	lncRNA	-5.013047928	1.592620052	-19.28851704	6.67258E-64	4.18905E-62	134.7202781	DOWN
AC092809.3	ENSG00000232628	lncRNA	-3.332912882	2.760996892	-19.21942899	1.48705E-63	9.27387E-62	133.9315861	DOWN
MAGI2-AS3	ENSG00000234456	lncRNA	-2.743303693	9.554214011	-19.20133112	1.83423E-63	1.13638E-61	133.4605763	DOWN
AC004982.1	ENSG00000272732	lncRNA	-2.667408343	4.679298696	-19.12958267	4.21266E-63	2.59285E-61	132.8646943	DOWN
AC007277.1	ENSG00000213981	lncRNA	-3.825562548	2.34577306	-19.02666301	1.38695E-62	8.4811E-61	131.7088888	DOWN
AC011346.1	ENSG00000247199	lncRNA	-2.328915397	4.159673919	-19.00326951	1.81806E-62	1.10456E-60	131.4290194	DOWN
ELN-AS1	ENSG00000232415	lncRNA	-3.76808579	4.62090178	-18.99387211	2.02684E-62	1.21572E-60	131.2756202	DOWN
AL357054.4	ENSG00000272463	lncRNA	-2.91632017	6.056924127	-18.99427427	2.01743E-62	1.21572E-60	131.2465523	DOWN
SFTPD-AS1	ENSG00000273372	lncRNA	-3.176624384	2.335108716	-18.95063845	3.34163E-62	1.99165E-60	130.8405367	DOWN
LINC02038	ENSG00000229155	lncRNA	-3.875507983	4.097717922	-18.85900303	9.63481E-62	5.70635E-60	129.7383941	DOWN
AC013553.3	ENSG00000277351	lncRNA	-2.75531646	3.573985579	-18.83962532	1.20512E-61	7.09291E-60	129.5517882	DOWN
AC009806.1	ENSG00000254847	lncRNA	-3.049131283	2.413133834	-18.81713086	1.56252E-61	9.13927E-60	129.3060592	DOWN
NKX2-1-AS1	ENSG00000253563	lncRNA	-4.550540709	4.838548735	-18.79780836	1.95294E-61	1.13524E-59	128.9866609	DOWN
LINC01985	ENSG00000227260	lncRNA	-3.31690886	1.034100338	-18.78667115	2.22081E-61	1.2752E-59	128.9582747	DOWN
LINC00930	ENSG00000258647	lncRNA	-3.857667388	3.174410224	-18.77552662	2.52558E-61	1.44142E-59	128.8051592	DOWN
AP001972.1	ENSG00000254429	lncRNA	-3.356376117	1.609046998	-18.74581342	3.55823E-61	2.01855E-59	128.4898251	DOWN
AC007405.2	ENSG00000234350	lncRNA	-3.51393279	4.647428098	-18.71891888	4.8522E-61	2.73612E-59	128.1168935	DOWN
AC011899.3	ENSG00000272839	lncRNA	-3.209201684	3.068423411	-18.64929059	1.08263E-60	6.03263E-59	127.3693836	DOWN
AL354861.3	ENSG00000268926	lncRNA	-3.482712438	1.156380425	-18.63088239	1.33838E-60	7.41382E-59	127.1730054	DOWN
AL359378.1	ENSG00000234763	lncRNA	-3.275613518	1.001402737	-18.62754823	1.39078E-60	7.65903E-59	127.1340233	DOWN
MAMDC2-AS1	ENSG00000204706	lncRNA	-2.328699595	5.02768397	-18.61549224	1.59794E-60	8.74872E-59	126.9466127	DOWN
LINC01836	ENSG00000267530	lncRNA	-3.189500218	5.253806257	-18.5871105	2.21559E-60	1.20602E-58	126.5890162	DOWN
AL133304.2	ENSG00000257826	lncRNA	-3.812996678	1.00648881	-18.56281914	2.93038E-60	1.58594E-58	126.3930783	DOWN
LINC02104	ENSG00000271334	lncRNA	-3.064927179	2.57342377	-18.49679123	6.2635E-60	3.37048E-58	125.6319205	DOWN
MIR22HG	ENSG00000186594	lncRNA	-2.186242623	10.76083091	-18.48470109	7.19768E-60	3.85117E-58	125.1548654	DOWN
AC108134.3	ENSG00000262370	lncRNA	-2.668934845	5.985511621	-18.38852945	2.17332E-59	1.15628E-57	124.299032	DOWN
AL035409.1	ENSG00000230498	lncRNA	-2.979418998	3.300461665	-18.34049071	3.7725E-59	1.98467E-57	123.8341537	DOWN
WDFY3-AS2	ENSG00000180769	lncRNA	-2.036806342	7.313762278	-18.34136152	3.73498E-59	1.97597E-57	123.7193867	DOWN
AC024337.2	ENSG00000273771	lncRNA	-2.75134738	3.795321093	-18.27560981	7.94079E-59	4.1087E-57	123.0856611	DOWN
AC016717.2	ENSG00000273301	lncRNA	-3.966045451	4.821739227	-18.27251747	8.2274E-59	4.23374E-57	122.9820276	DOWN
AC022164.1	ENSG00000260695	lncRNA	-3.27720234	3.94847512	-18.26563127	8.90331E-59	4.55666E-57	122.9554921	DOWN
AC104237.3	ENSG00000276668	lncRNA	-3.37497423	2.203005916	-18.21162038	1.65341E-58	8.41632E-57	122.3762372	DOWN
AL357146.1	ENSG00000236013	lncRNA	-3.551000931	1.045758118	-18.21032866	1.67806E-58	8.49587E-57	122.3691033	DOWN
AC091849.2	ENSG00000251532	lncRNA	-3.841824649	4.145208271	-18.19901649	1.91023E-58	9.61961E-57	122.1743081	DOWN
LINC01624	ENSG00000227508	lncRNA	-3.09013915	2.655968582	-18.19236137	2.06154E-58	1.03263E-56	122.1544846	DOWN
C5orf64	ENSG00000178722	lncRNA	-3.120831606	1.760930471	-18.16908102	2.69138E-58	1.34099E-56	121.8986428	DOWN
ZEB2-AS1	ENSG00000238057	lncRNA	-2.42331935	4.014782882	-18.09544566	6.25096E-58	3.09817E-56	121.0325084	DOWN
AC011944.1	ENSG00000177699	lncRNA	-3.418412657	4.515112413	-18.04765972	1.07955E-57	5.32258E-56	120.4465955	DOWN
AC090559.1	ENSG00000255197	lncRNA	-2.887950316	6.774318516	-18.00819896	1.69464E-57	8.31167E-56	119.9115324	DOWN
AC093726.1	ENSG00000272760	lncRNA	-1.780531614	7.183342545	-18.28873115	6.8315E-59	3.55427E-57	123.1336602	DOWN
AL139041.1	ENSG00000271631	lncRNA	-2.666101143	3.382416282	-17.97365435	2.51433E-57	1.22681E-55	119.6589278	DOWN
AC002451.1	ENSG00000231170	lncRNA	-3.28978129	1.997935472	-17.95424804	3.13792E-57	1.51365E-55	119.4521873	DOWN
AC021016.2	ENSG00000261338	lncRNA	-2.190567359	7.314915616	-17.95699539	3.04104E-57	1.47616E-55	119.3288466	DOWN
C8orf34-AS1	ENSG00000248801	lncRNA	-4.957696757	6.191710726	-17.95389958	3.15043E-57	1.51365E-55	119.2431261	DOWN
ATP13A4-AS1	ENSG00000225473	lncRNA	-4.429284201	2.900100811	-17.93574582	3.87573E-57	1.85268E-55	119.2028507	DOWN
LINC01447	ENSG00000236078	lncRNA	-3.47718388	1.623198233	-17.92938711	4.16742E-57	1.98205E-55	119.1711508	DOWN
LINC00472	ENSG00000233237	lncRNA	-2.805391843	5.381587006	-17.91511337	4.90451E-57	2.32089E-55	118.9212774	DOWN
AC093010.3	ENSG00000259976	lncRNA	-2.152781225	9.344877672	-17.82498365	1.37043E-56	6.45268E-55	117.7143046	DOWN
MED4-AS1	ENSG00000229111	lncRNA	-2.415774491	3.448697309	-17.78538046	2.15157E-56	1.00304E-54	117.5256394	DOWN
AP000821.1	ENSG00000261257	lncRNA	-2.893241844	0.686860182	-17.72814572	4.12723E-56	1.9052E-54	116.8971328	DOWN
AC107959.1	ENSG00000245025	lncRNA	-2.183782945	5.901660643	-17.73506877	3.81463E-56	1.76958E-54	116.8756418	DOWN
CARMN	ENSG00000249669	lncRNA	-2.322332969	6.476476135	-17.68952644	6.40337E-56	2.91307E-54	116.328617	DOWN
PTCSC3	ENSG00000259104	lncRNA	-3.379152423	2.926304984	-17.67815782	7.28684E-56	3.29904E-54	116.3046227	DOWN
MEF2C-AS1	ENSG00000248309	lncRNA	-2.849568371	4.111047391	-17.67197204	7.81764E-56	3.52243E-54	116.2121277	DOWN
AP002761.3	ENSG00000257038	lncRNA	-2.577855273	4.610521184	-17.64960359	1.00804E-55	4.4989E-54	115.9485647	DOWN
AL731557.1	ENSG00000225936	lncRNA	-3.223113086	1.695955905	-17.6190561	1.4262E-55	6.33517E-54	115.6601251	DOWN
AL772337.2	ENSG00000233884	lncRNA	-3.952525128	1.017292662	-17.59844295	1.80233E-55	7.96835E-54	115.4262316	DOWN
AC018529.1	ENSG00000275178	lncRNA	-2.988872337	2.148579649	-17.57465096	2.36115E-55	1.03902E-53	115.1568785	DOWN
AC129507.3	ENSG00000262558	lncRNA	-3.397566954	2.296002195	-17.57396621	2.37957E-55	1.04225E-53	115.1409307	DOWN
AC091806.1	ENSG00000236393	lncRNA	-2.980253405	2.813343309	-17.56161741	2.73752E-55	1.18798E-53	114.9987393	DOWN
AC104984.2	ENSG00000264125	lncRNA	-3.336262331	1.514403751	-17.5584194	2.83868E-55	1.22623E-53	114.9773345	DOWN
LSINCT5	ENSG00000281560	lncRNA	-3.352476094	1.329641567	-17.51447183	4.67296E-55	2.00024E-53	114.4838003	DOWN
AC013275.1	ENSG00000231013	lncRNA	-3.818880273	3.4521985	-17.51730717	4.52512E-55	1.9458E-53	114.4624716	DOWN
AC007743.1	ENSG00000233251	lncRNA	-3.136240733	6.405555979	-17.49472232	5.84553E-55	2.49083E-53	114.0954888	DOWN
AC005740.4	ENSG00000271871	lncRNA	-2.359034493	3.523221926	-17.38892442	1.93712E-54	8.14369E-53	113.0478121	DOWN
AC243960.3	ENSG00000268355	lncRNA	-2.817139387	3.951083352	-17.34789793	3.08096E-54	1.28949E-52	112.5612285	DOWN
VIPR1-AS1	ENSG00000232354	lncRNA	-2.618937965	5.126380981	-17.3256595	3.96157E-54	1.65071E-52	112.2700984	DOWN
AC104237.2	ENSG00000275612	lncRNA	-3.391713587	1.725727924	-17.31637754	4.39972E-54	1.82521E-52	112.2478917	DOWN
LINC02289	ENSG00000258819	lncRNA	-2.860911675	4.602932562	-17.28378316	6.35843E-54	2.61473E-52	111.8134911	DOWN
AL445430.2	ENSG00000242753	lncRNA	-2.987630715	0.76537345	-17.26550565	7.81608E-54	3.20018E-52	111.688873	DOWN
TTC39A-AS1	ENSG00000261664	lncRNA	-2.982197441	3.720786936	-17.20752571	1.50369E-53	6.10354E-52	110.9869319	DOWN
AL591178.1	ENSG00000225315	lncRNA	-3.689209295	1.751519282	-17.1489108	2.91169E-53	1.16678E-51	110.3614655	DOWN
BANCR	ENSG00000278910	lncRNA	-3.837744472	3.592156607	-17.14148362	3.16584E-53	1.26325E-51	110.2274764	DOWN
AC019193.2	ENSG00000272784	lncRNA	-2.898790675	2.203742308	-17.11456798	4.28701E-53	1.70341E-51	109.9853319	DOWN
AL365361.1	ENSG00000259834	lncRNA	-3.221235058	8.049439537	-17.04817777	9.05011E-53	3.58088E-51	108.9743397	DOWN
TRHDE-AS1	ENSG00000236333	lncRNA	-4.31507441	3.004931421	-17.02101461	1.22831E-52	4.83975E-51	108.8843277	DOWN
PAXIP1-AS2	ENSG00000214106	lncRNA	-1.619866033	8.535521199	-17.56829371	2.53779E-55	1.10641E-53	114.8764631	DOWN
LINC01108	ENSG00000226673	lncRNA	-3.82141708	3.31427205	-17.01700086	1.285E-52	5.04204E-51	108.8436861	DOWN
LINC01765	ENSG00000233730	lncRNA	-4.136269413	2.097986328	-16.97959973	1.95631E-52	7.64421E-51	108.4496812	DOWN
AC024909.1	ENSG00000274021	lncRNA	-2.7388964	4.909360206	-16.96849641	2.21616E-52	8.6238E-51	108.2694587	DOWN
AC004832.1	ENSG00000181123	lncRNA	-4.000778662	3.427689832	-16.93554669	3.20828E-52	1.24331E-50	107.9229731	DOWN
AC005180.1	ENSG00000267405	lncRNA	-2.959494327	2.137392045	-16.89260769	5.19405E-52	1.98831E-50	107.505697	DOWN
F11-AS1	ENSG00000251165	lncRNA	-4.009036985	3.224616523	-16.89268767	5.1894E-52	1.98831E-50	107.4515147	DOWN
AC007671.1	ENSG00000274624	lncRNA	-2.88873215	2.8476206	-16.77553627	1.92804E-51	7.26713E-50	106.1859953	DOWN
FO393415.1	ENSG00000175967	lncRNA	-3.137456066	2.50840391	-16.69887104	4.54398E-51	1.69133E-49	105.3379977	DOWN
AC004540.1	ENSG00000214870	lncRNA	-2.504420242	5.846331976	-16.69052448	4.98812E-51	1.84934E-49	105.1305091	DOWN
AL157895.2	ENSG00000233968	lncRNA	-3.004324363	4.749735429	-16.67079347	6.21805E-51	2.29629E-49	104.9469857	DOWN
AL391807.1	ENSG00000230910	lncRNA	-3.303420813	3.13414226	-16.62907297	9.90654E-51	3.62996E-49	104.5393494	DOWN
Z82246.1	ENSG00000236054	lncRNA	-3.31075659	1.091645291	-16.61638865	1.14126E-50	4.14952E-49	104.4436473	DOWN
LINC00689	ENSG00000231419	lncRNA	-3.616467386	3.654907607	-16.603512	1.31754E-50	4.77202E-49	104.227275	DOWN
AC091544.2	ENSG00000258676	lncRNA	-3.394855841	2.694555665	-16.59099472	1.51491E-50	5.46585E-49	104.129034	DOWN
AL391834.2	ENSG00000273226	lncRNA	-1.894520874	6.074817785	-17.18455833	1.94825E-53	7.8741E-52	110.666067	DOWN
AL353150.1	ENSG00000224945	lncRNA	-2.402025269	6.117148495	-16.5763971	1.78264E-50	6.39958E-49	103.8534099	DOWN
LINC00211	ENSG00000237803	lncRNA	-3.128828727	1.868725413	-16.51366239	3.58571E-50	1.26942E-48	103.2949182	DOWN
AC005180.2	ENSG00000267505	lncRNA	-2.697167561	2.801267163	-16.50839559	3.80223E-50	1.34103E-48	103.2271846	DOWN
AC093510.2	ENSG00000260871	lncRNA	-2.826872695	2.260574325	-16.50043715	4.15441E-50	1.45435E-48	103.1492331	DOWN
LINC00924	ENSG00000259134	lncRNA	-2.944815557	4.471856855	-16.50138107	4.11099E-50	1.44452E-48	103.0809224	DOWN
AP001094.2	ENSG00000265413	lncRNA	-2.658725045	4.06777559	-16.46890387	5.90038E-50	2.05033E-48	102.7472293	DOWN
AC104938.1	ENSG00000260037	lncRNA	-2.159812018	3.520119566	-16.41897629	1.02785E-49	3.55857E-48	102.2298909	DOWN
AC027277.2	ENSG00000260310	lncRNA	-2.964041892	2.756185893	-16.40284183	1.22963E-49	4.24156E-48	102.0560689	DOWN
AC135178.2	ENSG00000226871	lncRNA	-2.958692815	1.174752077	-16.36590805	1.85298E-49	6.34529E-48	101.6794829	DOWN
AC037441.1	ENSG00000248738	lncRNA	-3.629764485	2.225043022	-16.36301582	1.91343E-49	6.52853E-48	101.6116807	DOWN
APOA1-AS	ENSG00000235910	lncRNA	-2.240214657	2.814634965	-16.27625351	5.0074E-49	1.69013E-47	100.6745377	DOWN
AL161785.1	ENSG00000224307	lncRNA	-2.798768831	5.723815152	-16.27565367	5.04078E-49	1.69532E-47	100.5290495	DOWN
AC037198.2	ENSG00000278621	lncRNA	-2.921522534	3.034312541	-16.25455419	6.36771E-49	2.13398E-47	100.4116578	DOWN
AC006159.1	ENSG00000235427	lncRNA	-3.055667264	1.26909847	-16.24023037	7.46195E-49	2.49182E-47	100.2917586	DOWN
AC093567.1	ENSG00000267764	lncRNA	-2.731361339	2.325530305	-16.2359134	7.82716E-49	2.60454E-47	100.2307168	DOWN
AL353152.1	ENSG00000230631	lncRNA	-3.328260738	1.011606645	-16.20074415	1.15503E-48	3.78986E-47	99.85662117	DOWN
AC015726.1	ENSG00000270091	lncRNA	-1.753108321	5.837791225	-16.77547959	1.92926E-51	7.26713E-50	106.1052483	DOWN
LMO7DN	ENSG00000178734	lncRNA	-2.882227629	2.395434413	-16.20110848	1.15038E-48	3.78782E-47	99.8441733	DOWN
Z97989.1	ENSG00000255389	lncRNA	-1.895660554	5.958708771	-16.71293659	3.88301E-51	1.45105E-49	105.3976294	DOWN
AC105389.2	ENSG00000249216	lncRNA	-2.979503933	1.974352348	-16.11929151	2.84102E-48	9.2574E-47	98.95217766	DOWN
SRGAP3-AS2	ENSG00000228723	lncRNA	-4.888603742	4.017720638	-16.12830973	2.57177E-48	8.40914E-47	98.91882184	DOWN
ANKRD44-AS1	ENSG00000231621	lncRNA	-3.746392525	3.973349336	-16.11730075	2.90415E-48	9.43048E-47	98.83903693	DOWN
LINC02126	ENSG00000259847	lncRNA	-2.996122401	2.915659257	-16.10334872	3.38766E-48	1.09628E-46	98.75041244	DOWN
AC012511.1	ENSG00000272564	lncRNA	-2.721820709	2.994697739	-16.04489309	6.45488E-48	2.0817E-46	98.11517726	DOWN
AC068700.1	ENSG00000260398	lncRNA	-2.852028571	4.385369302	-16.00259793	1.02859E-47	3.28347E-46	97.59087724	DOWN
AC109361.2	ENSG00000250740	lncRNA	-2.884897284	2.559003327	-15.99535727	1.11395E-47	3.54394E-46	97.58214895	DOWN
AC007182.1	ENSG00000224721	lncRNA	-3.205276579	2.331338684	-15.95715561	1.69605E-47	5.32389E-46	97.16106518	DOWN
HLX-AS1	ENSG00000257551	lncRNA	-2.958525997	1.751326324	-15.90157388	3.12455E-47	9.74302E-46	96.57277492	DOWN
CYP1B1-AS1	ENSG00000232973	lncRNA	-2.257735404	5.90471939	-15.89837854	3.23618E-47	1.00578E-45	96.39615811	DOWN
AC009974.1	ENSG00000272555	lncRNA	-2.692091422	2.967686909	-15.88358844	3.80696E-47	1.17157E-45	96.35292657	DOWN
TMEM220-AS1	ENSG00000263400	lncRNA	-2.086203723	5.055604576	-15.86212181	4.81866E-47	1.47329E-45	96.04971399	DOWN
AC012409.3	ENSG00000277135	lncRNA	-2.828479902	2.144448221	-15.84733981	5.66728E-47	1.72157E-45	95.97789904	DOWN
LINC00671	ENSG00000213373	lncRNA	-2.687107586	2.099880751	-15.83356091	6.59204E-47	1.99605E-45	95.83131311	DOWN
AP003548.1	ENSG00000253105	lncRNA	-2.861413247	1.141738181	-15.80200803	9.31673E-47	2.78526E-45	95.50139024	DOWN
LINC01827	ENSG00000234919	lncRNA	-3.359903505	1.539148903	-15.79848596	9.68338E-47	2.88571E-45	95.44231661	DOWN
AC092384.1	ENSG00000205018	lncRNA	-2.665474685	2.169872197	-15.77272455	1.2841E-46	3.81464E-45	95.16777877	DOWN
NR2F2-AS1	ENSG00000247809	lncRNA	-2.208649014	6.098360139	-15.7699051	1.32437E-46	3.9219E-45	94.98534725	DOWN
SNHG1	ENSG00000255717	lncRNA	1.752548806	12.39387667	16.47519856	5.50138E-50	1.91876E-48	102.5623005	UP
LINC01031	ENSG00000232077	lncRNA	-2.710636651	1.904961147	-15.73415328	1.95877E-46	5.76429E-45	94.75239853	DOWN
AC079210.1	ENSG00000267461	lncRNA	-2.807333411	2.925310087	-15.70982885	2.5559E-46	7.49809E-45	94.45752951	DOWN
AC130456.3	ENSG00000260592	lncRNA	-3.033616679	2.66710598	-15.67195975	3.86649E-46	1.13077E-44	94.04757663	DOWN
AC092652.1	ENSG00000257277	lncRNA	-2.70474214	0.961579981	-15.66751058	4.05907E-46	1.18341E-44	94.04519711	DOWN
AC005324.1	ENSG00000233002	lncRNA	-3.189621411	0.879933277	-15.6606026	4.37723E-46	1.27223E-44	93.96276669	DOWN
EP300-AS1	ENSG00000231993	lncRNA	-1.954663629	5.409370521	-16.31706003	3.18571E-49	1.08303E-47	101.0335203	DOWN
AC015908.3	ENSG00000264016	lncRNA	-2.40330252	3.298668226	-15.65465502	4.67101E-46	1.34929E-44	93.85603037	DOWN
AC004921.1	ENSG00000273341	lncRNA	-2.449446675	4.561705523	-15.65759859	4.52323E-46	1.31062E-44	93.83272867	DOWN
AC084398.2	ENSG00000257202	lncRNA	-2.978967691	1.673099625	-15.57473476	1.11714E-45	3.1879E-44	93.02060573	DOWN
AL034397.3	ENSG00000274536	lncRNA	-2.998230958	6.431261599	-15.57182406	1.15315E-45	3.28072E-44	92.77842533	DOWN
LINC01506	ENSG00000234506	lncRNA	-2.991209446	2.873684315	-15.54282363	1.58163E-45	4.48621E-44	92.64050157	DOWN
AC005358.1	ENSG00000265489	lncRNA	-2.793944247	1.160705469	-15.49074293	2.78796E-45	7.88414E-44	92.12708534	DOWN
AC093495.1	ENSG00000228242	lncRNA	-1.566800447	6.991801155	-16.22933061	8.41869E-49	2.79151E-47	100.0011226	DOWN
AC134312.1	ENSG00000205037	lncRNA	-2.812365876	2.868688961	-15.48500085	2.96762E-45	8.3671E-44	92.02030945	DOWN
LINC02757	ENSG00000255363	lncRNA	-2.796155135	1.144793026	-15.47320275	3.37384E-45	9.48402E-44	91.93829283	DOWN
AL109659.2	ENSG00000272491	lncRNA	-2.596395403	3.13085483	-15.44380139	4.64406E-45	1.30158E-43	91.57330466	DOWN
AC011379.2	ENSG00000254363	lncRNA	-2.341229311	5.606311599	-15.43022437	5.38203E-45	1.50393E-43	91.31858033	DOWN
AC002398.2	ENSG00000267328	lncRNA	-2.945148953	1.117158629	-15.33946055	1.4406E-44	3.97833E-43	90.49298141	DOWN
AC012349.1	ENSG00000254254	lncRNA	-3.266459666	1.974674433	-15.3297757	1.59996E-44	4.39266E-43	90.35956783	DOWN
LINC02623	ENSG00000234944	lncRNA	-2.949401702	1.192555156	-15.2528231	3.67925E-44	9.95618E-43	89.56039961	DOWN
MIR29B2CHG	ENSG00000203709	lncRNA	-2.477169881	7.795887434	-15.27905827	2.77042E-44	7.54019E-43	89.55450085	DOWN
AC124242.1	ENSG00000245281	lncRNA	-1.931521301	4.975212725	-16.02133853	8.36769E-48	2.68937E-46	97.80091971	DOWN
AC109587.1	ENSG00000244513	lncRNA	-1.196071804	6.664986611	-16.0187654	8.60825E-48	2.75728E-46	97.71833436	DOWN
AL157786.1	ENSG00000232934	lncRNA	-2.307723546	4.729394107	-15.24698439	3.91895E-44	1.05744E-42	89.38970591	DOWN
AC011444.2	ENSG00000267262	lncRNA	-2.915593715	1.207412094	-15.2073407	6.01404E-44	1.61812E-42	89.07464848	DOWN
AC007608.1	ENSG00000205414	lncRNA	-2.874157224	2.453728177	-15.18235271	7.87592E-44	2.11304E-42	88.77308838	DOWN
AC044810.2	ENSG00000254951	lncRNA	-2.94670946	3.971790545	-15.17668543	8.37253E-44	2.22724E-42	88.64821803	DOWN
SLC14A2-AS1	ENSG00000267097	lncRNA	-2.824965412	1.293252833	-15.14628437	1.16209E-43	3.08265E-42	88.41931226	DOWN
MGAT3-AS1	ENSG00000227188	lncRNA	-3.108334327	2.154310387	-15.11137236	1.6928E-43	4.46529E-42	88.0160813	DOWN
LINC01537	ENSG00000227467	lncRNA	-2.962274433	3.669640137	-15.08491921	2.25053E-43	5.85449E-42	87.67928576	DOWN
TBX2-AS1	ENSG00000267280	lncRNA	-2.380662967	6.634330454	-15.08570301	2.23163E-43	5.8214E-42	87.55003586	DOWN
AC026780.2	ENSG00000249984	lncRNA	-2.146990898	0.51921416	-15.0557929	3.07865E-43	7.94292E-42	87.47282963	DOWN
AC104083.1	ENSG00000260244	lncRNA	-2.015734402	9.858420441	-15.08327663	2.29067E-43	5.94248E-42	87.33570428	DOWN
AL021707.2	ENSG00000228274	lncRNA	1.715711432	7.976011308	15.8903525	3.53442E-47	1.09486E-45	96.36532812	UP
AC110048.2	ENSG00000277152	lncRNA	-2.505941922	2.718545618	-15.04483428	3.46362E-43	8.91172E-42	87.30614035	DOWN
LINC00840	ENSG00000226808	lncRNA	-3.071563048	2.043164841	-14.98857858	6.33815E-43	1.61752E-41	86.70609941	DOWN
LINC02285	ENSG00000259004	lncRNA	-2.408387611	3.950782527	-14.99253579	6.07457E-43	1.55446E-41	86.69794797	DOWN
AC105384.1	ENSG00000249706	lncRNA	-2.676787223	2.478166253	-14.98345724	6.69628E-43	1.70429E-41	86.65230611	DOWN
AL158071.3	ENSG00000230537	lncRNA	-2.338214096	4.169838923	-14.95149481	9.43483E-43	2.38198E-41	86.25050497	DOWN
KIAA0087	ENSG00000122548	lncRNA	-2.940456183	1.336097712	-14.90685494	1.5222E-42	3.80226E-41	85.86307876	DOWN
AC004982.2	ENSG00000272894	lncRNA	-1.928118438	6.518994866	-15.847405	5.66323E-47	1.72157E-45	95.81973099	DOWN
FGF10-AS1	ENSG00000248464	lncRNA	-2.98549236	0.971922127	-14.86549077	2.3699E-42	5.88848E-41	85.42896942	DOWN
SENCR	ENSG00000254703	lncRNA	-2.209209173	5.579358595	-14.84974823	2.80441E-42	6.94977E-41	85.10017085	DOWN
AC130371.2	ENSG00000274370	lncRNA	-2.291295521	5.146915485	-14.80013324	4.76482E-42	1.17155E-40	84.59316198	DOWN
AC130456.1	ENSG00000259871	lncRNA	-2.918352456	1.26810239	-14.78422598	5.64656E-42	1.38113E-40	84.56315969	DOWN
LINC01166	ENSG00000232903	lncRNA	-3.363362655	1.47320346	-14.76704346	6.78258E-42	1.6547E-40	84.36120053	DOWN
LINC01412	ENSG00000232606	lncRNA	-2.785175176	1.297384569	-14.75782316	7.48339E-42	1.82096E-40	84.28395458	DOWN
AC124312.2	ENSG00000257647	lncRNA	-2.608290778	2.602212023	-14.72251086	1.09028E-41	2.64619E-40	83.8785542	DOWN
AC006238.1	ENSG00000272799	lncRNA	-2.401254146	2.945775693	-14.68390131	1.64456E-41	3.98118E-40	83.46415886	DOWN
AC092667.1	ENSG00000230393	lncRNA	-3.374552798	1.673559092	-14.67910703	1.73062E-41	4.16808E-40	83.42400266	DOWN
LINC00315	ENSG00000184274	lncRNA	-2.243646919	2.841327668	-14.6602146	2.11574E-41	5.05683E-40	83.22308618	DOWN
AC026471.3	ENSG00000260740	lncRNA	-2.688702721	3.439980489	-14.6549098	2.23849E-41	5.33668E-40	83.1253913	DOWN
LINC01616	ENSG00000261340	lncRNA	-3.101520222	0.803964514	-14.64508139	2.48499E-41	5.8945E-40	83.09734446	DOWN
LINC02018	ENSG00000272690	lncRNA	-2.097293408	3.825311456	-14.65111587	2.33062E-41	5.54227E-40	83.08900714	DOWN
AL512328.1	ENSG00000244137	lncRNA	-2.626283042	2.201925958	-14.62111926	3.20541E-41	7.58425E-40	82.82123724	DOWN
AC114291.1	ENSG00000249201	lncRNA	-3.517833055	1.49152093	-14.57371796	5.30093E-41	1.24486E-39	82.3127354	DOWN
BAIAP2-DT	ENSG00000226137	lncRNA	-1.612285355	11.06028242	-15.63840945	5.57763E-46	1.60625E-44	93.26875917	DOWN
LHFPL3-AS1	ENSG00000226869	lncRNA	-3.347428692	1.990411874	-14.54551075	7.14841E-41	1.67454E-39	82.00750539	DOWN
AC135050.6	ENSG00000278133	lncRNA	-1.097366877	9.350319394	-15.58466719	1.0025E-45	2.86945E-44	92.82997787	DOWN
LINC02147	ENSG00000249797	lncRNA	-2.814458208	1.638015115	-14.54085098	7.51019E-41	1.75492E-39	81.98423016	DOWN
LINC01165	ENSG00000229081	lncRNA	-2.810515509	1.593804852	-14.52836788	8.57187E-41	1.99805E-39	81.85558708	DOWN
MROCKI	ENSG00000227502	lncRNA	-2.489471582	5.249544956	-14.49939626	1.16484E-40	2.69516E-39	81.39746274	DOWN
AC027601.3	ENSG00000262115	lncRNA	-2.111705782	3.789007136	-14.48751484	1.32086E-40	3.04865E-39	81.3647679	DOWN
LINC02679	ENSG00000226676	lncRNA	-2.605355954	1.182774028	-14.46934962	1.60057E-40	3.67624E-39	81.25209529	DOWN
LINC02863	ENSG00000238160	lncRNA	-2.479846172	2.321629294	-14.45907116	1.78426E-40	4.08816E-39	81.11609123	DOWN
AC243967.2	ENSG00000268833	lncRNA	-3.134784149	2.180393046	-14.44885774	1.98758E-40	4.53197E-39	80.98862193	DOWN
AC007405.4	ENSG00000239467	lncRNA	-2.527782613	7.369826805	-14.44104879	2.15849E-40	4.90977E-39	80.65461935	DOWN
ST3GAL5-AS1	ENSG00000232504	lncRNA	-2.403184315	3.375572194	-14.41098885	2.96463E-40	6.72721E-39	80.57162434	DOWN
SEMA3B-AS1	ENSG00000232352	lncRNA	-2.134956458	4.362500449	-14.4007686	3.30218E-40	7.45722E-39	80.42321964	DOWN
AC006033.2	ENSG00000272908	lncRNA	-2.500274687	5.269209587	-14.40003329	3.32789E-40	7.4973E-39	80.35284862	DOWN
UMODL1-AS1	ENSG00000184385	lncRNA	-3.632168213	3.167340427	-14.3822412	4.01472E-40	9.00157E-39	80.23223776	DOWN
AC025470.2	ENSG00000250961	lncRNA	-2.769144611	0.899347223	-14.34933982	5.67834E-40	1.26414E-38	79.9978839	DOWN
LINC01671	ENSG00000225431	lncRNA	-3.18977096	6.030026934	-14.31644884	8.02757E-40	1.77872E-38	79.40021919	DOWN
AC009962.1	ENSG00000260742	lncRNA	-1.832276051	5.113981306	-15.30236953	2.15274E-44	5.89314E-43	89.98414411	DOWN
NR4A1AS	ENSG00000259884	lncRNA	-2.660525048	4.857219386	-14.30031034	9.51273E-40	2.09792E-38	79.32409756	DOWN
AC226101.1	ENSG00000231536	lncRNA	-2.631486214	0.935796772	-14.28036164	1.17322E-39	2.56339E-38	79.2795134	DOWN
AC104836.1	ENSG00000273487	lncRNA	-2.216197892	2.941290209	-14.28254443	1.14661E-39	2.51693E-38	79.25396017	DOWN
AC007663.2	ENSG00000249923	lncRNA	-2.748050463	2.234979462	-14.2805469	1.17094E-39	2.56339E-38	79.24005461	DOWN
LINC02772	ENSG00000271736	lncRNA	-3.650495494	2.735217726	-14.27647682	1.2221E-39	2.66401E-38	79.14500293	DOWN
AC068831.2	ENSG00000258384	lncRNA	1.999845668	5.221888444	15.178747	8.18837E-44	2.18442E-42	88.77736612	UP
AP002954.1	ENSG00000255422	lncRNA	-2.805490469	3.79494866	-14.22113345	2.18493E-39	4.70834E-38	78.54964386	DOWN
FAM181A-AS1	ENSG00000258584	lncRNA	-3.244932882	3.086407741	-14.21576625	2.31145E-39	4.96961E-38	78.51196072	DOWN
AL049871.1	ENSG00000258943	lncRNA	-2.430887034	2.315291077	-14.187083	3.12221E-39	6.65199E-38	78.27655878	DOWN
AL035701.1	ENSG00000231769	lncRNA	-2.737632124	3.565425077	-14.18099778	3.32773E-39	7.07387E-38	78.14509651	DOWN
AC012073.1	ENSG00000271936	lncRNA	1.800808531	7.358012288	15.13556831	1.30437E-43	3.45035E-42	88.22711304	UP
LINC02033	ENSG00000279727	lncRNA	-2.283609217	2.63387942	-14.16950953	3.75321E-39	7.94246E-38	78.08649125	DOWN
CASC2	ENSG00000177640	lncRNA	-1.730515007	7.323102623	-15.10787066	1.75785E-43	4.62393E-42	87.77693745	DOWN
CCDC13-AS1	ENSG00000173811	lncRNA	-2.156751372	3.350724953	-14.16217088	4.05296E-39	8.55757E-38	77.98309697	DOWN
AL445426.1	ENSG00000231246	lncRNA	-2.487926579	2.31803783	-14.14530043	4.83565E-39	1.01873E-37	77.83821428	DOWN
AL133297.2	ENSG00000260989	lncRNA	-2.323159558	2.104548341	-14.13201404	5.55669E-39	1.16542E-37	77.71530182	DOWN
AL138756.1	ENSG00000259953	lncRNA	-1.572809812	8.140026294	-15.09116839	2.10414E-43	5.51942E-42	87.55711178	DOWN
AC091544.4	ENSG00000260337	lncRNA	-3.030659534	4.343033907	-14.14191905	5.00978E-39	1.05306E-37	77.68481361	DOWN
AL161618.1	ENSG00000236164	lncRNA	-3.580314729	1.76086701	-14.12472762	5.99664E-39	1.2549E-37	77.60044598	DOWN
EML4-AS1	ENSG00000224875	lncRNA	-2.503154528	4.091217934	-14.12430924	6.02293E-39	1.2576E-37	77.53841816	DOWN
AC005277.2	ENSG00000277621	lncRNA	-2.570189567	1.228987387	-14.10797087	7.14463E-39	1.48852E-37	77.48367362	DOWN
AC004112.1	ENSG00000226851	lncRNA	-2.220526944	3.299224604	-14.10218802	7.58967E-39	1.57775E-37	77.35972877	DOWN
AC124319.2	ENSG00000276863	lncRNA	-2.288102796	2.483716053	-14.08766209	8.83326E-39	1.83222E-37	77.24264921	DOWN
AC011899.1	ENSG00000231980	lncRNA	-3.306710601	1.320538297	-14.07175415	1.04292E-38	2.15851E-37	77.07989672	DOWN
LINC01150	ENSG00000229671	lncRNA	-2.477935625	3.376563349	-14.03950412	1.46005E-38	3.00202E-37	76.69552624	DOWN
AC012557.1	ENSG00000271843	lncRNA	-1.597893643	4.204892194	-14.96698999	7.99033E-43	2.02817E-41	86.4424814	DOWN
AC087392.2	ENSG00000262133	lncRNA	-2.744674017	1.948563995	-14.02464657	1.70462E-38	3.48966E-37	76.59097587	DOWN
PSMG3-AS1	ENSG00000230487	lncRNA	-1.857876327	8.825424015	-14.95856435	8.74604E-43	2.21402E-41	86.07990074	DOWN
AL133415.1	ENSG00000234961	lncRNA	-2.31076232	3.381828107	-14.02555967	1.68848E-38	3.46414E-37	76.55836164	DOWN
AC092118.1	ENSG00000187185	lncRNA	-2.873323621	4.582956832	-14.00931613	1.99985E-38	4.08515E-37	76.30342709	DOWN
AC069209.1	ENSG00000274029	lncRNA	-2.24434697	3.018417017	-13.94830166	3.77332E-38	7.67458E-37	75.779258	DOWN
AC040977.1	ENSG00000262089	lncRNA	-1.340386269	6.122096906	-14.91390757	1.41146E-42	3.53503E-41	85.78970528	DOWN
AL591686.1	ENSG00000224525	lncRNA	-3.365462775	1.237407467	-13.92127189	4.99678E-38	1.00544E-36	75.52072509	DOWN
AL357033.4	ENSG00000277496	lncRNA	-2.160097138	7.275795986	-13.93724863	4.23264E-38	8.53507E-37	75.4256794	DOWN
LMO7DN-IT1	ENSG00000223458	lncRNA	-2.686249916	1.65061008	-13.90254796	6.06893E-38	1.20572E-36	75.34483668	DOWN
AC010754.1	ENSG00000265752	lncRNA	-2.596603442	4.036333978	-13.91138682	5.5369E-38	1.10703E-36	75.33320756	DOWN
LINC01625	ENSG00000238099	lncRNA	-2.710047666	1.668757062	-13.88824185	7.04011E-38	1.39279E-36	75.19279235	DOWN
AC144831.1	ENSG00000261888	lncRNA	-2.250176861	6.732293686	-13.89871795	6.31501E-38	1.25197E-36	75.05808213	DOWN
LINC01558	ENSG00000146521	lncRNA	-2.371267764	4.328234849	-13.88282138	7.44727E-38	1.47025E-36	75.03002502	DOWN
AL031599.1	ENSG00000224228	lncRNA	-2.664962516	1.641364713	-13.8654155	8.92021E-38	1.75369E-36	74.95936586	DOWN
AC007406.3	ENSG00000256540	lncRNA	-2.059602335	5.330865498	-13.87823277	7.81023E-38	1.53868E-36	74.94061146	DOWN
AC106028.4	ENSG00000274215	lncRNA	-2.272336012	2.96767443	-13.83865077	1.17707E-37	2.3086E-36	74.65029769	DOWN
LINC00940	ENSG00000235049	lncRNA	-2.772373206	1.134410079	-13.83062763	1.27904E-37	2.4989E-36	74.61509346	DOWN
AC123595.1	ENSG00000234292	lncRNA	-2.351769606	3.782344536	-13.80664903	1.63927E-37	3.19607E-36	74.27686913	DOWN
LAMA4-AS1	ENSG00000226440	lncRNA	-2.210140159	3.052016666	-13.79999499	1.75606E-37	3.4167E-36	74.25065031	DOWN
ADAMTSL4-AS1	ENSG00000203804	lncRNA	-1.945193145	5.104934905	-14.68309845	1.65866E-41	4.00504E-40	83.36907286	DOWN
AL162408.1	ENSG00000229206	lncRNA	-2.402963669	0.643004532	-13.78221628	2.11041E-37	4.08925E-36	74.14004886	DOWN
AP001094.3	ENSG00000266149	lncRNA	-2.811508708	1.165439116	-13.77629842	2.24351E-37	4.32933E-36	74.05575486	DOWN
LINC02605	ENSG00000261618	lncRNA	-2.699754266	5.521268642	-13.78040614	2.15026E-37	4.15791E-36	73.89352348	DOWN
AC021491.4	ENSG00000275897	lncRNA	-2.127234501	3.509778845	-13.72037419	3.99625E-37	7.68014E-36	73.41584703	DOWN
LINC02356	ENSG00000257595	lncRNA	-2.393612034	2.511461408	-13.70154999	4.85217E-37	9.28718E-36	73.25879256	DOWN
AC027281.1	ENSG00000262890	lncRNA	-3.535028261	1.714530321	-13.69529265	5.17536E-37	9.86566E-36	73.17941412	DOWN
AP004608.1	ENSG00000255545	lncRNA	-3.234545524	2.608055964	-13.69364688	5.26387E-37	9.99392E-36	73.14089765	DOWN
AL357033.3	ENSG00000276317	lncRNA	-2.279352503	4.96712935	-13.69892238	4.98536E-37	9.52275E-36	73.10912371	DOWN
AC104809.2	ENSG00000233392	lncRNA	-2.860856227	3.174036853	-13.64535262	8.65404E-37	1.6299E-35	72.63459561	DOWN
AC018809.2	ENSG00000269982	lncRNA	-1.136780268	7.492098792	-14.58100646	4.9066E-41	1.15514E-39	82.18936528	DOWN
AC005479.1	ENSG00000259005	lncRNA	-2.161219723	4.471768304	-13.62128991	1.1083E-36	2.07906E-35	72.34918964	DOWN
AL451069.1	ENSG00000226900	lncRNA	-2.860555538	1.541139766	-13.6103925	1.23961E-36	2.32076E-35	72.34399296	DOWN
AC092802.2	ENSG00000226026	lncRNA	-2.123295192	3.810724923	-13.58318073	1.63918E-36	3.0267E-35	71.99679096	DOWN
LINC01266	ENSG00000224957	lncRNA	-2.495289042	3.728005651	-13.5811226	1.67417E-36	3.08525E-35	71.96487773	DOWN
IRF1-AS1	ENSG00000197536	lncRNA	-1.840313672	8.800410121	-14.51959559	9.40626E-41	2.18174E-39	81.4239978	DOWN
LINC00654	ENSG00000205181	lncRNA	-2.026667506	7.449307899	-13.59148575	1.50524E-36	2.79583E-35	71.86700826	DOWN
AC105942.1	ENSG00000235501	lncRNA	-2.098291935	8.179122955	-13.59096976	1.51324E-36	2.80515E-35	71.80959094	DOWN
Z97192.2	ENSG00000213279	lncRNA	-2.113581996	3.673178503	-13.55669599	2.15085E-36	3.94058E-35	71.73525023	DOWN
AP003064.2	ENSG00000255446	lncRNA	-2.857703284	2.388860473	-13.55099225	2.28037E-36	4.16167E-35	71.70864925	DOWN
ZNF582-AS1	ENSG00000267454	lncRNA	-2.04049629	5.934500922	-13.56314887	2.01314E-36	3.69547E-35	71.67270801	DOWN
AC006042.3	ENSG00000234141	lncRNA	-2.278940711	2.545127525	-13.51889059	3.16832E-36	5.74876E-35	71.39836274	DOWN
AC096564.1	ENSG00000245293	lncRNA	-2.336818865	2.386953034	-13.48929086	4.28916E-36	7.73775E-35	71.10448792	DOWN
AC010185.1	ENSG00000255644	lncRNA	-3.148260621	2.291674608	-13.48791196	4.35008E-36	7.83264E-35	71.05912113	DOWN
LINC00892	ENSG00000233093	lncRNA	-2.663017698	4.278777492	-13.45035596	6.38534E-36	1.14753E-34	70.59694753	DOWN
AL139383.1	ENSG00000230490	lncRNA	-2.372444566	2.891545098	-13.43616156	7.38114E-36	1.32145E-34	70.53909791	DOWN
AC084375.1	ENSG00000256969	lncRNA	-3.334787823	3.10808636	-13.4339207	7.5519E-36	1.34946E-34	70.46580476	DOWN
AC005753.1	ENSG00000278925	lncRNA	-2.590517825	1.912541649	-13.39147153	1.1643E-35	2.06095E-34	70.12189331	DOWN
AL359532.1	ENSG00000272914	lncRNA	-1.659881471	4.675094954	-14.38303137	3.98141E-40	8.9482E-39	80.24177037	DOWN
AC084880.3	ENSG00000256609	lncRNA	-2.890201019	1.422553045	-13.33678188	2.03164E-35	3.54953E-34	69.57150813	DOWN
AC106881.1	ENSG00000271474	lncRNA	-2.227528116	4.779724117	-13.32134999	2.37673E-35	4.1371E-34	69.28072153	DOWN
AC093797.1	ENSG00000233110	lncRNA	-2.369066634	3.00659425	-13.29017003	3.26228E-35	5.65762E-34	69.05967285	DOWN
AL021578.1	ENSG00000275894	lncRNA	-2.232662825	4.511217052	-13.27595169	3.76866E-35	6.5238E-34	68.83898066	DOWN
IL10RB-DT	ENSG00000223799	lncRNA	-1.512904245	6.620061802	-14.34407267	6.00221E-40	1.33308E-38	79.73173603	DOWN
AC010226.1	ENSG00000249249	lncRNA	-1.528866398	5.281741712	-14.31583491	8.07959E-40	1.78604E-38	79.51063572	DOWN
AC006994.2	ENSG00000279317	lncRNA	-2.534767791	1.243400815	-13.24685036	5.06222E-35	8.73093E-34	68.68652663	DOWN
AC116312.1	ENSG00000272411	lncRNA	-2.664597913	1.784977949	-13.22745658	6.16121E-35	1.05876E-33	68.46596474	DOWN
AC025280.1	ENSG00000260859	lncRNA	-2.486659512	0.997102488	-13.22261575	6.47073E-35	1.1059E-33	68.45281068	DOWN
LINC02587	ENSG00000229108	lncRNA	-2.675320767	2.347522339	-13.22342471	6.41795E-35	1.09887E-33	68.4036162	DOWN
AC053503.3	ENSG00000234638	lncRNA	-2.047465491	0.556149966	-13.2151405	6.9794E-35	1.19067E-33	68.39429626	DOWN
LINC00996	ENSG00000242258	lncRNA	-2.255418639	5.759494148	-13.23762955	5.55798E-35	9.56846E-34	68.37562921	DOWN
AC079760.2	ENSG00000243144	lncRNA	-2.369147046	3.206441255	-13.19520074	8.53958E-35	1.4542E-33	68.09216314	DOWN
AC008897.3	ENSG00000271815	lncRNA	-2.074579633	2.966642346	-13.18746354	9.23457E-35	1.56971E-33	68.04006614	DOWN
SMAD9-IT1	ENSG00000236711	lncRNA	-2.441668381	1.739614315	-13.1817177	9.78689E-35	1.65761E-33	68.02230159	DOWN
AC105254.1	ENSG00000250344	lncRNA	-2.525151271	0.848371962	-13.17534398	1.04381E-34	1.76158E-33	67.98120147	DOWN
LINC00641	ENSG00000258441	lncRNA	-1.644042489	9.151677968	-14.25820243	1.48073E-39	3.21292E-38	78.66630318	DOWN
HORMAD2-AS1	ENSG00000227117	lncRNA	-2.594583905	3.132516981	-13.17877596	1.00823E-34	1.70458E-33	67.92124764	DOWN
AL592114.3	ENSG00000231691	lncRNA	-2.662655115	1.132792782	-13.13801918	1.52168E-34	2.55431E-33	67.59288799	DOWN
AL596442.2	ENSG00000273100	lncRNA	-2.048078856	4.566486615	-13.14697592	1.39015E-34	2.33769E-33	67.54491546	DOWN
AC016885.2	ENSG00000254089	lncRNA	-2.256563466	0.562122634	-13.11115081	1.99534E-34	3.33749E-33	67.35051748	DOWN
AC017104.1	ENSG00000224376	lncRNA	-1.63922107	5.772740991	-14.19221784	2.95866E-39	6.3322E-38	78.18812128	DOWN
AC011444.3	ENSG00000267299	lncRNA	-2.34737344	1.058616804	-13.10645101	2.09214E-34	3.48702E-33	67.29170412	DOWN
HHATL-AS1	ENSG00000230970	lncRNA	-3.031913561	1.48961684	-13.10760007	2.06805E-34	3.45298E-33	67.26342194	DOWN
C10orf25	ENSG00000165511	lncRNA	-1.820050032	7.514855043	-14.19382011	2.90939E-39	6.24095E-38	78.09042672	DOWN
AC010175.1	ENSG00000256427	lncRNA	-2.374030531	2.028763199	-13.08067776	2.71236E-34	4.48111E-33	67.0013769	DOWN
LINC00535	ENSG00000246662	lncRNA	-2.059559688	4.245543137	-13.05874501	3.3823E-34	5.57812E-33	66.68034022	DOWN
MIR663AHG	ENSG00000227195	lncRNA	-2.952183156	3.493572695	-13.05808492	3.40483E-34	5.60547E-33	66.67786229	DOWN
AC027449.1	ENSG00000273348	lncRNA	-2.441729256	1.647041795	-13.0307166	4.48329E-34	7.34246E-33	66.51324516	DOWN
AL136982.1	ENSG00000151303	lncRNA	-2.194947216	2.796271612	-12.9727134	8.02472E-34	1.30291E-32	65.89867586	DOWN
AL136366.1	ENSG00000225472	lncRNA	-2.618610265	2.661792917	-12.97394262	7.92643E-34	1.28917E-32	65.89739185	DOWN
LINC00165	ENSG00000261706	lncRNA	-3.346186391	1.417741503	-12.97055849	8.19995E-34	1.32907E-32	65.88048915	DOWN
LINC02512	ENSG00000251061	lncRNA	-2.627494827	0.810395709	-12.94048701	1.10827E-33	1.79016E-32	65.63764803	DOWN
AL357093.2	ENSG00000258752	lncRNA	-3.366330593	4.125660555	-12.93114647	1.2169E-33	1.95889E-32	65.35876471	DOWN
AC100793.4	ENSG00000273650	lncRNA	-2.366612014	2.986482986	-12.9108064	1.49151E-33	2.39276E-32	65.26431922	DOWN
AC106738.2	ENSG00000259725	lncRNA	-2.650597018	1.191378022	-12.88732983	1.88596E-33	3.01018E-32	65.09571139	DOWN
AC010197.1	ENSG00000256615	lncRNA	-3.485107728	1.995745033	-12.8510345	2.7095E-33	4.31003E-32	64.66697802	DOWN
AC124854.1	ENSG00000249776	lncRNA	-2.798974587	1.650897117	-12.83667858	3.12654E-33	4.95667E-32	64.57204732	DOWN
AC104260.1	ENSG00000273923	lncRNA	-2.115595554	0.712351658	-12.7916563	4.89567E-33	7.69658E-32	64.17888062	DOWN
LINC00551	ENSG00000272274	lncRNA	-2.783409344	3.852544793	-12.79555209	4.7095E-33	7.41629E-32	64.05569646	DOWN
AF131215.5	ENSG00000255310	lncRNA	-2.210359927	7.222437392	-12.79667324	4.65724E-33	7.34628E-32	63.87939312	DOWN
LINC02158	ENSG00000225611	lncRNA	-2.20435465	2.845483656	-12.76457867	6.4086E-33	1.00416E-31	63.83298413	DOWN
AF186192.1	ENSG00000254533	lncRNA	-2.593820973	2.561302439	-12.73941871	8.22834E-33	1.27654E-31	63.5813757	DOWN
LRRC52-AS1	ENSG00000237463	lncRNA	-2.912188987	1.80167602	-12.72392554	9.59617E-33	1.479E-31	63.4472347	DOWN
AC018755.4	ENSG00000273837	lncRNA	-2.699857068	4.693081346	-12.72804413	9.21188E-33	1.4221E-31	63.34292358	DOWN
AC113349.1	ENSG00000249621	lncRNA	-3.351382218	1.635379979	-12.71105386	1.09031E-32	1.67222E-31	63.3074017	DOWN
AC091057.1	ENSG00000187951	lncRNA	1.960069962	9.449651814	13.94714452	3.81898E-38	7.75071E-37	75.60048965	UP
AC245884.11	ENSG00000275210	lncRNA	-2.340984485	2.255959817	-12.69090481	1.33135E-32	2.03198E-31	63.13008571	DOWN
AC025431.1	ENSG00000259285	lncRNA	-2.362894963	0.799848784	-12.68247325	1.44734E-32	2.20103E-31	63.09759703	DOWN
AC117453.1	ENSG00000223930	lncRNA	-2.5293898	2.553003897	-12.66709533	1.68538E-32	2.55576E-31	62.87201929	DOWN
AC092040.2	ENSG00000241111	lncRNA	-2.301047041	2.274443891	-12.65972545	1.81291E-32	2.74472E-31	62.82569423	DOWN
AC002070.1	ENSG00000248636	lncRNA	-1.993414088	4.317763969	-13.91233558	5.48263E-38	1.09851E-36	75.35143884	DOWN
AC022101.1	ENSG00000250328	lncRNA	-3.040773613	5.538149194	-12.68260659	1.44543E-32	2.20103E-31	62.82396816	DOWN
AC011365.3	ENSG00000254192	lncRNA	-2.46859653	1.526537229	-12.64670444	2.06214E-32	3.11204E-31	62.72021136	DOWN
AC111152.2	ENSG00000259647	lncRNA	-2.027264941	2.655142545	-12.64547622	2.08734E-32	3.14503E-31	62.67874103	DOWN
AP001486.2	ENSG00000260966	lncRNA	-1.592903538	7.822612485	-13.90832179	5.71591E-38	1.1404E-36	75.11929142	DOWN
AC010997.3	ENSG00000270087	lncRNA	-2.061405224	0.582990638	-12.60169275	3.21707E-32	4.80875E-31	62.31593922	DOWN
AC005908.2	ENSG00000256691	lncRNA	-2.374603297	0.735601802	-12.55878966	4.91141E-32	7.29507E-31	61.88827908	DOWN
Z69733.1	ENSG00000234405	lncRNA	-2.067243101	3.924366008	-12.56986709	4.40348E-32	6.55096E-31	61.86506217	DOWN
AC012467.1	ENSG00000271916	lncRNA	-2.468146077	1.207443392	-12.55603521	5.04651E-32	7.48183E-31	61.84633427	DOWN
AP001065.3	ENSG00000274225	lncRNA	-2.14011638	4.157340433	-12.55590403	5.05303E-32	7.48183E-31	61.71117289	DOWN
AGAP11	ENSG00000271880	lncRNA	-2.276381548	3.044363984	-12.54963447	5.37491E-32	7.94593E-31	61.71009696	DOWN
LINC02202	ENSG00000245812	lncRNA	-1.931493563	4.610751762	-13.83847802	1.17918E-37	2.3086E-36	74.57672454	DOWN
NAV2-AS2	ENSG00000254453	lncRNA	-2.591684995	2.432176913	-12.53087513	6.46508E-32	9.54259E-31	61.54149637	DOWN
AC010998.3	ENSG00000278484	lncRNA	-3.374714116	2.935957006	-12.52765547	6.67318E-32	9.83432E-31	61.44992375	DOWN
AC100803.3	ENSG00000261655	lncRNA	-2.119264881	5.656938066	-12.52220874	7.04051E-32	1.03594E-30	61.28795195	DOWN
LINC01169	ENSG00000259471	lncRNA	-3.006764719	2.641023747	-12.4877825	9.87554E-32	1.43294E-30	61.09027376	DOWN
LINC02435	ENSG00000251526	lncRNA	-2.33538288	0.97677529	-12.47544343	1.11475E-31	1.61007E-30	61.06993083	DOWN
MIR1-1HG-AS1	ENSG00000174403	lncRNA	-2.516782763	2.379719098	-12.4760663	1.10796E-31	1.60271E-30	61.01474602	DOWN
AC123023.1	ENSG00000236452	lncRNA	-2.992341828	1.551344655	-12.47037566	1.17161E-31	1.687E-30	60.97411797	DOWN
SEPTIN7-AS1	ENSG00000228878	lncRNA	-1.161294611	6.574409418	-13.72991184	3.62183E-37	6.97479E-36	73.38174834	DOWN
SYNE1-AS1	ENSG00000234577	lncRNA	-2.155196826	0.73552681	-12.44933217	1.44023E-31	2.06119E-30	60.82708215	DOWN
AC091588.1	ENSG00000264012	lncRNA	-2.419199459	1.273829919	-12.44194364	1.54842E-31	2.21267E-30	60.73371081	DOWN
AC007637.1	ENSG00000256139	lncRNA	-2.1397859	3.510642701	-12.41087664	2.09916E-31	2.99059E-30	60.33643023	DOWN
LINC01915	ENSG00000265485	lncRNA	-2.361294432	3.255745422	-12.39334302	2.49202E-31	3.52893E-30	60.17025795	DOWN
AC145124.1	ENSG00000255495	lncRNA	-2.047859329	3.993197784	-12.34571788	3.96853E-31	5.58619E-30	59.67935816	DOWN
USP30-AS1	ENSG00000256262	lncRNA	-2.179183537	6.201495115	-12.33462654	4.4221E-31	6.18766E-30	59.42496988	DOWN
LINC02345	ENSG00000259225	lncRNA	-2.553479382	6.449536009	-12.33754869	4.29782E-31	6.04069E-30	59.41715007	DOWN
DARS-AS1	ENSG00000231890	lncRNA	1.893421469	7.814971793	13.67275045	6.52791E-37	1.23689E-35	72.87059686	UP
AC048382.5	ENSG00000275120	lncRNA	-1.800180161	3.416634086	-13.6489676	8.33815E-37	1.57356E-35	72.70303774	DOWN
ERVE-1	ENSG00000267259	lncRNA	-2.226144823	5.797723233	-12.30936193	5.65716E-31	7.86906E-30	59.20325032	DOWN
RBMS3-AS3	ENSG00000235904	lncRNA	-2.40625171	3.796794852	-12.25086138	9.99578E-31	1.37216E-29	58.75700077	DOWN
AC093390.1	ENSG00000232057	lncRNA	-2.703323241	1.220998707	-12.2313584	1.20806E-30	1.64873E-29	58.68682574	DOWN
AL031658.1	ENSG00000226239	lncRNA	-2.020726084	3.441556334	-12.23211483	1.19922E-30	1.63905E-29	58.61783461	DOWN
AL137186.2	ENSG00000232807	lncRNA	-1.273519143	7.556471937	-13.60802843	1.27008E-36	2.37309E-35	72.06768836	DOWN
AL391244.2	ENSG00000272455	lncRNA	1.800206746	7.97069738	13.59160194	1.50345E-36	2.79583E-35	72.02759403	UP
HAGLR	ENSG00000224189	lncRNA	-2.220567816	10.43282864	-12.27993083	7.5345E-31	1.04036E-29	58.58973292	DOWN
AC092068.1	ENSG00000267214	lncRNA	-2.111116214	0.776057961	-12.2000021	1.63759E-30	2.21593E-29	58.4190967	DOWN
AP000223.1	ENSG00000260583	lncRNA	-2.099893297	2.633106149	-12.19999034	1.63777E-30	2.21593E-29	58.35009003	DOWN
AC026369.2	ENSG00000256694	lncRNA	-1.824813736	5.897652239	-13.58867042	1.54938E-36	2.8665E-35	71.94699808	DOWN
LINC01783	ENSG00000233421	lncRNA	-2.650493482	2.671058176	-12.18815193	1.83689E-30	2.48178E-29	58.20836151	DOWN
FGD5-AS1	ENSG00000225733	lncRNA	-0.970519846	13.51658024	-13.62747651	1.04003E-36	1.95488E-35	71.84791223	NOT
CCR5AS	ENSG00000223552	lncRNA	-2.063074254	5.265569998	-12.18233027	1.94347E-30	2.61826E-29	58.02135724	DOWN
AC004988.1	ENSG00000203446	lncRNA	-2.292527726	4.92707805	-12.174331	2.10002E-30	2.8211E-29	57.95517592	DOWN
AC083805.2	ENSG00000257953	lncRNA	-1.957712041	3.088771353	-13.55270947	2.24058E-36	4.097E-35	71.73107595	DOWN
LINC01844	ENSG00000236714	lncRNA	-2.475813867	2.243899294	-12.11969502	3.56199E-30	4.71776E-29	57.58251205	DOWN
AC087273.2	ENSG00000254054	lncRNA	-2.483570639	2.283570241	-12.11722997	3.64781E-30	4.82464E-29	57.55462428	DOWN
AL356056.2	ENSG00000231187	lncRNA	-2.121666353	3.726556551	-12.10909025	3.94607E-30	5.2045E-29	57.41350311	DOWN
TMEM108-AS1	ENSG00000251011	lncRNA	-2.165636931	0.764681398	-12.0753023	5.46647E-30	7.1696E-29	57.22444324	DOWN
LINC01513	ENSG00000246016	lncRNA	-2.805468316	1.928497039	-12.01917865	9.38244E-30	1.217E-28	56.61910282	DOWN
AC105020.6	ENSG00000275454	lncRNA	-1.321265962	4.395741353	-13.50989011	3.47411E-36	6.29147E-35	71.25376354	DOWN
AC022733.2	ENSG00000254143	lncRNA	-2.958123276	2.982912505	-12.02261338	9.07771E-30	1.1791E-28	56.58976424	DOWN
DIO3OS	ENSG00000258498	lncRNA	-2.593475102	6.49396374	-12.01311439	9.94554E-30	1.2865E-28	56.2898711	DOWN
AL451069.2	ENSG00000231705	lncRNA	-2.310730119	1.927684291	-11.96634153	1.55816E-29	1.99093E-28	56.14058967	DOWN
AP001189.5	ENSG00000255479	lncRNA	-2.245786179	1.14897337	-11.90084276	2.91687E-29	3.67222E-28	55.55370036	DOWN
LINC01091	ENSG00000249464	lncRNA	-2.132172312	5.503934542	-11.90647184	2.76407E-29	3.48918E-28	55.36521591	DOWN
AL031665.1	ENSG00000274269	lncRNA	-2.082816357	1.696428009	-11.84675739	4.88785E-29	6.13718E-28	55.02921975	DOWN
AC003070.2	ENSG00000267446	lncRNA	-2.333578478	1.472102364	-11.83539022	5.44706E-29	6.82114E-28	54.91940275	DOWN
LINC01168	ENSG00000240707	lncRNA	-2.596793909	1.153468209	-11.8112811	6.85257E-29	8.5358E-28	54.69448868	DOWN
AC097639.1	ENSG00000261572	lncRNA	-1.974928938	6.886230125	-13.42432804	8.32854E-36	1.48541E-34	70.20337941	DOWN
MRGPRF-AS1	ENSG00000256508	lncRNA	-2.165509163	2.043643635	-11.81077004	6.88597E-29	8.56608E-28	54.67115825	DOWN
AL158847.1	ENSG00000241720	lncRNA	-2.525440693	1.754007498	-11.77505897	9.66958E-29	1.19343E-27	54.32935521	DOWN
AL139220.2	ENSG00000230615	lncRNA	-1.641846764	6.888524339	-13.40896483	9.74144E-36	1.73085E-34	70.06620376	DOWN
LINC02265	ENSG00000249241	lncRNA	-2.45025898	2.680011968	-11.7690166	1.02407E-28	1.26226E-27	54.22852828	DOWN
AL035530.1	ENSG00000226032	lncRNA	-2.323803533	2.023236739	-11.75882832	1.12806E-28	1.38681E-27	54.17281335	DOWN
AC106028.2	ENSG00000258922	lncRNA	-2.078441856	2.711775665	-11.75587328	1.16015E-28	1.42439E-27	54.12373188	DOWN
AL591686.2	ENSG00000272865	lncRNA	-2.892995308	1.471543861	-11.74442816	1.2932E-28	1.57952E-27	54.03163269	DOWN
ENTPD3-AS1	ENSG00000223797	lncRNA	-1.081227707	7.666403961	-13.39073146	1.17312E-35	2.07265E-34	69.85914269	DOWN
AC116366.2	ENSG00000234290	lncRNA	-1.826582339	7.073164754	-13.3889373	1.19476E-35	2.10694E-34	69.84154711	DOWN
LINC01747	ENSG00000230400	lncRNA	-2.196709921	2.158839728	-11.73768309	1.37861E-28	1.68166E-27	53.97452399	DOWN
AL009178.2	ENSG00000269155	lncRNA	-2.166737539	4.898565973	-11.69964892	1.97648E-28	2.39544E-27	53.45150729	DOWN
AC026469.1	ENSG00000275088	lncRNA	-2.223245985	2.608689384	-11.68275085	2.31903E-28	2.80337E-27	53.43556887	DOWN
AC091544.5	ENSG00000271763	lncRNA	-2.295480542	1.391530635	-11.63316964	3.70363E-28	4.42042E-27	53.02799472	DOWN
TMEM252-DT	ENSG00000226337	lncRNA	-2.016120367	0.639361994	-11.61405472	4.43482E-28	5.25317E-27	52.87673866	DOWN
AC012103.1	ENSG00000253376	lncRNA	-3.068793744	1.018481285	-11.61833165	4.25966E-28	5.05841E-27	52.8656843	DOWN
AL138828.1	ENSG00000237596	lncRNA	-2.413193457	3.246503705	-11.60823881	4.68456E-28	5.54202E-27	52.69051131	DOWN
LINC00092	ENSG00000225194	lncRNA	-2.324497354	5.54690734	-11.62135754	4.13991E-28	4.92863E-27	52.6656431	DOWN
AC115099.1	ENSG00000263167	lncRNA	-2.437945097	1.992337218	-11.59451667	5.33062E-28	6.26697E-27	52.63639834	DOWN
AC090044.1	ENSG00000224239	lncRNA	-2.251093239	2.45181028	-11.58693601	5.72476E-28	6.69691E-27	52.54808668	DOWN
AC005901.1	ENSG00000267137	lncRNA	-2.146621125	0.96859667	-11.52122217	1.06121E-27	1.2292E-26	52.0045667	DOWN
LINC02723	ENSG00000231680	lncRNA	-2.125336341	1.808495823	-11.51522677	1.12256E-27	1.29548E-26	51.91540908	DOWN
AC120498.2	ENSG00000260182	lncRNA	-2.557445485	2.787782781	-11.51164839	1.16085E-27	1.33803E-26	51.81232627	DOWN
AC022613.2	ENSG00000259523	lncRNA	-1.715833702	5.5372853	-13.22664068	6.21232E-35	1.0656E-33	68.30337944	DOWN
LINC02766	ENSG00000229484	lncRNA	-2.251260588	1.39909915	-11.49773226	1.32249E-27	1.51691E-26	51.76728992	DOWN
MIRLET7A1HG	ENSG00000269929	lncRNA	-2.119080771	3.299734955	-11.49297678	1.38271E-27	1.58021E-26	51.63063545	DOWN
AC107223.1	ENSG00000251600	lncRNA	-2.333069632	2.145372409	-11.46633578	1.77409E-27	2.02014E-26	51.44062612	DOWN
AC016924.1	ENSG00000250934	lncRNA	-2.390477807	3.125325771	-11.46256344	1.83777E-27	2.09013E-26	51.34213798	DOWN
AC022217.3	ENSG00000253295	lncRNA	-2.232949829	1.252332789	-11.3807167	3.94299E-27	4.40987E-26	50.6921185	DOWN
ADPGK-AS1	ENSG00000260898	lncRNA	-1.659742019	4.296246595	-13.17249545	1.0743E-34	1.80978E-33	67.8356568	DOWN
AC010503.5	ENSG00000275234	lncRNA	-1.423681022	9.346842356	-13.18557155	9.41292E-35	1.59714E-33	67.65709805	DOWN
LINC02197	ENSG00000250387	lncRNA	-2.490357837	0.855467589	-11.3736324	4.21166E-27	4.70477E-26	50.62921256	DOWN
AC025048.1	ENSG00000267095	lncRNA	-2.321129739	1.626951629	-11.31383119	7.33978E-27	8.11252E-26	50.05544561	DOWN
AL008628.1	ENSG00000261003	lncRNA	-2.163074659	1.766800179	-11.29415417	8.8082E-27	9.6562E-26	49.87943658	DOWN
LINC01571	ENSG00000260057	lncRNA	-3.085559898	1.470868387	-11.29732307	8.55337E-27	9.38777E-26	49.87005596	DOWN
ZNF503-AS1	ENSG00000226051	lncRNA	-2.472366594	6.14453842	-11.32400567	6.67875E-27	7.39058E-26	49.85724426	DOWN
LINC01504	ENSG00000225434	lncRNA	-2.101864604	6.159944535	-11.29034297	9.12469E-27	9.97993E-26	49.56653391	DOWN
AC087071.1	ENSG00000229196	lncRNA	-2.12107547	2.886394615	-11.25577002	1.25646E-26	1.36787E-25	49.46748342	DOWN
AC012085.2	ENSG00000258274	lncRNA	-2.142550583	2.428429584	-11.24221722	1.42409E-26	1.54858E-25	49.36789514	DOWN
AL137026.1	ENSG00000229116	lncRNA	-2.187620239	3.381427565	-11.23896896	1.46746E-26	1.59023E-25	49.28027154	DOWN
AC015922.3	ENSG00000276855	lncRNA	-1.729694532	8.014185034	-13.09362543	2.38076E-34	3.96107E-33	66.808639	DOWN
SGMS1-AS1	ENSG00000226200	lncRNA	-1.246352356	8.415206863	-13.09177431	2.42557E-34	4.02851E-33	66.78868901	DOWN
AL450468.2	ENSG00000261055	lncRNA	-2.012753046	0.694030465	-11.20770238	1.95826E-26	2.11236E-25	49.12730428	DOWN
LINC01146	ENSG00000258867	lncRNA	-2.136714859	3.875169479	-11.21031222	1.9117E-26	2.0645E-25	48.98780122	DOWN
TLR8-AS1	ENSG00000233338	lncRNA	-2.461479079	1.584731126	-11.18098239	2.50484E-26	2.68657E-25	48.8345142	DOWN
AC064805.1	ENSG00000261222	lncRNA	-2.12883433	3.499643788	-11.18950733	2.31573E-26	2.48941E-25	48.82180447	DOWN
AL078645.1	ENSG00000230470	lncRNA	-2.156209241	1.435806694	-11.16804127	2.82165E-26	3.01264E-25	48.7405825	DOWN
LINC01147	ENSG00000258826	lncRNA	-2.140015298	0.883011687	-11.15546532	3.1676E-26	3.37054E-25	48.6443382	DOWN
LINC00963	ENSG00000204054	lncRNA	-1.168571436	12.25667187	-13.04314866	3.95667E-34	6.50261E-33	66.02297437	DOWN
AL353770.4	ENSG00000277350	lncRNA	-2.86059372	1.171641773	-11.15831805	3.0856E-26	3.29073E-25	48.62754151	DOWN
AC020911.2	ENSG00000267275	lncRNA	-2.222936444	1.002046104	-11.13762479	3.73185E-26	3.95308E-25	48.47648751	DOWN
LINC00113	ENSG00000225298	lncRNA	-2.370654438	0.845534062	-11.11261778	4.69459E-26	4.93403E-25	48.24845997	DOWN
KRT7-AS	ENSG00000257671	lncRNA	-3.0607787	6.250090042	-11.12156441	4.32468E-26	4.55542E-25	47.96583145	DOWN
AL034550.2	ENSG00000277301	lncRNA	-2.094336258	1.877979486	-11.07032108	6.91617E-26	7.22859E-25	47.83630196	DOWN
COL4A2-AS1	ENSG00000232814	lncRNA	-2.016354198	2.418641603	-11.05808925	7.73487E-26	8.04854E-25	47.70452389	DOWN
AC011511.2	ENSG00000266978	lncRNA	-2.448453338	1.695367376	-11.04704673	8.55632E-26	8.87389E-25	47.61565472	DOWN
LNC-LBCS	ENSG00000228412	lncRNA	-2.406569663	4.660978226	-11.06600077	7.195E-26	7.50336E-25	47.60468757	DOWN
LINC02828	ENSG00000224164	lncRNA	-2.127175631	2.036992512	-11.02459345	1.05035E-25	1.08151E-24	47.40884432	DOWN
AC078942.1	ENSG00000225365	lncRNA	-2.37248996	1.263150894	-11.01206461	1.17753E-25	1.20924E-24	47.32071614	DOWN
AL589765.7	ENSG00000269621	lncRNA	-2.315771359	1.056382143	-10.98619184	1.49061E-25	1.52411E-24	47.10155821	DOWN
AC010624.3	ENSG00000269091	lncRNA	-2.004165708	2.430439971	-10.98931417	1.44882E-25	1.48461E-24	47.08102334	DOWN
AC063944.1	ENSG00000239828	lncRNA	-2.031765522	2.958107691	-10.97085416	1.71392E-25	1.74675E-24	46.87900007	DOWN
AC138649.1	ENSG00000274253	lncRNA	-2.396638239	4.117563489	-10.9745191	1.65771E-25	1.6913E-24	46.81484084	DOWN
AL645924.1	ENSG00000248399	lncRNA	-2.536560087	1.883607215	-10.95664668	1.95031E-25	1.97697E-24	46.78711114	DOWN
AC019117.2	ENSG00000236039	lncRNA	-2.623742583	6.107051851	-10.96206673	1.85653E-25	1.88597E-24	46.55399277	DOWN
AC106739.1	ENSG00000274092	lncRNA	-2.122808716	3.28458186	-10.91787812	2.77325E-25	2.78419E-24	46.37780968	DOWN
AC007193.2	ENSG00000269124	lncRNA	-2.334178862	1.178359403	-10.89165989	3.51712E-25	3.52348E-24	46.24810571	DOWN
LINC02615	ENSG00000251432	lncRNA	-1.550199852	6.885382437	-12.8245452	3.52845E-33	5.58444E-32	64.21064498	DOWN
AC104051.2	ENSG00000254139	lncRNA	-2.298291451	1.057837171	-10.86529446	4.46484E-25	4.43985E-24	46.01483068	DOWN
AC010255.2	ENSG00000249610	lncRNA	-2.38123845	2.249881508	-10.84365772	5.42901E-25	5.35341E-24	45.76068154	DOWN
AC092354.2	ENSG00000272370	lncRNA	-1.720296288	3.841095591	-12.77909769	5.54716E-33	8.70626E-32	63.94272557	DOWN
ARHGAP29-AS1	ENSG00000226835	lncRNA	-2.189834144	0.811990354	-10.83414638	5.91582E-25	5.80305E-24	45.74778569	DOWN
AC123912.4	ENSG00000268555	lncRNA	-2.816955116	3.301701422	-10.84235171	5.49342E-25	5.4056E-24	45.65951433	DOWN
AC004066.2	ENSG00000250522	lncRNA	-2.295462828	1.480201534	-10.74722954	1.29375E-24	1.2586E-23	44.94564532	DOWN
AL158211.1	ENSG00000261671	lncRNA	-1.987295668	3.242304599	-12.76260035	6.53586E-33	1.02239E-31	63.80105213	DOWN
SEPTIN9-DT	ENSG00000263718	lncRNA	-2.131318999	3.95620915	-10.71948318	1.65946E-24	1.60443E-23	44.55992884	DOWN
PRR29-AS1	ENSG00000264954	lncRNA	-2.090155971	2.184943142	-10.69779056	2.01544E-24	1.94063E-23	44.48484148	DOWN
LINC01331	ENSG00000248673	lncRNA	-2.158391061	0.758604951	-10.67651662	2.43801E-24	2.33558E-23	44.35067843	DOWN
LINC00570	ENSG00000224177	lncRNA	-2.16025397	1.193269989	-10.64326561	3.28119E-24	3.1211E-23	44.04268406	DOWN
AC010245.2	ENSG00000272040	lncRNA	-1.401425152	5.599646126	-12.74039058	8.14932E-33	1.26637E-31	63.46893843	DOWN
AC127496.5	ENSG00000262873	lncRNA	-1.792780195	3.77999555	-12.72925071	9.10223E-33	1.40748E-31	63.45132424	DOWN
LINC02829	ENSG00000229274	lncRNA	-2.356132967	2.176426445	-10.63613791	3.49662E-24	3.32267E-23	43.91995772	DOWN
AC245128.3	ENSG00000268734	lncRNA	-2.200717747	4.749777771	-10.65409882	2.97874E-24	2.8478E-23	43.91986714	DOWN
AP003555.2	ENSG00000255191	lncRNA	-2.375916067	2.190364676	-10.60925026	4.44347E-24	4.20122E-23	43.68407391	DOWN
CAVIN2-AS1	ENSG00000233766	lncRNA	-2.340242039	3.366206098	-10.60831424	4.48066E-24	4.23213E-23	43.60377097	DOWN
AC010624.1	ENSG00000204666	lncRNA	-2.12864685	3.301605557	-10.59772869	4.92341E-24	4.63637E-23	43.52649294	DOWN
AL713965.1	ENSG00000227687	lncRNA	-2.448810712	1.359413061	-10.57769482	5.88363E-24	5.5021E-23	43.44366819	DOWN
AC005332.3	ENSG00000274561	lncRNA	-1.156044055	7.102624161	-12.71225797	1.07737E-32	1.65507E-31	63.10839672	DOWN
AC004233.2	ENSG00000272079	lncRNA	-2.317390813	4.834882905	-10.58674929	5.42856E-24	5.10187E-23	43.31226127	DOWN
AC244090.1	ENSG00000197180	lncRNA	-1.265662759	8.308395508	-12.7190204	1.00747E-32	1.55022E-31	63.0887701	DOWN
LINC02154	ENSG00000235385	lncRNA	-2.801790051	6.453545891	-10.58307081	5.60906E-24	5.26625E-23	43.13884344	DOWN
KC877392.1	ENSG00000255260	lncRNA	-2.166779626	1.36237962	-10.53337827	8.7192E-24	8.08156E-23	43.0691372	DOWN
RHOXF1-AS1	ENSG00000258545	lncRNA	-2.974607333	7.004632119	-10.57320747	6.123E-24	5.72027E-23	42.99908195	DOWN
AC010255.1	ENSG00000247311	lncRNA	-2.265848247	2.25174142	-10.53042754	8.95023E-24	8.25561E-23	42.99319046	DOWN
AC108472.1	ENSG00000235902	lncRNA	-2.059380159	0.849487541	-10.46796188	1.55521E-23	1.42465E-22	42.52033129	DOWN
LINC02691	ENSG00000258913	lncRNA	-2.189769091	2.235388608	-10.42580911	2.2552E-23	2.04993E-22	42.08499339	DOWN
AC104035.1	ENSG00000258551	lncRNA	-2.18139077	1.785265395	-10.42057807	2.36148E-23	2.13828E-22	42.06518219	DOWN
AL121839.2	ENSG00000260711	lncRNA	-1.945273471	7.991731756	-12.65070547	1.98213E-32	2.9961E-31	62.40216112	DOWN
HLA-DQB1-AS1	ENSG00000223534	lncRNA	-2.05378054	6.224214367	-10.45283228	1.77732E-23	1.62496E-22	42.05393126	DOWN
AC120049.1	ENSG00000267414	lncRNA	-1.780499851	6.324656676	-12.63120743	2.40357E-32	3.61572E-31	62.32940172	DOWN
AC096751.2	ENSG00000251584	lncRNA	-2.366932991	1.632346831	-10.40271029	2.76342E-23	2.48787E-22	41.90508179	DOWN
AL590491.2	ENSG00000276422	lncRNA	-2.687673128	1.08768278	-10.39233089	3.02736E-23	2.7177E-22	41.82447146	DOWN
AC008115.4	ENSG00000275963	lncRNA	-1.773669944	3.281371154	-12.60730459	3.04369E-32	4.55683E-31	62.28327824	DOWN
NRAD1	ENSG00000233725	lncRNA	-2.51305322	2.960207537	-10.39037529	3.07982E-23	2.76216E-22	41.71289237	DOWN
AC021546.1	ENSG00000254041	lncRNA	-2.05405698	0.975480087	-10.31406583	6.01117E-23	5.32022E-22	41.17963407	DOWN
AC005165.1	ENSG00000223561	lncRNA	-2.400060795	4.671366935	-10.33692107	4.92176E-23	4.3766E-22	41.13270426	DOWN
LINC02688	ENSG00000254872	lncRNA	-2.214308983	4.184002055	-10.32508923	5.45873E-23	4.84494E-22	41.07653947	DOWN
KRTAP5-AS1	ENSG00000233930	lncRNA	-2.111666053	4.159265668	-10.3137001	6.03042E-23	5.33225E-22	40.98553906	DOWN
LINC01811	ENSG00000226320	lncRNA	-2.41234458	1.157900345	-10.28927204	7.46482E-23	6.5636E-22	40.94526075	DOWN
LINC00639	ENSG00000259070	lncRNA	-2.070939455	4.990198047	-10.31434245	5.99665E-23	5.31237E-22	40.93391975	DOWN
AC012409.1	ENSG00000259359	lncRNA	-2.048153286	0.987643351	-10.28504812	7.74513E-23	6.80372E-22	40.93143401	DOWN
LINC01942	ENSG00000253428	lncRNA	-2.321716494	1.653647632	-10.25457547	1.01017E-22	8.84089E-22	40.62503872	DOWN
LINC01354	ENSG00000231768	lncRNA	-2.120472477	4.640724492	-10.24046586	1.14218E-22	9.96844E-22	40.31828537	DOWN
LINC00189	ENSG00000215533	lncRNA	-2.006628271	3.601889019	-10.22050543	1.35866E-22	1.17922E-21	40.22779988	DOWN
BOK-AS1	ENSG00000234235	lncRNA	-2.344682304	2.014161111	-10.18995288	1.77132E-22	1.52473E-21	40.04769025	DOWN
AP000439.1	ENSG00000255606	lncRNA	-2.219674228	1.125692471	-10.17955444	1.93842E-22	1.66704E-21	40.00836342	DOWN
KIF26B-AS1	ENSG00000232192	lncRNA	-2.253239406	2.231145236	-10.17310106	2.04989E-22	1.7613E-21	39.89828229	DOWN
EPB41L4A-DT	ENSG00000278921	lncRNA	-1.623634817	5.915133647	-12.5083805	8.06603E-32	1.17947E-30	61.16080913	DOWN
PCAT14	ENSG00000280623	lncRNA	-2.64885648	1.355696566	-10.16433984	2.21148E-22	1.89495E-21	39.85017125	DOWN
LINC01649	ENSG00000228127	lncRNA	-2.130870623	1.959632772	-10.15738132	2.34877E-22	2.00893E-21	39.78863696	DOWN
AC005100.1	ENSG00000260951	lncRNA	-2.76365254	1.515850503	-10.13819877	2.7726E-22	2.36499E-21	39.6076395	DOWN
PICSAR	ENSG00000275874	lncRNA	-2.792965926	3.325721161	-10.10968584	3.54657E-22	3.01154E-21	39.25329891	DOWN
LINC01124	ENSG00000222033	lncRNA	-2.683366474	4.375997774	-10.1131613	3.44181E-22	2.92522E-21	39.21512459	DOWN
LINC01099	ENSG00000251504	lncRNA	-2.00174925	1.805741863	-10.05775595	5.54653E-22	4.67189E-21	38.9509717	DOWN
SH3BP5-AS1	ENSG00000224660	lncRNA	-1.536999611	8.994751618	-12.51372863	7.65286E-32	1.12079E-30	61.01137591	DOWN
AC025280.2	ENSG00000279622	lncRNA	-2.079129968	2.033908803	-10.02832279	7.14167E-22	5.97805E-21	38.68523987	DOWN
AC005592.1	ENSG00000261757	lncRNA	-2.03498077	1.225235397	-10.01963057	7.69445E-22	6.42934E-21	38.65440999	DOWN
FGF13-AS1	ENSG00000226031	lncRNA	-2.182889116	1.857619088	-10.00458412	8.75347E-22	7.26909E-21	38.48922363	DOWN
AC096637.3	ENSG00000231057	lncRNA	-2.31047927	3.470171257	-10.01221846	8.19922E-22	6.82448E-21	38.44178544	DOWN
AL133320.2	ENSG00000275678	lncRNA	-2.876848064	2.05634183	-9.981363071	1.06782E-21	8.79757E-21	38.23863889	DOWN
AC006058.1	ENSG00000261786	lncRNA	-2.174372685	6.115121199	-10.0036535	8.82352E-22	7.3208E-21	38.18551003	DOWN
AC068870.2	ENSG00000277782	lncRNA	-1.343710584	7.115893259	-12.45172704	1.4068E-31	2.01642E-30	60.54430145	DOWN
AC090001.1	ENSG00000258343	lncRNA	-2.40629724	2.230579326	-9.963746777	1.24133E-21	1.02093E-20	38.10804901	DOWN
AC109309.1	ENSG00000224513	lncRNA	-2.324041443	1.190556563	-9.935810185	1.57554E-21	1.28457E-20	37.93196801	DOWN
AC084030.1	ENSG00000232328	lncRNA	-2.23247935	2.282292256	-9.916343557	1.85977E-21	1.51108E-20	37.71683932	DOWN
AL353747.3	ENSG00000231720	lncRNA	-2.652077674	1.190946	-9.894171733	2.24586E-21	1.81695E-20	37.5644544	DOWN
AL445985.1	ENSG00000228741	lncRNA	-2.000208334	3.692728616	-9.88401644	2.4483E-21	1.97394E-20	37.36104044	DOWN
LINC01914	ENSG00000234362	lncRNA	-2.05715083	4.368949918	-9.879977935	2.53375E-21	2.0376E-20	37.27497145	DOWN
LINC01093	ENSG00000249173	lncRNA	-2.292492051	1.344371913	-9.830017075	3.87014E-21	3.06519E-20	37.03486971	DOWN
AC015908.2	ENSG00000263508	lncRNA	-2.04357916	1.462630551	-9.821833782	4.14761E-21	3.27943E-20	36.97743629	DOWN
AC068134.2	ENSG00000237087	lncRNA	-2.186610107	0.958666341	-9.811082232	4.54234E-21	3.58552E-20	36.90335413	DOWN
LINC00920	ENSG00000246898	lncRNA	-1.966906085	6.211430824	-12.35025974	3.79644E-31	5.35196E-30	59.58538795	DOWN
WDR86-AS1	ENSG00000243836	lncRNA	-2.285452454	6.658106797	-9.832097537	3.80258E-21	3.01422E-20	36.69210507	DOWN
ARHGAP15-AS1	ENSG00000231758	lncRNA	-2.450466124	1.293729316	-9.788457246	5.49881E-21	4.31159E-20	36.68506021	DOWN
AC124067.4	ENSG00000254290	lncRNA	-2.307016135	1.869858694	-9.743997019	7.99768E-21	6.2038E-20	36.29536695	DOWN
AC104809.1	ENSG00000223991	lncRNA	-2.470868061	1.932369804	-9.682256681	1.34291E-20	1.02898E-19	35.77372616	DOWN
AC079061.1	ENSG00000248050	lncRNA	-2.164170494	1.742621654	-9.675719277	1.41847E-20	1.0816E-19	35.74583698	DOWN
LINC00852	ENSG00000231177	lncRNA	-1.339901236	5.642435516	-12.31984659	5.10766E-31	7.11521E-30	59.35962065	DOWN
MALINC1	ENSG00000245146	lncRNA	-1.062616929	7.339274114	-12.3218157	5.01055E-31	6.99027E-30	59.28215847	DOWN
AL160191.1	ENSG00000258422	lncRNA	-2.026598424	0.847601621	-9.623921767	2.18677E-20	1.64874E-19	35.36081807	DOWN
LINC01081	ENSG00000268754	lncRNA	-2.565437083	1.774812332	-9.622146653	2.21939E-20	1.672E-19	35.27354562	DOWN
AF186192.3	ENSG00000263612	lncRNA	-2.116717686	1.959904634	-9.548783065	4.0855E-20	3.02462E-19	34.69042703	DOWN
CELF2-AS1	ENSG00000181800	lncRNA	-2.051557465	4.013081032	-9.558669601	3.7637E-20	2.79296E-19	34.63132508	DOWN
AC104667.1	ENSG00000227107	lncRNA	-2.077181036	2.705731331	-9.546193926	4.17419E-20	3.08785E-19	34.62531312	DOWN
AC113189.4	ENSG00000272884	lncRNA	1.979684132	2.127556654	12.26919728	8.36377E-31	1.15149E-29	58.9676508	UP
AC026369.1	ENSG00000249695	lncRNA	-2.152263182	3.670633837	-9.537238978	4.49591E-20	3.31802E-19	34.47456015	DOWN
AC137932.1	ENSG00000260279	lncRNA	-1.649078649	5.013018391	-12.25631066	9.48018E-31	1.30328E-29	58.76963685	DOWN
AL365226.1	ENSG00000237643	lncRNA	-2.43606887	3.378653073	-9.476362289	7.43809E-20	5.40884E-19	33.98363106	DOWN
AC093726.2	ENSG00000273183	lncRNA	-1.343537237	4.795901879	-12.25013801	1.00663E-30	1.37983E-29	58.738542	DOWN
BX005040.1	ENSG00000275676	lncRNA	-2.373412583	0.959645996	-9.410522985	1.27886E-19	9.16514E-19	33.59895937	DOWN
LINC02532	ENSG00000235142	lncRNA	-2.25115265	2.67613873	-9.335609304	2.36164E-19	1.66964E-18	32.90426373	DOWN
AC011472.4	ENSG00000273733	lncRNA	-1.436282602	3.778077729	-12.23081559	1.21444E-30	1.65505E-29	58.61244402	DOWN
OR7E11P	ENSG00000254447	lncRNA	-2.050814104	1.239297874	-9.221466742	5.97304E-19	4.07595E-18	32.08183151	DOWN
AC114810.1	ENSG00000271868	lncRNA	-1.625345135	4.529917758	-12.22483406	1.28704E-30	1.75077E-29	58.49856677	DOWN
AC129492.2	ENSG00000263427	lncRNA	-2.021933335	1.263807966	-9.11055803	1.46005E-18	9.77206E-18	31.20193922	DOWN
AC097468.1	ENSG00000224090	lncRNA	-2.211290637	1.831700254	-9.094699018	1.65805E-18	1.10463E-17	31.03806856	DOWN
AC104257.1	ENSG00000253507	lncRNA	-2.404565418	1.930110091	-9.093187847	1.67825E-18	1.11611E-17	31.00456317	DOWN
LINC02302	ENSG00000258998	lncRNA	-2.5793999	2.866088653	-9.079268866	1.87615E-18	1.24508E-17	30.82189397	DOWN
LINC00469	ENSG00000177338	lncRNA	-2.03505413	1.602537467	-8.744697844	2.6345E-17	1.62682E-16	28.33078726	DOWN
GPC5-AS1	ENSG00000235984	lncRNA	-2.268282225	1.059274032	-8.678078787	4.41983E-17	2.68873E-16	27.83846979	DOWN
AC006237.1	ENSG00000271392	lncRNA	-2.006678776	1.965186346	-8.546309759	1.21934E-16	7.20809E-16	26.80600348	DOWN
AL445489.1	ENSG00000237336	lncRNA	-2.047466714	1.190505067	-8.530566346	1.37545E-16	8.08527E-16	26.72532547	DOWN
AC092718.4	ENSG00000261061	lncRNA	1.465063233	8.902370211	12.18414164	1.90967E-30	2.57641E-29	57.98777847	UP
AC092490.1	ENSG00000249790	lncRNA	-2.174050756	4.154661108	-8.397048349	3.7956E-16	2.16757E-15	25.51336462	DOWN
ADGRD1-AS1	ENSG00000256151	lncRNA	-2.893628052	5.026836215	-8.287497775	8.65141E-16	4.82073E-15	24.58964751	DOWN
AL445649.1	ENSG00000276740	lncRNA	-2.003757977	1.377447607	-8.128182892	2.82547E-15	1.51783E-14	23.74319957	DOWN
AQP4-AS1	ENSG00000260372	lncRNA	-2.131342781	4.244347709	-8.134607963	2.69469E-15	1.45254E-14	23.57434589	DOWN
AC093799.1	ENSG00000272950	lncRNA	-1.637840025	4.246886474	-12.14242653	2.85952E-30	3.80878E-29	57.72422911	DOWN
AC092894.1	ENSG00000243081	lncRNA	-2.289782656	1.229706024	-7.970934197	8.93254E-15	4.64226E-14	22.60241005	DOWN
NINJ2-AS1	ENSG00000177406	lncRNA	-1.381814063	10.11370446	-12.1772353	2.04178E-30	2.74678E-29	57.67318621	DOWN
PTPRD-AS1	ENSG00000225706	lncRNA	-2.004373669	5.218905665	-7.904029648	1.45008E-14	7.40932E-14	21.85086025	DOWN
AC108868.1	ENSG00000231505	lncRNA	-2.04207473	1.383433032	-6.666705522	6.2983E-11	2.39738E-10	13.92417858	DOWN
AC007998.3	ENSG00000267583	lncRNA	-1.850604291	4.994061269	-12.12727063	3.31063E-30	4.39721E-29	57.52163379	DOWN
AC109322.1	ENSG00000255224	lncRNA	1.593227301	7.266694728	12.12184204	3.48888E-30	4.62744E-29	57.50071179	UP
AC133785.1	ENSG00000233221	lncRNA	5.826715829	5.673692228	22.07056467	4.55032E-78	4.65765E-76	167.1990611	UP
AC007128.2	ENSG00000272328	lncRNA	4.966438732	4.665387645	21.74953593	2.0113E-76	1.87529E-74	163.4282197	UP
LINC01572	ENSG00000261008	lncRNA	3.229213072	6.523588484	21.23786667	8.35515E-74	7.08833E-72	157.3839449	UP
AC090948.1	ENSG00000271964	lncRNA	-1.538614703	4.058251561	-12.08435532	5.00962E-30	6.57958E-29	57.18488665	DOWN
WWC2-AS2	ENSG00000251359	lncRNA	-1.963443823	4.928649114	-12.0907037	4.71212E-30	6.20616E-29	57.16846944	DOWN
LINC01633	ENSG00000260976	lncRNA	4.276002106	3.969630778	21.00024833	1.36738E-72	1.10057E-70	154.6422936	UP
AC079160.1	ENSG00000250546	lncRNA	6.323157413	6.106613989	20.79225253	1.57481E-71	1.23583E-69	152.2096496	UP
C22orf34	ENSG00000188511	lncRNA	-1.997186912	7.205870036	-12.08891332	4.79419E-30	6.30544E-29	56.99841067	DOWN
AC108449.2	ENSG00000259366	lncRNA	-1.359667461	6.195120012	-12.05669866	6.53949E-30	8.54124E-29	56.79062458	DOWN
AC005479.2	ENSG00000270000	lncRNA	-1.844130724	4.267404004	-12.04502285	7.31745E-30	9.5441E-29	56.78117286	DOWN
CFLAR-AS1	ENSG00000226312	lncRNA	-1.671593907	5.785497997	-12.03857436	7.7859E-30	1.0127E-28	56.62948881	DOWN
AC106900.1	ENSG00000270460	lncRNA	4.507613382	4.785606772	20.18103132	2.03305E-68	1.45039E-66	145.0804415	UP
AC116049.2	ENSG00000249413	lncRNA	4.656558727	4.312542035	19.71228152	4.83558E-66	3.16227E-64	139.6298669	UP
AC020891.2	ENSG00000259306	lncRNA	4.417727727	4.226302744	19.56250625	2.76521E-65	1.75946E-63	137.896234	UP
LINC01963	ENSG00000260804	lncRNA	-1.578398273	8.635113049	-12.04189069	7.54137E-30	9.82256E-29	56.47123198	DOWN
AC007128.1	ENSG00000229970	lncRNA	5.740196059	6.116624042	18.78898203	2.16237E-61	1.24926E-59	128.9854803	UP
LINC02163	ENSG00000251026	lncRNA	5.022113548	4.705253661	18.67409172	8.13516E-61	4.56005E-59	127.6510912	UP
MIR4713HG	ENSG00000259240	lncRNA	4.457230676	4.713022322	18.32801074	4.35337E-59	2.27754E-57	123.7053648	UP
MBNL1-AS1	ENSG00000229619	lncRNA	-1.656728595	8.786013312	-12.01849065	9.4447E-30	1.22339E-28	56.23235434	DOWN
AC009262.1	ENSG00000236212	lncRNA	3.051065869	2.871705431	17.80882634	1.64738E-56	7.7181E-55	117.7875739	UP
POU6F2-AS2	ENSG00000233854	lncRNA	5.361271341	5.174583685	17.72582817	4.23749E-56	1.94656E-54	116.8454494	UP
AC022893.1	ENSG00000253636	lncRNA	-1.450294783	6.07322861	-11.98534234	1.29854E-29	1.66826E-28	56.11165139	DOWN
Z69706.1	ENSG00000268836	lncRNA	-1.497169442	5.033477156	-11.97681516	1.40925E-29	1.80803E-28	56.09654051	DOWN
AC015922.2	ENSG00000265519	lncRNA	-1.788464026	7.163758162	-11.98738147	1.27337E-29	1.64041E-28	56.04115599	DOWN
AL133215.2	ENSG00000273162	lncRNA	3.029485142	5.751709785	17.72113486	4.46988E-56	2.04334E-54	116.815349	UP
AL662844.4	ENSG00000272501	lncRNA	-1.179361958	7.383270953	-11.97551554	1.42693E-29	1.82822E-28	55.94580877	DOWN
AC068831.7	ENSG00000278514	lncRNA	3.931301213	4.367749051	17.65501722	9.47896E-56	4.25064E-54	116.0658789	UP
LINC02428	ENSG00000248740	lncRNA	5.34330632	5.273079417	17.41538986	1.43576E-54	6.09032E-53	113.3435628	UP
LINC00511	ENSG00000227036	lncRNA	3.957440965	11.50876557	17.40031071	1.70295E-54	7.19132E-53	113.0664519	UP
STRA6LP	ENSG00000255036	lncRNA	-1.919156959	3.790239612	-11.91736381	2.49066E-29	3.15673E-28	55.59051681	DOWN
AC010595.1	ENSG00000250874	lncRNA	4.886842764	4.539197563	17.29881932	5.3652E-54	2.21597E-52	112.0225456	UP
AL355803.1	ENSG00000237371	lncRNA	-1.990762353	3.292722074	-11.91084473	2.65089E-29	3.3553E-28	55.55722941	DOWN
AL117329.1	ENSG00000224271	lncRNA	5.8010274	5.471612544	17.24517341	9.8327E-54	4.00842E-52	111.4204982	UP
AC099850.4	ENSG00000265415	lncRNA	2.935804372	8.057698954	17.15942451	2.58637E-53	1.04085E-51	110.4627025	UP
AP003486.1	ENSG00000255455	lncRNA	-1.177544563	8.882429247	-11.93859205	2.03275E-29	2.57984E-28	55.4913229	DOWN
AC025166.1	ENSG00000274798	lncRNA	2.667489043	2.753311245	16.9087046	4.336E-52	1.67345E-50	107.6704005	UP
AC097358.2	ENSG00000272202	lncRNA	2.673163103	3.013218224	16.8565906	7.77824E-52	2.96549E-50	107.0983546	UP
AC022031.2	ENSG00000267284	lncRNA	6.148942437	6.225509955	16.82839069	1.06687E-51	4.05108E-50	106.7751857	UP
TMPO-AS1	ENSG00000257167	lncRNA	2.238748586	8.593798252	16.72896904	3.24588E-51	1.21779E-49	105.6095415	UP
AC024581.1	ENSG00000249894	lncRNA	3.612283947	3.730187521	16.66777542	6.4312E-51	2.36573E-49	104.9877945	UP
AC104211.1	ENSG00000248858	lncRNA	-1.777687452	4.657484016	-11.83807284	5.3096E-29	6.65786E-28	54.79007161	DOWN
FOXD3-AS1	ENSG00000230798	lncRNA	5.615641271	5.823785713	16.62406472	1.04759E-50	3.82371E-49	104.5089133	UP
LINC02156	ENSG00000257906	lncRNA	2.683396284	2.785798579	16.5761636	1.78729E-50	6.39958E-49	103.9732644	UP
AL133243.2	ENSG00000276334	lncRNA	1.548023245	7.791391427	11.82950047	5.76139E-29	7.19563E-28	54.68089298	UP
NPSR1-AS1	ENSG00000197085	lncRNA	4.28091451	4.162682721	16.55764768	2.19692E-50	7.83651E-49	103.756234	UP
AF127577.3	ENSG00000235277	lncRNA	4.865731642	4.546120794	16.55412567	2.28485E-50	8.1194E-49	103.7075829	UP
AC016027.1	ENSG00000225335	lncRNA	1.365924828	6.287819734	11.80460918	7.30165E-29	9.05924E-28	54.53589491	UP
AF111167.2	ENSG00000259319	lncRNA	-1.616330578	7.166390981	-11.80994806	6.94004E-29	8.62195E-28	54.36621833	DOWN
AL512363.1	ENSG00000224984	lncRNA	5.711321508	5.983184724	16.40050352	1.26199E-49	4.33727E-48	102.0403983	UP
NEXN-AS1	ENSG00000235927	lncRNA	-1.615036328	3.684305774	-11.77880894	9.3312E-29	1.15317E-27	54.30398305	DOWN
TFAP2A-AS1	ENSG00000229950	lncRNA	3.198535281	6.256766189	16.2969228	3.98245E-49	1.34902E-47	100.924108	UP
HOXC13-AS	ENSG00000249641	lncRNA	5.749020799	5.499630788	16.20186276	1.14083E-48	3.76953E-47	99.82003533	UP
AF131215.6	ENSG00000269918	lncRNA	-1.903895289	6.876666675	-11.78714639	8.62047E-29	1.06674E-27	54.15518112	DOWN
DDX11-AS1	ENSG00000245614	lncRNA	2.716987948	6.583326709	15.9868444	1.22339E-47	3.86598E-46	97.50836723	UP
FP325330.3	ENSG00000279712	lncRNA	4.02169024	3.724006787	15.99041547	1.17623E-47	3.72948E-46	97.50053272	UP
DEPDC1-AS1	ENSG00000234264	lncRNA	2.675920933	2.9975202	15.9614889	1.6171E-47	5.09305E-46	97.21122454	UP
LINC01096	ENSG00000246095	lncRNA	4.242358563	4.221216534	15.92709467	2.36044E-47	7.3848E-46	96.81883035	UP
AC099487.1	ENSG00000247402	lncRNA	3.341684992	3.163285707	15.88792291	3.63E-47	1.12078E-45	96.38541655	UP
AC016596.1	ENSG00000227908	lncRNA	-1.532154699	4.108069857	-11.74633339	1.27004E-28	1.55325E-27	53.9740379	DOWN
LINC002481	ENSG00000246526	lncRNA	-1.674824141	5.389129316	-11.75161478	1.20798E-28	1.48119E-27	53.93228098	DOWN
PCAT6	ENSG00000228288	lncRNA	2.821675036	8.831569549	15.88283133	3.83874E-47	1.17751E-45	96.28702305	UP
AC087477.2	ENSG00000259275	lncRNA	-1.704243254	5.363897839	-11.72498398	1.55494E-28	1.89429E-27	53.68183285	DOWN
AP000251.1	ENSG00000237594	lncRNA	4.23267956	5.272618297	15.83316101	6.62102E-47	1.9984E-45	95.84805148	UP
GHET1	ENSG00000281189	lncRNA	1.892366824	6.153621604	11.68772949	2.21239E-28	2.6779E-27	53.47479853	UP
LINC01873	ENSG00000232164	lncRNA	3.330248531	3.458724512	15.82277037	7.42016E-47	2.23245E-45	95.68739608	UP
AL109946.1	ENSG00000236064	lncRNA	3.975108693	4.280479428	15.80310071	9.20581E-47	2.76086E-45	95.48448901	UP
AL031058.1	ENSG00000261189	lncRNA	2.990909596	7.910678741	15.75231811	1.60562E-46	4.73984E-45	94.91053382	UP
AL049555.1	ENSG00000261116	lncRNA	6.381171634	10.3954216	15.61821469	6.95301E-46	1.99623E-44	93.47385895	UP
AC073529.1	ENSG00000234129	lncRNA	1.950709583	5.517875918	11.65338919	3.06037E-28	3.68535E-27	53.19572879	UP
HEIH	ENSG00000278970	lncRNA	-0.961723789	11.00126738	-11.71042956	1.78475E-28	2.16865E-27	53.18789223	NOT
AP005230.1	ENSG00000263745	lncRNA	5.354281532	6.190149237	15.40939033	6.74816E-45	1.8801E-43	91.25175471	UP
AL138789.1	ENSG00000233589	lncRNA	3.252035338	3.329364615	15.38952161	8.3719E-45	2.32561E-43	90.98917246	UP
GRHL3-AS1	ENSG00000232298	lncRNA	3.220190808	3.762323382	15.38272287	9.01269E-45	2.49625E-43	90.94399819	UP
AC073195.2	ENSG00000271855	lncRNA	1.831020768	5.736508976	11.63818	3.53268E-28	4.2271E-27	53.03478465	UP
AC036176.3	ENSG00000269989	lncRNA	3.399369639	3.221123394	15.33864019	1.45346E-44	4.00211E-43	90.42419888	UP
TMEM72-AS1	ENSG00000224812	lncRNA	-1.905027861	2.706572853	-11.63338918	3.69597E-28	4.41687E-27	52.98498531	DOWN
AC012640.4	ENSG00000259802	lncRNA	1.898852867	7.748113329	11.63826535	3.52984E-28	4.2271E-27	52.90448858	UP
AC084864.1	ENSG00000242078	lncRNA	3.033002111	3.450696405	15.29906888	2.23104E-44	6.08978E-43	90.03241238	UP
AL513123.1	ENSG00000236347	lncRNA	4.208668512	3.934431574	15.25446194	3.61464E-44	9.80953E-43	89.51125425	UP
AC023906.2	ENSG00000259178	lncRNA	3.942060029	3.762017198	15.17922088	8.14661E-44	2.17945E-42	88.70775549	UP
AC022031.1	ENSG00000267172	lncRNA	2.776104847	2.552954854	15.08617131	2.22041E-43	5.80822E-42	87.71303285	UP
AL354993.2	ENSG00000259723	lncRNA	3.49514022	4.693431337	15.06848684	2.68577E-43	6.94833E-42	87.60307841	UP
AC106799.1	ENSG00000231291	lncRNA	3.555814926	3.340651473	15.02499976	4.28652E-43	1.09989E-41	87.05821234	UP
LINC01967	ENSG00000235493	lncRNA	3.923425128	3.689685024	14.91866589	1.34132E-42	3.36833E-41	85.92216747	UP
TMED2-DT	ENSG00000247373	lncRNA	1.050602899	7.91798663	11.62097605	4.15482E-28	4.94014E-27	52.68556843	UP
VPS9D1-AS1	ENSG00000261373	lncRNA	3.441901556	9.508114806	14.92105407	1.30744E-42	3.29202E-41	85.8972625	UP
AC010275.1	ENSG00000248268	lncRNA	5.447323942	5.65525445	14.88841027	1.85451E-42	4.62008E-41	85.63321805	UP
AC110792.3	ENSG00000272650	lncRNA	-1.722493813	3.149308395	-11.5968768	5.21351E-28	6.13695E-27	52.62643421	DOWN
MELTF-AS1	ENSG00000228109	lncRNA	2.65560951	8.611575387	14.82396652	3.69407E-42	9.13046E-41	84.87494243	UP
KCNMB2-AS1	ENSG00000237978	lncRNA	6.910815265	8.775351511	14.79924476	4.81023E-42	1.17963E-40	84.74401035	UP
G2E3-AS1	ENSG00000257636	lncRNA	5.96145671	5.668491201	14.80567257	4.49119E-42	1.10716E-40	84.71545444	UP
GAPLINC	ENSG00000266835	lncRNA	-1.889177063	5.864296676	-11.60586556	4.79044E-28	5.66018E-27	52.52310759	DOWN
DOCK8-AS1	ENSG00000183784	lncRNA	-1.834607982	4.979514114	-11.58996287	5.56403E-28	6.51697E-27	52.43438351	DOWN
AGAP1-IT1	ENSG00000235529	lncRNA	-1.966917007	3.841873958	-11.57846047	6.19983E-28	7.24365E-27	52.39814843	DOWN
AC005264.1	ENSG00000267551	lncRNA	-1.704960595	4.095821796	-11.57427238	6.44885E-28	7.52526E-27	52.35583515	DOWN
AL161756.1	ENSG00000214770	lncRNA	1.898418221	4.964934662	11.55432984	7.77804E-28	9.03154E-27	52.29903051	UP
AC009097.2	ENSG00000260593	lncRNA	2.576258746	3.049058842	14.67319344	1.84298E-41	4.42738E-40	83.36732243	UP
PSMD6-AS2	ENSG00000239653	lncRNA	-1.457977778	5.074481799	-11.56655324	6.93418E-28	8.07159E-27	52.23041254	DOWN
AL137003.1	ENSG00000272341	lncRNA	-1.221806361	8.14789121	-11.56919477	6.76414E-28	7.88341E-27	52.05852234	DOWN
AC106799.2	ENSG00000248973	lncRNA	4.816982775	4.547347652	14.66267155	2.06118E-41	4.93897E-40	83.20123453	UP
AC008406.3	ENSG00000277619	lncRNA	3.52730886	3.519713094	14.60542088	3.78678E-41	8.93737E-40	82.61569193	UP
AC002076.1	ENSG00000234695	lncRNA	2.871335573	3.555499685	14.52269712	9.10239E-41	2.11647E-39	81.78861783	UP
LINC00491	ENSG00000250682	lncRNA	5.908801388	6.110527165	14.47810232	1.4591E-40	3.35951E-39	81.29621815	UP
AC137834.2	ENSG00000276727	lncRNA	1.916590236	2.484930338	11.5067062	1.21587E-27	1.39802E-26	51.79230462	UP
ADAMTSL4-AS2	ENSG00000237781	lncRNA	-1.833046214	4.953668695	-11.51812943	1.09243E-27	1.26226E-26	51.76958948	DOWN
AC026401.3	ENSG00000280206	lncRNA	2.025541619	10.18464837	14.45227263	1.91715E-40	4.38199E-39	80.82777663	UP
AC114489.2	ENSG00000224409	lncRNA	3.881690315	3.869510942	14.40489383	3.16155E-40	7.15681E-39	80.50114395	UP
DSG1-AS1	ENSG00000266729	lncRNA	5.004004552	4.948741769	14.36996976	4.5691E-40	1.02202E-38	80.13471964	UP
AC007639.1	ENSG00000263680	lncRNA	2.533953109	3.069606226	14.35954984	5.09934E-40	1.13793E-38	80.07020184	UP
AC013731.1	ENSG00000270557	lncRNA	2.571761953	4.888328077	14.2975503	9.79285E-40	2.15466E-38	79.47352595	UP
AL591895.1	ENSG00000242861	lncRNA	-1.156574733	7.943287946	-11.51915462	1.08198E-27	1.25172E-26	51.61021892	DOWN
LINC01980	ENSG00000225548	lncRNA	7.202809872	7.106176092	14.26954592	1.31442E-39	2.85863E-38	79.08745238	UP
AC012213.4	ENSG00000271830	lncRNA	3.753243231	3.578016469	14.25042304	1.60676E-39	3.47836E-38	78.87928768	UP
BBOX1-AS1	ENSG00000254560	lncRNA	6.444228164	8.257615883	14.22325103	2.13693E-39	4.61548E-38	78.69752608	UP
AL445531.1	ENSG00000260677	lncRNA	3.098932504	3.152582216	14.18889437	3.06351E-39	6.54173E-38	78.2534226	UP
TYMSOS	ENSG00000176912	lncRNA	3.005274521	6.583555326	14.17161134	3.6715E-39	7.78706E-38	78.12919189	UP
AP000915.1	ENSG00000264514	lncRNA	-1.967436922	0.666340336	-11.44802222	2.10522E-27	2.37993E-26	51.33548113	DOWN
AC106772.1	ENSG00000249650	lncRNA	1.944506654	2.141960296	11.45906015	1.89894E-27	2.15709E-26	51.30651959	UP
SLC2A1-AS1	ENSG00000227533	lncRNA	3.092402834	7.204224666	14.05796894	1.20428E-38	2.48156E-37	76.92534884	UP
AL121832.3	ENSG00000275437	lncRNA	1.941709094	6.076647836	11.45061455	2.05485E-27	2.32579E-26	51.27512709	UP
SNHG4	ENSG00000281398	lncRNA	2.438211697	8.334347677	14.06116872	1.16474E-38	2.40534E-37	76.86902804	UP
AC012640.1	ENSG00000248968	lncRNA	2.107780511	2.470990346	13.94972176	3.71802E-38	7.57849E-37	75.7919009	UP
LINC02773	ENSG00000237980	lncRNA	-1.841379004	2.861257974	-11.43572113	2.36145E-27	2.66002E-26	51.13962067	DOWN
LINC01981	ENSG00000229243	lncRNA	2.619683646	2.440799404	13.94417035	3.93887E-38	7.97686E-37	75.70140421	UP
AC090181.2	ENSG00000269951	lncRNA	-1.620832756	5.70216901	-11.4421481	2.22393E-27	2.51112E-26	51.02381515	DOWN
VIM-AS1	ENSG00000229124	lncRNA	-1.867140856	7.442814053	-11.45096652	2.04811E-27	2.32094E-26	50.97282657	DOWN
AC074117.1	ENSG00000234072	lncRNA	1.141221256	9.347247309	11.42547056	2.59848E-27	2.91656E-26	50.77304834	UP
AC020891.3	ENSG00000259701	lncRNA	2.064976083	1.951661733	13.9386037	4.17346E-38	8.43379E-37	75.64366804	UP
AP003390.1	ENSG00000254854	lncRNA	4.043512102	6.335527884	13.91798896	5.17006E-38	1.03809E-36	75.53682864	UP
AC069277.1	ENSG00000189229	lncRNA	4.510446973	5.066289249	13.90718593	5.7837E-38	1.15148E-36	75.37755445	UP
AC004847.1	ENSG00000260997	lncRNA	-1.926375401	7.022008394	-11.38928507	3.6407E-27	4.07663E-26	50.42757356	DOWN
LINC00898	ENSG00000205634	lncRNA	4.794250225	4.636283413	13.78239122	2.1066E-37	4.08925E-36	74.03553262	UP
TRIM52-AS1	ENSG00000248275	lncRNA	-1.012885524	9.224412038	-11.39670834	3.39752E-27	3.80886E-26	50.39113348	DOWN
AL353708.3	ENSG00000272906	lncRNA	1.689986433	5.01201789	11.33264048	6.16443E-27	6.85365E-26	50.23832532	UP
LINC01311	ENSG00000260924	lncRNA	1.745429094	6.131377566	11.3282779	6.41916E-27	7.12844E-26	50.13015156	UP
LINC01698	ENSG00000231648	lncRNA	3.185161237	2.938219238	13.71531401	4.21032E-37	8.07506E-36	73.3431707	UP
AL391152.1	ENSG00000258592	lncRNA	3.458357104	4.587929023	13.69474107	5.20486E-37	9.90184E-36	73.23798747	UP
AC012213.1	ENSG00000253477	lncRNA	4.125417913	4.14669945	13.66816003	6.84381E-37	1.29414E-35	72.8763447	UP
LINC01305	ENSG00000231453	lncRNA	4.533773083	4.635764257	13.60323622	1.33416E-36	2.48788E-35	72.22335873	UP
LINC00921	ENSG00000281005	lncRNA	-1.038838124	6.795440012	-11.33550838	6.00247E-27	6.68147E-26	49.99545302	DOWN
AC005537.2	ENSG00000232006	lncRNA	4.970387015	6.698145869	13.56968135	1.88269E-36	3.46274E-35	71.97508362	UP
AC022211.4	ENSG00000265800	lncRNA	1.692950273	5.31040273	11.29853155	8.45813E-27	9.29408E-26	49.90835071	UP
AC013391.3	ENSG00000261478	lncRNA	2.771957288	2.613164201	13.52183217	3.07432E-36	5.58896E-35	71.37398741	UP
PCCA-DT	ENSG00000274605	lncRNA	2.039925099	9.480899151	13.53133313	2.78927E-36	5.08057E-35	71.33501379	UP
LINC02466	ENSG00000246876	lncRNA	3.786029473	3.632657236	13.49706279	3.96139E-36	7.16015E-35	71.11995186	UP
BX255925.1	ENSG00000260996	lncRNA	-1.559234613	4.13402949	-11.29926002	8.40123E-27	9.24234E-26	49.81489716	DOWN
AC145098.1	ENSG00000248996	lncRNA	-1.694284783	4.930212194	-11.3011449	8.25577E-27	9.09293E-26	49.77181888	DOWN
AC010207.1	ENSG00000260633	lncRNA	-1.838370409	4.314444838	-11.29163886	9.01583E-27	9.87233E-26	49.7172328	DOWN
C21orf62-AS1	ENSG00000205930	lncRNA	-1.351773286	5.670465528	-11.28847472	9.28394E-27	1.01423E-25	49.62171658	DOWN
HOTTIP	ENSG00000243766	lncRNA	3.016241445	2.885692241	13.42345073	8.40342E-36	1.49594E-34	70.37673511	UP
AC000403.1	ENSG00000278727	lncRNA	-1.599687665	5.905934114	-11.2785741	1.01751E-26	1.1103E-25	49.5034356	DOWN
AC105001.1	ENSG00000248896	lncRNA	-1.503406658	4.364925977	-11.26375864	1.167E-26	1.27194E-25	49.47602104	DOWN
PVT1	ENSG00000249859	lncRNA	2.13500905	10.39133666	13.43879819	7.18513E-36	1.28881E-34	70.3424714	UP
AC114803.1	ENSG00000230432	lncRNA	2.579210189	2.366560797	13.39629995	1.1084E-35	1.96568E-34	70.09686	UP
Z99289.1	ENSG00000237234	lncRNA	-1.802177492	3.276283084	-11.24017234	1.45124E-26	1.57628E-25	49.31913205	DOWN
LMF1-AS1	ENSG00000260439	lncRNA	-1.927065592	3.284814934	-11.23904332	1.46646E-26	1.59023E-25	49.301053	DOWN
AC064805.2	ENSG00000264659	lncRNA	-1.801018262	0.606215787	-11.2246866	1.67429E-26	1.81228E-25	49.28580961	DOWN
OGFRP1	ENSG00000182057	lncRNA	2.342208372	6.861883459	13.38591468	1.23213E-35	2.16877E-34	70.02739539	UP
AC114812.2	ENSG00000224814	lncRNA	3.543254751	3.530038795	13.38547592	1.23765E-35	2.17442E-34	69.99767558	UP
LINC01208	ENSG00000223715	lncRNA	2.604185794	2.500330057	13.37865431	1.32671E-35	2.32655E-34	69.92382159	UP
LINC01748	ENSG00000226476	lncRNA	5.760263621	7.032130748	13.36694454	1.49472E-35	2.61632E-34	69.91626576	UP
AL157838.1	ENSG00000197670	lncRNA	1.748194412	7.040523649	11.20558	1.99695E-26	2.15163E-25	48.9422068	UP
AP001972.3	ENSG00000255136	lncRNA	-1.943069244	0.789007654	-11.17941954	2.54114E-26	2.7224E-25	48.8700075	DOWN
AC004221.1	ENSG00000267778	lncRNA	2.426277441	2.777661331	13.32418537	2.30922E-35	4.02702E-34	69.4045216	UP
AL683887.1	ENSG00000271252	lncRNA	3.149435637	2.963207536	13.30787213	2.72555E-35	4.73552E-34	69.20298321	UP
AC009121.3	ENSG00000262703	lncRNA	2.921047288	4.271970783	13.24913812	4.9462E-35	8.54648E-34	68.73175765	UP
CASC9	ENSG00000249395	lncRNA	7.742079833	8.997986345	13.12018944	1.82154E-34	3.05221E-33	67.43857269	UP
AL023803.2	ENSG00000274825	lncRNA	2.680649593	4.948314918	13.08765749	2.52827E-34	4.1843E-33	67.11904777	UP
RNF213-AS1	ENSG00000263069	lncRNA	-1.171527418	6.49718027	-11.19907899	2.12027E-26	2.28189E-25	48.7561052	DOWN
AC020907.1	ENSG00000179066	lncRNA	5.205526001	5.97090748	13.08887272	2.49751E-34	4.14068E-33	67.09006534	UP
ARNTL2-AS1	ENSG00000245311	lncRNA	2.380806839	2.650725198	13.03829487	4.15451E-34	6.81586E-33	66.52679749	UP
AC013652.1	ENSG00000259345	lncRNA	3.457458219	7.549605527	13.0283266	4.59226E-34	7.50787E-33	66.4509659	UP
HOXA10-AS	ENSG00000253187	lncRNA	3.89147323	4.068449472	13.01408883	5.2983E-34	8.64716E-33	66.28597476	UP
AC091868.2	ENSG00000249293	lncRNA	2.549499201	2.907649764	12.97984897	7.47064E-34	1.21715E-32	65.95139672	UP
DAAM2-AS1	ENSG00000235033	lncRNA	-1.436411721	6.163649197	-11.157732	3.10227E-26	3.30476E-25	48.38791869	DOWN
AC004477.1	ENSG00000263412	lncRNA	1.686374086	5.790651678	11.13546186	3.80672E-26	4.02785E-25	48.3851543	UP
AL138820.1	ENSG00000277151	lncRNA	-1.323424834	4.429206289	-11.13779613	3.72598E-26	3.95131E-25	48.33023101	DOWN
SUCLG2-AS1	ENSG00000241316	lncRNA	-1.339192717	5.564502952	-11.14423403	3.51203E-26	3.73282E-25	48.31027292	DOWN
AP003680.1	ENSG00000268635	lncRNA	2.58075235	3.780342843	12.96206932	8.92817E-34	1.44461E-32	65.85438131	UP
LINC02820	ENSG00000258815	lncRNA	5.162746125	5.437012327	12.93871165	1.12815E-33	1.81914E-32	65.5422478	UP
AC010168.1	ENSG00000214772	lncRNA	4.248129299	6.136580554	12.9133444	1.45413E-33	2.33677E-32	65.38499208	UP
AP001453.4	ENSG00000257086	lncRNA	1.298355481	7.188369488	11.12549553	4.17145E-26	4.40387E-25	48.17582009	UP
AC083801.2	ENSG00000260377	lncRNA	4.150569555	4.042623616	12.90964205	1.50897E-33	2.41667E-32	65.22222942	UP
AC113346.1	ENSG00000251144	lncRNA	3.144215082	3.504657898	12.89386536	1.76674E-33	2.82468E-32	65.09914418	UP
LINC01414	ENSG00000253554	lncRNA	4.152322412	3.938823767	12.86787176	2.29045E-33	3.64961E-32	64.79919347	UP
AC011498.3	ENSG00000267255	lncRNA	1.925807444	2.412895018	11.08388566	6.10866E-26	6.3988E-25	47.90017306	UP
TNFRSF14-AS1	ENSG00000238164	lncRNA	-1.681705833	8.011480472	-11.1180808	4.46514E-26	4.69812E-25	47.88356697	DOWN
AC105339.2	ENSG00000252690	lncRNA	2.224112267	6.017947358	12.84390148	2.90929E-33	4.62003E-32	64.64520289	UP
AC009264.1	ENSG00000234352	lncRNA	5.881465227	6.057580881	12.81174395	4.00836E-33	6.33334E-32	64.27967701	UP
AC008429.1	ENSG00000204758	lncRNA	-1.105195107	5.473611444	-11.08478124	6.05877E-26	6.35361E-25	47.78830059	DOWN
AC093895.2	ENSG00000249001	lncRNA	5.049893266	6.918331654	12.75387362	7.12792E-33	1.11316E-31	63.80849801	UP
SCAT2	ENSG00000257596	lncRNA	2.377890886	5.60812303	12.75051023	7.3701E-33	1.14718E-31	63.74948363	UP
AC019211.1	ENSG00000239498	lncRNA	2.080986039	2.11224346	12.75222664	7.2455E-33	1.12965E-31	63.67129878	UP
AL049539.1	ENSG00000275576	lncRNA	2.528406606	3.478711091	12.73396729	8.68593E-33	1.34532E-31	63.58128999	UP
AL023803.3	ENSG00000277581	lncRNA	2.197268411	2.502538446	12.70731704	1.13147E-32	1.73253E-31	63.25195838	UP
AC011287.1	ENSG00000229618	lncRNA	4.927197224	5.011832583	12.70235093	1.18857E-32	1.81701E-31	63.18721424	UP
PICART1	ENSG00000246640	lncRNA	-1.89689387	5.88645329	-11.06745417	7.09997E-26	7.41247E-25	47.56091715	DOWN
AC020634.2	ENSG00000273123	lncRNA	-1.879774772	2.502265968	-11.03077989	9.92681E-26	1.02389E-24	47.45601516	DOWN
HOXC-AS2	ENSG00000250133	lncRNA	4.559632152	5.207116074	12.68234866	1.44912E-32	2.20103E-31	63.0499975	UP
LINC02416	ENSG00000257924	lncRNA	2.496175947	3.532550338	12.62463457	2.56487E-32	3.85221E-31	62.51037378	UP
LINC02443	ENSG00000256115	lncRNA	2.187620528	2.186519618	12.61943344	2.70011E-32	4.04887E-31	62.36392549	UP
AC021739.2	ENSG00000259407	lncRNA	-1.351149126	4.554404944	-11.02454114	1.05085E-25	1.08151E-24	47.29305215	DOWN
AL138921.2	ENSG00000236308	lncRNA	-1.215742705	4.379499775	-11.02208606	1.07466E-25	1.10481E-24	47.29010387	DOWN
SNHG17	ENSG00000196756	lncRNA	1.228373281	11.54279379	11.05758932	7.77031E-26	8.07649E-25	47.24898206	UP
AC105137.2	ENSG00000276744	lncRNA	2.111839216	4.310158806	12.59793904	3.33849E-32	4.98234E-31	62.28340307	UP
LINC01968	ENSG00000237222	lncRNA	2.534990801	2.981951251	12.59511332	3.4329E-32	5.11513E-31	62.16675315	UP
AC125807.2	ENSG00000250899	lncRNA	-1.525031665	8.663747583	-11.03442385	9.60199E-26	9.92557E-25	47.08531702	DOWN
AL359513.1	ENSG00000278238	lncRNA	2.449628202	6.190968931	12.52155135	7.08618E-32	1.04104E-30	61.47857361	UP
Z83844.2	ENSG00000233360	lncRNA	1.89814802	4.498070072	10.98003589	1.57653E-25	1.61022E-24	47.06269685	UP
AL023755.1	ENSG00000228697	lncRNA	2.09673353	2.507223531	12.52091105	7.13095E-32	1.04598E-30	61.43881796	UP
AL731567.1	ENSG00000231964	lncRNA	-1.947820142	4.593818945	-10.98898185	1.45321E-25	1.48749E-24	46.937361	DOWN
BARX1-DT	ENSG00000235601	lncRNA	3.448134427	3.196523295	12.50728992	8.15297E-32	1.19033E-30	61.25342233	UP
AC010280.1	ENSG00000248359	lncRNA	4.287447462	4.179729096	12.50452871	8.37728E-32	1.22119E-30	61.23259845	UP
LINC01807	ENSG00000232023	lncRNA	4.762091119	4.638656522	12.49930327	8.81874E-32	1.28356E-30	61.18120875	UP
HOXA11-AS	ENSG00000240990	lncRNA	4.571285899	5.245376404	12.48790171	9.86398E-32	1.43294E-30	61.15178089	UP
AL136162.1	ENSG00000271888	lncRNA	2.374979008	5.816923995	12.48371548	1.0278E-31	1.48904E-30	61.12643663	UP
AC023034.1	ENSG00000259594	lncRNA	2.636164692	3.381491966	12.47505055	1.11906E-31	1.61381E-30	61.03309156	UP
FAM83C-AS1	ENSG00000235214	lncRNA	2.261089876	3.160725325	12.46561271	1.22767E-31	1.76503E-30	60.94891232	UP
AC092794.1	ENSG00000274987	lncRNA	-1.338782633	4.310417936	-10.94101001	2.24806E-25	2.26903E-24	46.55684789	DOWN
LINC01977	ENSG00000262772	lncRNA	3.331565878	4.765919648	12.45721597	1.33308E-31	1.91365E-30	60.90620815	UP
RAPGEF4-AS1	ENSG00000228016	lncRNA	1.871241704	2.011967665	10.93686004	2.3344E-25	2.34862E-24	46.53236828	UP
AL157394.1	ENSG00000261438	lncRNA	-1.661882979	5.921452641	-10.94939366	2.08321E-25	2.10489E-24	46.50417355	DOWN
PPP3CB-AS1	ENSG00000221817	lncRNA	-0.834964892	8.897868573	-10.96271221	1.84567E-25	1.87696E-24	46.4599622	NOT
CARD8-AS1	ENSG00000268001	lncRNA	-1.493575936	8.168497456	-10.95802001	1.92611E-25	1.95455E-24	46.43262551	DOWN
MAGEA10-MAGEA5	ENSG00000266560	lncRNA	2.896452562	2.856479796	12.43413564	1.67156E-31	2.38501E-30	60.55420413	UP
MIR2052HG	ENSG00000254349	lncRNA	4.120298052	4.994919253	12.40892692	2.13961E-31	3.0436E-30	60.39878211	UP
AC138474.1	ENSG00000267417	lncRNA	-1.866126918	0.692999616	-10.8863878	3.68909E-25	3.69183E-24	46.22605963	DOWN
SEMA3F-AS1	ENSG00000235016	lncRNA	-1.068061736	6.887147003	-10.92114016	2.69239E-25	2.70589E-24	46.21515692	DOWN
AC011625.1	ENSG00000223436	lncRNA	-1.823850546	0.650122093	-10.88356184	3.78468E-25	3.77947E-24	46.20116672	DOWN
AC017083.1	ENSG00000273064	lncRNA	2.383918762	5.000317575	12.40321063	2.26271E-31	3.21386E-30	60.37798338	UP
AL590617.2	ENSG00000225177	lncRNA	1.757617115	8.361438849	10.89605286	3.37992E-25	3.38964E-24	46.0480096	UP
AC010491.1	ENSG00000261360	lncRNA	2.292423663	5.492090114	12.39855083	2.36825E-31	3.35871E-30	60.31197827	UP
PPP1R14B-AS1	ENSG00000256940	lncRNA	3.254725905	6.935209843	12.37226519	3.06225E-31	4.32991E-30	60.02590678	UP
AP001094.1	ENSG00000263970	lncRNA	-1.914998396	0.80603987	-10.85046028	5.10546E-25	5.05023E-24	45.9022279	DOWN
AC106799.3	ENSG00000260763	lncRNA	4.138676444	4.194394933	12.37090597	3.10319E-31	4.38122E-30	59.94673145	UP
AL023754.1	ENSG00000224260	lncRNA	3.801740019	3.780234671	12.33544853	4.38679E-31	6.14738E-30	59.59450479	UP
AC073321.1	ENSG00000225794	lncRNA	1.964668631	1.964677714	10.85953547	4.70346E-25	4.66728E-24	45.82551204	UP
HELLPAR	ENSG00000281344	lncRNA	1.968234575	7.191225158	10.85986915	4.6893E-25	4.65813E-24	45.815864	UP
IRX4-AS1	ENSG00000249116	lncRNA	3.826354526	3.519794047	12.33623438	4.35328E-31	6.10952E-30	59.58488689	UP
AC067817.2	ENSG00000253829	lncRNA	-1.822634788	3.522921919	-10.85027545	5.114E-25	5.05336E-24	45.77169185	DOWN
AC112236.1	ENSG00000261268	lncRNA	2.985033963	3.04754495	12.32967911	4.64072E-31	6.48393E-30	59.54568992	UP
AL358115.1	ENSG00000236364	lncRNA	2.313879978	5.439363278	12.30727592	5.77332E-31	8.01878E-30	59.43187221	UP
AC005993.1	ENSG00000266869	lncRNA	4.031182604	4.552636797	12.28820038	6.95187E-31	9.6415E-30	59.19157568	UP
AC027228.2	ENSG00000261762	lncRNA	2.95358617	6.315261477	12.27813826	7.66707E-31	1.05711E-29	59.13481058	UP
AC108136.1	ENSG00000255325	lncRNA	2.905724119	3.182786245	12.28449127	7.20744E-31	9.98124E-30	59.12697326	UP
LINC02580	ENSG00000230587	lncRNA	-1.955990107	3.700622434	-10.84277193	5.47262E-25	5.39076E-24	45.6844656	DOWN
AC040174.1	ENSG00000261502	lncRNA	3.994357858	4.191112422	12.28066108	7.48115E-31	1.03451E-29	59.08459152	UP
AC104088.1	ENSG00000232555	lncRNA	3.548254124	4.242112031	12.24927708	1.01509E-30	1.3894E-29	58.83219566	UP
AC114980.1	ENSG00000251023	lncRNA	-1.199273029	5.224566832	-10.83715859	5.75714E-25	5.65328E-24	45.5694241	DOWN
MIR205HG	ENSG00000230937	lncRNA	6.107184016	12.1308231	12.22472543	1.2884E-30	1.75077E-29	58.42928461	UP
AL139023.1	ENSG00000257869	lncRNA	3.70700616	3.461237843	12.20094923	1.62262E-30	2.20176E-29	58.28355588	UP
AC079684.2	ENSG00000274943	lncRNA	1.736589758	5.045906598	10.77448063	1.01272E-24	9.88269E-24	45.189837	UP
AL359643.3	ENSG00000272142	lncRNA	1.450739386	7.565060967	10.7921844	8.63575E-25	8.44474E-24	45.15468042	UP
AC016910.2	ENSG00000232377	lncRNA	-1.96955277	1.137912541	-10.76486742	1.10415E-24	1.07638E-23	45.13018671	DOWN
AC020658.4	ENSG00000273786	lncRNA	2.119783342	2.307055378	12.16941415	2.20241E-30	2.95443E-29	58.01075021	UP
LINC02657	ENSG00000242147	lncRNA	4.259754256	4.771279121	12.16424337	2.31545E-30	3.10165E-29	57.99815173	UP
LINC02166	ENSG00000260259	lncRNA	-1.449894447	4.951426268	-10.72929351	1.51971E-24	1.47537E-23	44.61226494	DOWN
AC010894.2	ENSG00000226853	lncRNA	1.519550509	6.401123256	10.72017549	1.64919E-24	1.59614E-23	44.59968687	UP
AC083973.1	ENSG00000253408	lncRNA	3.854807675	5.339202147	12.14984813	2.66148E-30	3.55506E-29	57.93818993	UP
AC092910.3	ENSG00000242622	lncRNA	1.349470349	7.098717818	10.72159838	1.62829E-24	1.57915E-23	44.55265956	UP
AC234582.1	ENSG00000231064	lncRNA	-1.2536158	6.962754267	-10.73416328	1.45474E-24	1.41376E-23	44.52569443	DOWN
AC090709.1	ENSG00000257191	lncRNA	2.252446284	2.573446237	12.1595297	2.42352E-30	3.2418E-29	57.92871074	UP
KDM4A-AS1	ENSG00000236200	lncRNA	2.22734925	7.579692902	12.14647355	2.74978E-30	3.6678E-29	57.75265735	UP
KTN1-AS1	ENSG00000186615	lncRNA	1.516872706	8.350167083	10.72127587	1.633E-24	1.5821E-23	44.47318236	UP
LUARIS	ENSG00000231638	lncRNA	3.37836585	4.114514891	12.13157574	3.17573E-30	4.224E-29	57.70869272	UP
AC027243.3	ENSG00000270036	lncRNA	1.832757044	1.853490998	10.7051007	1.88773E-24	1.82139E-23	44.44742208	UP
LINC01798	ENSG00000232046	lncRNA	-1.782214632	3.071192227	-10.69784212	2.01451E-24	1.94063E-23	44.44628844	DOWN
AC003958.2	ENSG00000234859	lncRNA	3.430992858	3.450580417	12.11701164	3.65551E-30	4.82804E-29	57.49683934	UP
AP003721.1	ENSG00000256196	lncRNA	2.737719067	3.801003605	12.06933094	5.79026E-30	7.58371E-29	57.14644579	UP
AC027575.3	ENSG00000278107	lncRNA	-1.333518472	5.137256931	-10.6949205	2.06789E-24	1.98708E-23	44.30099602	DOWN
LINC02716	ENSG00000205106	lncRNA	-1.923015756	3.637386514	-10.6854652	2.25049E-24	2.15813E-23	44.2900483	DOWN
AP000679.1	ENSG00000176984	lncRNA	2.374415272	3.098879178	12.06292397	6.15893E-30	8.05536E-29	57.04304904	UP
AC004584.1	ENSG00000262298	lncRNA	1.805750615	3.099729781	10.6435939	3.27159E-24	3.11827E-23	44.05550606	UP
DLX6-AS1	ENSG00000231764	lncRNA	6.392748268	7.818490041	12.00674965	1.05727E-29	1.36575E-28	56.57243308	UP
AC087521.2	ENSG00000246250	lncRNA	-1.472662898	4.062737499	-10.65092664	3.06431E-24	2.92367E-23	43.9787564	DOWN
LINC02519	ENSG00000226194	lncRNA	-1.939001523	4.922241502	-10.65525278	2.9482E-24	2.82147E-23	43.93123117	DOWN
AC011352.3	ENSG00000251320	lncRNA	2.644389488	2.636512162	11.99715809	1.1593E-29	1.49549E-28	56.34874703	UP
DLX2-DT	ENSG00000236651	lncRNA	2.401525806	2.254339711	11.9860937	1.28921E-29	1.65854E-28	56.23350357	UP
AC009630.2	ENSG00000253174	lncRNA	1.743088849	1.884578006	10.64340596	3.27708E-24	3.12035E-23	43.91079887	UP
C2-AS1	ENSG00000281756	lncRNA	-1.863114091	2.964664137	-10.62486229	3.86646E-24	3.66671E-23	43.80562207	DOWN
AL121748.1	ENSG00000238258	lncRNA	-1.88537441	2.148948919	-10.61830162	4.09926E-24	3.88358E-23	43.79252824	DOWN
AC023301.1	ENSG00000265579	lncRNA	3.751733312	4.463157979	11.96657881	1.55462E-29	1.98911E-28	56.13046843	UP
AC034206.1	ENSG00000250167	lncRNA	3.188438057	3.524717097	11.95442446	1.74671E-29	2.22733E-28	55.9756117	UP
C5orf66-AS1	ENSG00000249082	lncRNA	4.824309558	4.764104482	11.95435325	1.7479E-29	2.22733E-28	55.93893586	UP
AL359504.2	ENSG00000271576	lncRNA	1.871537288	5.720044037	10.59513263	5.03847E-24	4.73998E-23	43.5651529	UP
AC108673.3	ENSG00000273437	lncRNA	-1.082056622	5.840413774	-10.61250642	4.31646E-24	4.08523E-23	43.53582569	DOWN
AC011005.4	ENSG00000243230	lncRNA	3.009823072	4.156441129	11.94055076	1.99498E-29	2.53532E-28	55.93387738	UP
AC025244.1	ENSG00000251185	lncRNA	3.330496901	3.363379508	11.94827453	1.85272E-29	2.35771E-28	55.88550474	UP
AP003119.2	ENSG00000255100	lncRNA	2.727674559	5.50893399	11.9013375	2.90311E-29	3.65979E-28	55.56158352	UP
AC246793.1	ENSG00000220891	lncRNA	3.021600391	3.283839461	11.90719024	2.74515E-29	3.46995E-28	55.52197878	UP
LINC02043	ENSG00000232233	lncRNA	3.365721868	4.139323732	11.88815944	3.29266E-29	4.13979E-28	55.40405532	UP
AC006206.2	ENSG00000256417	lncRNA	5.211155363	7.305377179	11.8331081	5.56678E-29	6.9618E-28	54.9263665	UP
AC008080.1	ENSG00000173862	lncRNA	-1.91580093	1.748935227	-10.56957787	6.32367E-24	5.90188E-23	43.38562763	DOWN
AL157400.2	ENSG00000232936	lncRNA	2.175178007	2.36901438	11.82570501	5.97344E-29	7.45059E-28	54.73575281	UP
AC069544.1	ENSG00000272853	lncRNA	1.404192583	6.334823693	10.57790657	5.87257E-24	5.49721E-23	43.34087472	UP
AC007848.1	ENSG00000255983	lncRNA	3.86910705	4.835845625	11.79445545	8.04187E-29	9.96451E-28	54.54037236	UP
AC060234.3	ENSG00000241577	lncRNA	-1.663337525	0.556968098	-10.55160961	7.41745E-24	6.90219E-23	43.25906497	DOWN
AC093083.1	ENSG00000235337	lncRNA	1.898568728	1.904752764	10.56865583	6.37568E-24	5.94453E-23	43.24451127	UP
LINC01385	ENSG00000251604	lncRNA	2.589521324	2.444905017	11.76141042	1.10075E-28	1.35501E-27	54.10682394	UP
AC040174.2	ENSG00000269986	lncRNA	2.623534981	2.668114679	11.7474653	1.25648E-28	1.53866E-27	53.9901022	UP
AC007114.2	ENSG00000263089	lncRNA	-1.673555623	3.24639968	-10.54803401	7.65655E-24	7.11765E-23	43.11966672	DOWN
GACAT2	ENSG00000265962	lncRNA	2.543686012	2.770261279	11.72363785	1.57489E-28	1.91612E-27	53.78304153	UP
LINC02473	ENSG00000261121	lncRNA	2.410917987	2.40256512	11.70284078	1.91768E-28	2.32716E-27	53.56552508	UP
AC087667.1	ENSG00000244791	lncRNA	2.545018294	2.892302022	11.66793443	2.66759E-28	3.2206E-27	53.26878627	UP
AL356299.3	ENSG00000272945	lncRNA	2.398212671	4.610930852	11.6513052	3.12117E-28	3.75377E-27	53.22833207	UP
AC090282.1	ENSG00000261848	lncRNA	2.504695191	2.466734084	11.65713806	2.95394E-28	3.56175E-27	53.1350831	UP
AL583808.1	ENSG00000225087	lncRNA	4.61630264	5.190898356	11.64822033	3.21338E-28	3.85975E-27	53.12201939	UP
AC105118.1	ENSG00000253931	lncRNA	3.553472174	4.073301106	11.64763839	3.23108E-28	3.87606E-27	53.11764943	UP
AL023653.1	ENSG00000240143	lncRNA	-1.687439621	3.230880844	-10.5314102	8.87263E-24	8.21569E-23	42.97466573	DOWN
AC096759.2	ENSG00000250735	lncRNA	3.168026072	3.123065835	11.6265034	3.94389E-28	4.70122E-27	52.84756069	UP
LINC02709	ENSG00000245522	lncRNA	2.307866451	6.356899529	11.61522732	4.3861E-28	5.202E-27	52.80692373	UP
AL031595.3	ENSG00000280434	lncRNA	-1.408907001	5.562044509	-10.51610229	1.01612E-23	9.35368E-23	42.68942324	DOWN
LINC00645	ENSG00000258548	lncRNA	1.967398458	2.032871407	10.50293796	1.14169E-23	1.04993E-22	42.67075133	UP
CALML3-AS1	ENSG00000205488	lncRNA	5.570085379	7.9528513	11.60396017	4.87717E-28	5.75268E-27	52.76798865	UP
MIR2117HG	ENSG00000267151	lncRNA	3.803039119	4.323030337	11.60387802	4.88095E-28	5.75268E-27	52.69558233	UP
LINC01703	ENSG00000225518	lncRNA	2.540718761	6.412408779	11.59177301	5.47005E-28	6.42288E-27	52.59702513	UP
AC093484.2	ENSG00000264739	lncRNA	-1.933275378	0.890132076	-10.44080992	1.97605E-23	1.80315E-22	42.2853813	DOWN
GNA14-AS1	ENSG00000231373	lncRNA	-1.850444193	0.681684416	-10.43961358	1.997E-23	1.82049E-22	42.28014726	DOWN
AL353693.1	ENSG00000229312	lncRNA	2.615802144	2.766179328	11.59160384	5.47877E-28	6.4251E-27	52.54001191	UP
LINC00271	ENSG00000231028	lncRNA	-1.440608672	4.741753924	-10.45694413	1.71402E-23	1.5686E-22	42.22660866	DOWN
AC105219.4	ENSG00000254973	lncRNA	2.251529143	5.97019093	11.55549879	7.69311E-28	8.94395E-27	52.27220649	UP
LINC00626	ENSG00000225826	lncRNA	4.711053493	4.933159208	11.52723594	1.00302E-27	1.16323E-26	51.94322516	UP
AC004080.2	ENSG00000253508	lncRNA	2.056398594	1.920473241	11.51148138	1.16266E-27	1.33848E-26	51.76524668	UP
AC004923.4	ENSG00000255306	lncRNA	-1.414046484	4.811488823	-10.42787457	2.21456E-23	2.01493E-22	41.97038751	DOWN
AC100782.1	ENSG00000254238	lncRNA	1.914784236	2.054081543	10.42140552	2.34435E-23	2.1248E-22	41.96583893	UP
AC008663.2	ENSG00000253955	lncRNA	-1.553381154	3.99727537	-10.42161871	2.33995E-23	2.12286E-22	41.9658284	DOWN
AC139768.1	ENSG00000278126	lncRNA	-1.001182136	6.45911648	-10.43150987	2.14478E-23	1.95333E-22	41.90845479	DOWN
AC100791.2	ENSG00000262768	lncRNA	2.269964423	2.347692675	11.50124252	1.27972E-27	1.46965E-26	51.6889956	UP
LINC01524	ENSG00000234948	lncRNA	2.892039119	3.207691283	11.49417542	1.36727E-27	1.56638E-26	51.64819649	UP
AC006059.1	ENSG00000230084	lncRNA	-1.307816659	3.853621538	-10.40892378	2.61648E-23	2.36236E-22	41.88014526	DOWN
LINC00928	ENSG00000259218	lncRNA	2.005069523	1.888640035	11.49365012	1.37402E-27	1.57219E-26	51.6000197	UP
AP002840.2	ENSG00000270179	lncRNA	-1.117354096	5.677855538	-10.41702518	2.43649E-23	2.20196E-22	41.8305682	DOWN
AC073130.1	ENSG00000237870	lncRNA	-1.937656009	2.402898753	-10.39597013	2.93208E-23	2.63468E-22	41.82948468	DOWN
LINC01775	ENSG00000267201	lncRNA	2.094915657	2.864279457	11.4733291	1.66179E-27	1.89456E-26	51.50657516	UP
AC106028.3	ENSG00000260361	lncRNA	-1.217965727	6.089964551	-10.41727925	2.43105E-23	2.19915E-22	41.79860022	DOWN
AP000766.1	ENSG00000261098	lncRNA	-0.997540635	7.384562629	-10.42201202	2.33186E-23	2.11757E-22	41.75924983	NOT
LINC02003	ENSG00000264026	lncRNA	2.048368655	2.224932242	11.47409277	1.64996E-27	1.88335E-26	51.44489055	UP
AC008957.1	ENSG00000250155	lncRNA	-1.853742341	4.673872494	-10.3985833	2.86551E-23	2.57732E-22	41.69956665	DOWN
LINC02678	ENSG00000231483	lncRNA	3.216479765	3.721346619	11.4515337	2.03729E-27	2.31146E-26	51.27687724	UP
AC010605.1	ENSG00000267992	lncRNA	1.815006311	2.221914279	10.38512582	3.22515E-23	2.88426E-22	41.67712118	UP
LEF1-AS1	ENSG00000232021	lncRNA	1.923270628	5.312502564	10.37162576	3.63092E-23	3.24099E-22	41.64251073	UP
AL157700.1	ENSG00000260118	lncRNA	-1.620693221	4.789652372	-10.3864251	3.18856E-23	2.85425E-22	41.59828108	DOWN
AC087286.2	ENSG00000259367	lncRNA	-1.922258557	3.26262217	-10.37086556	3.65522E-23	3.25959E-22	41.55736766	DOWN
AC068196.1	ENSG00000238171	lncRNA	1.615952337	2.052007997	10.36424874	3.87367E-23	3.45112E-22	41.50399349	UP
LINC-PINT	ENSG00000231721	lncRNA	-1.191278149	9.065093037	-10.37629956	3.48501E-23	3.11369E-22	41.22862296	DOWN
MIR924HG	ENSG00000267374	lncRNA	4.348718888	6.693237645	11.43406381	2.39826E-27	2.69826E-26	51.19791259	UP
AP003469.2	ENSG00000253395	lncRNA	2.656315543	5.054842445	11.43109088	2.46573E-27	2.77086E-26	51.17760322	UP
AC007785.1	ENSG00000267922	lncRNA	3.36116782	3.715099807	11.43867915	2.29714E-27	2.59067E-26	51.13599787	UP
U47924.1	ENSG00000271969	lncRNA	2.032714307	2.792194431	11.36086712	4.74255E-27	5.28528E-26	50.46861663	UP
AC027243.2	ENSG00000259514	lncRNA	1.845507583	2.153009914	10.31652954	5.88307E-23	5.21666E-22	41.07340569	UP
AC016065.1	ENSG00000246089	lncRNA	1.065822045	8.752393637	10.33285023	5.10031E-23	4.5311E-22	41.00713521	UP
AC055720.2	ENSG00000256185	lncRNA	-1.56733928	4.121116145	-10.31064318	6.19373E-23	5.46639E-22	40.99324522	DOWN
LINC02562	ENSG00000260265	lncRNA	3.432620553	8.625331625	11.36664369	4.49454E-27	5.01482E-26	50.41171982	UP
AC067863.1	ENSG00000259555	lncRNA	2.04944196	2.075182509	11.32709519	6.49E-27	7.19863E-26	50.07244613	UP
AL445072.1	ENSG00000237208	lncRNA	2.283066435	2.14186511	11.32657147	6.52162E-27	7.22519E-26	50.05862861	UP
LSAMP-AS1	ENSG00000240922	lncRNA	3.442858352	3.956120538	11.31328028	7.37737E-27	8.14451E-26	50.00579441	UP
AC138356.1	ENSG00000183154	lncRNA	-1.498380648	3.956662471	-10.29815611	6.90769E-23	6.0908E-22	40.90073571	DOWN
PITPNA-AS1	ENSG00000236618	lncRNA	1.164625335	8.344255688	10.31269332	6.08373E-23	5.37434E-22	40.86693792	UP
AC018616.1	ENSG00000253859	lncRNA	2.149440516	2.063542138	11.31182263	7.47776E-27	8.24568E-26	49.92530885	UP
RRN3P2	ENSG00000103472	lncRNA	-1.326549468	6.353937238	-10.29526465	7.08433E-23	6.24071E-22	40.71418295	DOWN
ST7-AS1	ENSG00000227199	lncRNA	-1.158184839	6.876006962	-10.29301471	7.22487E-23	6.35856E-22	40.66616437	DOWN
AC009123.1	ENSG00000250685	lncRNA	3.963673889	5.170023394	11.21239609	1.87531E-26	2.02753E-25	49.15712108	UP
Z93403.1	ENSG00000231772	lncRNA	3.294767	4.193077045	11.17680681	2.60299E-26	2.78234E-25	48.79833982	UP
AC107308.1	ENSG00000277945	lncRNA	2.285217449	2.158250959	11.18893577	2.32795E-26	2.4997E-25	48.79811462	UP
AC080038.2	ENSG00000274565	lncRNA	-1.437874779	5.807587751	-10.26862764	8.93765E-23	7.82938E-22	40.51714275	DOWN
AC025279.1	ENSG00000198106	lncRNA	-1.665204099	3.82592819	-10.2417856	1.12914E-22	9.86377E-22	40.4157364	DOWN
AP001363.2	ENSG00000257058	lncRNA	-1.641934461	2.90128874	-10.22735102	1.28018E-22	1.11419E-21	40.35743213	DOWN
AL161725.1	ENSG00000227155	lncRNA	-1.431017912	4.828505733	-10.23856423	1.16124E-22	1.01254E-21	40.32710989	DOWN
MAFA-AS1	ENSG00000254338	lncRNA	3.2047288	3.616936907	11.17892708	2.55269E-26	2.73166E-25	48.76863094	UP
LINC01416	ENSG00000260930	lncRNA	1.799694963	1.841610066	10.22851075	1.26734E-22	1.10403E-21	40.28517104	UP
AL133342.1	ENSG00000278231	lncRNA	-1.684543908	3.532583329	-10.21896011	1.37703E-22	1.19406E-21	40.23871221	DOWN
AC027682.6	ENSG00000276075	lncRNA	-1.471895045	4.226336714	-10.22233048	1.33729E-22	1.16174E-21	40.22914585	DOWN
AC138305.1	ENSG00000260658	lncRNA	3.89846512	4.28091113	11.1387905	3.69211E-26	3.9198E-25	48.39364089	UP
AC135507.1	ENSG00000272182	lncRNA	-1.284092524	3.667822276	-10.21000341	1.48844E-22	1.28948E-21	40.17617434	DOWN
SMCR2	ENSG00000223979	lncRNA	1.761423069	2.229639797	10.19617218	1.6783E-22	1.4473E-21	40.06097028	UP
AC022306.2	ENSG00000275580	lncRNA	-1.108332936	5.372133009	-10.20891225	1.50261E-22	1.30056E-21	40.05119776	DOWN
LINC02109	ENSG00000259786	lncRNA	3.571110658	3.497962742	11.12605824	4.14996E-26	4.3861E-25	48.23165878	UP
LNCAROD	ENSG00000231131	lncRNA	4.103991442	4.207231699	11.12376063	4.23839E-26	4.46954E-25	48.2186479	UP
AC024075.3	ENSG00000269427	lncRNA	-1.227258429	5.600861219	-10.20323835	1.57848E-22	1.36497E-21	39.97994014	DOWN
AC011912.1	ENSG00000279145	lncRNA	-1.582794363	4.749606208	-10.19656087	1.67265E-22	1.44375E-21	39.96310128	DOWN
AC073352.1	ENSG00000272662	lncRNA	2.100956197	3.344985508	11.09658465	5.43787E-26	5.70885E-25	48.10554093	UP
CYP4A22-AS1	ENSG00000225506	lncRNA	2.656636926	4.831172569	11.07854084	6.415E-26	6.71223E-25	47.95811861	UP
CASC8	ENSG00000246228	lncRNA	4.158439531	6.739565296	11.06516015	7.25054E-26	7.55291E-25	47.81730159	UP
LINC01711	ENSG00000268941	lncRNA	2.908974797	3.904824856	11.05622566	7.86779E-26	8.16879E-25	47.71995359	UP
AC005070.3	ENSG00000272918	lncRNA	-0.966134921	5.717059482	-10.19043432	1.76394E-22	1.51976E-21	39.8757656	NOT
PSMB8-AS1	ENSG00000204261	lncRNA	-1.34070758	9.779497486	-10.22621186	1.29292E-22	1.12424E-21	39.8652975	DOWN
SLC12A9-AS1	ENSG00000236305	lncRNA	2.177387564	5.362424211	11.04575017	8.65829E-26	8.96976E-25	47.62696961	UP
AC009118.2	ENSG00000276131	lncRNA	2.617531331	4.338552119	11.03947836	9.16884E-26	9.48824E-25	47.6055344	UP
AC024075.2	ENSG00000269044	lncRNA	-0.954899821	8.653818226	-10.20097383	1.60981E-22	1.39079E-21	39.75575107	NOT
HOTAIR	ENSG00000228630	lncRNA	4.231936471	4.28879976	11.03417953	9.62343E-26	9.93683E-25	47.40878647	UP
AC126768.1	ENSG00000248597	lncRNA	2.645654606	2.631028998	11.00267754	1.28274E-25	1.31585E-24	47.1175738	UP
AC233280.1	ENSG00000229178	lncRNA	2.669558498	4.09984988	10.96860529	1.74935E-25	1.78093E-24	46.95957987	UP
AC073130.2	ENSG00000243243	lncRNA	-1.3793665	3.928674147	-10.12886516	3.00545E-22	2.55898E-21	39.45546903	DOWN
DGUOK-AS1	ENSG00000237883	lncRNA	1.572569229	8.00460046	10.14244629	2.67265E-22	2.2818E-21	39.44965937	UP
AL122125.1	ENSG00000277050	lncRNA	2.446511785	4.691321007	10.95132132	2.04703E-25	2.07056E-24	46.81025122	UP
AL132656.2	ENSG00000244733	lncRNA	-1.334568991	5.138058368	-10.12019976	3.23896E-22	2.75531E-21	39.29472583	DOWN
LINC01971	ENSG00000278200	lncRNA	2.201303315	2.641508577	10.95503439	1.97911E-25	2.004E-24	46.73031497	UP
AL033397.2	ENSG00000249379	lncRNA	3.829257332	5.669773628	10.93703719	2.33065E-25	2.34735E-24	46.68092171	UP
AC008937.3	ENSG00000271828	lncRNA	-1.032113424	4.641678134	-10.10397921	3.72549E-22	3.15778E-21	39.21034218	DOWN
CPB2-AS1	ENSG00000235903	lncRNA	-1.995458831	2.874335824	-10.09374341	4.06914E-22	3.44597E-21	39.19463636	DOWN
AC110769.2	ENSG00000270019	lncRNA	1.725787281	4.657439798	10.06540181	5.19361E-22	4.38245E-21	39.04055805	UP
FRMD6-AS1	ENSG00000273888	lncRNA	2.112092748	6.129916947	10.94051298	2.25824E-25	2.27685E-24	46.62598679	UP
LINC02830	ENSG00000224899	lncRNA	3.41131128	3.641392726	10.88460344	3.74917E-25	3.74797E-24	46.07581835	UP
AC025211.1	ENSG00000264458	lncRNA	2.21650867	2.791677987	10.87105757	4.23808E-25	4.22776E-24	45.99897434	UP
AC093599.1	ENSG00000249022	lncRNA	2.286656402	2.463841134	10.86583118	4.44322E-25	4.42302E-24	45.89763749	UP
HOXC-AS3	ENSG00000251151	lncRNA	3.163957432	3.090024394	10.86713057	4.39131E-25	4.37598E-24	45.89480168	UP
AL356234.2	ENSG00000230533	lncRNA	3.426905114	3.945756517	10.84738206	5.24943E-25	5.18175E-24	45.78186771	UP
AC002116.2	ENSG00000267698	lncRNA	1.622494464	5.843291473	10.03666768	6.6481E-22	5.57978E-21	38.71127447	UP
AC104794.4	ENSG00000260476	lncRNA	3.016007823	2.968289084	10.85316178	4.98235E-25	4.93882E-24	45.77065566	UP
AC007848.2	ENSG00000256218	lncRNA	1.807673906	1.846552637	10.04125877	6.39114E-22	5.3689E-21	38.68237786	UP
AC092969.1	ENSG00000240086	lncRNA	4.523416805	5.517817726	10.83758477	5.73503E-25	5.63745E-24	45.75288233	UP
AC015871.3	ENSG00000278600	lncRNA	-0.960649809	8.412572261	-10.06837287	5.06256E-22	4.2757E-21	38.63727756	NOT
AC026785.3	ENSG00000249199	lncRNA	3.007239006	2.772875811	10.85254255	5.01031E-25	4.96131E-24	45.75076687	UP
AC136475.7	ENSG00000270030	lncRNA	-1.973294685	2.220489022	-10.01714944	7.85989E-22	6.56175E-21	38.58558671	DOWN
PCAT7	ENSG00000231806	lncRNA	3.470526384	6.510187286	10.82572429	6.38294E-25	6.25475E-24	45.64628601	UP
AC124016.3	ENSG00000273156	lncRNA	-1.571112406	4.86900382	-10.03140135	6.95549E-22	5.83258E-21	38.54395472	DOWN
WDR11-AS1	ENSG00000227165	lncRNA	-1.843833567	3.592192217	-10.01977346	7.68503E-22	6.42717E-21	38.52240066	DOWN
AC080037.2	ENSG00000263893	lncRNA	3.881152058	5.331954457	10.77757944	9.84882E-25	9.62099E-24	45.24845528	UP
AC016737.1	ENSG00000271151	lncRNA	1.922972356	5.185139122	9.999927914	9.10959E-22	7.5515E-21	38.46433753	UP
AC007608.3	ENSG00000260249	lncRNA	-1.408024503	4.246763516	-10.01397735	8.07654E-22	6.73069E-21	38.45202753	DOWN
AC022075.1	ENSG00000245648	lncRNA	3.362655427	9.263848532	10.80008543	8.04263E-25	7.87291E-24	45.22088433	UP
AL133325.3	ENSG00000278041	lncRNA	3.118274	3.058107908	10.74775366	1.28768E-24	1.25399E-23	44.83187887	UP
AC107952.2	ENSG00000272343	lncRNA	-1.58187688	4.265112466	-10.0121564	8.20358E-22	6.82448E-21	38.42409527	DOWN
LINC00519	ENSG00000258955	lncRNA	5.065523362	7.436110857	10.6932099	2.0998E-24	2.01568E-23	44.49207018	UP
AC104794.5	ENSG00000271787	lncRNA	-1.895143328	1.747347528	-9.989792097	9.93528E-22	8.20707E-21	38.38429716	DOWN
KCNQ5-IT1	ENSG00000233844	lncRNA	2.084143396	2.124272102	10.70619995	1.86923E-24	1.80539E-23	44.46333256	UP
LINC02457	ENSG00000258018	lncRNA	2.64872101	2.503878045	10.69724656	2.02528E-24	1.94811E-23	44.37286838	UP
SATB2-AS1	ENSG00000225953	lncRNA	2.687088503	3.874572162	10.65290843	3.01057E-24	2.87531E-23	44.12974673	UP
FTX	ENSG00000230590	lncRNA	-0.853109914	7.562161754	-10.0046348	8.74967E-22	7.26909E-21	38.16393764	NOT
LINC00355	ENSG00000227674	lncRNA	4.251557657	4.053391681	10.62868054	3.73706E-24	3.54757E-23	43.76077751	UP
AC104958.2	ENSG00000272502	lncRNA	-1.915455403	5.477222011	-9.985067814	1.03451E-21	8.5381E-21	38.08745932	DOWN
AC012501.2	ENSG00000227400	lncRNA	2.638729293	2.493724699	10.60036602	4.8092E-24	4.5379E-23	43.51636197	UP
GNG12-AS1	ENSG00000232284	lncRNA	-1.177236343	5.790686309	-9.972365959	1.1532E-21	9.49271E-21	37.99917744	DOWN
LINC00393	ENSG00000224853	lncRNA	3.470710812	3.308551825	10.59864589	4.88339E-24	4.60329E-23	43.49958211	UP
AC020763.1	ENSG00000260156	lncRNA	-1.98757556	1.623533304	-9.939890709	1.52166E-21	1.2428E-20	37.96379305	DOWN
AC011632.1	ENSG00000253706	lncRNA	6.119444325	6.740285189	10.58223704	5.6508E-24	5.30015E-23	43.45613742	UP
AC010442.1	ENSG00000188242	lncRNA	1.186045304	10.80804695	9.990733414	9.85557E-22	8.14837E-21	37.93029829	UP
MLIP-IT1	ENSG00000236996	lncRNA	2.445154464	2.945053141	10.5796526	5.78213E-24	5.41794E-23	43.40289344	UP
LINC02806	ENSG00000238107	lncRNA	1.964093115	2.237282811	9.947332782	1.42806E-21	1.16838E-20	37.91615319	UP
LINC02596	ENSG00000233431	lncRNA	-1.858438634	0.802182154	-9.927792545	1.68697E-21	1.37424E-20	37.8959986	DOWN
AC132192.2	ENSG00000268403	lncRNA	1.432742838	6.231522486	9.939148316	1.53132E-21	1.24961E-20	37.84499241	UP
LINC01801	ENSG00000267767	lncRNA	-1.873550164	4.832065344	-9.949305454	1.40422E-21	1.14988E-20	37.83310425	DOWN
LINC02595	ENSG00000231566	lncRNA	2.939675506	4.689976326	10.56390061	6.65073E-24	6.19485E-23	43.36886555	UP
ZRANB2-AS1	ENSG00000235079	lncRNA	-1.69644699	1.993956413	-9.914666778	1.88651E-21	1.53149E-20	37.75292659	DOWN
AC010719.1	ENSG00000270933	lncRNA	2.38030357	5.756301677	10.54722382	7.71178E-24	7.16192E-23	43.17225358	UP
AL596244.1	ENSG00000261534	lncRNA	-1.518487933	7.619479788	-9.950744161	1.38709E-21	1.13767E-20	37.66455959	DOWN
AL160408.4	ENSG00000241475	lncRNA	2.476486826	2.426947675	10.54688632	7.73491E-24	7.17632E-23	43.05223401	UP
AC018521.6	ENSG00000266601	lncRNA	-1.071397207	4.835698406	-9.918729712	1.82237E-21	1.48325E-20	37.62151902	DOWN
AL391832.3	ENSG00000258082	lncRNA	-1.883896853	2.49641848	-9.903079619	2.08202E-21	1.68875E-20	37.61192791	DOWN
ATP2A1-AS1	ENSG00000260442	lncRNA	1.911872627	5.814098941	9.900225352	2.13318E-21	1.72876E-20	37.57896214	UP
AL136172.1	ENSG00000269846	lncRNA	1.820418905	2.634937702	9.89666359	2.19878E-21	1.78039E-20	37.56684631	UP
AL358332.1	ENSG00000258942	lncRNA	2.348680199	3.370921332	10.53042027	8.95081E-24	8.25561E-23	43.03223162	UP
PRC1-AS1	ENSG00000258725	lncRNA	1.645517435	4.26738371	9.885958226	2.40824E-21	1.94498E-20	37.54109114	UP
AC117394.2	ENSG00000244268	lncRNA	1.979348711	3.379404273	9.876395329	2.61202E-21	2.09518E-20	37.4540293	UP
AC025031.4	ENSG00000275481	lncRNA	1.732084585	4.985762407	9.878227792	2.57169E-21	2.06635E-20	37.44153716	UP
AC011352.1	ENSG00000248362	lncRNA	1.9253643	1.964033979	9.886604995	2.39504E-21	1.93598E-20	37.38132509	UP
LINC01322	ENSG00000244128	lncRNA	2.941647039	3.678942542	10.53080898	8.92003E-24	8.24337E-23	43.00390584	UP
LINC00484	ENSG00000235641	lncRNA	-1.819766611	2.682073466	-9.87553344	2.6312E-21	2.10877E-20	37.37279508	DOWN
AC103740.2	ENSG00000259727	lncRNA	1.980537339	2.24442468	9.882679159	2.47627E-21	1.99479E-20	37.37201061	UP
AC104041.1	ENSG00000259692	lncRNA	3.826880412	5.263512398	10.52191364	9.65149E-24	8.89316E-23	42.99327678	UP
AC090125.1	ENSG00000263655	lncRNA	2.310348352	2.455973697	10.5309728	8.90709E-24	8.23949E-23	42.92964987	UP
AL160408.5	ENSG00000272362	lncRNA	1.918069875	1.916725346	9.884888429	2.43023E-21	1.96105E-20	37.35982843	UP
MYADM-AS1	ENSG00000228323	lncRNA	-1.912806967	2.275673411	-9.863494903	2.91425E-21	2.32572E-20	37.29520386	DOWN
HAGLROS	ENSG00000226363	lncRNA	3.879358654	7.006964291	10.49837427	1.18872E-23	1.09211E-22	42.74708862	UP
AC104118.1	ENSG00000271862	lncRNA	-1.145516269	5.136088606	-9.877018556	2.59823E-21	2.08589E-20	37.24540991	DOWN
RNF139-AS1	ENSG00000245149	lncRNA	1.113664609	7.587815063	9.880574473	2.52094E-21	2.02904E-20	37.23057157	UP
AC083880.1	ENSG00000273391	lncRNA	1.84834465	5.306856125	9.854741147	3.13883E-21	2.4986E-20	37.2298054	UP
LINC01429	ENSG00000227964	lncRNA	1.80804203	1.903865737	9.866969895	2.82958E-21	2.26198E-20	37.21969261	UP
AC004816.1	ENSG00000259153	lncRNA	1.921444242	7.623302493	9.870107016	2.75524E-21	2.2063E-20	37.1901836	UP
AC114296.1	ENSG00000250378	lncRNA	2.634153608	3.12625136	10.48909026	1.29042E-23	1.18439E-22	42.60018042	UP
AC090673.1	ENSG00000256083	lncRNA	1.855804517	1.971968718	9.853391641	3.17495E-21	2.52521E-20	37.10714633	UP
YEATS2-AS1	ENSG00000233885	lncRNA	1.673898188	7.659141887	9.859178177	3.02293E-21	2.40837E-20	37.07920193	UP
LINC01456	ENSG00000225882	lncRNA	3.611108795	3.558919742	10.47955685	1.40384E-23	1.28724E-22	42.46339462	UP
AL158163.2	ENSG00000278601	lncRNA	-1.398555748	3.212386649	-9.839601841	3.56848E-21	2.83342E-20	37.06132463	DOWN
AC131009.2	ENSG00000256955	lncRNA	2.271184243	2.613571506	10.45136395	1.80049E-23	1.64454E-22	42.24905727	UP
LINC02783	ENSG00000204362	lncRNA	3.503278506	3.970473263	10.40851372	2.62593E-23	2.36862E-22	41.90152167	UP
NAALADL2-AS2	ENSG00000226779	lncRNA	3.556955043	4.018528761	10.40621784	2.67949E-23	2.41462E-22	41.87514768	UP
AC068228.2	ENSG00000253258	lncRNA	2.323508685	2.340563475	10.38986236	3.09373E-23	2.77199E-22	41.68369739	UP
AL121832.2	ENSG00000273619	lncRNA	1.396743376	7.130811108	9.826631503	3.98262E-21	3.15163E-20	36.82805006	UP
GRK5-IT1	ENSG00000228485	lncRNA	-1.919476388	1.591083086	-9.797114207	5.11129E-21	4.0245E-20	36.77226714	DOWN
RAMP2-AS1	ENSG00000197291	lncRNA	-1.819091981	7.093407339	-9.836317218	3.66913E-21	2.91089E-20	36.71982999	DOWN
AP003119.3	ENSG00000261578	lncRNA	2.328119545	8.502643945	10.34678693	4.51436E-23	4.01812E-22	41.22097567	UP
GTF3C2-AS1	ENSG00000234945	lncRNA	1.297816073	5.417393582	9.794636415	5.21935E-21	4.10272E-20	36.68663796	UP
AP000696.1	ENSG00000231324	lncRNA	2.297221069	2.318488761	10.28276505	7.90096E-23	6.93414E-22	40.75578008	UP
AL035258.1	ENSG00000234862	lncRNA	3.777134065	3.62249646	10.26916115	8.89618E-23	7.80031E-22	40.62672093	UP
AL139339.1	ENSG00000234699	lncRNA	-1.586337856	3.22012528	-9.793016178	5.29123E-21	4.15576E-20	36.65786905	DOWN
DDN-AS1	ENSG00000257913	lncRNA	1.478559991	5.631123061	9.789094383	5.46932E-21	4.29205E-20	36.63685056	UP
AL359551.1	ENSG00000231877	lncRNA	2.715268468	3.03873711	10.25396112	1.01559E-22	8.88006E-22	40.53929167	UP
AC080023.1	ENSG00000254554	lncRNA	2.45401942	4.619760954	10.16998238	2.10602E-22	1.80787E-21	39.95602743	UP
MIR210HG	ENSG00000247095	lncRNA	1.578049966	9.81839866	9.812226379	4.49863E-21	3.55399E-20	36.52370656	UP
AC009065.5	ENSG00000260778	lncRNA	-1.06097911	5.908282691	-9.796410214	5.14176E-21	4.04511E-20	36.51917479	DOWN
AC091153.3	ENSG00000244184	lncRNA	2.179060024	4.067628508	10.16906945	2.12274E-22	1.82057E-21	39.95110743	UP
LINC01779	ENSG00000235933	lncRNA	-1.715080168	0.69501169	-9.756547676	7.19596E-21	5.58651E-20	36.46623411	DOWN
C5orf34-AS1	ENSG00000248554	lncRNA	3.631619846	5.970207035	10.1623038	2.2508E-22	1.92689E-21	39.87957174	UP
LINC02256	ENSG00000261064	lncRNA	-1.438320109	4.479665517	-9.773420997	6.24235E-21	4.86625E-20	36.40987456	DOWN
AC127070.2	ENSG00000250790	lncRNA	-1.723906446	5.166916516	-9.775224446	6.14816E-21	4.79679E-20	36.35616367	DOWN
GAS6-DT	ENSG00000272695	lncRNA	-1.711345841	6.406120393	-9.78341227	5.73793E-21	4.49535E-20	36.33619957	DOWN
IL20RB-AS1	ENSG00000249407	lncRNA	2.188575239	2.241365922	10.14557336	2.60135E-22	2.22295E-21	39.57750362	UP
AL139385.1	ENSG00000275880	lncRNA	2.465835733	6.704117567	10.13740139	2.79177E-22	2.37919E-21	39.56024947	UP
AL024507.3	ENSG00000272476	lncRNA	1.155932629	6.602259446	9.756703962	7.18649E-21	5.58376E-20	36.26860944	UP
AL161668.3	ENSG00000258471	lncRNA	1.651863168	4.55298654	9.732503632	8.80926E-21	6.80659E-20	36.24758969	UP
AL589986.2	ENSG00000236427	lncRNA	2.438162527	2.814125136	10.10815981	3.59356E-22	3.0487E-21	39.29859613	UP
DUXAP8	ENSG00000206195	lncRNA	2.942195078	8.566762461	10.08729752	4.30151E-22	3.63947E-21	39.02157012	UP
AC022098.1	ENSG00000267169	lncRNA	-0.816689612	7.588229847	-9.766128227	6.63807E-21	5.17045E-20	36.15736794	NOT
AC015818.2	ENSG00000260907	lncRNA	2.012129008	2.166166967	10.07327285	4.85356E-22	4.10287E-21	38.97031158	UP
ZNF252P-AS1	ENSG00000255559	lncRNA	1.518813057	4.963728352	9.71671478	1.00588E-20	7.75154E-20	36.08316699	UP
TRG-AS1	ENSG00000281103	lncRNA	-1.659051515	7.210454469	-9.759574808	7.01484E-21	5.4594E-20	36.08193318	DOWN
AC067852.3	ENSG00000267632	lncRNA	-1.319491961	5.14901481	-9.733569469	8.73069E-21	6.7557E-20	36.03461787	DOWN
SMC5-AS1	ENSG00000268364	lncRNA	-0.911674494	5.607320294	-9.732481348	8.81091E-21	6.80659E-20	36.01523387	NOT
AL031710.2	ENSG00000275092	lncRNA	2.000354338	3.683667215	10.05359845	5.74832E-22	4.83753E-21	38.96453558	UP
SREBF2-AS1	ENSG00000184068	lncRNA	1.00373589	9.076470193	9.725511062	9.34245E-21	7.20539E-20	35.81982506	UP
AC093484.1	ENSG00000239203	lncRNA	-1.847209272	1.408955078	-9.68030527	1.36504E-20	1.04339E-19	35.81643705	DOWN
LINC02527	ENSG00000227012	lncRNA	2.800842016	3.085318704	10.05861785	5.50559E-22	4.64155E-21	38.86565847	UP
AP001625.2	ENSG00000235772	lncRNA	-1.668908854	3.576693911	-9.688658647	1.27278E-20	9.78429E-20	35.76140838	DOWN
AC026362.1	ENSG00000256028	lncRNA	1.128196126	5.725979407	9.686085756	1.30052E-20	9.98122E-20	35.74984757	UP
AC106798.1	ENSG00000250421	lncRNA	3.575156525	4.394096008	10.04847814	6.00688E-22	5.0506E-21	38.84880479	UP
C1orf220	ENSG00000213057	lncRNA	1.918853076	5.910607517	9.680641803	1.36119E-20	1.0413E-19	35.74111235	UP
LINC01366	ENSG00000235172	lncRNA	-1.807761394	3.021537397	-9.682070004	1.34501E-20	1.02975E-19	35.73655826	DOWN
AC078925.1	ENSG00000256810	lncRNA	-1.755622099	0.717895633	-9.66569094	1.54266E-20	1.17439E-19	35.71316943	DOWN
HAR1A	ENSG00000225978	lncRNA	-1.74782889	4.72845005	-9.688531219	1.27414E-20	9.78676E-20	35.66733393	DOWN
AP000697.1	ENSG00000224269	lncRNA	1.648942269	1.633502522	9.678399617	1.38699E-20	1.05845E-19	35.62872201	UP
STEAP2-AS1	ENSG00000227646	lncRNA	1.909525062	2.690326871	9.661682968	1.59526E-20	1.21149E-19	35.59843095	UP
AL356481.1	ENSG00000228395	lncRNA	-0.796923439	6.083335519	-9.68541716	1.30782E-20	1.00291E-19	35.59681314	NOT
LINC00906	ENSG00000267339	lncRNA	-1.923646267	0.574223703	-9.651605912	1.73548E-20	1.31375E-19	35.5963939	DOWN
AC020658.3	ENSG00000260648	lncRNA	1.380894432	1.472011115	9.666626823	1.53063E-20	1.16618E-19	35.53848818	UP
AL021877.2	ENSG00000280356	lncRNA	3.065915581	3.012468498	10.02979013	7.05232E-22	5.90851E-21	38.5884597	UP
AC009955.2	ENSG00000267919	lncRNA	1.85334015	1.985624669	9.659747712	1.62128E-20	1.22928E-19	35.49669682	UP
PCED1B-AS1	ENSG00000247774	lncRNA	-1.685544668	9.24456478	-9.703630736	1.12263E-20	8.64415E-20	35.46270084	DOWN
AC091729.3	ENSG00000229043	lncRNA	1.219406504	9.125368118	9.678672821	1.38383E-20	1.05689E-19	35.43991764	UP
AL031666.1	ENSG00000231119	lncRNA	-1.669123052	5.454905563	-9.662378181	1.58601E-20	1.20544E-19	35.40186326	DOWN
RUNDC3A-AS1	ENSG00000267750	lncRNA	2.805671927	6.348993859	10.0161412	7.92812E-22	6.61285E-21	38.57480022	UP
AC007996.1	ENSG00000277534	lncRNA	1.81477101	8.981412908	9.660181704	1.61541E-20	1.22581E-19	35.33291557	UP
AL390208.1	ENSG00000271730	lncRNA	-1.473915601	3.663644858	-9.633612074	2.01692E-20	1.52434E-19	35.30989478	DOWN
PKNOX2-AS1	ENSG00000254880	lncRNA	-1.687123118	0.685935416	-9.613774757	2.37983E-20	1.78715E-19	35.28580992	DOWN
AC016773.2	ENSG00000270195	lncRNA	1.599046429	5.717770251	9.626044815	2.14838E-20	1.6224E-19	35.28549739	UP
LINC00482	ENSG00000185168	lncRNA	-1.954396753	5.328499155	-9.648623906	1.77927E-20	1.34581E-19	35.28087283	DOWN
LINC00887	ENSG00000214145	lncRNA	3.302337341	4.977677538	9.992728552	9.68872E-22	8.02451E-21	38.44483757	UP
LINC00987	ENSG00000237248	lncRNA	-1.696941225	7.49912613	-9.66328621	1.57401E-20	1.19729E-19	35.25681347	DOWN
AC120114.1	ENSG00000247735	lncRNA	1.537211168	6.148409901	9.618954328	2.27926E-20	1.71573E-19	35.18794009	UP
AC079209.1	ENSG00000253214	lncRNA	-1.75992994	3.671371654	-9.616576605	2.32489E-20	1.74868E-19	35.15328644	DOWN
LINC01280	ENSG00000224391	lncRNA	1.928454448	1.780261637	9.615916538	2.33772E-20	1.75693E-19	35.10913223	UP
AL138720.1	ENSG00000234261	lncRNA	2.150248593	3.290056662	9.992105719	9.7405E-22	8.06031E-21	38.40467347	UP
AC104964.3	ENSG00000261451	lncRNA	-1.845009901	1.819726675	-9.582597178	3.08513E-20	2.30394E-19	34.99367766	DOWN
LINC01705	ENSG00000232679	lncRNA	3.153672125	4.396788972	9.984472278	1.03979E-21	8.5742E-21	38.34321218	UP
AP000866.5	ENSG00000255045	lncRNA	-1.818536679	2.860996255	-9.586053979	2.9977E-20	2.24042E-19	34.95771234	DOWN
MIR99AHG	ENSG00000215386	lncRNA	-1.778598344	7.20826592	-9.624870219	2.16954E-20	1.63706E-19	34.95544822	DOWN
AL360219.2	ENSG00000273264	lncRNA	-1.703637013	2.207696258	-9.578032375	3.20448E-20	2.39117E-19	34.94181047	DOWN
AC120498.4	ENSG00000260710	lncRNA	2.590009688	2.754485912	9.963529736	1.24364E-21	1.02193E-20	38.04252537	UP
AC009148.1	ENSG00000260495	lncRNA	1.824443038	4.644928395	9.567306121	3.50322E-20	2.60172E-19	34.88726623	UP
AC087286.4	ENSG00000259453	lncRNA	-1.767967992	1.735332927	-9.568098151	3.48025E-20	2.5867E-19	34.88276462	DOWN
AL121985.1	ENSG00000228863	lncRNA	-1.689653021	4.210524287	-9.587912741	2.9517E-20	2.2078E-19	34.87992045	DOWN
AC089987.2	ENSG00000258121	lncRNA	1.923079394	2.094941944	9.576966727	3.23299E-20	2.41053E-19	34.82148875	UP
AC112484.1	ENSG00000231305	lncRNA	1.678719364	6.542610171	9.571795005	3.37498E-20	2.51242E-19	34.77979498	UP
AC104825.1	ENSG00000251615	lncRNA	-1.208781421	8.150764998	-9.604094789	2.57972E-20	1.93417E-19	34.74862683	DOWN
KCNH1-IT1	ENSG00000234233	lncRNA	2.348567343	2.28819204	9.960035151	1.28132E-21	1.05197E-20	37.99296082	UP
LINC02541	ENSG00000230943	lncRNA	3.192569821	7.960802188	9.950657568	1.38811E-21	1.13767E-20	37.92722231	UP
LINC01249	ENSG00000231532	lncRNA	4.12914214	3.930491177	9.940722602	1.5109E-21	1.23508E-20	37.82033384	UP
AC005256.1	ENSG00000267073	lncRNA	2.337952458	2.217915114	9.917370167	1.84359E-21	1.49923E-20	37.628949	UP
AC087477.5	ENSG00000259542	lncRNA	-1.813481177	1.366644551	-9.533994739	4.61843E-20	3.40311E-19	34.6138041	DOWN
AC012313.5	ENSG00000268912	lncRNA	-1.260887887	6.513367625	-9.57197513	3.36993E-20	2.51065E-19	34.60233567	DOWN
AC079148.1	ENSG00000260331	lncRNA	-1.219886775	4.073462879	-9.549545357	4.05975E-20	3.00792E-19	34.60166867	DOWN
HOXC-AS1	ENSG00000250451	lncRNA	3.251615263	4.302889835	9.86985428	2.76116E-21	2.20916E-20	37.38005191	UP
AL354993.1	ENSG00000231703	lncRNA	2.764855002	4.869569039	9.864018006	2.90134E-21	2.31738E-20	37.36474503	UP
LINC01611	ENSG00000231776	lncRNA	2.848288476	2.735817655	9.862926579	2.92833E-21	2.33498E-20	37.17290732	UP
LINC00466	ENSG00000224209	lncRNA	2.102886359	2.193694179	9.850009971	3.26728E-21	2.59645E-20	37.07848928	UP
AL133353.1	ENSG00000229278	lncRNA	2.415031684	4.664596973	9.807142855	4.69612E-21	3.7038E-20	36.88849492	UP
ST20-AS1	ENSG00000259642	lncRNA	-0.919139288	8.535585943	-9.568677691	3.46353E-20	2.57631E-19	34.44648106	NOT
AC084816.1	ENSG00000256995	lncRNA	3.254456739	3.570442445	9.797477816	5.09562E-21	4.01552E-20	36.67039224	UP
AP000941.1	ENSG00000255176	lncRNA	-1.593218073	3.586274908	-9.526846596	4.90018E-20	3.60508E-19	34.43218161	DOWN
AC018529.2	ENSG00000278330	lncRNA	-1.179506425	5.492920242	-9.540900655	4.36149E-20	3.22135E-19	34.42642493	DOWN
FSIP2-AS1	ENSG00000231646	lncRNA	2.517233574	4.018925138	9.775996686	6.10826E-21	4.77357E-20	36.62635407	UP
KCNQ1-AS1	ENSG00000229414	lncRNA	-1.876857073	1.13296393	-9.509181478	5.67166E-20	4.14352E-19	34.41679571	DOWN
SH3RF3-AS1	ENSG00000259863	lncRNA	-1.483661163	5.932460392	-9.544623729	4.2289E-20	3.12587E-19	34.40738119	DOWN
AC012625.1	ENSG00000251361	lncRNA	2.219458772	2.819109865	9.776815871	6.06621E-21	4.74464E-20	36.53017138	UP
LINC02178	ENSG00000261092	lncRNA	2.667321525	2.648770605	9.782043326	5.80458E-21	4.54378E-20	36.50368243	UP
AC092171.4	ENSG00000272953	lncRNA	1.811631806	4.570653548	9.485244914	6.91226E-20	5.03814E-19	34.21923211	UP
AC019205.1	ENSG00000229852	lncRNA	1.27138744	8.742356635	9.519892315	5.19062E-20	3.8039E-19	34.16313235	UP
ZNF236-DT	ENSG00000264278	lncRNA	-1.16542441	6.482691801	-9.513746052	5.46148E-20	3.99307E-19	34.13235989	DOWN
P4HA2-AS1	ENSG00000237714	lncRNA	-1.940115275	1.423826192	-9.474937119	7.52607E-20	5.4686E-19	34.12338069	DOWN
AC131157.1	ENSG00000257253	lncRNA	2.843681967	2.708944337	9.77551944	6.13289E-21	4.78884E-20	36.43974389	UP
AC005863.1	ENSG00000205325	lncRNA	2.809910918	2.948368288	9.757803477	7.12026E-21	5.53687E-20	36.31582728	UP
AF111169.3	ENSG00000259081	lncRNA	-1.331211016	4.180751155	-9.476386581	7.4366E-20	5.40884E-19	33.98987028	DOWN
XXYLT1-AS1	ENSG00000233303	lncRNA	2.068176149	2.765388068	9.740297063	8.25051E-21	6.39465E-20	36.23923507	UP
AC114947.2	ENSG00000261604	lncRNA	-1.422711059	5.78798414	-9.487206977	6.80117E-20	4.96101E-19	33.95151011	DOWN
EIF3J-DT	ENSG00000179523	lncRNA	-0.675151492	9.167255807	-9.505719801	5.83638E-20	4.26056E-19	33.89631247	NOT
AC069431.1	ENSG00000240063	lncRNA	2.154525646	2.843924153	9.730814123	8.93525E-21	6.89699E-20	36.16159083	UP
LINC01518	ENSG00000233515	lncRNA	3.178204441	2.931380263	9.734373801	8.67185E-21	6.71569E-20	36.09008149	UP
AC010148.1	ENSG00000235726	lncRNA	2.638761983	5.592712389	9.695699243	1.19984E-20	9.23113E-20	35.93024197	UP
JAZF1-AS1	ENSG00000234336	lncRNA	-1.68185707	2.678617895	-9.442496116	9.83263E-20	7.1062E-19	33.8036268	DOWN
LINC00327	ENSG00000232977	lncRNA	-1.631605761	4.698268496	-9.459739264	8.53088E-20	6.1844E-19	33.79420327	DOWN
AC083862.2	ENSG00000272941	lncRNA	-1.047421599	6.203436629	-9.463860269	8.24598E-20	5.98246E-19	33.75264514	DOWN
LINC02288	ENSG00000246548	lncRNA	-1.515090624	3.491114582	-9.4341222	1.0534E-19	7.60725E-19	33.68657354	DOWN
AL118505.1	ENSG00000278192	lncRNA	2.625685623	6.747226367	9.655354322	1.68195E-20	1.27425E-19	35.51550109	UP
AL357079.1	ENSG00000237950	lncRNA	1.212748895	5.480701706	9.424212107	1.14283E-19	8.24045E-19	33.6262753	UP
LINC01391	ENSG00000244578	lncRNA	2.516325316	2.496355591	9.610103565	2.45377E-20	1.8412E-19	35.07751602	UP
AC105460.2	ENSG00000251577	lncRNA	2.365209777	2.300406261	9.596222684	2.75448E-20	2.06356E-19	34.95867676	UP
AC021087.4	ENSG00000261434	lncRNA	1.963833758	2.264913324	9.423260395	1.1518E-19	8.29881E-19	33.57981823	UP
AL024498.1	ENSG00000272097	lncRNA	1.354764821	5.290336867	9.414083165	1.24201E-19	8.91463E-19	33.5678816	UP
AC004865.2	ENSG00000239636	lncRNA	-1.215068843	5.420561948	-9.432538092	1.06721E-19	7.70111E-19	33.54524609	DOWN
MAGEA4-AS1	ENSG00000229967	lncRNA	4.695122337	4.597307734	9.593252841	2.82342E-20	2.11352E-19	34.93042674	UP
AC068722.2	ENSG00000273972	lncRNA	-1.810302054	2.708996364	-9.407452129	1.31151E-19	9.38487E-19	33.51188752	DOWN
AP000829.1	ENSG00000263551	lncRNA	2.843247639	3.437810359	9.552669852	3.95586E-20	2.93325E-19	34.68870527	UP
AP000640.1	ENSG00000254477	lncRNA	-1.196184576	3.734256714	-9.409768165	1.28681E-19	9.21511E-19	33.49071514	DOWN
AC016394.2	ENSG00000227540	lncRNA	1.154913275	7.225605682	9.42313858	1.15296E-19	8.30077E-19	33.47708295	UP
AL035530.2	ENSG00000271913	lncRNA	-0.921617525	6.009943413	-9.420126321	1.18186E-19	8.49583E-19	33.41718375	NOT
AC003986.2	ENSG00000232821	lncRNA	1.837079868	2.330694116	9.398088149	1.41626E-19	1.01114E-18	33.40270187	UP
MYCL-AS1	ENSG00000236546	lncRNA	1.781876838	2.357113931	9.395503273	1.44661E-19	1.03203E-18	33.3950122	UP
LINC00310	ENSG00000227456	lncRNA	-1.289939971	4.96167778	-9.402631853	1.36444E-19	9.74879E-19	33.33156529	DOWN
LINC02321	ENSG00000258884	lncRNA	2.46243567	4.169376001	9.525953859	4.93654E-20	3.62738E-19	34.56737163	UP
AL078459.1	ENSG00000223653	lncRNA	-1.455339827	3.780153885	-9.383110683	1.6013E-19	1.14066E-18	33.25759868	DOWN
LINC01561	ENSG00000177234	lncRNA	2.724306116	3.676498662	9.525913304	4.9382E-20	3.62738E-19	34.50375324	UP
AC126696.3	ENSG00000260498	lncRNA	1.677797264	2.093087915	9.380465501	1.63639E-19	1.16477E-18	33.2455513	UP
GCC2-AS1	ENSG00000214184	lncRNA	1.268582178	4.937390823	9.366087463	1.84084E-19	1.30536E-18	33.20131436	UP
HCG21	ENSG00000233529	lncRNA	-1.781023584	1.529939444	-9.357991716	1.96689E-19	1.39369E-18	33.17869931	DOWN
AC107419.1	ENSG00000228933	lncRNA	2.700576892	2.90309499	9.536313483	4.53053E-20	3.34095E-19	34.49394962	UP
AC131009.3	ENSG00000273568	lncRNA	1.295496976	5.575637549	9.354511253	2.02367E-19	1.43285E-18	33.06221616	UP
AC019131.2	ENSG00000272777	lncRNA	-1.106261129	6.021737652	-9.36907698	1.79634E-19	1.27573E-18	32.99224622	DOWN
AL031985.3	ENSG00000260920	lncRNA	1.41147565	8.095167365	9.368156487	1.80993E-19	1.28441E-18	32.9830828	UP
CASC19	ENSG00000254166	lncRNA	4.217513296	4.775697146	9.525321644	4.96246E-20	3.64236E-19	34.45641227	UP
LINC01063	ENSG00000232065	lncRNA	2.167687797	5.272196843	9.51463468	5.42147E-20	3.9669E-19	34.43705985	UP
AC126407.1	ENSG00000260978	lncRNA	2.117606329	2.321065624	9.527550609	4.87169E-20	3.58692E-19	34.42147735	UP
AC025822.2	ENSG00000236990	lncRNA	-1.851024132	1.747532987	-9.320992507	2.66081E-19	1.86713E-18	32.86672541	DOWN
LINC02310	ENSG00000258808	lncRNA	2.069060127	2.195385291	9.521074112	5.14009E-20	3.7698E-19	34.35748208	UP
AC060766.6	ENSG00000267711	lncRNA	-1.592267662	2.700201286	-9.323399865	2.60908E-19	1.83356E-18	32.84464415	DOWN
AL355607.2	ENSG00000260454	lncRNA	2.078676657	2.230980906	9.517601066	5.29E-20	3.87371E-19	34.33254188	UP
LINC01905	ENSG00000267057	lncRNA	2.867693611	3.758475306	9.470494411	7.80701E-20	5.66836E-19	34.04913762	UP
AC103923.1	ENSG00000235545	lncRNA	1.969813646	3.954125351	9.310069187	2.90863E-19	2.03648E-18	32.82328793	UP
DNMBP-AS1	ENSG00000227695	lncRNA	-1.470803191	4.924465532	-9.330637594	2.45946E-19	1.73359E-18	32.74124802	DOWN
AP001469.3	ENSG00000239415	lncRNA	1.152913169	7.391573832	9.333260262	2.40737E-19	1.69941E-18	32.73642519	UP
LINC02438	ENSG00000248238	lncRNA	2.366046946	2.251666328	9.481905113	7.1055E-20	5.17498E-19	34.01730216	UP
AC122129.1	ENSG00000197815	lncRNA	-1.334095187	5.571377981	-9.322065541	2.63763E-19	1.85224E-18	32.63260632	DOWN
MIR378D2HG	ENSG00000264448	lncRNA	1.693243693	2.53455214	9.295864413	3.26537E-19	2.27947E-18	32.62876963	UP
AC129507.1	ENSG00000262061	lncRNA	-1.905489333	3.60403388	-9.301879597	3.1093E-19	2.17213E-18	32.58603464	DOWN
LINC00663	ENSG00000266904	lncRNA	-0.97307395	7.224292933	-9.328076738	2.5114E-19	1.76755E-18	32.57890774	NOT
AC006305.2	ENSG00000206129	lncRNA	4.647937596	6.725935029	9.442875651	9.80196E-20	7.08948E-19	33.88226817	UP
C10orf91	ENSG00000180066	lncRNA	2.588335347	6.415886192	9.452852075	9.02896E-20	6.54044E-19	33.87810786	UP
AC092078.2	ENSG00000259754	lncRNA	-1.810388094	0.613430738	-9.276238901	3.83055E-19	2.65238E-18	32.54410673	DOWN
AL645933.3	ENSG00000272221	lncRNA	-1.33054635	7.16537133	-9.32533664	2.56818E-19	1.80616E-18	32.54099557	DOWN
AC020658.5	ENSG00000273855	lncRNA	-1.50971908	3.487840951	-9.290995837	3.39736E-19	2.36634E-18	32.53158921	DOWN
AC122710.2	ENSG00000272071	lncRNA	2.44932548	3.364600278	9.445384658	9.60159E-20	6.9499E-19	33.85213951	UP
AC124312.3	ENSG00000261069	lncRNA	-1.848597588	3.826382191	-9.287875493	3.48471E-19	2.4236E-18	32.45899307	DOWN
AL358334.2	ENSG00000258711	lncRNA	3.647046899	5.214151026	9.413284888	1.25018E-19	8.96644E-19	33.64384242	UP
PKN2-AS1	ENSG00000237505	lncRNA	-1.575500356	3.229716032	-9.27531367	3.85947E-19	2.66847E-18	32.42038736	DOWN
AL158212.3	ENSG00000260917	lncRNA	-1.057239518	8.475798023	-9.320024792	2.6819E-19	1.88052E-18	32.41712555	DOWN
AC006449.5	ENSG00000277182	lncRNA	1.547257374	6.224634377	9.279020488	3.74491E-19	2.59881E-18	32.41555641	UP
AL451050.2	ENSG00000272205	lncRNA	1.915186989	4.18018331	9.25940713	4.39175E-19	3.02761E-18	32.41326128	UP
HOXB-AS3	ENSG00000233101	lncRNA	-1.57140587	6.530885381	-9.302151827	3.10242E-19	2.16893E-18	32.38597163	DOWN
AC147067.1	ENSG00000244459	lncRNA	-1.337450828	5.822832816	-9.291773892	3.37592E-19	2.35315E-18	32.36988801	DOWN
AL121658.1	ENSG00000272716	lncRNA	1.646142324	4.708562127	9.248020128	4.81685E-19	3.31339E-18	32.28943933	UP
AL590764.1	ENSG00000228427	lncRNA	-1.611129945	5.048014182	-9.276020254	3.83737E-19	2.65514E-18	32.2859074	DOWN
AC020891.1	ENSG00000259194	lncRNA	-1.502902369	0.600399877	-9.243256372	5.00656E-19	3.43635E-18	32.27761783	DOWN
LINC00563	ENSG00000261097	lncRNA	-1.88955936	1.160387763	-9.242332279	5.04421E-19	3.45967E-18	32.25993091	DOWN
PAN3-AS1	ENSG00000261485	lncRNA	-0.861381719	6.341292658	-9.278645851	3.75633E-19	2.60482E-18	32.25235198	NOT
AC104964.4	ENSG00000272505	lncRNA	-1.732125368	4.777505095	-9.268001173	4.09572E-19	2.82767E-18	32.23257726	DOWN
SLC16A1-AS1	ENSG00000226419	lncRNA	1.228420734	8.567074375	9.279478892	3.73098E-19	2.59105E-18	32.22298005	UP
LINC02253	ENSG00000259485	lncRNA	4.810557891	5.479468639	9.42059948	1.17727E-19	8.46932E-19	33.62544849	UP
AL031775.1	ENSG00000272345	lncRNA	-0.842615009	6.229536823	-9.269866026	4.03415E-19	2.7872E-18	32.19253456	NOT
LINC00858	ENSG00000229404	lncRNA	3.321839588	4.26391362	9.404064285	1.34849E-19	9.64218E-19	33.51324565	UP
AC073365.1	ENSG00000223812	lncRNA	4.298453493	4.334549926	9.415992098	1.22269E-19	8.78264E-19	33.4931445	UP
AL139300.2	ENSG00000258851	lncRNA	-1.679391657	2.135732236	-9.232941245	5.44307E-19	3.7251E-18	32.15189611	DOWN
AC136475.5	ENSG00000255328	lncRNA	-1.652875312	3.400916826	-9.237901277	5.22866E-19	3.58357E-18	32.10276754	DOWN
HMGA2-AS1	ENSG00000197301	lncRNA	2.428809369	5.6018586	9.370727653	1.77223E-19	1.25956E-18	33.2608414	UP
AC021087.3	ENSG00000260774	lncRNA	1.299817076	5.768110486	9.233930282	5.39964E-19	3.69806E-18	32.07553931	UP
LOXL1-AS1	ENSG00000261801	lncRNA	1.49300737	9.44928029	9.265834976	4.16842E-19	2.87575E-18	32.06388222	UP
AC007278.1	ENSG00000234389	lncRNA	-1.867043952	3.277576506	-9.230245766	5.56322E-19	3.80457E-18	32.03970436	DOWN
AC012020.1	ENSG00000279277	lncRNA	-1.501176888	3.907661706	-9.218830796	6.10183E-19	4.16082E-18	31.92148899	DOWN
SMILR	ENSG00000255364	lncRNA	2.545901611	3.482089057	9.372142081	1.75183E-19	1.24599E-18	33.24732444	UP
AL445524.1	ENSG00000233461	lncRNA	2.019207674	9.23965453	9.395406193	1.44777E-19	1.03207E-18	33.15828433	UP
AL137804.1	ENSG00000255525	lncRNA	1.578454314	1.579444327	9.216113907	6.23745E-19	4.24715E-18	31.86871141	UP
LINC02206	ENSG00000259289	lncRNA	-1.468135287	0.577618242	-9.188877027	7.77331E-19	5.27007E-18	31.84208478	DOWN
AC245052.4	ENSG00000237017	lncRNA	1.178903215	6.648149326	9.214079686	6.34095E-19	4.3145E-18	31.83896214	UP
SRP14-AS1	ENSG00000248508	lncRNA	-0.846025623	8.406713389	-9.245476832	4.91723E-19	3.37997E-18	31.83448792	NOT
AC008764.2	ENSG00000268087	lncRNA	-1.002626205	6.584581796	-9.229569414	5.59378E-19	3.82269E-18	31.8341321	DOWN
AC024075.1	ENSG00000267904	lncRNA	-1.213279731	6.143511485	-9.226685153	5.72597E-19	3.91018E-18	31.83140526	DOWN
AL592043.1	ENSG00000233571	lncRNA	2.192782882	2.047734544	9.350076864	2.09838E-19	1.48463E-18	32.94386783	UP
LINC02752	ENSG00000254401	lncRNA	-1.651294274	3.039183058	-9.194554807	7.42496E-19	5.04479E-18	31.78348101	DOWN
AL031848.1	ENSG00000231868	lncRNA	2.219516891	2.909787903	9.335293658	2.36773E-19	1.67269E-18	32.93120554	UP
LINC01135	ENSG00000234807	lncRNA	-1.311973573	3.700151211	-9.179824452	8.36247E-19	5.66542E-18	31.63723928	DOWN
AL078644.2	ENSG00000273004	lncRNA	1.35197416	5.369670627	9.17335475	8.81042E-19	5.96033E-18	31.62723582	UP
ZBTB20-AS4	ENSG00000242767	lncRNA	-1.789872779	1.536829058	-9.16415183	9.48884E-19	6.41007E-18	31.62590333	DOWN
AL138760.1	ENSG00000235939	lncRNA	2.315528876	2.785875693	9.330238944	2.46747E-19	1.73793E-18	32.85209032	UP
AC009271.1	ENSG00000267327	lncRNA	4.222059284	5.642098666	9.313175555	2.83592E-19	1.98704E-18	32.82953201	UP
AL049649.1	ENSG00000230990	lncRNA	2.490564696	2.584875988	9.332544519	2.42147E-19	1.70809E-18	32.82753197	UP
CU639417.5	ENSG00000280179	lncRNA	1.72283981	2.184312126	9.156673553	1.0078E-18	6.79347E-18	31.45508445	UP
LY86-AS1	ENSG00000216863	lncRNA	-1.904034011	2.653637553	-9.148991054	1.0721E-18	7.21141E-18	31.4341741	DOWN
LINC00636	ENSG00000240423	lncRNA	-1.94967421	1.885928605	-9.140348464	1.1493E-18	7.72518E-18	31.411167	DOWN
AL354892.2	ENSG00000232640	lncRNA	1.170878644	7.147113524	9.163580276	9.53264E-19	6.43505E-18	31.39637211	UP
AC097713.1	ENSG00000228162	lncRNA	3.375800399	3.591946121	9.309143539	2.93065E-19	2.05037E-18	32.65039293	UP
AC093582.1	ENSG00000236529	lncRNA	1.91950677	3.864759252	9.124993997	1.30027E-18	8.72747E-18	31.34720348	UP
AC008649.1	ENSG00000267291	lncRNA	3.208340434	3.871509052	9.28917237	3.44814E-19	2.39994E-18	32.56089963	UP
AC010997.5	ENSG00000273248	lncRNA	1.529092837	2.175440014	9.120365503	1.34952E-18	9.04512E-18	31.19512974	UP
LINC00957	ENSG00000235314	lncRNA	-1.25105682	7.642863829	-9.153173274	1.03661E-18	6.97767E-18	31.12971444	DOWN
AC027097.2	ENSG00000267787	lncRNA	-1.032995845	6.461390152	-9.139263877	1.15937E-18	7.7873E-18	31.12049245	DOWN
LINC00461	ENSG00000245526	lncRNA	2.680493861	2.968727277	9.294518605	3.30134E-19	2.30287E-18	32.54545358	UP
AC245297.2	ENSG00000272755	lncRNA	-1.855604095	1.448156305	-9.096656498	1.63224E-18	1.08858E-17	31.09009666	DOWN
LINC00989	ENSG00000250334	lncRNA	-1.976246191	1.864653223	-9.093659711	1.67192E-18	1.11268E-17	31.03952517	DOWN
AC093904.2	ENSG00000242136	lncRNA	2.483776425	3.297768222	9.277289932	3.79797E-19	2.63175E-18	32.47936175	UP
LINC01202	ENSG00000280776	lncRNA	2.203541637	2.060914788	9.287500864	3.49535E-19	2.4292E-18	32.44007844	UP
AC007686.3	ENSG00000273729	lncRNA	-0.898010274	6.189698496	-9.123531475	1.31564E-18	8.82431E-18	31.02356406	NOT
LINC00871	ENSG00000258700	lncRNA	3.173866999	3.524709322	9.250952288	4.70364E-19	3.24025E-18	32.20398091	UP
LINC00115	ENSG00000225880	lncRNA	1.091789332	6.163326237	9.100837937	1.57843E-18	1.05345E-17	30.9709386	UP
AC022509.2	ENSG00000256234	lncRNA	-1.837841535	4.933047996	-9.106438166	1.50911E-18	1.00933E-17	30.92679936	DOWN
PLCH1-AS1	ENSG00000239508	lncRNA	-1.704072014	0.833309662	-9.071215131	2.00103E-18	1.32423E-17	30.91427768	DOWN
CLMAT3	ENSG00000249035	lncRNA	-1.617819363	2.535399557	-9.077570777	1.90182E-18	1.26123E-17	30.89722977	DOWN
AC024230.1	ENSG00000248515	lncRNA	2.571305509	2.668535002	9.250572739	4.71815E-19	3.24786E-18	32.16554904	UP
AC008758.4	ENSG00000268744	lncRNA	-1.43897896	3.013563716	-9.070195703	2.01742E-18	1.33413E-17	30.81267593	DOWN
DNAH10OS	ENSG00000250091	lncRNA	-1.479308744	6.635896649	-9.102584434	1.55648E-18	1.03953E-17	30.78995013	DOWN
AL357093.1	ENSG00000258699	lncRNA	-1.980515092	1.246892073	-9.056738573	2.24655E-18	1.48253E-17	30.78086619	DOWN
HLA-F-AS1	ENSG00000214922	lncRNA	-1.24590749	7.409117474	-9.105121091	1.52514E-18	1.01932E-17	30.766182	DOWN
AC090337.1	ENSG00000264705	lncRNA	-1.657306486	2.341507057	-9.0578416	2.22684E-18	1.47056E-17	30.75321131	DOWN
FGF14-AS2	ENSG00000272143	lncRNA	-1.630115592	6.909766049	-9.094654538	1.65864E-18	1.10463E-17	30.69678329	DOWN
PTCSC2	ENSG00000236130	lncRNA	2.581789143	2.967189833	9.245099356	4.9323E-19	3.38786E-18	32.15769534	UP
AC025271.2	ENSG00000261265	lncRNA	-1.529412934	0.679333881	-9.037631843	2.61676E-18	1.71602E-17	30.64974805	DOWN
AC092669.1	ENSG00000225815	lncRNA	1.690803763	1.60740025	9.062927787	2.13813E-18	1.41297E-17	30.64494157	UP
LINC02076	ENSG00000220161	lncRNA	2.267746219	3.417875276	9.20143086	7.02374E-19	4.77563E-18	31.91694685	UP
AL133153.2	ENSG00000258798	lncRNA	1.693257502	2.62887867	9.044147674	2.48418E-18	1.63363E-17	30.63251349	UP
AC108134.4	ENSG00000263011	lncRNA	-1.322355482	3.718998803	-9.050221024	2.3666E-18	1.56066E-17	30.60865204	DOWN
AC097359.2	ENSG00000270194	lncRNA	-0.873915777	6.765477181	-9.075624187	1.93168E-18	1.28013E-17	30.60308343	NOT
AL357518.1	ENSG00000271897	lncRNA	-1.605392181	0.757617619	-9.03149278	2.74807E-18	1.79588E-17	30.60250443	DOWN
LINC00536	ENSG00000249917	lncRNA	2.0932887	2.080293826	9.218431141	6.1216E-19	4.17128E-18	31.89786959	UP
AC097717.1	ENSG00000232732	lncRNA	1.850262859	3.022287635	9.031560503	2.74659E-18	1.79588E-17	30.57261228	UP
LINC01361	ENSG00000236268	lncRNA	2.04002311	3.001599668	9.18915264	7.75603E-19	5.26593E-18	31.78442155	UP
LINC01503	ENSG00000233901	lncRNA	1.567413291	10.24721461	9.080305045	1.86065E-18	1.23567E-17	30.52941507	UP
LINC01833	ENSG00000259439	lncRNA	3.518109538	3.757987367	9.189020632	7.7643E-19	5.26775E-18	31.69816648	UP
AL731569.1	ENSG00000227896	lncRNA	1.256386536	6.002669035	9.03557255	2.6601E-18	1.74202E-17	30.47934006	UP
AP001360.1	ENSG00000255216	lncRNA	3.166979545	3.000961867	9.178623197	8.4439E-19	5.71648E-18	31.5702027	UP
AL391684.1	ENSG00000224934	lncRNA	1.284603556	6.808011584	9.041474642	2.53775E-18	1.66652E-17	30.46343765	UP
SATB1-AS1	ENSG00000228956	lncRNA	1.97254671	7.208947472	9.035817762	2.6549E-18	1.73982E-17	30.43089276	UP
AC106779.1	ENSG00000261302	lncRNA	1.809475765	3.17096751	9.008735244	3.29431E-18	2.14244E-17	30.40740061	UP
AC073254.1	ENSG00000237126	lncRNA	-1.000221076	5.986290456	-9.042838409	2.51028E-18	1.64964E-17	30.39464331	DOWN
AC037486.1	ENSG00000254303	lncRNA	1.767332519	1.659952754	9.028207351	2.82101E-18	1.84099E-17	30.37488925	UP
AC011374.1	ENSG00000260581	lncRNA	4.664606598	6.993276344	9.155704431	1.0157E-18	6.84179E-18	31.5689033	UP
LNCOC1	ENSG00000253741	lncRNA	2.082244174	6.081937841	9.161755347	9.67384E-19	6.52568E-18	31.52741129	UP
AC027117.1	ENSG00000253671	lncRNA	-1.560289971	5.783107586	-9.031087789	2.75696E-18	1.80044E-17	30.28438775	DOWN
MIR9-3HG	ENSG00000255571	lncRNA	2.718745381	8.576110833	9.164631891	9.45221E-19	6.38991E-18	31.39462978	UP
SNHG14	ENSG00000224078	lncRNA	-1.527171061	10.6436486	-9.074667042	1.94653E-18	1.28906E-17	30.25584224	DOWN
AC060234.2	ENSG00000233665	lncRNA	-1.761082258	2.872679078	-8.99383008	3.70899E-18	2.4088E-17	30.20501922	DOWN
TMEM147-AS1	ENSG00000236144	lncRNA	1.253114692	9.869452252	9.034529448	2.68233E-18	1.75535E-17	30.17638699	UP
AP005233.2	ENSG00000260877	lncRNA	2.815361705	3.016010323	9.115970758	1.39798E-18	9.3633E-18	31.11402154	UP
LINC02827	ENSG00000236908	lncRNA	2.575952049	4.276530815	9.086071041	1.77671E-18	1.18075E-17	31.03389651	UP
AC002480.2	ENSG00000232949	lncRNA	-1.974243226	2.391300957	-8.973519591	4.35833E-18	2.82272E-17	30.06093332	DOWN
NCKAP5-AS2	ENSG00000226953	lncRNA	-1.996525411	2.874501529	-8.97503466	4.30623E-18	2.7909E-17	30.03847162	DOWN
BX322234.1	ENSG00000226445	lncRNA	1.379774787	6.713462927	8.981714767	4.08379E-18	2.65038E-17	30.00730421	UP
AC009120.5	ENSG00000275236	lncRNA	1.620016467	2.739777666	8.952937389	5.13103E-18	3.31861E-17	29.95048081	UP
AC069222.1	ENSG00000273374	lncRNA	1.88078444	4.581104638	8.940288741	5.67163E-18	3.6582E-17	29.87509816	UP
CU634019.6	ENSG00000280018	lncRNA	1.643136926	2.279611309	8.951147506	5.20431E-18	3.36369E-17	29.8606219	UP
LINC02718	ENSG00000255418	lncRNA	-1.841530211	1.576427999	-8.936759668	5.83227E-18	3.75667E-17	29.83457307	DOWN
ABCA9-AS1	ENSG00000231749	lncRNA	3.683601718	4.766323819	9.044691612	2.47342E-18	1.62769E-17	30.67234265	UP
AP000553.2	ENSG00000272954	lncRNA	1.970472813	3.316813586	8.932983525	6.00914E-18	3.86531E-17	29.82083226	UP
AC100849.1	ENSG00000253557	lncRNA	-1.701335778	2.000536509	-8.936946042	5.82367E-18	3.7537E-17	29.81780433	DOWN
AC078860.2	ENSG00000257761	lncRNA	1.80320989	2.071158739	8.946102713	5.41648E-18	3.49842E-17	29.77082256	UP
LINC02633	ENSG00000224265	lncRNA	-1.696957394	0.639256973	-8.920654582	6.62442E-18	4.25237E-17	29.7347236	DOWN
AC019294.2	ENSG00000260288	lncRNA	1.511292987	3.510421766	8.907716897	7.33716E-18	4.70103E-17	29.64407455	UP
HSD11B1-AS1	ENSG00000227591	lncRNA	-1.574467196	4.293984488	-8.931460525	6.08198E-18	3.90949E-17	29.61610976	DOWN
LRRC8C-DT	ENSG00000231999	lncRNA	-0.955207636	6.145757631	-8.942717052	5.56365E-18	3.59101E-17	29.59904231	NOT
PITPNM2-AS1	ENSG00000251497	lncRNA	-1.829612034	1.953063668	-8.90550576	7.46635E-18	4.77654E-17	29.57183195	DOWN
AC006262.1	ENSG00000268460	lncRNA	3.460191522	6.023695289	9.038791629	2.59266E-18	1.7014E-17	30.64174913	UP
LINC02458	ENSG00000246363	lncRNA	-1.69490153	2.359623687	-8.906861462	7.38688E-18	4.72891E-17	29.56170397	DOWN
AL121821.2	ENSG00000258636	lncRNA	-1.897619202	2.367522658	-8.901934706	7.67976E-18	4.90973E-17	29.50940896	DOWN
AP000355.1	ENSG00000228923	lncRNA	-1.762347583	0.95557855	-8.891663589	8.3278E-18	5.30602E-17	29.50674452	DOWN
AL022324.3	ENSG00000272942	lncRNA	1.777093274	2.053087013	8.910568866	7.1738E-18	4.60188E-17	29.49524164	UP
ZBED3-AS1	ENSG00000250802	lncRNA	-1.085983862	6.378988746	-8.929931146	6.15599E-18	3.95436E-17	29.47277732	DOWN
AC110597.1	ENSG00000260578	lncRNA	-1.707514138	3.697038048	-8.907696641	7.33834E-18	4.70103E-17	29.46903491	DOWN
FMR1-AS1	ENSG00000268066	lncRNA	1.527105319	2.107664341	8.897397177	7.95965E-18	5.08177E-17	29.4337397	UP
AC108156.1	ENSG00000249752	lncRNA	-1.547976579	0.672858978	-8.88154019	9.01942E-18	5.73503E-17	29.43001944	DOWN
AL109936.3	ENSG00000271420	lncRNA	-1.477297702	3.933180641	-8.891328305	8.34985E-18	5.31646E-17	29.33738091	DOWN
AL590226.2	ENSG00000279141	lncRNA	3.478686558	7.531483114	9.045129032	2.4648E-18	1.62315E-17	30.5857665	UP
AL032819.1	ENSG00000260132	lncRNA	1.497352919	1.995411359	8.885656273	8.73161E-18	5.55578E-17	29.31992265	UP
AC104117.3	ENSG00000254035	lncRNA	-1.712291053	3.142166922	-8.880820099	9.07072E-18	5.76377E-17	29.30313461	DOWN
AL162426.1	ENSG00000279571	lncRNA	-1.622751828	2.132996874	-8.868609806	9.986E-18	6.33254E-17	29.28698603	DOWN
LINC00615	ENSG00000196243	lncRNA	2.520393679	2.422323498	9.048930626	2.39111E-18	1.57573E-17	30.54580004	UP
CEBPB-AS1	ENSG00000277449	lncRNA	-1.042472567	6.415914778	-8.895348992	8.08928E-18	5.16103E-17	29.20242226	DOWN
AC234775.3	ENSG00000261101	lncRNA	-1.300636529	4.046494877	-8.871485906	9.76251E-18	6.19498E-17	29.18498755	DOWN
HCG25	ENSG00000232940	lncRNA	0.943264133	5.960883916	8.868164094	1.00211E-17	6.35051E-17	29.15289454	NOT
BET1-AS1	ENSG00000236861	lncRNA	-1.050107689	4.353758214	-8.865505717	1.02329E-17	6.48038E-17	29.12976995	DOWN
LINC00028	ENSG00000233354	lncRNA	-1.892966183	1.103306788	-8.84089025	1.2417E-17	7.84769E-17	29.1028581	DOWN
AP001208.1	ENSG00000254084	lncRNA	1.582907968	1.627339959	8.859571563	1.07218E-17	6.78544E-17	29.06805383	UP
AP002784.1	ENSG00000250519	lncRNA	3.463442012	4.616286631	9.022215943	2.95898E-18	1.92969E-17	30.49943118	UP
AC008687.2	ENSG00000268108	lncRNA	1.802324396	2.628566782	8.836571796	1.28451E-17	8.1074E-17	29.00438272	UP
AJ011932.1	ENSG00000274248	lncRNA	-1.776506078	2.330248185	-8.831548582	1.33615E-17	8.42205E-17	28.97455512	DOWN
RPS6KA2-IT1	ENSG00000232082	lncRNA	-1.672296565	3.147493577	-8.831568584	1.33594E-17	8.42205E-17	28.9226011	DOWN
AC034223.2	ENSG00000251281	lncRNA	1.983860448	1.887872311	8.83681644	1.28205E-17	8.09727E-17	28.88586659	UP
NFIA-AS2	ENSG00000237928	lncRNA	-1.772509685	2.937669597	-8.818338279	1.48197E-17	9.32246E-17	28.83153482	DOWN
AC009228.1	ENSG00000242628	lncRNA	-1.656838927	1.573939635	-8.797917021	1.73893E-17	1.09025E-16	28.76559763	DOWN
LINC01136	ENSG00000233791	lncRNA	1.729280121	4.710544319	8.798143228	1.73585E-17	1.08904E-16	28.75914053	UP
AC084125.2	ENSG00000255182	lncRNA	1.583000631	7.246356969	8.817161876	1.4957E-17	9.40252E-17	28.69786355	UP
DST-AS1	ENSG00000231441	lncRNA	-1.824165749	2.051587007	-8.791729694	1.82515E-17	1.14278E-16	28.68209393	DOWN
SNHG21	ENSG00000250988	lncRNA	0.98922846	7.184180796	8.819280993	1.47106E-17	9.26003E-17	28.67961697	NOT
HCG9	ENSG00000204625	lncRNA	-1.644336146	2.260608681	-8.791115623	1.83393E-17	1.14752E-16	28.67725282	DOWN
AL031667.3	ENSG00000273951	lncRNA	1.372877601	5.124671566	8.794002266	1.793E-17	1.1234E-16	28.67504601	UP
AC046134.2	ENSG00000248932	lncRNA	1.09676807	7.879315902	8.822933363	1.42955E-17	9.0047E-17	28.6621855	UP
AL136221.1	ENSG00000276434	lncRNA	1.865181893	3.120531021	8.784701968	1.92822E-17	1.20491E-16	28.66043906	UP
AC004034.1	ENSG00000262482	lncRNA	2.002978149	4.375300627	9.014886166	3.13688E-18	2.04429E-17	30.47202599	UP
AL139384.2	ENSG00000277159	lncRNA	-1.657077958	4.911484386	-8.810669904	1.57373E-17	9.87987E-17	28.6227536	DOWN
IGFL2-AS1	ENSG00000268621	lncRNA	5.376089247	6.491071074	9.003514664	3.43405E-18	2.23178E-17	30.35377081	UP
AC026904.2	ENSG00000253688	lncRNA	-1.702268858	1.987802515	-8.768059496	2.19583E-17	1.36851E-16	28.51125244	DOWN
NALCN-AS1	ENSG00000233009	lncRNA	-1.960481325	3.609007655	-8.781378007	1.97895E-17	1.23498E-16	28.48080059	DOWN
HIPK1-AS1	ENSG00000235527	lncRNA	-1.186307259	3.864855689	-8.776169503	2.06112E-17	1.2854E-16	28.46954139	DOWN
AL445471.1	ENSG00000229162	lncRNA	1.847942258	4.193354769	8.751802742	2.49263E-17	1.54327E-16	28.43196542	UP
FIRRE	ENSG00000213468	lncRNA	3.106621349	6.988927177	9.011447936	3.22394E-18	2.09812E-17	30.3397169	UP
AC063948.1	ENSG00000257543	lncRNA	1.461467772	4.786952795	8.752768243	2.47395E-17	1.53675E-16	28.38927155	UP
AC121247.2	ENSG00000225399	lncRNA	-1.336353592	3.099266791	-8.757647656	2.38161E-17	1.48135E-16	28.37915889	DOWN
MDS2	ENSG00000197880	lncRNA	-1.524078176	3.579822385	-8.759831901	2.34139E-17	1.45826E-16	28.34462524	DOWN
KC877982.1	ENSG00000269993	lncRNA	3.18660066	3.129882294	9.012945113	3.18574E-18	2.0747E-17	30.26769377	UP
AC114956.1	ENSG00000248240	lncRNA	2.633646631	5.137898614	8.977785996	4.2132E-18	2.73248E-17	30.1712549	UP
TBL1XR1-AS1	ENSG00000231310	lncRNA	1.758773052	2.666701147	8.741675105	2.69725E-17	1.66448E-16	28.28033562	UP
AP003071.4	ENSG00000261625	lncRNA	-1.687851143	4.663074397	-8.75858817	2.36421E-17	1.4715E-16	28.2397971	DOWN
AC025575.2	ENSG00000258053	lncRNA	5.058375848	6.115226483	8.968619426	4.53113E-18	2.93262E-17	30.0736383	UP
LINC00571	ENSG00000223685	lncRNA	-1.297829198	4.406209408	-8.752397838	2.4811E-17	1.53916E-16	28.23588977	DOWN
AL353804.1	ENSG00000228906	lncRNA	-1.066271206	4.798536939	-8.752569765	2.47778E-17	1.53812E-16	28.2202575	DOWN
AC118754.1	ENSG00000229782	lncRNA	-1.748676888	1.226901678	-8.724240567	3.08912E-17	1.89884E-16	28.20864039	DOWN
PSMA3-AS1	ENSG00000257621	lncRNA	-0.645941917	11.61791968	-8.814879225	1.52269E-17	9.5658E-17	28.20103926	NOT
AC090844.2	ENSG00000264968	lncRNA	-1.485721802	3.451230767	-8.733277067	2.87945E-17	1.77576E-16	28.15291137	DOWN
HS1BP3-IT1	ENSG00000231948	lncRNA	-1.58765948	3.129084894	-8.729763565	2.95925E-17	1.82258E-16	28.14772402	DOWN
PRICKLE2-AS2	ENSG00000241101	lncRNA	-1.51242567	0.685971183	-8.711620952	3.40741E-17	2.08497E-16	28.12079494	DOWN
AL139089.1	ENSG00000273723	lncRNA	1.275317892	5.741960936	8.728409172	2.99059E-17	1.84068E-16	28.11557331	UP
AC131235.3	ENSG00000272721	lncRNA	1.668343828	5.172235695	8.716257023	3.28688E-17	2.01514E-16	28.09327898	UP
AL135925.1	ENSG00000272447	lncRNA	-0.840518904	6.635207869	-8.751428938	2.4999E-17	1.54675E-16	28.08484912	NOT
AC026904.1	ENSG00000253140	lncRNA	-1.892982646	1.663118461	-8.710146011	3.44667E-17	2.10762E-16	28.07405582	DOWN
AC012360.1	ENSG00000235319	lncRNA	1.694919017	3.000382127	8.708366246	3.49464E-17	2.13417E-16	28.0732734	UP
AC104564.2	ENSG00000264007	lncRNA	1.689868146	2.314074749	8.71755077	3.254E-17	1.99628E-16	28.05669321	UP
MINCR	ENSG00000253716	lncRNA	1.072485615	8.531307089	8.74724172	2.58281E-17	1.59595E-16	28.02802441	UP
PRKCZ-AS1	ENSG00000182873	lncRNA	-1.034917905	7.660603493	-8.754733178	2.43634E-17	1.51439E-16	28.02251313	DOWN
AC243829.4	ENSG00000277089	lncRNA	-1.877169914	4.948989555	-8.732798241	2.8902E-17	1.78122E-16	28.00964934	DOWN
SLC16A12-AS1	ENSG00000234452	lncRNA	-1.523116099	0.554624479	-8.691422528	3.98564E-17	2.43245E-16	27.96371895	DOWN
SMC2-AS1	ENSG00000270332	lncRNA	-1.373214305	4.666127216	-8.713705405	3.35269E-17	2.05281E-16	27.91209145	DOWN
AP006623.1	ENSG00000250397	lncRNA	-1.344264069	5.318005843	-8.718497246	3.23016E-17	1.98295E-16	27.90243646	DOWN
SALRNA1	ENSG00000258952	lncRNA	2.124105763	3.577855317	8.933975875	5.96216E-18	3.8377E-17	29.83177827	UP
AP002360.2	ENSG00000255135	lncRNA	1.086394624	8.546659822	8.724956704	3.07197E-17	1.88953E-16	27.856105	UP
LINC00592	ENSG00000258279	lncRNA	2.441510315	4.634682316	8.898711119	7.87758E-18	5.03278E-17	29.56672703	UP
AC016888.1	ENSG00000266036	lncRNA	2.072155603	7.313250253	8.894915399	8.11699E-18	5.1752E-17	29.32946361	UP
LINC00863	ENSG00000224914	lncRNA	-0.890431427	7.390111655	-8.724060203	3.09346E-17	1.90027E-16	27.81490528	NOT
AC092134.1	ENSG00000261707	lncRNA	-1.438720756	3.22856107	-8.685948658	4.1584E-17	2.5346E-16	27.81249758	DOWN
AL354707.1	ENSG00000225489	lncRNA	2.527357173	7.248490162	8.879994971	9.12987E-18	5.79744E-17	29.2490919	UP
AC022211.2	ENSG00000263786	lncRNA	1.501251031	5.250958265	8.680378611	4.34179E-17	2.64467E-16	27.80407381	UP
LINC01569	ENSG00000262468	lncRNA	0.98126069	8.055800837	8.708862818	3.48119E-17	2.12734E-16	27.76351491	NOT
MYOSLID	ENSG00000229647	lncRNA	2.719113356	6.880706673	8.843693792	1.21466E-17	7.68198E-17	29.01316261	UP
AC069549.1	ENSG00000238246	lncRNA	-1.668276091	2.622104083	-8.668298778	4.76746E-17	2.8946E-16	27.71010611	DOWN
DLEU1	ENSG00000176124	lncRNA	0.92729752	9.500537547	8.715859647	3.29704E-17	2.02006E-16	27.70524979	NOT
LINC02231	ENSG00000248995	lncRNA	-1.502553638	0.483315015	-8.646898887	5.62524E-17	3.40005E-16	27.62034537	DOWN
LINC01234	ENSG00000249550	lncRNA	5.597812665	6.692238684	8.782683864	1.95887E-17	1.22325E-16	28.63752539	UP
AC008870.4	ENSG00000261266	lncRNA	1.420548029	1.986082173	8.661549573	5.023E-17	3.03995E-16	27.6145097	UP
LINC00958	ENSG00000251381	lncRNA	4.877073377	9.47881791	8.787073204	1.89281E-17	1.18357E-16	28.51373495	UP
AC125616.1	ENSG00000256008	lncRNA	1.876582239	1.963548995	8.66574579	4.86257E-17	2.94854E-16	27.58433742	UP
AC007881.3	ENSG00000272735	lncRNA	1.891213947	3.629635045	8.638508756	6.00173E-17	3.62064E-16	27.56965179	UP
LINC02598	ENSG00000256155	lncRNA	2.454890297	3.567334573	8.751980009	2.48919E-17	1.54317E-16	28.39454635	UP
AC011586.2	ENSG00000253496	lncRNA	-1.693626322	0.729243261	-8.630379359	6.39025E-17	3.84764E-16	27.50251863	DOWN
AL139288.1	ENSG00000231563	lncRNA	1.603498638	4.884836825	8.635990579	6.11951E-17	3.68698E-16	27.50000741	UP
AC002064.2	ENSG00000225498	lncRNA	-1.719503174	1.521227664	-8.622148777	6.80894E-17	4.09188E-16	27.42241356	DOWN
LINC01732	ENSG00000237292	lncRNA	-1.897768746	1.223900584	-8.6187611	6.98905E-17	4.1921E-16	27.39679178	DOWN
AC002310.1	ENSG00000235560	lncRNA	1.050772584	7.442622744	8.653863312	5.33054E-17	3.224E-16	27.39276342	UP
AC009988.1	ENSG00000223432	lncRNA	1.742029289	1.603929331	8.639013619	5.97838E-17	3.60887E-16	27.35655237	UP
AC090970.2	ENSG00000274528	lncRNA	1.752720578	5.47753838	8.620229138	6.91043E-17	4.15023E-16	27.34288922	UP
HNF1A-AS1	ENSG00000241388	lncRNA	-1.917214973	2.360664714	-8.619578781	6.94515E-17	4.16842E-16	27.34088929	DOWN
AC010343.3	ENSG00000250697	lncRNA	2.744366562	3.225934189	8.749769415	2.53244E-17	1.56586E-16	28.28224497	UP
LINC01992	ENSG00000260019	lncRNA	2.950420705	2.84846181	8.751854762	2.49162E-17	1.54327E-16	28.23663589	UP
AC000036.1	ENSG00000225929	lncRNA	-1.795873391	1.216320955	-8.60005258	8.07192E-17	4.82317E-16	27.2628087	DOWN
AC093249.2	ENSG00000260167	lncRNA	1.649809764	3.562939717	8.595795631	8.3406E-17	4.9774E-16	27.2495133	UP
AC073842.2	ENSG00000242798	lncRNA	1.324831607	5.117410672	8.599039504	8.13507E-17	4.85783E-16	27.18308919	UP
AC091182.2	ENSG00000253746	lncRNA	3.335908643	4.80780541	8.678956853	4.38987E-17	2.67223E-16	27.862392	UP
NCK1-DT	ENSG00000239213	lncRNA	1.12777471	9.212031725	8.640628245	5.90433E-17	3.56646E-16	27.16448813	UP
AC099329.1	ENSG00000235288	lncRNA	-1.605888028	0.825315787	-8.583999134	9.13222E-17	5.43948E-16	27.15171481	DOWN
LINC01359	ENSG00000226891	lncRNA	-1.359345238	4.394287092	-8.609372028	7.51323E-17	4.49791E-16	27.14068587	DOWN
MAFG-DT	ENSG00000265688	lncRNA	1.344475582	9.346508387	8.636163767	6.11134E-17	3.68441E-16	27.1328483	UP
AC007389.3	ENSG00000235725	lncRNA	2.194498591	2.761067486	8.6910438	3.99736E-17	2.43803E-16	27.84338211	UP
AC009119.1	ENSG00000260228	lncRNA	-1.531426038	5.039935639	-8.614660771	7.21336E-17	4.32113E-16	27.11950217	DOWN
AC022706.1	ENSG00000267364	lncRNA	-1.32206941	5.693241556	-8.617250256	7.07089E-17	4.23848E-16	27.10090535	DOWN
HOXD-AS2	ENSG00000237380	lncRNA	3.172747649	4.792064458	8.67090177	4.67238E-17	2.84053E-16	27.80941594	UP
SEPSECS-AS1	ENSG00000281501	lncRNA	-1.095108576	6.917799756	-8.626432163	6.58777E-17	3.9615E-16	27.09145863	DOWN
AC010261.2	ENSG00000251187	lncRNA	-1.67928895	1.231953685	-8.567197611	1.03895E-16	6.16496E-16	27.01727562	DOWN
AC105219.2	ENSG00000254548	lncRNA	2.253501851	3.372651724	8.664620226	4.9051E-17	2.97241E-16	27.72926479	UP
LINC00391	ENSG00000238230	lncRNA	1.678540432	1.706933682	8.583413136	9.17343E-17	5.46057E-16	26.947551	UP
AC123912.1	ENSG00000268081	lncRNA	-1.928604846	2.64319013	-8.564837645	1.05793E-16	6.27362E-16	26.9044405	DOWN
LINC02701	ENSG00000250508	lncRNA	-1.769992549	5.097322233	-8.588536993	8.81927E-17	5.25973E-16	26.90081344	DOWN
LINC01956	ENSG00000258910	lncRNA	2.3962961	2.529912072	8.668680069	4.75341E-17	2.88793E-16	27.61645117	UP
LINC01176	ENSG00000281404	lncRNA	1.305039722	7.428073643	8.575016265	9.78445E-17	5.81693E-16	26.81196679	UP
AC008663.1	ENSG00000253768	lncRNA	2.218883566	2.283493916	8.666879117	4.82012E-17	2.92468E-16	27.59520828	UP
AC055736.1	ENSG00000257500	lncRNA	2.090031478	2.018460839	8.663903147	4.93238E-17	2.98703E-16	27.56122952	UP
AL391834.1	ENSG00000272842	lncRNA	-1.054151788	5.161999784	-8.563131565	1.07186E-16	6.35225E-16	26.74669334	DOWN
AL135786.2	ENSG00000272866	lncRNA	-1.750255378	1.346044237	-8.530093841	1.38043E-16	8.10442E-16	26.72875471	DOWN
NCBP2-AS1	ENSG00000225578	lncRNA	1.634872663	4.858619949	8.533129114	1.34875E-16	7.94819E-16	26.72566504	UP
AC092484.1	ENSG00000225107	lncRNA	2.169394303	2.193226487	8.629022695	6.45747E-17	3.88562E-16	27.30318758	UP
AC090578.2	ENSG00000271156	lncRNA	1.834864554	2.152609319	8.548031521	1.20336E-16	7.11814E-16	26.71950671	UP
AL139035.1	ENSG00000280710	lncRNA	1.593717898	4.247330792	8.521558554	1.47349E-16	8.62393E-16	26.67268527	UP
AC011477.1	ENSG00000267481	lncRNA	-0.960938403	7.004065243	-8.57076374	1.01091E-16	6.00613E-16	26.67082964	NOT
LINC00640	ENSG00000258479	lncRNA	2.754410466	6.043576222	8.608264091	7.57759E-17	4.53355E-16	27.27828538	UP
AC112484.3	ENSG00000261159	lncRNA	1.926159922	5.808043967	8.522181704	1.4665E-16	8.59364E-16	26.58672503	UP
AC078889.1	ENSG00000256072	lncRNA	-1.545009532	0.759289094	-8.508644521	1.62622E-16	9.49418E-16	26.58349713	DOWN
AC093520.1	ENSG00000260757	lncRNA	2.314080956	3.792884712	8.587810095	8.86868E-17	5.28585E-16	27.17057096	UP
AC138393.3	ENSG00000278467	lncRNA	1.412693624	4.157551605	8.508017277	1.63402E-16	9.53383E-16	26.56758655	UP
AC123905.1	ENSG00000257265	lncRNA	1.659899797	1.771729315	8.530292396	1.37833E-16	8.09717E-16	26.55705617	UP
LINC02607	ENSG00000228971	lncRNA	1.949876683	2.323742051	8.524228758	1.44373E-16	8.47079E-16	26.54375416	UP
AL139384.1	ENSG00000274922	lncRNA	-1.02934409	7.307341518	-8.556374194	1.12885E-16	6.6816E-16	26.53412344	DOWN
AC013726.2	ENSG00000259793	lncRNA	-1.585014851	2.031606297	-8.506400304	1.65431E-16	9.64623E-16	26.52943425	DOWN
AC026336.3	ENSG00000276122	lncRNA	2.606158212	2.974589273	8.601151443	8.00396E-17	4.78561E-16	27.13226022	UP
CNTN4-AS1	ENSG00000237990	lncRNA	-1.56599782	0.673532755	-8.500766505	1.72697E-16	1.00388E-15	26.5234372	DOWN
AC015961.2	ENSG00000267707	lncRNA	-1.542924375	3.729108419	-8.522092174	1.4675E-16	8.59418E-16	26.52211826	DOWN
VPS33B-DT	ENSG00000214432	lncRNA	1.443636195	4.861200728	8.505059734	1.67132E-16	9.73938E-16	26.50164224	UP
AC090186.1	ENSG00000272076	lncRNA	-1.503459877	2.249732853	-8.504094966	1.68367E-16	9.79921E-16	26.50143298	DOWN
AL139407.1	ENSG00000277687	lncRNA	-1.008443865	5.338451839	-8.531764999	1.3629E-16	8.02151E-16	26.50007552	DOWN
AL355304.1	ENSG00000232618	lncRNA	-1.489833274	2.998882222	-8.508694269	1.6256E-16	9.49418E-16	26.48600396	DOWN
AC147651.4	ENSG00000237181	lncRNA	-1.372723476	6.454257708	-8.54382169	1.24279E-16	7.33751E-16	26.48429406	DOWN
CHKB-DT	ENSG00000205559	lncRNA	1.23420247	6.48276838	8.51836449	1.50989E-16	8.83147E-16	26.45421928	UP
AC127537.1	ENSG00000260647	lncRNA	-1.020235411	3.754570876	-8.504755479	1.67521E-16	9.75598E-16	26.42317846	DOWN
AL162586.1	ENSG00000225032	lncRNA	-1.061956902	7.613391111	-8.537878164	1.30063E-16	7.6742E-16	26.37034643	DOWN
AP000864.2	ENSG00000272788	lncRNA	1.679781075	2.618635204	8.486852697	1.92019E-16	1.11414E-15	26.35168836	UP
AC097059.1	ENSG00000236098	lncRNA	-1.910472143	1.11602788	-8.477928978	2.05521E-16	1.19101E-15	26.33773435	DOWN
GAS5-AS1	ENSG00000270084	lncRNA	-0.822969348	5.666900545	-8.510375254	1.60488E-16	9.38122E-16	26.32446811	NOT
ITGA9-AS1	ENSG00000235257	lncRNA	-0.889746705	7.500131453	-8.523144295	1.45575E-16	8.53597E-16	26.27760651	NOT
AL139393.1	ENSG00000231863	lncRNA	1.77927693	1.949756838	8.488626644	1.89442E-16	1.09986E-15	26.25251873	UP
AC104134.1	ENSG00000225420	lncRNA	1.513108823	2.775494111	8.463052639	2.30146E-16	1.33044E-15	26.21516191	UP
AC068580.2	ENSG00000230834	lncRNA	1.75926713	1.881859111	8.483156328	1.97502E-16	1.14525E-15	26.20725816	UP
MID1IP1-AS1	ENSG00000238123	lncRNA	-1.069048896	5.762478519	-8.494667796	1.80917E-16	1.05102E-15	26.18363692	DOWN
DANCR	ENSG00000226950	lncRNA	1.296021427	11.91868877	8.536697652	1.31243E-16	7.73899E-16	26.17804405	UP
AC090578.1	ENSG00000253553	lncRNA	1.898139691	2.594845312	8.46713017	2.2312E-16	1.29062E-15	26.16515732	UP
AC016573.1	ENSG00000253968	lncRNA	1.366075714	1.480444806	8.472626416	2.13984E-16	1.23853E-15	26.11678275	UP
AL031186.1	ENSG00000237015	lncRNA	1.28831	5.408636115	8.452377058	2.49593E-16	1.44197E-15	26.05305457	UP
AC022211.3	ENSG00000263843	lncRNA	1.083834492	7.708629287	8.47738457	2.06375E-16	1.19522E-15	26.03981907	UP
AC067747.1	ENSG00000273153	lncRNA	-1.551713339	1.883545321	-8.437227236	2.80007E-16	1.6157E-15	26.02207361	DOWN
LUNAR1	ENSG00000278090	lncRNA	2.190490436	3.82930125	8.576842452	9.64823E-17	5.73957E-16	27.09874985	UP
AL035458.2	ENSG00000250917	lncRNA	1.834969752	3.962057815	8.425583064	3.05847E-16	1.75834E-15	25.96879743	UP
AC006566.1	ENSG00000273368	lncRNA	-1.602473982	2.418681906	-8.428095057	3.0008E-16	1.72729E-15	25.91398458	DOWN
AC244100.3	ENSG00000275944	lncRNA	-1.769266762	0.695904324	-8.41746989	3.25231E-16	1.8675E-15	25.90040444	DOWN
AL355916.2	ENSG00000258926	lncRNA	-1.274126306	3.823604948	-8.434934683	2.84917E-16	1.64202E-15	25.879637	DOWN
LINC02014	ENSG00000248243	lncRNA	2.393773416	5.264491988	8.568296679	1.03023E-16	6.11705E-16	27.00692546	UP
AC025575.1	ENSG00000257454	lncRNA	1.529279157	1.648325283	8.431753073	2.91874E-16	1.68109E-15	25.8139916	UP
AC107081.2	ENSG00000236498	lncRNA	1.300119286	5.187454857	8.408125887	3.49063E-16	2.00068E-15	25.7418541	UP
AC092111.1	ENSG00000275367	lncRNA	-1.465680406	5.514940624	-8.436054949	2.82507E-16	1.62913E-15	25.73808801	DOWN
AC011389.1	ENSG00000248222	lncRNA	-1.739218789	0.791363588	-8.391933348	3.94516E-16	2.25025E-15	25.71063393	DOWN
AL096865.1	ENSG00000271857	lncRNA	1.693855565	5.183710158	8.399262573	3.73261E-16	2.13495E-15	25.70215823	UP
AC008764.8	ENSG00000279529	lncRNA	1.120278478	6.369344438	8.416651395	3.27252E-16	1.87796E-15	25.693253	UP
AC004908.3	ENSG00000273402	lncRNA	-1.271935235	4.060660009	-8.411480262	3.40315E-16	1.95173E-15	25.68404407	DOWN
AC012531.1	ENSG00000260597	lncRNA	2.787214416	3.990686792	8.544594359	1.23546E-16	7.29881E-16	26.82958146	UP
C1QTNF1-AS1	ENSG00000265096	lncRNA	-1.959131806	1.969028771	-8.383966064	4.18981E-16	2.38834E-15	25.59124862	DOWN
AL163953.1	ENSG00000225680	lncRNA	2.187745498	2.041011583	8.560460314	1.09404E-16	6.47963E-16	26.76698229	UP
AL137025.1	ENSG00000228484	lncRNA	-1.478335108	0.698035177	-8.367947104	4.72795E-16	2.68697E-15	25.53195253	DOWN
LINC01592	ENSG00000253658	lncRNA	2.038112715	2.539312574	8.53224048	1.35795E-16	7.99739E-16	26.62059248	UP
LINC02465	ENSG00000249618	lncRNA	1.33904765	1.246876195	8.394217925	3.87766E-16	2.21308E-15	25.50504314	UP
AC073316.1	ENSG00000217455	lncRNA	2.126708472	2.242133048	8.531641492	1.36419E-16	8.02407E-16	26.573455	UP
CAPN10-DT	ENSG00000260942	lncRNA	0.916507521	7.700556321	8.404514155	3.5873E-16	2.05484E-15	25.4842846	NOT
AC090912.1	ENSG00000265943	lncRNA	1.833824263	4.753372987	8.364231096	4.86224E-16	2.75996E-15	25.48045269	UP
AL645728.1	ENSG00000215014	lncRNA	-0.82977923	6.001357052	-8.39921512	3.73394E-16	2.13495E-15	25.46547094	NOT
FAM83A-AS1	ENSG00000204949	lncRNA	4.570946328	5.949090952	8.503498346	1.69135E-16	9.83784E-16	26.52921721	UP
AC017100.1	ENSG00000259985	lncRNA	1.775246764	6.474186073	8.372012688	4.58523E-16	2.60743E-15	25.39463723	UP
DSCR9	ENSG00000230366	lncRNA	1.627586387	4.081804859	8.349232321	5.44362E-16	3.07883E-15	25.39439941	UP
PAXBP1-AS1	ENSG00000238197	lncRNA	-0.713551368	7.186108097	-8.400592643	3.69526E-16	2.1154E-15	25.39244672	NOT
EHD4-AS1	ENSG00000259883	lncRNA	-1.426991832	2.523048241	-8.353052108	5.28935E-16	2.99338E-15	25.36213388	DOWN
AC007952.6	ENSG00000262319	lncRNA	-1.750744156	1.546885809	-8.34719862	5.52756E-16	3.12256E-15	25.35938248	DOWN
MIR100HG	ENSG00000255248	lncRNA	-1.53458008	9.321379186	-8.424180081	3.09115E-16	1.77604E-15	25.35475585	DOWN
UBE2Q1-AS1	ENSG00000229780	lncRNA	1.463983203	4.178063548	8.344231687	5.65233E-16	3.18921E-15	25.34829675	UP
AC100830.1	ENSG00000259635	lncRNA	-1.143095414	3.817995178	-8.361196895	4.97467E-16	2.81868E-15	25.33790272	DOWN
AC093702.1	ENSG00000231156	lncRNA	2.1630954	2.770448571	8.447927663	2.58169E-16	1.49061E-15	26.01177165	UP
AC124276.1	ENSG00000254991	lncRNA	1.9215209	2.648742037	8.347545407	5.51316E-16	3.11629E-15	25.27635896	UP
AP001412.1	ENSG00000272948	lncRNA	1.452332153	3.650317957	8.331637451	6.21363E-16	3.49754E-15	25.27278423	UP
VAC14-AS1	ENSG00000214353	lncRNA	1.313890184	4.551996468	8.337950558	5.92571E-16	3.33946E-15	25.27073807	UP
AF131216.3	ENSG00000255020	lncRNA	3.115143399	3.861632749	8.426449752	3.03845E-16	1.7479E-15	25.87021827	UP
TMEM44-AS1	ENSG00000231770	lncRNA	1.160680022	9.574442239	8.380559817	4.29892E-16	2.44906E-15	25.17900734	UP
HOXB-AS4	ENSG00000242207	lncRNA	2.599327657	2.969391599	8.398887713	3.7432E-16	2.13894E-15	25.61136402	UP
NCKAP5-AS1	ENSG00000233729	lncRNA	-1.418225716	0.631987767	-8.309637693	7.32926E-16	4.10831E-15	25.09812746	DOWN
SNAI3-AS1	ENSG00000260630	lncRNA	-0.823662295	7.297181051	-8.36216279	4.9386E-16	2.79993E-15	25.09152704	NOT
LINC00337	ENSG00000225077	lncRNA	2.124890632	5.010201074	8.376529637	4.43165E-16	2.52315E-15	25.56966057	UP
AC104794.3	ENSG00000260077	lncRNA	-0.943094419	8.611630159	-8.372076982	4.58301E-16	2.60743E-15	25.05677386	NOT
AC120042.2	ENSG00000253121	lncRNA	1.30416349	1.38919572	8.328207839	6.3758E-16	3.58667E-15	25.03049833	UP
AL353807.2	ENSG00000232519	lncRNA	1.390518599	2.162449284	8.313135373	7.1395E-16	4.00671E-15	25.03000859	UP
AC012615.1	ENSG00000261526	lncRNA	0.918269351	7.875280869	8.344307174	5.64912E-16	3.18921E-15	25.02357303	NOT
AC023908.3	ENSG00000261136	lncRNA	1.322134916	5.498120732	8.314197613	7.08284E-16	3.97729E-15	25.02110879	UP
AC092115.4	ENSG00000262136	lncRNA	2.484490175	4.268656476	8.36304379	4.90593E-16	2.78308E-15	25.49979752	UP
LINC02544	ENSG00000261039	lncRNA	2.615801892	4.713457262	8.356403647	5.15755E-16	2.92054E-15	25.45035563	UP
LINC01982	ENSG00000263317	lncRNA	-1.668157544	0.758502394	-8.29522915	8.1649E-16	4.56314E-15	24.99560245	DOWN
AP006545.2	ENSG00000272128	lncRNA	1.884718432	3.553074003	8.293481401	8.27246E-16	4.61777E-15	24.98586895	UP
IL6R-AS1	ENSG00000228013	lncRNA	-1.311265578	4.313878412	-8.31851615	6.85702E-16	3.85278E-15	24.97033961	DOWN
AL645929.2	ENSG00000281831	lncRNA	-1.819020388	2.724348365	-8.291868626	8.37296E-16	4.6711E-15	24.8679371	DOWN
AC008555.1	ENSG00000261754	lncRNA	-1.598894558	5.909620112	-8.321187964	6.72088E-16	3.77854E-15	24.84529743	DOWN
AC023355.2	ENSG00000259488	lncRNA	1.209119353	5.624613077	8.289682486	8.5111E-16	4.74536E-15	24.81924868	UP
AL353747.2	ENSG00000228648	lncRNA	-1.891156563	0.763446123	-8.263588146	1.03445E-15	5.7336E-15	24.75910392	DOWN
AC005225.2	ENSG00000258603	lncRNA	-1.58186522	2.464880547	-8.271466199	9.75329E-16	5.41869E-15	24.75181686	DOWN
AL583856.2	ENSG00000271967	lncRNA	-1.307858933	3.291716604	-8.275043242	9.49601E-16	5.28198E-15	24.73498975	DOWN
MIR762HG	ENSG00000260083	lncRNA	0.77692842	7.205193223	8.299598519	7.90202E-16	4.4241E-15	24.73444917	NOT
ATP6V1B1-AS1	ENSG00000239322	lncRNA	1.928402362	2.742588598	8.266103177	1.0152E-15	5.63023E-15	24.69808889	UP
AC091182.1	ENSG00000253123	lncRNA	-1.605727218	5.569090531	-8.297490398	8.02779E-16	4.48918E-15	24.69733907	DOWN
AL450326.1	ENSG00000230555	lncRNA	-1.023363466	6.401615233	-8.294539801	8.20716E-16	4.58404E-15	24.64714451	DOWN
AL158163.1	ENSG00000270589	lncRNA	-0.986861461	4.882073379	-8.274300979	9.54884E-16	5.30823E-15	24.61783836	NOT
AL354809.1	ENSG00000273507	lncRNA	-1.422420617	2.361391327	-8.248946074	1.15388E-15	6.38804E-15	24.60674116	DOWN
ZNRD2-AS1	ENSG00000260233	lncRNA	0.671768568	7.540947189	8.285232339	8.79931E-16	4.90024E-15	24.59611308	NOT
AC134312.5	ENSG00000261327	lncRNA	2.456797957	5.310115043	8.342910508	5.70877E-16	3.21913E-15	25.32113045	UP
AL033384.1	ENSG00000236740	lncRNA	3.8334624	7.050429193	8.337757522	5.93431E-16	3.34231E-15	25.24475755	UP
LINC00896	ENSG00000236499	lncRNA	1.9292546	4.466404647	8.230186608	1.32697E-15	7.28635E-15	24.5122362	UP
TSPOAP1-AS1	ENSG00000265148	lncRNA	-1.098242982	6.447406707	-8.277143666	9.34807E-16	5.20276E-15	24.50986745	DOWN
AC006064.3	ENSG00000255966	lncRNA	1.761603975	3.672137208	8.225396649	1.37513E-15	7.54639E-15	24.49165035	UP
ACBD3-AS1	ENSG00000234478	lncRNA	-1.281356473	5.623966461	-8.267473462	1.00486E-15	5.57618E-15	24.49140343	DOWN
ELDR	ENSG00000280890	lncRNA	1.973156187	2.822951031	8.234722668	1.2829E-15	7.06496E-15	24.4724855	UP
AC109462.1	ENSG00000259283	lncRNA	1.864272913	2.292036704	8.242006634	1.21514E-15	6.71536E-15	24.4601708	UP
AL020997.3	ENSG00000270031	lncRNA	-1.189005114	3.10723576	-8.232078394	1.30841E-15	7.20124E-15	24.44337438	DOWN
AC068631.1	ENSG00000197099	lncRNA	2.281029948	4.413936902	8.309745334	7.32334E-16	4.10744E-15	25.10690606	UP
SLC9A3-AS1	ENSG00000225138	lncRNA	2.131792946	10.29088769	8.364552446	4.85048E-16	2.75494E-15	25.06820937	UP
GSN-AS1	ENSG00000235865	lncRNA	-1.07150032	5.70686956	-8.258193438	1.07696E-15	5.96571E-15	24.4302821	DOWN
AP000919.4	ENSG00000272625	lncRNA	-1.318203035	3.621685682	-8.236846598	1.26277E-15	6.95815E-15	24.42554485	DOWN
AC011337.1	ENSG00000271795	lncRNA	1.822968176	6.538911007	8.239339045	1.23954E-15	6.84215E-15	24.41735904	UP
LINC00886	ENSG00000240875	lncRNA	-1.507013506	6.92166614	-8.268091264	1.00024E-15	5.55378E-15	24.38203775	DOWN
AP006545.1	ENSG00000260949	lncRNA	1.622208271	3.814672027	8.207044973	1.57616E-15	8.60943E-15	24.3564987	UP
AC067956.1	ENSG00000236451	lncRNA	1.513279361	2.036550838	8.224668635	1.3826E-15	7.57855E-15	24.33743886	UP
AL132712.1	ENSG00000258534	lncRNA	1.643038482	6.761725075	8.230510141	1.32378E-15	7.27306E-15	24.32033773	UP
Z82243.1	ENSG00000273243	lncRNA	1.652645366	5.20630394	8.208019253	1.56479E-15	8.5523E-15	24.28751023	UP
AC069360.1	ENSG00000250041	lncRNA	-1.449647603	4.743775368	-8.231519594	1.31387E-15	7.22282E-15	24.28666564	DOWN
AC007362.1	ENSG00000225216	lncRNA	-1.687201968	2.476125965	-8.20609107	1.58736E-15	8.66562E-15	24.26881416	DOWN
AC022201.1	ENSG00000229229	lncRNA	1.91830447	1.81054124	8.221634379	1.41416E-15	7.74706E-15	24.24479969	UP
AC123768.1	ENSG00000241818	lncRNA	1.32167558	1.460830572	8.219656007	1.43513E-15	7.85276E-15	24.24191896	UP
AC016957.2	ENSG00000276136	lncRNA	-0.996652973	5.345830452	-8.224901186	1.38021E-15	7.56985E-15	24.21860587	NOT
AC087501.4	ENSG00000271851	lncRNA	-0.825066642	6.498085064	-8.23174465	1.31167E-15	7.21494E-15	24.1893571	NOT
AC004594.1	ENSG00000240499	lncRNA	-1.388266526	3.440695565	-8.202767496	1.62703E-15	8.86676E-15	24.18811287	DOWN
ATP1A1-AS1	ENSG00000203865	lncRNA	-0.741974426	7.339552171	-8.238041019	1.25158E-15	6.90055E-15	24.17642541	NOT
LINC01409	ENSG00000237491	lncRNA	1.044026598	6.10416828	8.203710309	1.61568E-15	8.80999E-15	24.13604095	UP
MAP4K3-DT	ENSG00000231312	lncRNA	-0.771012251	9.076129585	-8.242322336	1.21228E-15	6.70351E-15	24.07305693	NOT
AC174065.1	ENSG00000262075	lncRNA	-1.543547916	1.921254542	-8.171537436	2.05099E-15	1.11449E-14	24.05904198	DOWN
AC008906.1	ENSG00000248734	lncRNA	-1.023487833	5.636665468	-8.204506174	1.60616E-15	8.76315E-15	24.04423157	DOWN
AL049794.1	ENSG00000273998	lncRNA	1.897434562	3.723137117	8.162977132	2.18514E-15	1.18465E-14	24.03442172	UP
LINC01960	ENSG00000260868	lncRNA	-1.52172699	2.906041687	-8.174155156	2.01161E-15	1.09373E-14	24.01063074	DOWN
AL513128.1	ENSG00000233451	lncRNA	-1.23112253	0.445730665	-8.162833823	2.18745E-15	1.18523E-14	24.00064179	DOWN
AC015961.1	ENSG00000267651	lncRNA	-1.615577603	2.458654678	-8.167704099	2.11002E-15	1.14591E-14	23.99450452	DOWN
LINC01752	ENSG00000224961	lncRNA	3.299086637	5.57565259	8.29932382	7.91829E-16	4.43057E-15	25.02033976	UP
AL137060.3	ENSG00000274270	lncRNA	1.274571488	4.871673122	8.166802606	2.12415E-15	1.15292E-14	23.98754027	UP
RPARP-AS1	ENSG00000269609	lncRNA	-0.663916913	10.02594257	-8.239553976	1.23755E-15	6.83521E-15	23.98439539	NOT
AC138696.2	ENSG00000272172	lncRNA	1.318664416	4.910785072	8.163000147	2.18476E-15	1.18465E-14	23.95928357	UP
Z95331.1	ENSG00000280383	lncRNA	1.171376499	6.651908217	8.183619854	1.87538E-15	1.02143E-14	23.95387925	UP
AC012557.2	ENSG00000272181	lncRNA	-1.553854614	1.74841291	-8.148383947	2.43408E-15	1.31658E-14	23.90071688	DOWN
LINC01700	ENSG00000232837	lncRNA	-1.689042375	1.350865903	-8.144763658	2.50005E-15	1.35072E-14	23.88366542	DOWN
AC008267.5	ENSG00000237310	lncRNA	1.201309071	7.443653147	8.180697683	1.91644E-15	1.04319E-14	23.86938518	UP
TRPM2-AS	ENSG00000230061	lncRNA	3.744916906	6.792885774	8.303408639	7.67961E-16	4.30214E-15	25.00174864	UP
LINC02812	ENSG00000230138	lncRNA	-1.760471104	2.32903693	-8.147736806	2.44574E-15	1.32213E-14	23.84570565	DOWN
AC078802.1	ENSG00000269889	lncRNA	1.816306939	4.888857985	8.137095759	2.64567E-15	1.42775E-14	23.80416769	UP
LINC01016	ENSG00000249346	lncRNA	-1.832049437	1.271321079	-8.132435888	2.73822E-15	1.47347E-14	23.78756249	DOWN
LINC01184	ENSG00000245937	lncRNA	-0.633884534	10.44938234	-8.215781884	1.47707E-15	8.07757E-15	23.77898162	NOT
AC069023.1	ENSG00000235637	lncRNA	-1.331980083	0.538074574	-8.129697428	2.79409E-15	1.50182E-14	23.77400014	DOWN
AC010731.3	ENSG00000228577	lncRNA	2.87221046	3.608469923	8.247152981	1.16941E-15	6.47022E-15	24.54998444	UP
AC092681.2	ENSG00000260555	lncRNA	-1.530232533	1.96841071	-8.125935341	2.87269E-15	1.54231E-14	23.72765263	DOWN
AC016027.2	ENSG00000234913	lncRNA	1.368342679	2.033659692	8.13359874	2.71483E-15	1.46172E-14	23.69944742	UP
AL590708.1	ENSG00000232850	lncRNA	1.732481612	3.710610759	8.116424589	3.08125E-15	1.64958E-14	23.69877178	UP
LINC00443	ENSG00000230156	lncRNA	-1.833731873	1.643152673	-8.118404461	3.03664E-15	1.62662E-14	23.66645512	DOWN
AC009549.1	ENSG00000270607	lncRNA	-1.781006396	4.251643834	-8.142157862	2.54862E-15	1.37617E-14	23.65116168	DOWN
AL355303.1	ENSG00000231039	lncRNA	1.730533571	2.399571861	8.122695955	2.94211E-15	1.57688E-14	23.62509142	UP
LINC02777	ENSG00000232453	lncRNA	-1.153186869	6.064637319	-8.152594524	2.35951E-15	1.27698E-14	23.62390083	DOWN
Z84485.1	ENSG00000246982	lncRNA	1.536816025	5.859159884	8.124216852	2.90931E-15	1.56108E-14	23.61415039	UP
AL008721.1	ENSG00000272798	lncRNA	1.473011817	1.513494778	8.130088804	2.78604E-15	1.49835E-14	23.57713104	UP
AC109454.3	ENSG00000250564	lncRNA	3.184376282	3.596451707	8.238625722	1.24614E-15	6.87458E-15	24.44160304	UP
AP000662.1	ENSG00000254602	lncRNA	-1.349050082	4.911533427	-8.13435317	2.69976E-15	1.45444E-14	23.56640678	DOWN
AC122694.1	ENSG00000250122	lncRNA	1.86971181	2.127043713	8.122994705	2.93564E-15	1.57431E-14	23.56038461	UP
LINC00668	ENSG00000265933	lncRNA	5.924601624	7.714761167	8.219913913	1.43238E-15	7.84227E-15	24.43552455	UP
AC058791.1	ENSG00000273319	lncRNA	-1.426304612	3.017460408	-8.101055137	3.45032E-15	1.84612E-14	23.48049813	DOWN
AP003352.1	ENSG00000245970	lncRNA	0.941042562	8.396248526	8.134640605	2.69404E-15	1.45254E-14	23.4455267	NOT
AC090844.3	ENSG00000265799	lncRNA	-1.833632143	1.570659348	-8.08476573	3.88916E-15	2.07503E-14	23.43016498	DOWN
HCCAT5	ENSG00000260880	lncRNA	-1.576208878	1.056303592	-8.075066361	4.17617E-15	2.22061E-14	23.38997719	DOWN
LINC01918	ENSG00000226508	lncRNA	1.669735567	2.256380394	8.092080047	3.68569E-15	1.9687E-14	23.38253081	UP
AC144548.1	ENSG00000258210	lncRNA	1.184247435	4.948229	8.077666021	4.09726E-15	2.17988E-14	23.33055173	UP
ITPR1-DT	ENSG00000231249	lncRNA	-1.155873156	4.099302757	-8.089558367	3.75462E-15	2.00438E-14	23.32344358	DOWN
AC034223.1	ENSG00000249102	lncRNA	1.712190406	1.630671191	8.09237547	3.67769E-15	1.96554E-14	23.30259968	UP
PKP4-AS1	ENSG00000204380	lncRNA	2.111046274	6.664706915	8.179838526	1.92868E-15	1.04924E-14	23.98979882	UP
AC007405.3	ENSG00000235934	lncRNA	1.511863025	1.585295041	8.084030556	3.91021E-15	2.08508E-14	23.25102834	UP
LINC02447	ENSG00000245468	lncRNA	-1.09952668	4.863041297	-8.083707451	3.9195E-15	2.08885E-14	23.22068863	DOWN
AC007728.2	ENSG00000261644	lncRNA	-1.320257552	4.660996282	-8.082034847	3.96794E-15	2.11347E-14	23.2128421	DOWN
AP001619.1	ENSG00000227698	lncRNA	1.395046687	2.413221925	8.05485265	4.84318E-15	2.56659E-14	23.19447496	UP
AC004490.1	ENSG00000267122	lncRNA	-1.531574874	3.719009304	-8.069809905	4.34035E-15	2.30661E-14	23.18741602	DOWN
AC108749.1	ENSG00000239572	lncRNA	-1.690003232	0.844531217	-8.046277028	5.15698E-15	2.72674E-14	23.1827482	DOWN
AC012174.1	ENSG00000260115	lncRNA	2.082475339	2.777968395	8.153926872	2.33639E-15	1.2652E-14	23.86048671	UP
AC018752.1	ENSG00000250015	lncRNA	-1.416030846	2.611228691	-8.04304839	5.28024E-15	2.79035E-14	23.09028707	DOWN
AC067930.4	ENSG00000255050	lncRNA	2.358321957	4.321573714	8.092391281	3.67726E-15	1.96554E-14	23.52143	UP
AC048341.2	ENSG00000275180	lncRNA	1.214787314	5.98793979	8.04989635	5.02216E-15	2.65994E-14	23.04194206	UP
AC005759.1	ENSG00000268650	lncRNA	-1.411169803	2.353835293	-8.028059316	5.8917E-15	3.09956E-14	23.0031184	DOWN
AC087588.2	ENSG00000274976	lncRNA	1.896664034	3.224597191	8.022087228	6.15434E-15	3.23051E-14	22.98744249	UP
AC005670.1	ENSG00000261886	lncRNA	1.325980179	1.799776036	8.035669342	5.573E-15	2.94011E-14	22.95971206	UP
AC108488.1	ENSG00000242282	lncRNA	-0.768136751	7.095164295	-8.068636176	4.37787E-15	2.32523E-14	22.95837901	NOT
AC008972.1	ENSG00000271926	lncRNA	-1.160965076	3.999922336	-8.035859906	5.56524E-15	2.93766E-14	22.9441595	DOWN
OTX2-AS1	ENSG00000248550	lncRNA	1.992692277	2.183588606	8.03778654	5.4874E-15	2.8982E-14	22.94056506	UP
AC105046.1	ENSG00000261026	lncRNA	-1.666755663	3.887452921	-8.034953298	5.60225E-15	2.95388E-14	22.91336023	DOWN
AP000525.1	ENSG00000272872	lncRNA	2.286470857	4.33577237	8.061105352	4.62634E-15	2.45582E-14	23.29554201	UP
LINC01232	ENSG00000280734	lncRNA	1.206319405	8.910920707	8.060368471	4.65139E-15	2.46634E-14	22.88414177	UP
AP002518.1	ENSG00000256195	lncRNA	-1.657370792	1.411740066	-8.00617878	6.91168E-15	3.61195E-14	22.88198359	DOWN
AC005674.2	ENSG00000261490	lncRNA	-1.154117041	7.065597444	-8.060397575	4.6504E-15	2.46634E-14	22.87917051	DOWN
TMEM99	ENSG00000167920	lncRNA	0.952277949	10.70811977	8.07932811	4.04758E-15	2.15466E-14	22.86678025	NOT
AC103809.1	ENSG00000266106	lncRNA	-1.534299857	0.982717153	-8.001887325	7.13127E-15	3.72257E-14	22.86553573	DOWN
AC106795.2	ENSG00000249684	lncRNA	1.815546232	5.919009958	8.015489013	6.45796E-15	3.38235E-14	22.84555694	UP
BNC2-AS1	ENSG00000234779	lncRNA	-1.625044281	2.894751065	-8.01359437	6.54785E-15	3.42752E-14	22.84339855	DOWN
AL133371.2	ENSG00000258810	lncRNA	-1.495917032	3.946681368	-8.023743249	6.08037E-15	3.19347E-14	22.8400153	DOWN
AC243964.3	ENSG00000266903	lncRNA	-1.517164118	4.852541204	-8.031348793	5.75179E-15	3.02934E-14	22.8195682	DOWN
LINC01394	ENSG00000281809	lncRNA	-1.574323087	2.526762248	-8.005651695	6.93829E-15	3.62384E-14	22.81814872	DOWN
MIS18A-AS1	ENSG00000227256	lncRNA	1.230379603	4.082876693	7.996282285	7.42848E-15	3.87557E-14	22.80825342	UP
AL355574.1	ENSG00000238058	lncRNA	1.028852778	6.089421226	8.019025826	6.29342E-15	3.29984E-14	22.79736593	UP
FEZF1-AS1	ENSG00000230316	lncRNA	4.647430596	7.571718598	8.049607058	5.03281E-15	2.66408E-14	23.15231447	UP
DCST1-AS1	ENSG00000232093	lncRNA	1.122554236	6.743228612	8.024777164	6.03464E-15	3.17299E-14	22.79076471	UP
AC099066.2	ENSG00000227496	lncRNA	2.6447637	5.37670223	8.03224761	5.71413E-15	3.01119E-14	23.06157234	UP
AC002310.2	ENSG00000239791	lncRNA	1.463367623	2.551293579	7.994441928	7.5287E-15	3.92568E-14	22.76196287	UP
AL160153.1	ENSG00000276012	lncRNA	-1.776963526	1.33853814	-7.987825681	7.90016E-15	4.11254E-14	22.74551094	DOWN
AP001790.1	ENSG00000250390	lncRNA	2.435886616	3.217906433	8.020874982	6.20904E-15	3.25741E-14	22.90080364	UP
AC025265.1	ENSG00000257681	lncRNA	1.548297411	5.108308029	7.986215852	7.99325E-15	4.1587E-14	22.68371768	UP
AL159169.2	ENSG00000272871	lncRNA	-1.084949084	5.643201053	-8.01748991	6.36436E-15	3.33518E-14	22.68351788	DOWN
AC005229.4	ENSG00000273314	lncRNA	0.796270833	8.786763387	8.023967413	6.07043E-15	3.19002E-14	22.6051011	NOT
AL121603.2	ENSG00000258738	lncRNA	-0.703443881	8.161589791	-8.030241248	5.79853E-15	3.05225E-14	22.60466337	NOT
LINC00462	ENSG00000233610	lncRNA	2.541326408	3.126288008	8.010588695	6.69298E-15	3.50154E-14	22.79581252	UP
SNHG3	ENSG00000242125	lncRNA	0.998109441	11.29874228	8.046828954	5.13619E-15	2.71727E-14	22.5888453	NOT
ZNF436-AS1	ENSG00000249087	lncRNA	0.881940944	7.960278574	8.009540883	6.74432E-15	3.52644E-14	22.57027255	NOT
LINC01482	ENSG00000267659	lncRNA	-1.387039328	3.761414902	-7.965943105	9.26231E-15	4.80833E-14	22.44899815	DOWN
GRPEL2-AS1	ENSG00000253618	lncRNA	-1.43807633	2.146826206	-7.946696973	1.06502E-14	5.51062E-14	22.4363876	DOWN
AC005332.2	ENSG00000267731	lncRNA	-1.335198682	4.3133645	-7.962651616	9.48632E-15	4.92191E-14	22.38135488	DOWN
LINC02141	ENSG00000261807	lncRNA	1.8977403	1.791123789	7.958099469	9.80497E-15	5.08164E-14	22.33826578	UP
SCOC-AS1	ENSG00000196951	lncRNA	-0.934250641	5.563677283	-7.96642872	9.2297E-15	4.79405E-14	22.33214891	NOT
AC010538.1	ENSG00000275734	lncRNA	-1.152079652	3.48714286	-7.943705339	1.08837E-14	5.62213E-14	22.32828845	DOWN
AL590822.2	ENSG00000271806	lncRNA	-1.273349489	3.085778668	-7.93692045	1.14319E-14	5.89564E-14	22.30787096	DOWN
LINC01564	ENSG00000235899	lncRNA	3.550314906	6.063876298	7.99331047	7.59098E-15	3.95596E-14	22.78554559	UP
AC093865.1	ENSG00000273118	lncRNA	2.164087914	3.076389625	7.991677416	7.68177E-15	4.00106E-14	22.7176168	UP
EMSLR	ENSG00000232445	lncRNA	2.535745564	7.438246945	7.950495547	1.03609E-14	5.36388E-14	22.29989993	UP
AC073114.1	ENSG00000226965	lncRNA	1.599512652	1.884268371	7.944556528	1.08167E-14	5.59062E-14	22.28066934	UP
ARHGEF26-AS1	ENSG00000243069	lncRNA	-1.88599743	7.550027145	-7.984478506	8.09492E-15	4.20927E-14	22.24925355	DOWN
AC018695.6	ENSG00000275393	lncRNA	2.3674237	4.593594848	7.92101223	1.28265E-14	6.58961E-14	22.2905712	UP
AC100786.1	ENSG00000246731	lncRNA	-1.134056546	5.586998274	-7.951871502	1.02581E-14	5.31355E-14	22.21435264	DOWN
PPFIA2-AS1	ENSG00000257467	lncRNA	-1.553133284	0.905628595	-7.909104345	1.39791E-14	7.1583E-14	22.20468469	DOWN
AL122010.1	ENSG00000230163	lncRNA	-0.705486383	6.853514207	-7.959034544	9.73866E-15	5.05005E-14	22.19446137	NOT
AC007773.1	ENSG00000267213	lncRNA	1.490545949	5.985634926	7.928152052	1.2181E-14	6.26822E-14	22.19009312	UP
AP001271.1	ENSG00000227726	lncRNA	-1.765971859	2.324658033	-7.916927196	1.3211E-14	6.77601E-14	22.18969564	DOWN
AC006369.1	ENSG00000236213	lncRNA	-1.567895614	2.957994924	-7.920054488	1.29157E-14	6.63178E-14	22.1747502	DOWN
ALMS1-IT1	ENSG00000230002	lncRNA	1.285808209	6.962667785	7.938407185	1.13095E-14	5.8357E-14	22.16537754	UP
AL139393.2	ENSG00000233342	lncRNA	1.756578512	1.636459337	7.934015207	1.16749E-14	6.01767E-14	22.16297878	UP
LINC01583	ENSG00000259518	lncRNA	1.954937124	2.889990306	7.911868239	1.37028E-14	7.02446E-14	22.15213742	UP
CATIP-AS2	ENSG00000237281	lncRNA	-1.662343768	1.672297471	-7.893687335	1.56242E-14	7.96603E-14	22.06819021	DOWN
AP003469.3	ENSG00000253737	lncRNA	1.357624364	1.849736826	7.910078247	1.38811E-14	7.112E-14	22.06547209	UP
AC027031.2	ENSG00000254615	lncRNA	1.788818606	7.923964694	7.929885816	1.20291E-14	6.19685E-14	22.0621494	UP
AC011477.3	ENSG00000267581	lncRNA	-1.371611635	2.339325093	-7.895207673	1.54538E-14	7.88344E-14	22.05858406	DOWN
AP001922.6	ENSG00000255434	lncRNA	-1.187250129	3.696136302	-7.90854168	1.4036E-14	7.18354E-14	22.05740088	DOWN
AC002546.1	ENSG00000267653	lncRNA	-1.694981589	0.931871751	-7.887543815	1.63317E-14	8.30876E-14	22.04853993	DOWN
PARD3-AS1	ENSG00000226386	lncRNA	1.956428987	4.601571698	7.888016155	1.62762E-14	8.285E-14	22.04217284	UP
AC116025.2	ENSG00000262172	lncRNA	1.468409527	2.056618582	7.904874266	1.44126E-14	7.36829E-14	22.03444426	UP
AC092354.1	ENSG00000272354	lncRNA	-1.478195768	1.822085044	-7.886084672	1.65043E-14	8.38753E-14	22.01673081	DOWN
AP003392.1	ENSG00000254428	lncRNA	-1.03995402	5.97780193	-7.927121609	1.22721E-14	6.31168E-14	22.0134156	DOWN
AP000254.2	ENSG00000273271	lncRNA	-0.759254276	6.365395287	-7.928631874	1.21388E-14	6.24991E-14	22.01120286	NOT
AC011287.2	ENSG00000237713	lncRNA	1.666612485	1.877769185	7.907998822	1.40911E-14	7.20784E-14	22.0106179	UP
AC128707.1	ENSG00000258084	lncRNA	-1.502564607	0.603914419	-7.88030619	1.72058E-14	8.7252E-14	21.99541997	DOWN
AP000866.1	ENSG00000245498	lncRNA	-1.020037618	6.151609945	-7.923312365	1.2615E-14	6.48446E-14	21.97222468	DOWN
TMCO1-AS1	ENSG00000224358	lncRNA	1.332481144	5.569021838	7.892451036	1.57641E-14	8.03301E-14	21.95918219	UP
RRM1-AS1	ENSG00000255276	lncRNA	1.191641446	1.405730137	7.902469357	1.4665E-14	7.48917E-14	21.95886402	UP
AC009090.3	ENSG00000276663	lncRNA	-1.04344918	3.881700203	-7.883219076	1.68486E-14	8.54865E-14	21.87402562	DOWN
AC074044.1	ENSG00000272844	lncRNA	1.629931238	3.322921594	7.861195759	1.97419E-14	9.95765E-14	21.8697887	UP
AC026124.1	ENSG00000250280	lncRNA	-1.570933918	0.962496992	-7.86094742	1.97771E-14	9.9701E-14	21.86313482	DOWN
AC131009.1	ENSG00000255992	lncRNA	1.320472904	4.351414106	7.863670743	1.93937E-14	9.79253E-14	21.85421991	UP
AC112176.1	ENSG00000260066	lncRNA	2.022095809	2.266939508	7.945880724	1.07134E-14	5.54027E-14	22.28901568	UP
FOXP1-AS1	ENSG00000244203	lncRNA	-1.488210463	1.621138057	-7.861385358	1.9715E-14	9.94941E-14	21.8507639	DOWN
AP003469.1	ENSG00000253355	lncRNA	1.282583536	1.373835537	7.886263467	1.6483E-14	8.38125E-14	21.83307178	UP
B3GALT1-AS1	ENSG00000235335	lncRNA	2.010667739	2.147076333	7.940154879	1.11672E-14	5.76545E-14	22.23835648	UP
ADD3-AS1	ENSG00000203876	lncRNA	-1.087742644	4.766563751	-7.885622201	1.65594E-14	8.41098E-14	21.81054781	DOWN
AL078581.2	ENSG00000233330	lncRNA	-0.95589321	4.587952944	-7.875937033	1.77557E-14	8.99919E-14	21.76688682	NOT
AP003392.3	ENSG00000255114	lncRNA	1.496290057	3.669499092	7.843531316	2.24122E-14	1.12503E-13	21.74937307	UP
NECTIN1-AS1	ENSG00000255247	lncRNA	1.363996692	1.589488367	7.870888273	1.84127E-14	9.31214E-14	21.74019828	UP
SNHG11	ENSG00000174365	lncRNA	0.600499118	10.03070916	7.917703553	1.3137E-14	6.74177E-14	21.73615169	NOT
AC253536.6	ENSG00000272787	lncRNA	1.127369111	5.356404541	7.855064058	2.06312E-14	1.03784E-13	21.69997393	UP
AC019257.1	ENSG00000253764	lncRNA	-1.704237213	2.266218483	-7.845887217	2.20365E-14	1.10735E-13	21.69482848	DOWN
AC006942.1	ENSG00000269194	lncRNA	-1.090307162	4.344733639	-7.864191831	1.93212E-14	9.76115E-14	21.69454946	DOWN
AL136964.1	ENSG00000274718	lncRNA	-1.797512799	1.851189137	-7.84324731	2.24579E-14	1.12673E-13	21.69075317	DOWN
AL157904.1	ENSG00000272715	lncRNA	1.431827105	2.782382184	7.838525619	2.32317E-14	1.1643E-13	21.68700627	UP
LINC01277	ENSG00000229017	lncRNA	-1.272700136	3.565448752	-7.854605518	2.06993E-14	1.04071E-13	21.68182979	DOWN
Z84492.1	ENSG00000271858	lncRNA	-0.854736295	5.828135516	-7.872540687	1.8195E-14	9.21197E-14	21.64861576	NOT
AL122058.1	ENSG00000226308	lncRNA	2.423181329	3.74286316	7.857164003	2.03223E-14	1.02285E-13	21.81382505	UP
AL022322.1	ENSG00000272720	lncRNA	1.524265526	6.599344676	7.857527631	2.02692E-14	1.02072E-13	21.6384335	UP
UGDH-AS1	ENSG00000249348	lncRNA	-0.712402755	7.427189511	-7.884485828	1.66955E-14	8.47556E-14	21.6185475	NOT
AC087500.1	ENSG00000261879	lncRNA	-0.750505087	6.498693824	-7.874522813	1.79373E-14	9.08638E-14	21.61633513	NOT
ZKSCAN2-DT	ENSG00000274925	lncRNA	1.268961884	7.470979511	7.866359169	1.90224E-14	9.61535E-14	21.61262695	UP
AC130456.4	ENSG00000260681	lncRNA	-1.822332692	1.050614552	-7.822233716	2.61087E-14	1.30157E-13	21.58167215	DOWN
AC245452.1	ENSG00000224086	lncRNA	-0.717635058	8.586351445	-7.889057807	1.61544E-14	8.22748E-14	21.56060723	NOT
ZIM2-AS1	ENSG00000269793	lncRNA	-1.692257207	2.255470957	-7.825892742	2.54334E-14	1.26924E-13	21.55260527	DOWN
LINC02012	ENSG00000272989	lncRNA	2.480473441	6.085711189	7.841661749	2.27149E-14	1.13901E-13	21.64146631	UP
LINC01128	ENSG00000228794	lncRNA	-0.727319046	9.851257369	-7.901073968	1.48134E-14	7.56087E-14	21.54747942	NOT
CASC11	ENSG00000249375	lncRNA	1.714201079	3.828560737	7.813416805	2.78095E-14	1.38488E-13	21.53679598	UP
AL356599.1	ENSG00000235652	lncRNA	-0.851590366	7.345191571	-7.871692103	1.83065E-14	9.26341E-14	21.52476484	NOT
LINC02763	ENSG00000254968	lncRNA	2.013319243	2.681789996	7.831667681	2.44025E-14	1.22038E-13	21.54861442	UP
AC068025.1	ENSG00000264808	lncRNA	1.97351301	3.812504078	7.809070515	2.86876E-14	1.4256E-13	21.50516332	UP
AC015819.1	ENSG00000273669	lncRNA	-1.161011483	5.133733436	-7.845173982	2.21496E-14	1.11244E-13	21.49066748	DOWN
AP000229.1	ENSG00000273492	lncRNA	-1.667139296	3.432845453	-7.826565653	2.53111E-14	1.26381E-13	21.46663508	DOWN
AL591501.1	ENSG00000233928	lncRNA	2.434640636	2.850629635	7.832584195	2.42427E-14	1.21304E-13	21.51121699	UP
SOX21-AS1	ENSG00000227640	lncRNA	3.51141503	8.787479156	7.836554082	2.35625E-14	1.17963E-13	21.45035371	UP
SBF2-AS1	ENSG00000246273	lncRNA	1.105210784	8.982059904	7.859807826	1.99398E-14	1.00467E-13	21.43863454	UP
AC092574.1	ENSG00000272885	lncRNA	-1.398307022	2.606606724	-7.809841088	2.85299E-14	1.41851E-13	21.43549776	DOWN
AC021483.2	ENSG00000261229	lncRNA	-0.940137877	4.907821376	-7.825476916	2.55093E-14	1.27236E-13	21.38498555	NOT
AC002351.1	ENSG00000258240	lncRNA	2.304264005	2.424927244	7.827690333	2.5108E-14	1.25433E-13	21.44034512	UP
SNHG25	ENSG00000266402	lncRNA	1.423305402	5.650144813	7.809871709	2.85237E-14	1.41851E-13	21.37850312	UP
AP001160.1	ENSG00000256690	lncRNA	0.967317901	5.643785853	7.81401611	2.76905E-14	1.37969E-13	21.37429258	NOT
AC010331.1	ENSG00000277383	lncRNA	1.505422463	3.971606301	7.788336956	3.32676E-14	1.64711E-13	21.35301945	UP
AC009950.1	ENSG00000225963	lncRNA	-1.023045689	6.35518388	-7.836725689	2.35335E-14	1.1788E-13	21.34408255	DOWN
AC136475.9	ENSG00000270972	lncRNA	-1.597065224	2.865259193	-7.800825692	3.04292E-14	1.51055E-13	21.33792411	DOWN
ELF3-AS1	ENSG00000234678	lncRNA	1.107002074	7.522215333	7.827728844	2.51011E-14	1.25433E-13	21.32577874	UP
ATP11A-AS1	ENSG00000232684	lncRNA	-1.541679324	0.893481242	-7.781318961	3.49756E-14	1.72623E-13	21.30421655	DOWN
AL162171.2	ENSG00000258983	lncRNA	-1.533476995	1.551764961	-7.77917744	3.55138E-14	1.75188E-13	21.27671003	DOWN
AC002091.2	ENSG00000266389	lncRNA	-1.389120678	4.522420347	-7.804330568	2.96764E-14	1.47396E-13	21.23790303	DOWN
AL009179.1	ENSG00000281706	lncRNA	1.815628031	5.891177605	7.786848393	3.36229E-14	1.66208E-13	21.22426132	UP
AC012447.1	ENSG00000265451	lncRNA	1.626269414	4.513824884	7.773212165	3.70565E-14	1.8232E-13	21.22402904	UP
AL157931.1	ENSG00000262198	lncRNA	2.189805194	3.189190098	7.800310684	3.05414E-14	1.51532E-13	21.37919132	UP
AC021517.1	ENSG00000266988	lncRNA	-1.48311733	0.811285269	-7.764025914	3.95622E-14	1.94344E-13	21.18281717	DOWN
AL589743.5	ENSG00000277128	lncRNA	1.569390061	1.991939635	7.785653236	3.39108E-14	1.67544E-13	21.17260046	UP
MACORIS	ENSG00000237797	lncRNA	-1.41133051	3.005892215	-7.776709357	3.61443E-14	1.78111E-13	21.17033555	DOWN
AC009081.1	ENSG00000261310	lncRNA	1.720938585	1.639975142	7.792746146	3.22369E-14	1.59776E-13	21.16407193	UP
ZRANB2-AS2	ENSG00000229956	lncRNA	-1.03829153	4.701568886	-7.786893033	3.36122E-14	1.66208E-13	21.12314341	DOWN
AL109924.1	ENSG00000229720	lncRNA	1.516311362	1.771050333	7.777251695	3.60048E-14	1.77517E-13	21.09429749	UP
AF230666.2	ENSG00000270137	lncRNA	1.309396638	2.185570128	7.762583799	3.99704E-14	1.96247E-13	21.08450919	UP
LINC01994	ENSG00000241098	lncRNA	1.772068509	1.912037348	7.773384371	3.7011E-14	1.82192E-13	21.0531407	UP
UBAC2-AS1	ENSG00000228889	lncRNA	1.110735688	6.962216449	7.782180602	3.47614E-14	1.71656E-13	21.04813649	UP
AC069503.1	ENSG00000255856	lncRNA	1.485815736	2.307689601	7.754624885	4.22993E-14	2.07573E-13	21.02843426	UP
AC005746.2	ENSG00000267131	lncRNA	-1.361763265	2.552018823	-7.747261909	4.45727E-14	2.18501E-13	21.00345912	DOWN
AL121957.1	ENSG00000234206	lncRNA	-1.672337508	1.441222462	-7.739651982	4.7049E-14	2.304E-13	20.99585682	DOWN
MIR137HG	ENSG00000225206	lncRNA	2.438976207	2.66053813	7.794200609	3.19038E-14	1.58209E-13	21.21523491	UP
AL591848.4	ENSG00000260855	lncRNA	-1.141379847	5.320901162	-7.773392477	3.70089E-14	1.82192E-13	20.97098046	DOWN
AL391422.4	ENSG00000270504	lncRNA	-1.07323136	8.736885374	-7.809973555	2.85029E-14	1.41851E-13	20.96830362	DOWN
AC015967.1	ENSG00000274400	lncRNA	-1.472450969	0.993262497	-7.726327087	5.17156E-14	2.52204E-13	20.92065732	DOWN
LINC02323	ENSG00000259230	lncRNA	2.353541286	5.161005759	7.73943687	4.71209E-14	2.30633E-13	20.98665448	UP
AC125494.1	ENSG00000219410	lncRNA	1.146033521	4.544848014	7.732435533	4.95222E-14	2.41883E-13	20.90967637	UP
AL365203.2	ENSG00000273038	lncRNA	-1.060725304	7.832409869	-7.788141686	3.3314E-14	1.64854E-13	20.88568577	DOWN
AL021368.2	ENSG00000272316	lncRNA	-0.888533013	6.502019863	-7.772094055	3.73529E-14	1.83683E-13	20.88497866	NOT
AP003059.1	ENSG00000254731	lncRNA	-1.652048631	1.372198599	-7.722910402	5.29839E-14	2.58255E-13	20.88217537	DOWN
AC124045.1	ENSG00000272077	lncRNA	-0.797118527	6.763817011	-7.769074889	3.8165E-14	1.87578E-13	20.85011244	NOT
AGAP2-AS1	ENSG00000255737	lncRNA	1.145560669	10.31081852	7.788471999	3.32356E-14	1.64639E-13	20.83568206	UP
AL512604.3	ENSG00000233242	lncRNA	1.364964362	1.773895041	7.737598002	4.77402E-14	2.333E-13	20.83122297	UP
LINC02538	ENSG00000272549	lncRNA	-1.747159881	1.896320572	-7.719729833	5.41921E-14	2.63735E-13	20.82973178	DOWN
AC011601.1	ENSG00000257515	lncRNA	1.644530943	1.690469374	7.742910278	4.59725E-14	2.25246E-13	20.82901597	UP
AC005841.1	ENSG00000258092	lncRNA	1.438502131	2.340480105	7.721745469	5.34233E-14	2.60128E-13	20.81089684	UP
LINC01214	ENSG00000243550	lncRNA	1.681480248	1.763310131	7.738568808	4.74123E-14	2.31938E-13	20.80202739	UP
AL109935.1	ENSG00000235820	lncRNA	-1.262734786	0.682267108	-7.710430909	5.78824E-14	2.81113E-13	20.8018602	DOWN
CASC20	ENSG00000229876	lncRNA	3.28926007	4.098549273	7.737825399	4.76632E-14	2.33045E-13	20.91558572	UP
U47924.3	ENSG00000275703	lncRNA	-1.234901333	3.399653201	-7.722620554	5.30929E-14	2.58653E-13	20.77294763	DOWN
AC018904.1	ENSG00000259250	lncRNA	-0.888614907	6.516172654	-7.754507076	4.23348E-14	2.07639E-13	20.76185376	NOT
LINC01605	ENSG00000253161	lncRNA	3.158873532	7.204845851	7.727115325	5.14273E-14	2.50928E-13	20.79281108	UP
AC126773.4	ENSG00000260577	lncRNA	1.400339063	5.427274656	7.712769653	5.69316E-14	2.76638E-13	20.7175938	UP
IGF2BP2-AS1	ENSG00000163915	lncRNA	2.433880033	3.83461422	7.700774732	6.19767E-14	3.00687E-13	20.72997078	UP
LINC02139	ENSG00000278214	lncRNA	-1.435006797	2.595849648	-7.699314923	6.262E-14	3.03652E-13	20.66122664	DOWN
AC136475.1	ENSG00000251661	lncRNA	-1.008022845	5.811322916	-7.731531113	4.98411E-14	2.43314E-13	20.64720487	DOWN
AC092834.1	ENSG00000249453	lncRNA	-1.770917701	1.091324772	-7.688175449	6.77506E-14	3.27853E-13	20.64600281	DOWN
AC022509.1	ENSG00000255750	lncRNA	2.021077997	2.442267439	7.718057864	5.48381E-14	2.66741E-13	20.7121684	UP
AL512303.1	ENSG00000232311	lncRNA	-1.401072183	2.276312083	-7.688103803	6.77849E-14	3.27853E-13	20.61169229	DOWN
AC083841.2	ENSG00000253715	lncRNA	1.602338131	1.563531215	7.712889493	5.68833E-14	2.76546E-13	20.60933149	UP
STAM-AS1	ENSG00000260589	lncRNA	1.186516016	5.037717849	7.692654649	6.56396E-14	3.17967E-13	20.59402848	UP
SLX1A-SULT1A3	ENSG00000213599	lncRNA	1.512355869	3.460472753	7.675221384	7.42396E-14	3.57238E-13	20.57459295	UP
AC122685.1	ENSG00000258763	lncRNA	3.287188656	3.730189425	7.704505177	6.03622E-14	2.93005E-13	20.62765899	UP
AC011498.6	ENSG00000267769	lncRNA	1.301060705	4.647420221	7.67877454	7.24011E-14	3.48748E-13	20.54082457	UP
PRICKLE2-AS3	ENSG00000226017	lncRNA	-1.448166248	1.049017799	-7.669827669	7.71187E-14	3.70335E-13	20.52863488	DOWN
AC007278.2	ENSG00000236525	lncRNA	-1.641165855	1.122818785	-7.668731871	7.7717E-14	3.72945E-13	20.51561909	DOWN
LINC00487	ENSG00000205837	lncRNA	-1.683270705	2.602812266	-7.67879746	7.23894E-14	3.48748E-13	20.50207085	DOWN
AL589182.1	ENSG00000258314	lncRNA	1.79648122	1.67460586	7.696874803	6.371E-14	3.08779E-13	20.49125034	UP
AC011510.1	ENSG00000269652	lncRNA	-1.53560682	1.712110384	-7.667079432	7.86277E-14	3.76813E-13	20.49018466	DOWN
ZNF350-AS1	ENSG00000269235	lncRNA	-1.26671369	3.641635719	-7.684161178	6.96992E-14	3.36766E-13	20.48009574	DOWN
LINC00173	ENSG00000196668	lncRNA	1.989571976	6.261372354	7.681374099	7.10846E-14	3.43284E-13	20.46980043	UP
CYP4F26P	ENSG00000226562	lncRNA	3.194232187	5.33439937	7.674020408	7.48714E-14	3.60094E-13	20.55397084	UP
LIF-AS1	ENSG00000232530	lncRNA	-1.620392642	1.224351534	-7.661036249	8.20491E-14	3.9261E-13	20.45858185	DOWN
AL049651.2	ENSG00000234646	lncRNA	-1.836761433	0.929142462	-7.656913623	8.44669E-14	4.03769E-13	20.43228018	DOWN
AC125421.1	ENSG00000263574	lncRNA	-1.845798447	1.192350064	-7.656721832	8.4581E-14	4.04109E-13	20.42153581	DOWN
EXOSC10-AS1	ENSG00000230337	lncRNA	1.355206803	4.93683224	7.66266363	8.11136E-14	3.88528E-13	20.40750499	UP
LINC02137	ENSG00000260186	lncRNA	2.426805459	3.960009783	7.661315978	8.18875E-14	3.92036E-13	20.46181816	UP
AC019193.3	ENSG00000273180	lncRNA	-1.431411439	0.799042546	-7.646417604	9.09439E-14	4.33849E-13	20.36542292	DOWN
AC010913.1	ENSG00000272702	lncRNA	1.715085286	4.164298717	7.644050967	9.24707E-14	4.40463E-13	20.34825298	UP
CNIH3-AS2	ENSG00000233384	lncRNA	2.020847664	3.165475664	7.654289282	8.60424E-14	4.10883E-13	20.37650921	UP
AC020978.7	ENSG00000263276	lncRNA	-0.792269448	5.171424588	-7.677594664	7.30066E-14	3.51484E-13	20.33922974	NOT
TGFB2-AS1	ENSG00000232480	lncRNA	-1.730319005	4.709590344	-7.679212704	7.21776E-14	3.48205E-13	20.32757135	DOWN
AC002401.3	ENSG00000275025	lncRNA	-1.517962591	1.683862937	-7.642221731	9.3668E-14	4.45941E-13	20.3183111	DOWN
AL592435.1	ENSG00000232995	lncRNA	0.810310744	6.984862339	7.679088055	7.22411E-14	3.48333E-13	20.30714214	NOT
AC010300.1	ENSG00000267934	lncRNA	-1.499930843	4.584286784	-7.671963302	7.59658E-14	3.64985E-13	20.30129705	DOWN
AL590666.3	ENSG00000237588	lncRNA	1.344990877	1.623531332	7.659334254	8.30389E-14	3.97144E-13	20.26767522	UP
SNHG10	ENSG00000247092	lncRNA	0.85087241	8.729376223	7.690707733	6.65491E-14	3.22207E-13	20.25598744	NOT
AC009093.2	ENSG00000260517	lncRNA	-1.154784743	5.647329196	-7.672546055	7.56542E-14	3.63673E-13	20.24251135	DOWN
LINC00630	ENSG00000223546	lncRNA	0.836471046	8.04223652	7.681021094	7.1262E-14	3.43964E-13	20.24018384	NOT
AC087294.1	ENSG00000235530	lncRNA	1.109574078	4.729737257	7.637319597	9.69526E-14	4.61112E-13	20.23259155	UP
AC010271.2	ENSG00000277453	lncRNA	1.374845693	1.876156701	7.644675829	9.20651E-14	4.3892E-13	20.20379326	UP
AC021491.2	ENSG00000250286	lncRNA	1.47004374	2.71978155	7.626495769	1.04612E-13	4.95789E-13	20.19817675	UP
LINC02588	ENSG00000257842	lncRNA	2.311709168	2.551824437	7.668687082	7.77415E-14	3.72945E-13	20.34330428	UP
AC113194.1	ENSG00000272457	lncRNA	1.489104297	1.576101193	7.644621889	9.21001E-14	4.3892E-13	20.1457184	UP
AC021851.1	ENSG00000272800	lncRNA	0.929108132	5.467553663	7.634691659	9.87599E-14	4.69234E-13	20.13551675	NOT
AL391422.2	ENSG00000233068	lncRNA	-1.593703877	0.69002613	-7.610267537	1.17226E-13	5.54455E-13	20.11557428	DOWN
ZNF710-AS1	ENSG00000259291	lncRNA	-1.011732011	8.503533832	-7.684253998	6.96536E-14	3.36719E-13	20.11022129	DOWN
ITPKB-IT1	ENSG00000228382	lncRNA	-1.474302967	1.751990353	-7.611845538	1.15937E-13	5.48907E-13	20.10761615	DOWN
GRM5-AS1	ENSG00000255082	lncRNA	1.551685485	1.705899975	7.635664611	9.80869E-14	4.66272E-13	20.09318145	UP
TRAF3IP2-AS1	ENSG00000231889	lncRNA	-0.633591541	7.926414846	-7.66840592	7.78958E-14	3.73495E-13	20.06790965	NOT
AC015982.2	ENSG00000272606	lncRNA	1.06947273	5.637750218	7.622083998	1.07903E-13	5.11126E-13	20.04451629	UP
AC099520.1	ENSG00000251574	lncRNA	1.544838517	1.435922003	7.628595984	1.03081E-13	4.88777E-13	20.01333473	UP
AC098487.1	ENSG00000248161	lncRNA	-1.025186762	5.959377136	-7.641702605	9.40106E-14	4.47346E-13	20.01147312	DOWN
LINC00392	ENSG00000228295	lncRNA	3.109378056	2.972564821	7.648827159	8.9415E-14	4.26772E-13	20.16771987	UP
AL390719.2	ENSG00000272141	lncRNA	1.817768792	7.582566128	7.630799591	1.01498E-13	4.81999E-13	19.99298327	UP
LINC01901	ENSG00000267413	lncRNA	3.171703454	4.137215548	7.603356986	1.23042E-13	5.80797E-13	20.00863835	UP
AC010680.1	ENSG00000267784	lncRNA	-1.505365345	0.94913379	-7.586385624	1.3856E-13	6.52409E-13	19.95320497	DOWN
AC092746.1	ENSG00000255801	lncRNA	-1.662524855	0.807679502	-7.585441091	1.39478E-13	6.56076E-13	19.94520013	DOWN
AC007613.1	ENSG00000262420	lncRNA	-0.960901129	4.27473553	-7.609579011	1.17793E-13	5.56858E-13	19.93232615	NOT
AP000842.2	ENSG00000255027	lncRNA	-1.705610777	0.934224207	-7.5811116	1.43764E-13	6.7556E-13	19.91378755	DOWN
AC009812.1	ENSG00000251867	lncRNA	-0.888612502	6.307187247	-7.629103677	1.02714E-13	4.87528E-13	19.90575204	NOT
AC021504.1	ENSG00000267313	lncRNA	4.073634495	7.322638798	7.60260471	1.23692E-13	5.83573E-13	19.98820665	UP
FOXD2-AS1	ENSG00000237424	lncRNA	1.023998783	8.451206759	7.628811567	1.02925E-13	4.88284E-13	19.85914091	UP
TTLL10-AS1	ENSG00000205231	lncRNA	-1.738930806	3.741345897	-7.594899778	1.30548E-13	6.14994E-13	19.82516136	DOWN
AC008115.2	ENSG00000257004	lncRNA	1.248757474	1.374386141	7.59851236	1.27288E-13	6.00238E-13	19.82067938	UP
[truncated: 7,418 more rows]
