# Supplementary material for: LINC01936 inhibits the proliferation and metastasis of lung squamous cell carcinoma probably by EMT signaling and immune infiltration
Source: PeerJ. 2023 Dec 7;11:e16447. doi: 10.7717/peerj.16447 (PMC10710776; doi:10.7717/peerj.16447)
Supplement: Supplemental Information 1 — The differentially expressed lncRNAs from LUSC and normal tissues were collected using the DEseq2, edgeR and Limma packages in R platform. [file peerj-11-16447-s001.zip › S1.TCGA differentially expressed genes/01.TCGA-LUSC-lncRNA/lusc_lncRNA_symbol.txt]

id	TCGA-43-6143-11A-01R-1820-07	TCGA-43-7658-11A-01R-2125-07	TCGA-85-7710-11A-01R-2125-07	TCGA-56-8201-11A-01R-2247-07	TCGA-90-7767-11A-01R-2125-07	TCGA-77-8008-11A-01R-2187-07	TCGA-22-4609-11A-01R-2125-07	TCGA-43-6647-11A-01R-1820-07	TCGA-56-7582-11A-01R-2045-07	TCGA-43-6773-11A-01R-1949-07	TCGA-60-2709-11A-01R-1820-07	TCGA-77-7138-11A-01R-2045-07	TCGA-39-5040-11A-01R-2125-07	TCGA-43-7657-11A-01R-2125-07	TCGA-77-7338-11A-01R-2045-07	TCGA-56-8309-11A-01R-2296-07	TCGA-56-7579-11A-01R-2045-07	TCGA-56-7730-11A-01R-2125-07	TCGA-56-8083-11A-01R-2247-07	TCGA-56-7222-11A-01R-2045-07	TCGA-33-4587-11A-01R-2125-07	TCGA-22-5491-11A-01R-1858-07	TCGA-56-8623-11A-01R-A28V-07	TCGA-92-7340-11A-01R-2045-07	TCGA-51-4079-11A-01R-1758-07	TCGA-22-5489-11A-01R-1635-07	TCGA-90-6837-11A-01R-1949-07	TCGA-43-5670-11A-01R-2125-07	TCGA-22-5482-11A-01R-1635-07	TCGA-77-7142-11A-01R-2045-07	TCGA-22-5483-11A-11R-1820-07	TCGA-33-6737-11A-01R-1820-07	TCGA-34-7107-11A-01R-1949-07	TCGA-56-7823-11A-01R-2247-07	TCGA-56-7580-11A-01R-2045-07	TCGA-34-8454-11A-01R-2326-07	TCGA-22-4593-11A-01R-1820-07	TCGA-56-8082-11A-01R-2247-07	TCGA-77-7337-11A-01R-2045-07	TCGA-22-5481-11A-01R-1949-07	TCGA-51-4081-11A-01R-1758-07	TCGA-22-5472-11A-11R-1635-07	TCGA-43-6771-11A-01R-1820-07	TCGA-77-7335-11A-01R-2045-07	TCGA-22-5471-11A-01R-1635-07	TCGA-56-7731-11A-01R-2125-07	TCGA-77-8007-11A-01R-2187-07	TCGA-22-5478-11A-11R-1635-07	TCGA-58-8386-11A-01R-2296-07
AL121999.1|ENSG00000232895|lncRNA	0	0	0	0	0	0	0	0	0	0	0	0	0	0	0	0	0	0	0	0	0	0	0	0	0	0	0	0	0	0	0	0	0	0	0	0	0	0	0	0	0	0	0	0	0	0	0	0	0
AC008897.2|ENSG00000247372|lncRNA	2	0	0	0	2	1	2	1	0	0	0	0	0	1	0	0	1	0	0	1	0	0	0	1	0	1	0	0	0	0	1	0	0	0	1	1	2	1	0	0	2	0	3	0	1	0	0	0	0
AL121829.2|ENSG00000275812|lncRNA	0	1	2	0	4	1	0	1	1	0	1	0	0	0	3	1	2	2	1	4	0	1	1	0	4	1	0	0	2	0	2	0	1	0	0	3	0	0	1	1	3	1	2	0	1	2	0	4	0
AC010542.1|ENSG00000260650|lncRNA	0	2	0	5	2	4	1	3	0	0	2	4	6	3	0	1	3	5	1	2	3	1	1	5	5	0	2	2	2	0	1	0	2	4	3	1	1	1	1	9	5	0	4	1	0	4	0	1	2
LINC02410|ENSG00000258292|lncRNA	1	3	0	0	2	0	0	2	0	0	1	0	1	8	1	0	3	0	3	0	0	0	2	0	2	0	1	1	1	0	4	0	0	5	2	0	0	3	0	1	1	3	0	1	1	1	1	0	1
AC159540.1|ENSG00000237837|lncRNA	0	0	0	0	0	0	0	0	0	0	0	0	0	0	0	0	0	0	0	0	0	0	0	0	0	0	0	0	0	0	0	0	0	0	0	0	0	0	0	0	0	0	0	0	0	0	0	0	0
GATA3-AS1|ENSG00000197308|lncRNA	2	0	6	1	0	0	1	0	2	0	3	2	3	1	1	0	1	0	3	0	3	2	3	2	1	3	4	0	0	4	0	2	3	1	0	1	4	0	1	2	4	4	0	1	5	1	0	4	1
TMEM51-AS1|ENSG00000175147|lncRNA	73	48	50	30	62	109	60	81	82	33	33	77	53	53	39	54	59	77	48	44	29	27	54	81	210	53	46	89	85	35	54	45	47	36	62	69	61	76	27	53	198	68	192	27	38	47	61	57	38
AC008966.2|ENSG00000272123|lncRNA	19	9	11	5	73	29	6	16	16	4	22	18	12	10	16	8	26	12	14	20	9	13	6	9	26	11	6	19	12	17	6	10	3	8	9	15	12	19	11	18	26	11	20	6	11	21	10	16	3
AL136114.1|ENSG00000227579|lncRNA	0	0	1	0	0	0	0	0	0	0	2	0	0	1	0	0	0	0	0	0	0	1	0	1	0	0	0	2	0	0	0	0	1	1	5	0	3	0	0	0	2	1	0	2	0	0	0	0	0
LINC01550|ENSG00000246223|lncRNA	127	179	262	72	123	52	85	142	211	50	102	81	111	162	105	60	160	57	70	63	88	135	112	137	186	109	122	191	177	70	62	220	99	85	190	89	172	40	84	120	196	172	57	122	81	26	133	111	73
AL354733.3|ENSG00000235298|lncRNA	21	28	42	13	41	25	18	19	35	10	23	22	34	16	5	8	27	18	30	57	10	7	19	40	49	11	11	66	25	10	2	11	8	32	17	19	11	29	21	13	69	18	66	4	4	12	6	7	18
LINC01359|ENSG00000226891|lncRNA	30	60	51	26	54	30	40	46	54	7	14	84	31	21	7	16	48	16	25	132	19	24	26	56	118	28	28	55	21	43	13	24	2	48	86	15	7	8	23	40	82	29	31	13	17	6	24	26	23
AC023302.1|ENSG00000271983|lncRNA	9	8	15	6	7	4	7	4	14	0	15	14	10	2	4	2	2	5	3	6	3	13	5	3	18	7	10	3	3	9	0	3	2	7	7	3	8	0	5	8	1	2	6	2	5	2	10	3	2
AC022364.1|ENSG00000247934|lncRNA	108	179	98	111	125	107	111	203	122	74	122	177	66	157	157	90	136	124	84	116	67	165	76	205	324	178	165	207	188	113	92	146	86	99	135	112	107	68	136	93	154	193	110	95	129	51	95	169	71
AC034236.3|ENSG00000272265|lncRNA	2	1	4	0	1	5	1	3	10	0	0	6	1	0	0	0	2	2	0	1	0	0	3	1	2	4	0	0	0	3	0	0	0	0	2	5	0	0	0	1	4	6	0	0	1	0	1	0	0
AP000552.2|ENSG00000237407|lncRNA	0	0	0	0	0	0	0	0	0	0	0	0	0	0	0	0	0	0	0	0	0	0	0	0	0	0	0	0	0	0	0	0	0	0	0	0	0	0	0	0	0	0	0	0	0	0	0	0	0
AL136084.2|ENSG00000267026|lncRNA	14	13	9	1	6	12	3	9	9	2	4	11	2	4	0	3	2	4	7	17	0	1	1	8	6	3	1	14	0	1	2	0	4	7	17	3	3	2	2	7	16	12	8	1	0	2	3	2	2
LINC02269|ENSG00000250708|lncRNA	0	0	0	1	0	0	0	0	0	0	0	0	0	0	0	0	0	2	0	2	0	0	0	0	0	0	0	0	0	0	0	0	0	0	1	1	0	0	0	0	0	1	0	0	0	0	0	0	0
RDH10-AS1|ENSG00000250295|lncRNA	27	19	23	37	32	60	121	39	30	12	51	17	47	21	22	12	43	44	21	64	14	17	10	78	141	9	28	35	15	33	16	14	25	47	21	10	22	75	17	43	153	21	202	1	14	19	40	24	39
LINC01447|ENSG00000236078|lncRNA	2	51	10	20	15	6	19	32	27	2	5	31	0	16	82	18	12	14	43	7	10	44	10	45	37	24	36	15	42	30	12	34	9	13	30	21	22	17	32	22	18	27	8	24	24	0	10	41	4
MGAT3-AS1|ENSG00000227188|lncRNA	14	17	29	23	35	9	19	99	15	4	8	27	14	21	18	16	11	9	9	14	15	25	9	28	69	22	39	19	31	42	11	25	9	14	16	7	12	15	22	17	24	46	18	7	17	8	6	41	7
AC008268.1|ENSG00000235584|lncRNA	1056	2262	2499	686	655	76	1897	1006	905	51	728	1931	2353	1336	2744	894	1581	360	260	1303	4304	1793	1119	879	2940	1686	1044	193	232	3070	185	2500	148	710	1976	2804	1002	377	2756	675	884	555	227	653	2010	159	283	2910	429
AC011306.1|ENSG00000272180|lncRNA	5	11	17	10	11	18	4	20	20	6	5	22	21	7	2	7	9	7	17	9	7	6	12	47	21	4	9	23	4	10	5	5	2	20	21	3	4	10	7	4	10	6	15	4	2	7	6	8	6
AC132872.3|ENSG00000275888|lncRNA	43	55	52	65	72	82	30	63	58	28	107	51	100	25	10	59	57	60	51	55	24	14	73	65	269	15	21	56	37	16	16	4	17	99	24	22	29	65	19	44	311	16	147	2	15	27	23	38	66
AC087354.1|ENSG00000254258|lncRNA	0	0	0	1	0	0	0	0	1	0	0	0	0	0	0	1	0	0	0	0	0	0	0	2	2	0	0	0	0	3	0	0	0	1	0	0	0	1	0	0	0	0	0	0	1	0	0	0	0
AC104688.1|ENSG00000233689|lncRNA	0	0	0	0	0	0	0	0	0	0	0	0	0	0	0	0	0	0	0	0	0	0	0	0	0	0	0	0	0	0	0	0	0	0	0	0	0	0	0	0	0	0	0	0	0	0	0	0	0
AL121612.1|ENSG00000274379|lncRNA	0	0	0	0	0	0	0	0	0	0	0	0	0	0	0	0	0	0	0	0	0	0	0	0	0	0	0	0	0	0	0	0	0	0	0	0	0	0	0	0	0	0	0	0	0	0	0	0	0
AC011465.1|ENSG00000268764|lncRNA	6	2	3	0	5	2	1	2	5	0	1	3	3	5	0	4	8	4	5	9	2	2	1	2	3	0	4	1	1	5	1	1	0	2	8	3	0	2	2	1	26	0	1	0	3	0	1	2	2
AC113192.1|ENSG00000254619|lncRNA	0	1	0	0	0	0	0	0	0	0	0	0	0	0	0	0	0	0	0	0	0	0	0	0	0	1	0	0	0	0	0	0	0	0	0	0	0	0	0	1	0	0	0	0	0	0	0	0	0
AC011287.1|ENSG00000229618|lncRNA	4	0	0	0	0	0	0	0	0	3	1	0	0	1	0	0	0	1	0	0	0	0	0	0	2	0	0	0	0	1	0	0	0	0	1	1	0	0	0	1	4	1	1	0	1	0	0	1	0
AL136097.2|ENSG00000236115|lncRNA	0	0	0	0	0	0	1	0	0	0	6	2	3	1	0	0	0	1	0	1	2	0	0	0	1	0	2	2	0	0	0	0	0	0	2	0	3	0	0	7	1	0	0	0	0	7	0	0	2
LINC01290|ENSG00000260468|lncRNA	32	75	15	51	77	30	58	93	50	7	62	53	102	57	63	39	92	74	71	90	27	43	22	49	339	62	60	41	38	80	19	35	9	36	67	43	27	74	48	47	134	43	68	27	20	48	16	62	16
AC026803.2|ENSG00000267898|lncRNA	31	28	25	24	49	23	20	31	15	11	26	37	14	19	14	27	29	29	22	5	12	31	24	21	83	28	26	38	31	6	22	20	15	19	10	18	14	13	7	25	52	19	32	4	26	17	20	17	11
AL035706.1|ENSG00000237076|lncRNA	2	2	0	1	2	0	0	2	0	0	1	0	1	2	0	0	0	0	1	1	0	0	0	1	4	0	0	0	0	3	1	0	0	0	0	0	0	0	1	0	1	0	0	1	0	0	0	0	1
AL590787.1|ENSG00000260509|lncRNA	8	6	4	4	7	3	4	5	2	3	11	4	4	3	3	2	6	4	1	2	11	4	9	4	5	12	8	9	3	1	6	4	6	2	1	3	11	2	4	5	8	7	2	0	1	5	3	10	5
AC092580.2|ENSG00000230515|lncRNA	0	0	3	0	0	0	0	0	1	0	1	0	0	0	0	0	0	0	0	1	1	0	0	0	0	0	0	1	0	1	0	0	0	0	1	0	0	0	0	0	2	0	0	0	0	0	2	1	0
AL353608.3|ENSG00000234394|lncRNA	0	0	5	0	10	1	0	0	3	0	1	0	1	0	0	1	0	2	0	0	0	0	9	2	0	1	1	1	1	0	0	0	1	0	0	0	0	0	0	0	0	1	0	0	0	0	0	1	1
AC244131.2|ENSG00000275119|lncRNA	0	0	0	0	0	0	2	0	0	0	0	0	0	0	0	0	0	0	0	0	0	0	0	0	0	0	0	0	0	0	0	0	0	0	0	0	0	0	0	0	0	0	1	0	0	0	0	0	0
AC138627.1|ENSG00000261404|lncRNA	0	3	1	2	7	1	1	4	4	0	6	0	7	1	0	4	5	3	1	0	1	0	1	4	1	6	1	4	3	1	0	3	0	3	1	0	0	1	2	5	4	3	1	1	2	1	4	0	1
AC002064.3|ENSG00000234459|lncRNA	1	8	9	3	18	10	3	6	14	3	7	8	11	4	1	7	20	7	5	3	1	0	6	13	15	6	3	29	2	6	2	6	0	13	7	0	2	8	1	3	7	10	17	0	3	3	3	6	3
AC034228.2|ENSG00000234758|lncRNA	0	1	0	1	2	0	0	0	0	1	0	0	0	0	0	0	3	0	0	1	0	0	0	0	0	0	0	0	0	0	0	0	0	0	2	0	0	1	0	0	1	0	0	0	0	0	0	0	0
MIR124-2HG|ENSG00000254377|lncRNA	0	0	0	0	0	0	0	0	0	0	0	1	0	0	0	0	0	0	0	0	0	0	0	0	0	0	0	0	0	0	0	0	0	0	0	0	0	0	0	0	0	0	0	0	0	0	0	0	0
MRPS30-DT|ENSG00000251141|lncRNA	48	65	42	25	95	54	79	85	75	49	65	68	94	49	74	43	42	36	21	51	62	59	46	87	113	73	31	99	88	41	47	102	29	33	51	53	58	42	56	47	100	68	41	69	44	20	48	68	47
AC027601.4|ENSG00000276101|lncRNA	0	0	0	0	0	0	0	0	0	0	0	0	0	0	0	0	0	0	0	0	0	0	0	0	0	0	0	0	0	0	0	0	0	0	0	0	0	0	0	0	0	0	0	0	0	0	0	0	0
AC064807.4|ENSG00000272024|lncRNA	16	16	11	8	11	9	13	12	3	4	6	11	7	15	30	4	15	17	7	20	11	14	13	18	13	8	5	12	14	9	11	10	6	8	21	6	20	2	9	16	18	20	7	12	15	3	8	10	4
LINC02704|ENSG00000255079|lncRNA	0	9	0	0	0	2	1	8	2	1	2	8	16	0	2	6	9	0	7	0	8	7	6	8	9	1	0	0	4	1	0	8	1	0	2	0	6	3	1	1	1	5	10	7	1	0	4	3	2
AC017101.1|ENSG00000227227|lncRNA	1	3	1	0	2	3	3	2	1	4	2	0	1	1	0	1	2	1	4	0	0	1	2	4	6	0	4	3	4	0	0	2	0	4	0	0	1	2	3	1	4	4	2	0	0	1	1	0	1
AC068726.1|ENSG00000275417|lncRNA	0	0	0	0	0	0	0	0	0	0	0	2	1	0	0	2	0	0	0	0	0	0	0	0	0	0	0	0	0	0	0	0	0	0	1	0	0	0	0	0	0	0	0	0	0	0	0	0	0
AC073539.1|ENSG00000267872|lncRNA	1	0	0	0	0	0	0	0	0	0	0	0	0	0	0	0	0	0	0	0	0	0	0	0	2	0	1	0	2	0	0	0	0	0	0	0	0	0	0	0	0	0	0	0	0	0	0	0	0
LINC02226|ENSG00000245729|lncRNA	1	1	1	2	0	0	0	5	1	0	2	0	2	1	0	1	1	3	1	1	1	1	0	6	7	2	2	5	1	0	0	0	0	0	0	1	0	1	0	3	3	1	0	3	1	0	1	0	0
AC007603.1|ENSG00000261751|lncRNA	0	0	0	0	0	0	0	0	0	0	0	0	0	0	0	0	0	0	0	0	0	1	0	0	1	0	0	0	0	1	0	0	0	0	0	0	0	0	0	0	0	0	0	0	0	0	0	0	0
AC105137.2|ENSG00000276744|lncRNA	2	5	7	3	4	4	4	6	1	1	2	7	0	2	0	2	0	2	6	3	0	5	6	6	5	4	6	9	6	1	0	1	5	3	3	5	4	3	2	4	16	6	2	0	0	1	8	5	3
GRM7-AS1|ENSG00000236202|lncRNA	1	2	1	0	0	1	0	1	0	0	1	0	0	1	0	0	0	2	0	0	0	1	1	1	0	0	0	3	0	1	1	1	0	0	1	0	0	0	0	0	2	2	3	1	0	0	0	1	0
LINC02323|ENSG00000259230|lncRNA	8	13	6	3	10	7	2	4	9	1	8	3	2	5	3	6	3	4	0	3	5	6	3	3	18	9	4	12	5	0	1	3	2	6	1	3	26	4	2	5	8	7	6	1	3	9	10	1	8
AC055720.2|ENSG00000256185|lncRNA	49	32	28	23	40	27	35	32	28	16	18	35	11	30	21	12	20	22	13	81	15	32	17	23	60	39	37	26	28	28	21	27	30	15	33	29	31	9	33	41	57	42	37	16	22	11	12	30	16
AC104831.1|ENSG00000242790|lncRNA	0	2	0	0	4	0	0	0	3	0	2	0	2	1	0	1	4	8	1	5	0	1	0	1	2	1	0	3	0	0	0	0	0	1	0	0	1	0	0	0	0	1	0	0	0	1	2	0	1
AC103591.3|ENSG00000273338|lncRNA	4	7	13	1	7	27	4	4	8	1	46	9	13	4	20	4	10	1	4	6	11	23	2	4	9	3	3	4	2	0	0	5	4	4	9	35	3	1	7	2	38	2	8	0	2	3	47	1	6
AC016405.3|ENSG00000272384|lncRNA	21	13	18	5	11	10	7	12	17	3	9	12	10	9	9	9	11	13	12	3	17	17	8	11	37	13	17	11	10	3	14	15	9	7	10	10	14	5	5	16	41	7	18	1	7	10	13	9	4
AC068305.2|ENSG00000257443|lncRNA	5	8	5	1	4	3	3	1	3	0	7	2	5	5	5	2	3	5	4	2	1	4	3	8	2	3	0	12	3	3	2	4	4	2	4	2	4	1	3	4	12	3	3	2	1	2	7	4	3
AL132780.1|ENSG00000257285|lncRNA	17	21	56	14	31	24	26	8	31	10	23	27	23	23	28	11	25	11	11	14	32	13	18	20	23	17	8	25	13	45	9	12	17	19	28	20	5	16	15	21	68	38	19	12	19	6	7	11	24
CARNMT1-AS1|ENSG00000203321|lncRNA	4	4	8	1	10	6	6	5	3	1	1	3	3	1	0	4	6	1	3	9	3	0	1	3	8	3	7	3	2	6	3	3	2	10	0	2	1	1	0	6	9	6	7	2	2	1	1	5	4
LINC02831|ENSG00000224173|lncRNA	0	0	0	0	0	1	0	0	1	0	0	0	0	0	0	0	0	0	0	0	0	1	0	0	0	0	0	1	0	0	0	0	0	0	0	0	0	0	0	0	0	0	0	0	0	0	0	0	0
CLEC12A-AS1|ENSG00000231560|lncRNA	3	1	3	0	0	3	2	3	3	0	1	7	0	3	0	0	2	1	0	1	1	0	4	11	6	4	2	2	11	2	1	6	4	5	5	6	0	2	2	0	8	3	0	6	2	0	8	0	2
AC100860.1|ENSG00000253266|lncRNA	18	7	11	4	3	3	1	6	14	0	0	14	1	9	8	2	1	3	4	3	6	3	5	1	16	8	15	0	5	14	3	6	6	6	12	4	2	0	6	0	7	13	0	1	10	2	0	13	3
LINC00374|ENSG00000232954|lncRNA	0	0	0	0	0	0	0	0	0	0	1	0	0	0	0	0	0	0	0	0	0	0	0	0	0	0	0	0	0	0	0	0	0	0	0	0	0	0	0	0	0	0	0	0	0	0	0	0	0
LINC01139|ENSG00000215808|lncRNA	41	34	40	16	6	12	14	70	9	7	14	37	37	26	10	12	20	32	11	66	59	38	30	17	297	28	15	39	24	39	26	33	56	17	121	56	32	4	24	14	13	18	41	27	12	7	22	19	34
LINC02220|ENSG00000248457|lncRNA	0	0	0	0	0	0	0	0	0	0	0	0	0	0	0	0	0	0	0	0	0	0	0	0	0	0	0	0	0	0	0	0	0	0	0	0	0	0	0	0	0	0	0	0	0	0	0	0	0
MARCHF10-DT|ENSG00000265000|lncRNA	0	1	0	2	1	0	0	0	0	0	1	0	0	0	0	1	0	0	1	0	1	0	0	0	0	0	0	0	0	0	0	0	0	1	2	0	0	0	0	0	0	0	0	1	0	0	1	0	0
LINC02533|ENSG00000260239|lncRNA	2	0	1	1	0	0	0	3	3	0	0	0	2	1	1	1	3	0	1	4	0	0	0	1	1	1	1	0	1	0	1	2	0	1	6	0	0	1	0	0	3	1	1	0	0	1	5	0	0
LINC01949|ENSG00000233828|lncRNA	0	1	0	0	1	0	0	0	0	0	0	0	1	0	0	0	0	0	0	0	0	0	0	0	0	0	0	0	1	0	0	0	0	0	0	0	0	0	0	0	2	0	0	0	0	0	0	0	0
LINC02211|ENSG00000245662|lncRNA	1	0	0	1	3	0	15	5	8	3	2	1	2	0	0	0	4	0	3	2	0	1	2	1	10	2	8	16	30	3	3	2	3	0	0	0	6	0	0	1	9	21	1	0	5	0	1	1	12
AC011468.2|ENSG00000267827|lncRNA	3	3	4	0	2	2	3	3	4	0	1	1	1	1	0	3	0	1	2	0	1	1	0	1	1	1	2	0	3	2	0	3	1	0	1	0	1	0	0	0	2	6	0	0	1	0	1	3	1
AC003666.1|ENSG00000227042|lncRNA	0	0	1	1	0	0	0	0	0	0	1	0	0	0	0	0	1	0	0	0	0	0	0	1	0	0	1	0	0	0	0	0	0	0	0	0	0	0	0	1	0	0	1	1	0	0	0	0	0
AC011239.1|ENSG00000224361|lncRNA	1	3	0	0	2	1	3	0	0	1	3	0	2	2	0	1	1	0	0	1	0	1	1	2	0	2	0	3	3	0	1	0	1	2	0	1	0	1	0	1	2	1	1	0	0	0	0	0	0
AC136475.7|ENSG00000270030|lncRNA	18	10	10	6	17	8	7	18	6	22	9	2	6	5	18	5	11	12	7	1	9	7	4	4	19	7	12	7	25	11	2	13	13	9	3	5	28	16	9	8	32	15	9	2	8	13	9	20	6
AC010336.1|ENSG00000214248|lncRNA	4	5	2	1	5	3	3	3	6	2	2	3	1	5	2	1	3	2	3	2	3	1	2	3	9	2	1	2	4	0	4	1	1	2	2	1	3	2	1	5	4	3	2	0	3	2	5	3	2
AL136985.1|ENSG00000231740|lncRNA	0	0	1	0	0	0	0	0	1	0	0	1	0	0	0	0	0	0	0	1	0	0	0	1	0	0	0	0	0	0	0	0	0	0	0	0	0	0	0	0	0	0	0	0	0	1	0	3	0
AL158013.1|ENSG00000225280|lncRNA	0	0	0	0	0	0	0	0	0	0	0	0	0	0	0	0	0	0	0	0	0	0	0	0	0	0	0	0	0	0	0	0	0	0	0	0	0	0	0	0	0	0	0	0	0	0	0	0	0
AC100763.1|ENSG00000254865|lncRNA	0	0	0	0	0	0	1	0	0	0	0	0	3	0	0	0	0	0	0	0	0	0	0	0	1	0	0	0	0	0	0	0	0	4	1	0	0	1	0	1	5	0	1	0	0	0	0	0	0
AP003557.1|ENSG00000255299|lncRNA	4	4	22	3	8	5	3	6	5	1	0	6	4	1	0	3	4	4	3	1	9	1	7	4	6	1	4	6	4	4	1	3	1	6	8	3	2	3	2	4	15	5	8	2	0	1	4	8	2
AL590730.1|ENSG00000237002|lncRNA	0	1	1	0	5	0	0	0	2	0	0	0	0	0	0	0	0	0	0	0	0	0	0	0	0	1	1	0	1	0	0	0	0	0	0	0	0	0	0	1	1	0	0	0	1	0	0	0	0
AC135782.2|ENSG00000259989|lncRNA	0	1	13	0	0	0	0	1	0	1	0	1	1	1	0	0	0	3	1	0	1	0	0	0	0	1	0	0	0	0	0	0	0	0	0	1	0	0	1	0	4	0	0	0	2	0	0	0	3
AL161669.3|ENSG00000278071|lncRNA	4	10	4	0	10	30	2	10	15	2	7	11	4	2	3	5	6	5	5	4	8	1	1	12	30	5	10	7	11	6	1	2	0	13	16	6	6	4	6	8	4	5	13	2	2	0	3	1	1
AC013356.3|ENSG00000259364|lncRNA	2	2	2	4	7	2	7	4	1	1	1	6	6	2	0	0	3	1	0	3	0	0	1	10	26	4	3	5	4	5	2	1	0	1	5	0	1	6	0	3	9	2	5	0	0	1	2	6	3
AC104211.1|ENSG00000248858|lncRNA	48	80	46	43	60	42	49	77	48	12	32	71	46	52	70	25	52	42	29	77	41	57	34	76	92	60	44	45	72	83	15	64	8	42	69	23	38	26	66	48	39	66	44	40	47	27	14	65	15
LINC02328|ENSG00000258733|lncRNA	37	42	110	29	31	37	49	50	52	15	50	62	102	42	58	24	80	18	44	43	45	39	72	59	57	28	23	46	55	34	29	65	26	43	56	39	35	30	41	53	84	44	39	32	32	25	56	29	47
LINC00662|ENSG00000261824|lncRNA	411	477	363	270	485	383	390	397	464	156	334	469	493	407	414	248	365	303	265	510	479	398	285	433	750	404	438	403	513	389	287	438	236	312	529	305	438	185	403	450	552	545	348	294	317	195	399	350	285
LINC00407|ENSG00000237585|lncRNA	0	1	0	0	2	0	0	3	0	1	0	1	0	3	0	0	1	1	1	0	1	3	1	1	1	2	2	1	5	0	0	2	0	1	1	1	0	0	0	1	2	0	0	1	1	1	1	2	0
MPPED2-AS1|ENSG00000254489|lncRNA	3	0	0	0	0	0	1	3	1	0	1	0	0	0	0	0	0	1	0	0	1	0	0	0	2	0	0	0	1	6	0	0	2	0	2	1	0	1	1	0	0	3	0	0	1	0	1	0	0
AC144831.1|ENSG00000261888|lncRNA	307	333	93	240	415	351	291	687	199	22	324	378	318	383	195	97	157	326	340	166	105	518	292	345	1234	331	460	346	464	196	109	140	128	151	255	174	208	278	139	303	459	337	439	27	210	51	135	560	86
ST3GAL6-AS1|ENSG00000239445|lncRNA	25	33	17	8	81	24	25	20	56	5	81	34	20	33	12	11	23	29	15	47	33	55	7	46	69	29	125	22	21	17	40	29	35	20	37	27	23	19	20	15	98	16	26	11	24	23	10	19	25
AC106796.1|ENSG00000263237|lncRNA	2	0	0	1	0	0	0	2	0	0	0	0	0	0	0	0	0	0	0	0	0	1	0	2	0	1	1	0	2	0	0	1	0	0	0	0	0	0	0	0	0	0	0	0	0	1	0	0	0
NRAD1|ENSG00000233725|lncRNA	0	80	26	7	92	6	14	18	59	30	40	21	25	60	13	73	113	51	10	3	23	9	55	42	26	67	19	157	47	12	8	41	3	49	27	2	1	29	22	37	28	25	12	10	34	18	7	19	26
AC006116.6|ENSG00000267298|lncRNA	2	6	4	0	5	2	8	3	2	1	3	4	6	2	12	3	6	0	3	7	5	10	5	3	33	5	2	7	9	3	0	5	3	3	5	4	3	3	8	4	14	2	4	2	3	2	3	4	3
AC008014.1|ENSG00000257261|lncRNA	48	90	92	20	103	29	72	71	42	25	141	78	125	75	50	73	74	91	60	35	68	48	41	75	93	111	40	184	65	32	41	65	51	36	64	40	47	34	40	71	159	61	32	53	42	30	67	49	119
AC138466.3|ENSG00000276693|lncRNA	0	0	0	0	0	0	0	0	0	0	0	0	0	0	0	0	0	0	0	0	0	0	1	0	0	0	0	0	1	0	0	0	0	0	0	0	1	0	0	0	0	0	0	0	0	0	0	0	0
AL355075.3|ENSG00000258908|lncRNA	0	0	0	0	0	0	0	0	0	0	0	0	0	0	0	0	0	0	0	0	0	0	0	0	0	0	0	0	0	0	0	0	0	0	0	0	0	0	0	0	0	0	0	0	0	0	0	0	0
AL079301.1|ENSG00000230922|lncRNA	0	0	0	0	0	0	0	0	0	1	0	1	0	0	0	0	2	0	0	0	0	0	0	0	0	0	0	0	0	0	0	0	0	0	0	0	1	0	0	0	0	0	0	0	0	0	0	0	0
AC022762.2|ENSG00000267940|lncRNA	21	45	47	18	30	17	18	32	41	5	10	54	44	28	7	12	45	41	14	52	15	11	24	33	44	30	16	65	21	23	8	9	3	18	30	15	17	17	17	31	27	28	30	4	15	17	4	29	3
BANCR|ENSG00000278910|lncRNA	32	115	48	42	59	63	83	183	212	5	89	108	188	124	39	240	205	236	73	41	242	87	123	105	112	77	28	32	137	157	50	55	5	77	98	35	25	119	123	105	138	86	69	28	77	99	54	42	36
AC005790.1|ENSG00000274447|lncRNA	4	15	6	3	15	7	4	20	9	1	27	10	18	19	6	9	22	18	1	11	8	27	17	9	18	13	8	12	9	2	15	9	5	5	6	3	7	15	6	5	12	12	18	5	7	7	14	4	2
AC092142.1|ENSG00000261235|lncRNA	3	20	9	3	38	1	6	2	6	10	12	8	16	14	9	15	15	11	4	7	36	9	12	6	11	19	2	48	14	2	8	13	6	7	5	4	1	6	4	13	9	14	2	5	26	13	18	5	8
AL137078.2|ENSG00000274261|lncRNA	0	0	0	0	0	0	0	0	0	0	0	0	0	0	0	0	0	0	0	0	0	0	0	0	0	0	0	0	0	0	0	0	0	0	0	0	0	0	0	0	0	0	0	0	0	0	0	0	0
AP001627.1|ENSG00000225731|lncRNA	8	6	4	4	7	5	2	4	0	1	2	2	3	16	2	1	6	0	0	0	5	5	1	7	18	8	3	2	10	5	4	2	5	2	12	17	6	0	5	3	19	3	2	3	5	0	1	0	1
AP000911.1|ENSG00000254648|lncRNA	2	3	9	1	4	6	2	3	5	3	1	5	3	3	3	8	4	1	3	2	2	7	7	4	11	5	7	4	11	3	3	5	4	5	2	4	3	3	1	5	11	4	2	2	3	0	0	6	3
LINC00310|ENSG00000227456|lncRNA	47	47	32	19	69	22	63	17	115	16	21	39	47	39	99	23	33	30	22	24	56	69	30	24	89	40	94	26	77	38	23	88	27	36	55	47	29	15	49	56	85	50	24	51	44	11	42	43	34
AC008592.2|ENSG00000250955|lncRNA	0	0	0	0	0	0	0	0	0	0	0	1	2	0	0	0	4	0	0	2	1	0	0	0	1	0	0	0	0	0	0	0	0	0	0	0	0	0	0	1	3	0	0	1	1	0	0	0	0
AL390718.1|ENSG00000261817|lncRNA	0	1	0	0	1	0	0	0	1	0	0	0	0	1	0	0	0	0	0	0	0	0	0	0	1	0	0	0	0	0	0	0	0	0	0	0	0	0	0	0	0	1	0	0	0	0	0	1	1
LINC02675|ENSG00000264404|lncRNA	1	4	2	1	5	4	0	0	2	1	0	0	1	1	0	1	1	0	1	0	0	0	1	3	0	0	0	2	0	1	0	0	1	0	3	3	0	1	0	0	0	1	0	2	0	1	1	0	0
AP001978.1|ENSG00000255209|lncRNA	0	0	0	0	0	0	0	0	0	0	0	0	0	0	0	0	0	0	0	0	0	0	0	0	0	0	0	0	0	0	0	0	0	0	0	0	0	0	0	0	0	0	0	1	0	0	0	0	0
SLC14A2-AS1|ENSG00000267097|lncRNA	21	9	5	7	12	7	15	7	14	13	7	9	12	10	19	1	3	5	5	2	4	6	16	8	15	2	27	11	14	16	9	9	8	6	8	6	17	6	1	11	12	13	8	9	3	6	22	3	6
AL512343.2|ENSG00000272562|lncRNA	7	5	30	3	8	7	4	8	14	4	3	13	5	4	0	9	1	5	2	12	8	8	4	15	7	1	5	5	2	2	1	7	2	3	14	2	4	0	2	5	18	7	4	1	5	0	5	1	5
AL359881.3|ENSG00000270171|lncRNA	7	6	4	1	7	0	6	2	10	2	1	6	8	1	6	0	2	1	3	1	5	2	2	8	7	4	4	0	4	3	0	2	2	5	3	2	2	3	1	5	4	0	4	1	0	2	3	2	1
AC008147.2|ENSG00000257298|lncRNA	7	29	21	2	35	55	8	8	43	12	5	24	15	9	5	16	28	16	13	10	8	6	13	33	36	7	7	18	35	15	11	16	6	23	41	9	2	2	9	25	54	19	23	4	5	5	21	3	22
AC022154.1|ENSG00000268093|lncRNA	8	19	11	5	17	22	7	4	26	1	5	15	22	12	4	10	20	7	12	20	11	3	7	13	30	5	7	19	16	10	1	2	1	15	18	7	6	9	3	11	35	13	7	2	1	2	6	9	9
AC133919.1|ENSG00000260507|lncRNA	0	4	0	0	0	1	1	2	2	0	1	0	0	3	0	1	2	1	2	0	1	0	0	1	2	1	0	1	0	1	1	0	1	0	1	0	0	0	0	1	3	0	0	0	1	0	0	1	0
AC012456.1|ENSG00000203643|lncRNA	0	0	0	0	0	0	0	0	0	0	0	1	0	0	0	0	0	0	0	0	0	0	0	0	0	0	0	0	0	0	0	0	0	1	0	0	0	0	0	0	0	0	0	0	0	0	0	0	0
LNCOC1|ENSG00000253741|lncRNA	21	19	11	8	24	12	14	19	3	7	6	8	9	18	5	9	15	11	9	5	7	3	12	16	29	11	13	10	16	7	15	18	5	5	8	7	23	7	6	14	15	14	8	3	9	6	12	6	7
AC036108.1|ENSG00000259475|lncRNA	0	2	5	2	7	0	2	5	1	0	3	4	4	0	3	0	1	1	2	1	0	3	2	3	4	3	5	4	2	2	1	2	0	4	2	2	2	1	2	2	12	4	4	0	1	5	2	3	5
AC010420.1|ENSG00000251206|lncRNA	1	0	0	0	0	0	0	0	3	1	1	0	1	0	0	1	0	0	0	2	1	0	0	0	1	0	0	0	0	1	1	0	0	0	0	2	1	0	0	1	1	0	0	1	0	0	3	0	0
AC122129.1|ENSG00000197815|lncRNA	46	80	161	45	98	59	111	139	123	33	23	80	191	89	15	45	90	25	60	119	62	31	57	132	220	43	50	123	55	74	19	36	28	111	97	22	13	30	41	82	257	69	80	21	39	21	36	134	53
CU638689.4|ENSG00000280145|lncRNA	15	0	0	0	17	0	0	0	0	1	9	24	0	0	0	4	0	7	0	0	17	0	2	1	0	0	0	27	18	0	9	0	0	0	1	0	0	0	0	0	21	0	0	0	0	11	0	0	3
RHOA-IT1|ENSG00000235908|lncRNA	11	20	28	12	21	24	8	11	22	8	15	17	19	6	6	11	21	12	19	33	7	4	8	17	45	10	5	11	13	6	6	6	5	16	7	10	7	9	13	19	81	6	29	6	9	5	9	4	16
LINC00677|ENSG00000259717|lncRNA	6	4	16	5	12	10	1	2	12	3	1	10	2	1	0	5	4	1	13	0	3	3	7	0	9	1	2	9	7	1	0	0	3	4	12	2	0	4	1	2	21	6	9	1	1	2	5	1	6
AC010528.1|ENSG00000260983|lncRNA	0	0	0	0	0	0	0	0	0	0	0	0	0	0	0	0	0	0	0	0	0	0	0	0	0	0	0	0	0	0	0	0	0	0	0	0	0	0	0	0	1	0	0	0	0	0	0	0	0
LINC02806|ENSG00000238107|lncRNA	1	0	0	0	0	0	0	2	4	0	1	0	0	1	0	0	0	0	0	0	0	1	0	0	1	0	1	1	0	2	0	0	0	2	0	0	0	1	0	0	0	0	0	0	0	1	1	0	0
AL355075.4|ENSG00000259001|lncRNA	3	1	0	1	1	1	0	0	3	0	2	4	2	3	2	1	5	5	0	7	5	2	2	0	9	1	1	1	1	0	1	2	1	2	1	0	2	2	1	1	22	0	2	3	1	0	2	1	4
AC126283.1|ENSG00000272795|lncRNA	2	0	3	2	2	0	5	4	3	0	1	5	4	4	3	3	7	2	1	0	4	4	3	2	3	5	0	3	3	1	1	0	2	1	5	1	5	1	1	2	4	2	2	1	2	0	1	2	3
LINC02749|ENSG00000254480|lncRNA	6	4	2	1	2	0	1	2	2	2	2	1	2	1	9	0	0	2	1	2	1	2	2	5	7	2	0	5	1	3	3	1	2	5	0	3	2	1	2	4	3	2	5	0	3	2	6	0	6
AC022395.1|ENSG00000231104|lncRNA	5	6	13	0	9	8	12	13	22	2	0	4	5	4	0	2	9	7	5	4	3	1	2	11	9	3	6	4	2	0	3	4	0	16	9	2	1	3	0	3	7	9	8	0	1	0	0	5	8
AC024132.1|ENSG00000205830|lncRNA	0	0	0	0	0	0	1	0	0	0	0	0	0	0	0	0	0	0	0	0	0	0	0	0	0	0	0	0	0	0	0	0	0	0	0	0	0	0	0	0	0	0	0	0	0	0	0	0	0
AC011676.1|ENSG00000253307|lncRNA	7	7	2	7	2	3	8	9	7	2	3	1	5	6	1	8	9	1	4	3	0	2	8	1	11	4	2	2	0	2	3	2	5	3	3	3	5	4	4	4	15	6	6	1	4	6	3	3	3
AC009531.1|ENSG00000226063|lncRNA	0	0	0	0	0	0	0	0	0	0	0	0	0	0	0	0	0	0	0	0	0	0	0	0	0	0	0	0	0	0	0	0	0	0	0	0	0	0	0	0	0	0	0	0	0	0	0	0	0
AC022966.2|ENSG00000267601|lncRNA	0	0	0	0	0	0	0	0	0	0	0	0	0	0	0	0	0	0	0	0	0	0	0	0	0	0	0	0	0	0	0	0	0	0	0	0	0	0	0	0	0	0	0	0	0	0	0	0	0
AL034397.2|ENSG00000237311|lncRNA	1	8	1	7	8	1	0	4	0	1	3	0	6	1	0	2	1	0	1	7	2	1	1	6	2	0	1	3	1	1	0	3	4	1	1	0	0	4	0	4	0	2	1	1	3	1	0	0	0
AC091729.3|ENSG00000229043|lncRNA	150	130	194	108	144	165	70	200	215	41	110	184	111	186	146	122	237	152	76	90	221	217	180	164	284	323	116	287	301	115	73	281	65	129	119	201	205	22	116	119	154	203	105	132	74	39	348	191	108
AC131009.1|ENSG00000255992|lncRNA	8	5	10	1	5	2	1	1	10	3	6	2	3	6	3	2	3	6	9	3	4	5	9	5	10	6	8	7	2	4	8	9	1	2	8	6	4	2	6	9	23	4	7	4	6	6	3	6	5
AL157392.4|ENSG00000273474|lncRNA	8	8	12	7	16	8	6	6	15	2	3	12	14	5	3	9	11	5	5	8	4	4	10	4	26	3	2	8	3	7	7	3	1	12	9	7	2	2	12	9	16	5	5	0	3	7	13	6	3
KF456478.1|ENSG00000267688|lncRNA	0	0	0	0	0	0	0	0	0	0	0	0	0	0	0	0	0	0	0	0	0	0	0	0	0	0	0	0	0	0	0	0	0	0	0	0	0	0	0	0	0	0	0	0	0	0	0	0	0
LINC01828|ENSG00000235885|lncRNA	8	8	4	7	11	8	17	18	6	3	10	15	8	9	6	2	10	1	12	2	11	7	6	7	23	8	3	13	10	5	5	15	7	6	24	5	8	5	9	12	17	17	4	22	4	5	3	3	2
AC125494.3|ENSG00000270068|lncRNA	0	0	0	0	0	0	0	0	0	0	0	0	0	0	0	0	1	0	0	0	2	2	0	0	0	0	0	0	0	0	1	0	1	0	0	0	0	0	0	0	0	0	0	0	0	0	1	0	0
AC099489.3|ENSG00000262999|lncRNA	1	1	0	2	0	0	0	2	2	0	1	2	0	1	2	0	4	1	1	2	0	0	0	5	4	0	2	1	1	1	0	0	0	3	0	0	0	3	0	1	11	0	0	1	0	1	2	0	0
LINC02384|ENSG00000251301|lncRNA	104	55	350	33	40	61	102	95	42	28	59	96	119	36	32	20	123	23	41	10	72	13	84	29	136	27	7	83	27	25	27	64	83	19	53	93	47	75	60	68	228	41	21	44	23	39	72	35	84
AC107373.1|ENSG00000253832|lncRNA	0	0	0	0	0	0	0	0	0	0	0	0	0	0	0	0	1	0	0	0	0	0	0	0	0	0	0	0	0	1	0	0	0	0	0	0	0	0	0	0	0	0	0	0	0	0	0	0	0
LINC01875|ENSG00000225942|lncRNA	0	0	0	0	0	0	0	0	0	0	0	0	0	0	0	0	0	0	0	1	0	0	0	0	0	0	0	0	0	0	0	0	0	0	0	0	0	0	0	0	0	0	0	0	0	0	0	0	0
AL390726.3|ENSG00000272934|lncRNA	0	0	0	0	0	0	0	0	0	0	0	0	0	0	0	0	0	0	0	0	0	0	0	0	0	0	0	0	0	0	0	0	0	0	0	0	0	0	0	0	0	0	0	0	0	0	0	0	0
LINC02141|ENSG00000261807|lncRNA	0	0	0	0	0	0	0	0	1	0	0	0	0	0	0	0	0	0	0	0	0	0	0	0	0	0	0	0	0	0	0	0	0	1	1	0	0	0	0	0	0	0	0	0	0	0	0	0	0
LINC01892|ENSG00000265514|lncRNA	0	0	0	0	0	0	0	0	0	0	0	0	0	0	0	0	0	0	0	0	0	0	0	0	0	0	0	0	0	0	0	0	0	0	0	0	0	0	0	0	0	0	0	0	0	0	0	0	0
AL365318.1|ENSG00000237993|lncRNA	3	1	0	0	2	3	0	1	0	0	3	3	1	1	2	1	7	1	1	3	3	1	0	0	3	0	0	4	0	2	1	0	0	0	3	0	0	0	0	0	4	0	0	0	0	7	0	0	2
CBR3-AS1|ENSG00000236830|lncRNA	213	311	140	181	301	98	224	202	201	47	240	317	347	156	142	139	265	147	173	394	189	233	166	248	627	175	161	200	210	204	141	91	49	248	222	122	147	93	185	245	454	148	217	74	180	71	194	234	157
TMEM246-AS1|ENSG00000225376|lncRNA	0	0	1	0	3	2	4	0	6	1	1	0	5	1	0	3	0	2	0	0	1	0	2	1	4	3	1	2	1	1	0	3	0	2	0	1	1	0	1	2	1	0	0	0	1	0	1	1	1
AL356961.1|ENSG00000260385|lncRNA	0	0	0	0	0	0	0	0	0	0	0	0	0	0	0	0	0	0	0	0	0	0	0	0	0	0	0	0	0	0	0	0	0	0	0	0	0	0	0	0	0	0	0	0	0	0	0	0	0
AC007687.1|ENSG00000270178|lncRNA	3	3	0	1	2	0	4	3	2	0	2	1	11	1	0	0	6	1	1	4	0	0	0	3	18	1	1	1	1	1	2	0	1	4	5	1	3	0	2	1	12	0	2	0	1	1	2	3	0
FGF12-AS3|ENSG00000226709|lncRNA	0	0	0	0	1	0	0	0	1	0	0	0	0	0	0	0	2	0	0	0	2	0	0	0	2	0	0	0	0	0	1	0	1	0	1	0	1	0	0	2	1	3	0	0	0	0	0	1	1
AL158212.3|ENSG00000260917|lncRNA	499	435	540	265	473	381	430	725	714	87	192	427	302	606	294	131	249	257	425	427	189	500	312	572	1237	517	627	615	596	437	200	301	217	345	537	253	573	244	298	419	493	639	387	67	365	114	237	755	197
LINC02779|ENSG00000231529|lncRNA	0	1	0	0	0	0	0	0	2	0	1	0	0	0	2	0	2	0	0	0	0	0	0	0	0	1	0	7	0	0	0	2	0	0	0	1	0	0	0	0	0	0	0	0	0	0	0	0	1
BX088651.2|ENSG00000229311|lncRNA	0	1	0	3	0	0	1	2	0	1	19	0	0	0	0	0	1	0	1	2	0	4	0	7	0	0	0	1	3	4	0	6	0	0	1	1	1	0	1	3	1	0	0	5	0	0	2	3	2
DLGAP4-AS1|ENSG00000232907|lncRNA	32	31	68	21	52	41	20	30	44	13	47	33	41	25	31	22	33	29	17	30	20	39	30	26	118	30	30	38	52	31	20	29	14	30	34	30	18	25	24	36	88	27	43	7	17	19	31	22	29
AL024474.2|ENSG00000225311|lncRNA	2	2	1	1	1	1	0	0	1	1	1	0	0	3	0	2	4	0	0	0	1	2	1	0	3	1	0	0	1	2	0	0	0	1	3	0	1	1	0	0	7	0	2	0	0	0	1	1	0
AC022039.1|ENSG00000254575|lncRNA	0	0	0	0	0	0	0	0	0	0	0	0	0	0	0	0	0	0	0	0	0	0	0	0	0	0	0	0	0	0	0	0	0	0	0	0	0	0	0	0	0	0	0	0	0	0	0	0	0
AC095059.1|ENSG00000248627|lncRNA	0	0	0	0	0	0	0	0	0	0	0	0	0	0	0	0	0	0	0	0	0	0	0	0	0	0	0	0	0	0	0	0	0	0	0	0	0	0	0	0	0	0	0	0	0	0	0	0	0
AL356019.1|ENSG00000258459|lncRNA	0	0	0	0	2	0	0	0	0	0	0	0	0	0	1	0	1	0	0	1	0	0	0	0	0	1	0	0	0	0	0	0	0	0	1	0	0	0	0	0	1	0	0	0	0	0	0	0	0
AC012645.3|ENSG00000261416|lncRNA	41	15	171	15	28	30	20	18	16	2	23	17	17	21	4	14	10	2	15	6	12	7	37	8	24	9	10	37	14	8	10	7	20	15	18	22	19	18	8	15	102	6	16	1	6	6	39	7	33
IGBP1-AS2|ENSG00000220925|lncRNA	3	5	5	1	3	3	1	4	5	0	0	1	4	3	0	2	9	3	0	5	1	0	1	2	4	2	0	0	2	0	0	1	0	1	6	0	1	1	3	0	7	0	3	1	0	1	1	1	2
LINC02708|ENSG00000227306|lncRNA	0	0	0	0	0	0	0	0	0	0	0	0	0	0	0	1	0	1	0	0	2	1	0	0	0	0	0	0	0	0	0	0	0	0	0	0	0	0	0	0	0	0	0	0	0	0	0	1	0
AC013402.2|ENSG00000231626|lncRNA	0	0	0	0	0	0	0	0	0	0	0	0	0	0	0	0	0	0	0	0	0	0	0	0	0	0	0	0	0	0	0	0	0	0	0	0	0	0	0	0	0	0	0	0	0	0	0	0	0
SMIM2-IT1|ENSG00000235285|lncRNA	0	0	0	0	2	0	0	0	0	1	0	0	1	0	0	1	0	3	0	0	0	0	0	3	0	0	1	3	0	0	0	0	1	0	0	0	0	2	1	1	1	0	0	1	0	0	1	0	1
Z98884.2|ENSG00000269925|lncRNA	17	23	55	18	41	41	19	35	40	17	27	51	43	20	15	24	30	25	25	44	24	21	22	38	55	14	33	58	25	38	14	28	3	38	27	12	24	16	21	31	62	38	70	5	13	12	15	31	9
AL589743.2|ENSG00000257310|lncRNA	0	0	0	0	0	0	0	0	0	0	0	0	0	0	0	0	0	0	0	0	0	0	0	0	0	0	0	0	0	0	0	0	0	0	0	0	0	0	0	0	0	0	0	0	0	0	0	0	0
AC078909.2|ENSG00000274444|lncRNA	2	7	4	0	3	1	1	2	5	1	1	5	1	2	0	1	1	2	4	0	1	0	1	0	4	0	1	3	0	3	0	1	0	5	6	4	0	0	0	2	2	0	3	0	0	1	0	1	0
AC000036.1|ENSG00000225929|lncRNA	2	6	5	2	22	5	4	3	18	11	2	7	7	5	3	1	6	3	6	4	0	0	0	10	23	5	11	23	9	4	0	3	1	4	8	5	4	3	0	5	11	2	4	0	6	7	2	0	7
AC087633.1|ENSG00000258433|lncRNA	0	0	0	0	0	0	0	0	0	0	0	0	0	0	0	1	0	0	0	0	0	0	0	0	0	0	0	0	0	0	0	0	0	0	0	0	0	0	0	0	0	0	0	0	0	0	0	0	0
AC093817.1|ENSG00000249275|lncRNA	0	1	1	1	1	0	0	1	1	0	0	0	2	0	0	0	0	0	0	4	0	0	2	0	0	0	1	0	0	0	0	0	0	0	1	0	0	0	0	0	0	0	1	0	0	0	1	0	0
AC073342.1|ENSG00000231840|lncRNA	0	6	2	1	6	3	1	1	6	0	0	0	0	2	0	1	0	4	2	1	1	1	1	4	1	4	2	3	2	0	1	3	1	0	5	1	1	1	0	1	0	0	0	1	2	0	3	6	2
AC239799.1|ENSG00000276509|lncRNA	2	0	6	1	2	1	2	0	1	0	0	2	0	3	1	1	4	0	1	0	1	1	0	0	0	2	6	1	5	1	0	2	2	1	0	1	0	0	1	6	10	3	0	1	3	0	1	2	0
Z69706.1|ENSG00000268836|lncRNA	90	72	44	59	45	71	28	108	76	15	54	71	83	44	51	26	38	53	60	89	25	56	42	15	115	54	27	39	41	53	25	31	27	53	43	40	35	59	43	68	101	32	94	21	49	25	30	57	36
AL080273.1|ENSG00000224192|lncRNA	0	0	0	0	0	0	0	0	0	0	0	0	0	0	0	0	0	0	0	0	0	0	0	0	0	0	0	0	0	0	0	0	0	0	0	0	0	0	0	0	0	0	0	0	0	0	0	0	0
AC026202.3|ENSG00000268509|lncRNA	4	2	1	2	2	0	2	0	1	0	2	2	0	2	0	0	0	0	2	1	1	0	2	1	5	3	1	1	1	0	0	1	0	0	0	0	1	0	0	0	3	0	0	0	0	1	3	1	0
AF186192.1|ENSG00000254533|lncRNA	12	22	9	10	18	14	14	25	24	4	11	31	10	22	24	10	9	13	15	40	7	30	11	34	78	35	26	24	24	19	17	32	12	17	13	12	17	8	17	26	29	24	8	9	24	9	8	30	12
AL031587.2|ENSG00000233739|lncRNA	1	1	0	3	0	2	1	2	1	3	1	3	1	1	1	0	0	0	1	1	2	2	0	1	0	0	0	2	0	0	0	1	0	2	0	0	0	0	0	1	3	0	0	1	1	1	0	0	1
AC025423.1|ENSG00000256325|lncRNA	0	7	3	5	2	6	3	2	0	1	2	3	6	1	1	1	5	2	0	2	1	5	0	3	13	4	1	9	1	2	0	2	1	6	9	2	3	3	4	5	18	5	5	2	2	0	4	5	2
AC011474.3|ENSG00000267574|lncRNA	0	0	0	0	0	0	0	0	0	0	0	0	0	0	0	0	0	0	0	0	0	0	0	0	0	0	0	0	0	0	0	0	0	0	0	0	0	0	0	0	0	0	0	0	0	0	0	0	0
AC011092.2|ENSG00000255476|lncRNA	0	0	0	0	0	0	0	0	0	1	0	0	1	0	0	0	0	0	0	0	0	0	0	1	1	0	0	0	1	0	0	0	0	0	0	2	1	0	0	0	4	0	0	0	0	1	0	0	0
LINC00708|ENSG00000232170|lncRNA	0	0	0	0	1	0	0	0	0	0	0	0	0	0	0	0	0	0	0	0	0	0	0	0	0	0	0	0	0	0	0	0	1	0	0	0	0	0	0	0	0	0	0	0	0	0	0	0	0
AC017104.1|ENSG00000224376|lncRNA	99	90	128	102	167	40	144	198	88	25	111	100	143	69	27	38	126	177	69	207	37	137	106	76	274	67	77	109	73	88	64	50	62	82	96	67	44	79	40	156	155	35	159	14	96	83	63	73	69
ZNF433-AS1|ENSG00000219665|lncRNA	168	139	240	89	172	168	94	139	173	67	216	127	214	115	109	83	151	89	92	154	202	127	104	144	262	119	165	147	144	112	47	100	115	146	175	142	130	84	119	136	299	139	183	109	92	83	238	110	128
AC025465.4|ENSG00000251214|lncRNA	0	0	0	0	0	0	0	0	0	0	0	0	0	0	0	0	0	0	0	0	0	0	0	0	0	0	0	0	0	0	0	0	0	0	0	0	0	0	0	0	0	0	0	0	0	0	0	0	0
AL603832.1|ENSG00000225075|lncRNA	1	4	11	4	9	4	5	5	13	4	2	13	11	5	1	2	4	5	3	5	1	2	7	6	9	4	4	7	4	9	0	2	0	7	13	5	1	10	1	3	20	5	5	0	3	2	5	4	4
AC040914.1|ENSG00000254372|lncRNA	2	0	0	3	3	0	0	0	0	0	0	0	0	2	0	0	0	0	0	1	0	3	0	0	0	0	2	0	2	1	0	0	1	1	0	0	0	1	2	0	2	1	0	1	0	1	0	0	0
AL162386.2|ENSG00000234740|lncRNA	1	4	0	1	8	6	3	1	6	1	2	4	4	6	4	2	12	5	2	0	1	2	4	8	7	3	3	7	3	7	0	6	4	3	9	4	6	2	3	2	3	9	11	2	0	2	2	2	3
AL161740.1|ENSG00000236341|lncRNA	0	12	3	4	5	2	4	21	3	2	0	18	44	81	0	0	9	40	3	2	3	1	0	4	3	6	19	4	6	3	14	1	0	13	7	0	1	5	2	2	31	4	76	0	9	4	1	2	0
LINC00235|ENSG00000277142|lncRNA	34	75	41	29	74	39	48	102	34	19	48	51	37	51	24	29	38	42	35	38	44	61	52	74	217	102	64	70	87	22	32	53	30	54	32	34	64	28	25	55	135	61	44	7	42	12	22	91	23
LINC00482|ENSG00000185168|lncRNA	67	157	80	91	146	108	78	130	103	18	79	122	103	51	76	62	53	107	57	93	55	93	115	55	152	58	95	131	62	57	86	51	39	82	91	50	60	23	47	66	263	58	121	20	121	35	125	101	49
AL161729.3|ENSG00000271384|lncRNA	9	14	2	4	8	5	4	7	6	2	2	4	6	4	2	2	6	8	5	1	8	10	8	2	8	7	6	3	5	4	6	0	0	1	6	1	1	3	1	9	7	4	4	0	3	7	9	3	1
AL359313.1|ENSG00000236366|lncRNA	0	1	0	0	0	0	0	0	0	1	0	0	1	1	0	0	0	1	0	0	7	0	0	1	1	0	0	0	1	0	2	0	0	0	2	0	0	1	0	0	0	0	0	1	0	0	1	1	0
AC011005.4|ENSG00000243230|lncRNA	2	5	3	0	1	4	0	2	13	0	1	0	1	2	0	1	6	4	2	2	0	0	5	2	6	0	1	6	6	2	0	0	1	0	10	1	4	1	0	2	5	5	0	0	1	0	0	0	1
AC007389.1|ENSG00000204929|lncRNA	12	11	10	6	10	17	9	18	9	5	6	8	15	7	9	12	10	9	11	1	8	9	3	10	20	11	7	14	21	7	5	16	9	1	8	17	26	12	6	23	32	14	12	6	9	4	10	18	10
KCNIP4-IT1|ENSG00000280650|lncRNA	0	0	0	0	0	0	0	0	0	0	0	0	0	0	0	0	0	0	0	0	0	0	0	0	0	0	1	0	0	0	0	0	0	0	0	0	0	0	0	0	0	0	0	0	0	0	0	0	0
AC145625.1|ENSG00000226992|lncRNA	1	0	0	0	1	0	0	0	0	0	0	0	0	0	0	0	0	0	0	0	0	0	0	0	0	0	0	0	0	0	0	0	0	0	0	0	2	0	0	0	1	0	0	0	0	0	0	0	0
AP003472.1|ENSG00000253824|lncRNA	0	1	5	0	5	0	1	2	0	1	1	1	8	4	0	5	6	1	1	0	3	3	3	0	3	0	2	6	4	1	1	1	0	2	1	1	1	2	0	0	1	5	0	2	0	3	10	1	1
LINC01871|ENSG00000235576|lncRNA	59	50	61	36	49	52	95	41	63	14	173	34	124	42	98	36	138	27	21	36	125	89	42	52	71	45	28	50	67	23	28	92	95	40	54	55	84	42	59	73	245	55	120	96	14	60	140	36	81
AC103770.1|ENSG00000254251|lncRNA	0	0	0	1	2	3	2	0	0	1	1	0	2	1	0	0	0	1	0	0	1	2	1	0	3	1	0	0	1	3	1	0	0	0	5	1	0	0	0	1	2	0	0	0	0	1	3	0	0
AC013270.1|ENSG00000235480|lncRNA	2	6	2	6	2	4	3	3	0	0	3	2	3	3	3	2	4	1	2	7	8	1	4	5	6	1	3	2	0	0	0	1	3	1	1	3	3	3	1	4	17	0	4	1	1	5	1	2	5
AL079304.1|ENSG00000258827|lncRNA	0	0	0	0	0	0	0	0	0	0	0	0	0	0	0	0	0	0	0	0	0	0	0	0	0	0	0	0	0	0	0	0	0	0	0	0	0	0	0	0	1	0	0	0	0	0	0	0	0
LINC02192|ENSG00000261325|lncRNA	0	0	0	0	1	0	1	0	1	0	1	0	0	1	0	0	0	0	0	0	0	0	1	0	0	1	1	0	1	0	0	1	0	1	1	0	0	0	0	0	0	0	0	0	0	0	3	0	0
AL356020.1|ENSG00000258731|lncRNA	4	3	8	1	1	4	1	3	4	0	0	1	1	5	0	4	3	1	1	3	1	1	0	4	3	0	4	3	3	5	1	0	0	1	4	2	4	1	4	2	5	3	2	2	0	0	1	1	1
AC096540.1|ENSG00000227527|lncRNA	7	9	16	6	13	6	5	11	34	3	10	8	9	14	3	6	7	6	6	11	8	17	10	11	20	22	24	20	10	9	3	3	5	8	5	8	4	3	11	8	10	4	2	2	8	0	6	6	4
AC018553.1|ENSG00000277559|lncRNA	72	89	39	36	68	40	47	76	66	23	33	64	27	103	64	73	61	46	51	90	49	90	59	59	157	127	59	91	81	69	90	48	28	73	76	29	59	44	65	100	127	65	32	31	70	46	64	78	25
B3GALT5-AS1|ENSG00000184809|lncRNA	15	9	4	1	5	0	1	1	6	1	2	0	0	54	1	7	11	14	0	0	3	2	11	3	4	21	1	6	4	1	0	5	0	5	0	3	0	3	2	9	8	14	0	2	10	1	3	2	6
TRERNA1|ENSG00000231265|lncRNA	2	2	3	0	3	1	0	0	1	0	1	0	0	1	0	0	0	1	0	0	1	1	1	0	1	0	0	0	0	0	0	0	0	0	0	1	0	0	0	1	2	0	0	0	1	0	2	0	2
AL357793.1|ENSG00000226640|lncRNA	0	0	0	0	0	0	0	0	0	0	0	0	0	1	0	0	0	0	0	0	0	0	0	0	0	0	0	0	0	0	0	0	0	0	0	0	0	0	0	0	0	0	0	0	0	0	0	0	0
AC007620.2|ENSG00000242539|lncRNA	0	0	0	0	0	0	0	0	0	0	0	0	0	0	0	0	0	0	0	0	0	0	0	0	0	0	0	0	0	0	0	0	0	0	0	0	0	0	0	0	0	0	0	0	0	0	0	0	0
AC015563.3|ENSG00000264982|lncRNA	0	0	0	0	1	0	0	0	0	0	0	0	1	0	0	0	0	0	0	0	0	0	0	0	1	0	0	0	0	0	0	0	0	0	0	0	0	0	0	0	0	0	0	1	0	0	0	0	0
AP000322.2|ENSG00000273104|lncRNA	0	0	0	0	0	0	0	0	0	0	0	0	0	0	0	0	0	0	0	0	0	0	0	0	0	0	0	0	0	0	0	0	0	0	0	0	0	0	0	0	0	0	0	0	0	0	0	0	0
THRIL|ENSG00000280634|lncRNA	0	0	0	0	0	0	0	0	0	0	0	0	0	0	0	0	0	0	0	0	0	0	0	0	0	0	0	0	0	0	0	0	0	0	0	0	0	0	0	0	0	0	0	0	0	0	0	0	0
DICER1-AS1|ENSG00000235706|lncRNA	210	337	249	180	288	143	156	221	340	58	160	275	185	139	124	199	319	219	216	280	181	238	305	222	500	294	132	354	176	168	89	140	68	202	246	169	136	87	125	253	401	154	111	91	154	56	160	150	130
AC097059.1|ENSG00000236098|lncRNA	2	5	2	1	4	1	3	1	5	22	1	4	7	5	3	4	8	2	5	6	11	5	1	5	20	2	2	4	4	1	1	11	0	6	17	3	9	4	8	8	2	3	3	11	3	2	5	6	3
AC020922.2|ENSG00000268729|lncRNA	0	0	0	0	0	0	0	0	0	0	0	0	0	0	0	0	0	0	0	0	0	0	0	0	0	0	0	0	0	0	0	0	0	0	0	0	0	0	0	0	0	0	0	0	0	0	0	0	0
LINC02715|ENSG00000254659|lncRNA	2	0	0	0	2	0	1	0	0	0	1	0	0	1	1	0	0	0	0	0	0	0	0	0	0	0	1	0	1	1	0	0	0	0	0	0	0	0	1	0	3	1	0	0	3	0	0	0	0
AP003170.4|ENSG00000256603|lncRNA	0	3	1	1	2	0	1	1	3	1	3	2	10	0	1	0	1	0	0	3	6	0	0	0	2	1	0	0	0	0	0	0	0	1	2	0	0	1	1	0	4	0	2	2	1	1	3	0	0
AC004253.1|ENSG00000263990|lncRNA	15	24	41	4	21	17	3	10	37	2	32	15	25	20	1	12	18	14	21	34	7	3	10	13	22	13	3	22	17	14	3	6	6	16	15	14	8	14	8	21	34	17	42	3	2	12	10	4	13
AC015961.1|ENSG00000267651|lncRNA	5	11	15	6	27	5	17	18	17	5	3	14	12	9	5	3	19	4	9	17	13	3	3	23	40	10	8	10	9	9	2	7	1	7	18	4	2	9	8	12	28	7	10	3	6	3	5	13	4
JAKMIP2-AS1|ENSG00000280780|lncRNA	1	12	8	0	39	0	1	0	4	5	5	4	0	1	0	16	5	5	1	0	1	0	1	0	2	22	3	65	7	2	0	1	1	1	2	0	2	0	0	9	5	3	1	2	23	1	4	2	2
PLCH1-AS2|ENSG00000242925|lncRNA	0	2	1	0	2	1	1	0	1	0	0	1	2	0	0	0	2	2	0	0	0	0	0	0	1	2	0	1	0	1	0	1	0	1	0	1	0	0	0	0	0	0	0	0	0	0	0	0	0
FAM242D|ENSG00000231248|lncRNA	0	0	0	0	0	0	0	0	0	0	0	0	0	0	0	0	0	0	0	0	0	0	0	0	0	0	0	0	0	0	0	0	0	0	0	0	0	0	0	0	0	0	0	0	0	0	0	0	0
AL080317.2|ENSG00000272356|lncRNA	80	94	134	32	132	66	53	76	104	31	43	100	81	49	31	45	103	86	51	157	42	41	57	71	153	59	35	104	62	77	38	41	26	92	103	40	53	24	42	76	190	48	91	13	42	27	52	56	39
AC007785.3|ENSG00000268401|lncRNA	0	1	2	2	6	3	2	5	2	1	4	1	5	1	0	1	4	2	2	5	1	2	0	1	14	0	0	1	1	3	0	0	0	7	2	2	0	1	1	3	14	2	5	1	1	0	0	0	1
AL158817.1|ENSG00000223342|lncRNA	5	3	3	2	1	1	0	1	1	2	2	0	2	0	0	3	2	0	0	0	1	0	3	1	1	0	0	2	1	3	0	0	0	0	1	0	2	0	0	0	0	2	1	1	1	0	0	3	2
AC008525.2|ENSG00000250555|lncRNA	0	0	0	0	0	0	0	0	0	0	0	0	0	0	0	0	0	0	0	0	0	0	0	0	0	0	0	0	0	0	0	0	0	0	0	0	0	0	0	0	0	0	0	0	0	0	0	0	0
AC069023.1|ENSG00000235637|lncRNA	4	6	1	2	10	3	1	2	2	2	3	0	3	0	0	6	4	0	6	7	2	0	2	0	2	1	8	1	1	0	1	2	0	9	0	1	2	2	4	2	24	1	4	0	2	0	0	1	0
AC004014.1|ENSG00000229603|lncRNA	0	0	0	0	0	0	0	0	0	0	0	0	0	0	0	0	1	0	0	0	0	0	0	1	0	0	0	0	0	0	0	0	0	1	0	0	0	0	0	0	0	0	0	0	0	0	0	0	0
AC078820.2|ENSG00000258088|lncRNA	1	1	0	1	2	2	2	1	5	0	2	1	0	3	0	0	9	1	3	0	0	1	5	1	9	2	13	4	6	2	0	1	0	9	0	0	1	2	0	3	1	4	0	0	1	1	0	3	0
AC012613.2|ENSG00000253406|lncRNA	0	2	3	0	2	6	1	1	4	0	2	1	6	3	2	2	1	0	4	4	3	3	1	3	18	1	5	1	2	0	1	6	0	2	3	0	3	1	0	0	6	2	0	0	2	1	0	1	0
LINC00685|ENSG00000226179|lncRNA	34	41	85	23	47	38	19	74	76	6	20	29	50	34	18	8	41	53	15	100	22	16	42	36	119	9	4	49	13	32	10	4	4	28	35	13	37	7	12	45	41	20	53	3	23	17	9	14	26
HCG20|ENSG00000228022|lncRNA	7	3	6	6	11	8	2	5	5	10	8	6	11	4	2	5	5	5	5	2	9	6	2	12	11	4	5	11	4	2	0	5	4	5	6	2	6	2	9	11	15	10	6	1	1	2	8	10	0
MMEL1-AS1|ENSG00000237058|lncRNA	0	0	0	0	0	0	0	0	0	0	0	0	0	0	0	0	0	0	0	0	0	0	0	0	0	0	0	0	0	0	0	0	0	0	0	1	0	0	0	0	0	0	0	0	0	0	0	0	0
LINC00538|ENSG00000281664|lncRNA	0	1	0	1	0	0	0	0	1	0	0	0	0	1	0	0	0	0	0	0	0	0	0	0	0	0	0	0	0	0	0	0	0	0	0	0	0	0	1	0	1	2	0	0	0	0	0	0	0
AL133419.1|ENSG00000233415|lncRNA	0	0	0	0	0	0	0	0	0	0	0	0	0	0	0	0	0	0	0	0	0	0	0	0	0	0	0	0	0	0	0	0	0	0	0	0	0	0	0	0	0	0	0	0	0	0	0	0	0
HOXC-AS1|ENSG00000250451|lncRNA	1	6	5	0	1	2	4	0	1	0	1	0	3	7	4	0	0	1	0	0	1	3	1	2	12	0	2	0	3	4	1	2	0	2	2	2	0	1	1	6	2	1	6	0	0	0	0	0	1
AC025754.1|ENSG00000250234|lncRNA	0	3	1	1	4	2	2	1	3	0	1	0	1	6	3	0	0	2	3	0	3	2	1	1	11	0	5	4	3	0	0	4	2	4	0	1	1	1	1	1	5	2	3	0	1	0	1	5	2
Z97205.2|ENSG00000260422|lncRNA	0	0	0	0	0	1	0	1	0	0	0	0	0	0	0	0	1	0	0	0	0	1	0	0	0	2	1	1	0	0	0	0	2	1	0	3	0	2	0	0	2	2	1	0	0	1	0	2	1
AC009163.6|ENSG00000273971|lncRNA	0	3	2	0	2	0	0	0	5	0	1	4	1	1	0	4	2	1	0	6	0	0	1	2	1	4	0	7	2	0	0	0	1	1	1	0	1	3	0	0	2	2	0	0	1	1	1	0	0
AL360091.1|ENSG00000229832|lncRNA	9	13	6	3	8	13	1	5	3	1	5	16	5	4	0	7	11	4	12	5	1	3	1	11	5	4	4	7	4	4	2	4	0	3	13	2	6	2	7	5	19	1	8	2	3	7	5	1	4
AC015849.1|ENSG00000270240|lncRNA	4	3	2	1	2	7	2	1	1	2	1	5	2	1	0	1	17	2	2	0	2	4	4	2	4	1	1	6	4	1	1	4	2	1	2	2	0	0	0	8	7	7	1	2	1	1	6	0	5
AC005550.1|ENSG00000225974|lncRNA	0	2	1	0	1	0	0	1	2	0	1	4	0	1	3	0	0	0	2	1	1	1	2	3	1	0	1	0	1	1	1	1	1	1	3	2	2	0	1	0	3	0	1	0	0	0	3	0	0
AC092162.2|ENSG00000230552|lncRNA	4	1	6	1	4	3	1	2	8	0	1	0	0	4	0	0	2	0	0	0	4	2	0	0	5	4	4	2	1	1	1	2	3	2	5	2	0	0	5	0	4	2	2	0	2	0	0	1	1
LINC00678|ENSG00000254934|lncRNA	0	0	1	1	1	0	0	1	0	0	0	0	0	0	0	0	0	0	0	0	0	1	0	1	3	0	0	0	0	0	0	0	0	0	2	1	0	0	2	0	1	0	0	0	0	0	2	0	0
AL031593.1|ENSG00000279597|lncRNA	0	1	0	0	1	0	0	0	2	0	0	0	0	0	0	1	0	0	1	0	0	0	1	0	1	0	0	4	0	0	0	1	0	0	0	0	0	0	0	0	0	0	1	0	0	0	2	0	0
AC091885.2|ENSG00000251294|lncRNA	0	0	0	0	0	0	0	0	0	0	0	0	0	0	0	0	1	0	0	0	0	0	0	0	0	0	0	0	0	0	0	0	0	0	0	0	0	0	0	0	0	0	0	0	0	0	0	0	0
AC004223.4|ENSG00000273687|lncRNA	6	13	10	7	24	6	8	10	7	2	4	6	14	4	0	1	3	12	4	24	2	2	6	7	24	2	1	8	4	2	3	2	1	8	2	1	5	5	1	7	19	4	12	0	1	10	12	6	6
LINC02144|ENSG00000248708|lncRNA	0	0	0	0	0	0	1	2	0	0	0	0	2	0	0	0	0	0	0	0	0	0	0	0	1	0	0	0	0	0	1	1	0	2	2	0	0	2	0	0	0	1	2	3	0	0	0	0	0
AL354919.1|ENSG00000203620|lncRNA	0	0	0	0	2	2	1	0	0	1	0	0	0	1	1	0	2	0	0	0	1	1	0	0	1	0	0	0	1	0	0	1	0	0	1	0	0	0	1	2	1	1	0	1	0	0	0	1	0
LINC01232|ENSG00000280734|lncRNA	110	134	257	55	117	90	123	141	147	126	84	128	152	148	140	110	188	81	43	123	126	90	99	140	154	129	112	235	254	82	81	251	102	96	137	97	106	64	102	120	225	208	90	188	120	53	135	175	106
AL031714.1|ENSG00000261505|lncRNA	219	186	423	112	345	258	159	281	302	87	233	237	331	121	17	101	173	215	156	256	120	72	213	201	492	99	97	333	149	86	87	44	62	324	186	112	141	165	55	188	822	119	375	11	106	108	173	124	149
CACNA1C-AS2|ENSG00000256271|lncRNA	25	18	35	13	21	15	10	15	21	2	25	12	28	17	3	11	25	10	20	15	9	15	19	13	16	14	12	15	14	7	7	5	5	22	26	15	12	9	8	13	24	4	13	9	10	0	11	10	10
AC091564.2|ENSG00000254400|lncRNA	0	0	0	0	0	0	0	0	0	0	0	0	0	0	0	0	0	1	0	0	0	0	0	1	0	0	0	0	1	0	0	0	0	0	0	0	0	0	0	0	1	0	0	0	0	1	0	0	1
AC073409.1|ENSG00000226708|lncRNA	0	0	0	0	0	0	0	0	0	0	0	0	0	0	0	0	0	0	0	0	0	0	0	0	0	0	0	0	0	0	0	0	0	0	0	0	0	0	0	0	0	0	0	0	0	0	0	0	0
FMR1-AS1|ENSG00000268066|lncRNA	2	1	3	0	1	0	0	3	0	0	1	0	0	0	0	1	3	0	0	0	1	0	2	1	0	1	0	1	0	0	1	1	0	3	2	0	0	0	1	0	2	4	0	0	0	0	0	0	2
AC098818.2|ENSG00000260278|lncRNA	2	2	1	4	8	2	3	2	6	0	3	6	6	0	4	0	2	1	0	8	2	0	3	1	11	1	2	5	1	1	2	0	2	0	5	0	3	5	1	1	2	0	6	0	1	3	1	1	1
AC091953.1|ENSG00000249782|lncRNA	0	0	0	0	0	0	0	0	0	0	0	0	0	0	0	0	0	0	0	0	0	0	0	0	0	0	0	0	0	0	0	0	0	0	0	0	0	0	0	0	0	0	0	0	0	0	0	0	0
AF241725.1|ENSG00000237527|lncRNA	0	0	0	0	0	0	0	0	0	1	0	0	0	0	0	0	0	0	0	0	1	0	0	0	0	1	0	0	0	0	0	0	0	0	0	0	0	0	0	1	0	0	0	1	0	0	0	0	0
TTTY19|ENSG00000232419|lncRNA	0	0	0	0	0	0	0	0	0	0	0	0	0	0	0	0	0	0	0	0	0	0	0	0	0	0	0	0	0	0	0	0	0	0	0	0	0	0	0	0	0	0	0	0	0	0	0	0	0
AL021153.1|ENSG00000238195|lncRNA	0	0	1	0	0	1	0	0	0	1	0	2	0	0	2	0	0	0	0	0	1	0	0	0	0	2	0	1	0	1	0	0	0	0	4	0	1	0	0	0	0	1	0	0	0	0	0	0	0
PRICKLE2-AS2|ENSG00000241101|lncRNA	3	1	1	0	12	1	4	4	1	6	3	1	6	2	0	3	5	0	4	0	0	0	0	6	17	2	3	3	3	2	3	6	0	3	1	0	5	5	3	3	3	1	13	1	1	3	1	3	3
AC073172.1|ENSG00000254789|lncRNA	0	3	0	4	0	2	1	14	0	2	0	10	0	0	3	0	3	0	0	0	1	7	0	3	0	0	0	0	0	0	0	5	5	1	1	0	4	10	3	0	6	0	28	0	0	1	2	1	1
AC136604.3|ENSG00000250999|lncRNA	20	15	20	6	6	7	9	18	11	5	21	15	22	7	2	19	12	9	7	13	27	16	7	21	22	15	29	16	13	7	11	12	14	17	27	9	18	2	18	13	37	19	14	6	10	4	25	13	7
AC022710.1|ENSG00000259356|lncRNA	0	2	0	0	1	0	0	1	0	0	0	1	0	0	1	0	0	1	0	0	0	1	0	0	4	0	2	0	0	2	0	0	0	0	0	2	0	0	0	0	0	2	2	0	0	0	0	2	0
AC024588.1|ENSG00000246214|lncRNA	7	6	8	9	6	9	5	11	13	4	11	2	5	4	2	8	4	1	5	6	5	3	3	5	8	1	13	3	11	8	7	4	4	5	8	4	10	7	0	4	20	7	13	1	14	3	3	4	4
AP005210.1|ENSG00000263797|lncRNA	0	0	0	0	0	0	0	0	0	0	0	0	0	0	0	0	0	0	1	0	0	0	0	0	1	0	0	2	0	1	0	0	0	0	0	1	0	0	0	0	1	2	0	0	0	0	1	0	0
HCG11|ENSG00000228223|lncRNA	1019	844	895	359	716	665	742	607	923	258	214	963	260	921	773	323	614	326	500	584	374	679	461	1528	1379	818	957	841	1153	1320	420	1057	408	435	984	762	757	272	843	762	838	1186	450	611	571	203	371	1047	280
AL049794.2|ENSG00000275728|lncRNA	1	0	1	0	0	0	0	0	0	0	0	2	0	0	0	0	0	0	0	0	1	0	0	0	0	0	0	0	0	0	0	0	0	0	0	0	0	0	0	0	1	0	0	0	0	0	0	0	0
AC027801.5|ENSG00000262837|lncRNA	1	1	2	1	2	0	3	4	3	0	1	6	2	2	0	1	0	3	4	0	2	1	2	3	14	3	5	3	1	1	1	1	3	0	1	1	1	1	0	1	5	0	0	0	1	1	2	1	2
LINC02264|ENSG00000229565|lncRNA	0	0	0	0	0	0	0	0	0	0	0	0	0	0	0	0	0	0	0	0	0	0	0	0	0	0	0	0	0	0	0	0	0	0	0	0	0	0	0	0	0	0	0	0	0	0	0	0	0
AC009558.1|ENSG00000259360|lncRNA	0	0	0	0	0	0	0	0	2	0	0	0	0	0	0	0	1	0	0	0	0	0	0	0	0	1	0	0	0	0	0	0	0	0	0	0	0	0	1	0	1	0	0	0	0	0	0	0	0
AP000879.1|ENSG00000254721|lncRNA	0	0	0	0	0	0	0	0	0	0	0	0	0	0	0	0	0	0	0	0	0	0	0	0	0	0	0	0	0	0	0	0	0	0	0	0	0	0	0	0	0	0	0	0	0	0	0	0	0
AL391845.1|ENSG00000226969|lncRNA	3	7	1	7	5	6	9	4	1	0	2	4	2	1	7	2	5	4	6	1	1	4	3	14	20	4	1	3	7	3	6	3	1	0	3	3	7	4	4	2	7	3	3	3	6	2	10	2	5
AL592431.1|ENSG00000235215|lncRNA	0	0	5	0	2	2	0	0	2	0	2	1	0	0	0	0	3	1	2	0	1	0	0	0	1	1	2	4	1	1	1	1	0	0	3	1	1	0	0	1	12	0	0	0	0	0	10	0	2
AC012676.1|ENSG00000262712|lncRNA	34	14	27	14	36	42	14	59	33	5	26	23	40	19	2	8	10	29	7	28	12	21	19	23	67	18	18	20	22	14	23	19	7	23	28	23	19	40	13	29	53	20	41	6	13	33	14	24	9
AC003984.1|ENSG00000235139|lncRNA	0	0	0	1	1	0	1	0	1	0	0	0	0	0	0	0	0	0	1	0	0	1	0	1	0	0	0	2	1	1	0	0	0	0	0	0	0	0	0	0	0	2	0	2	0	2	0	0	1
AC012236.1|ENSG00000259772|lncRNA	214	77	186	60	50	100	40	90	78	25	52	67	49	70	42	28	31	39	71	101	56	76	83	51	201	66	69	58	38	43	98	34	309	65	75	99	42	9	42	98	618	53	55	20	61	9	86	63	140
AC079760.1|ENSG00000235450|lncRNA	2	1	0	0	5	0	0	0	0	1	3	3	1	0	0	0	0	0	0	0	2	1	0	3	4	0	0	0	2	0	3	3	0	0	0	1	2	0	0	0	0	1	0	0	0	0	0	4	0
CELF2-DT|ENSG00000270111|lncRNA	0	0	0	0	0	0	0	0	0	0	0	0	0	0	0	0	0	0	0	0	0	0	0	0	0	0	0	0	0	0	0	0	0	0	0	0	0	0	0	0	0	0	0	0	0	0	0	0	0
ETV5-AS1|ENSG00000234197|lncRNA	13	24	11	4	34	6	2	16	17	1	8	19	13	4	8	6	10	7	28	4	5	2	0	17	9	11	10	33	3	8	3	2	2	7	13	5	5	1	10	5	26	7	0	4	5	1	1	5	3
AC018511.2|ENSG00000234149|lncRNA	0	0	0	0	1	0	0	0	0	1	0	0	0	0	0	0	0	0	0	1	0	1	0	0	2	0	1	0	0	0	0	1	1	0	0	0	0	0	0	0	3	0	1	0	0	0	0	0	0
AC138393.3|ENSG00000278467|lncRNA	1	6	7	5	6	8	5	2	7	1	2	3	8	2	0	4	22	7	6	9	3	1	5	6	5	1	2	12	5	2	0	3	3	13	7	3	2	2	9	0	18	11	5	2	5	2	3	8	4
AL049649.1|ENSG00000230990|lncRNA	1	0	0	0	0	1	0	0	3	0	0	2	0	0	0	0	0	0	0	0	0	2	0	0	2	0	1	0	0	0	0	3	0	0	0	0	0	0	0	0	0	0	1	0	0	0	0	0	0
AC073188.2|ENSG00000227305|lncRNA	0	0	0	0	0	0	0	0	0	0	0	0	0	0	0	0	0	0	0	0	0	0	0	0	0	0	0	0	0	0	0	0	0	0	0	0	0	0	0	0	0	0	0	0	0	0	0	0	0
AC015961.2|ENSG00000267707|lncRNA	18	77	18	31	33	13	25	41	33	4	27	35	74	11	2	16	24	26	34	31	17	28	21	34	111	29	10	31	11	31	11	12	5	11	43	13	8	27	21	28	45	13	51	2	7	12	10	14	7
AC246787.2|ENSG00000244620|lncRNA	26	1	85	2	3	11	11	2	2	1	0	0	1	8	0	0	2	0	2	0	4	1	4	0	9	2	0	5	1	0	2	1	6	0	0	11	0	1	1	4	36	0	0	0	0	0	0	0	15
AC010680.5|ENSG00000271401|lncRNA	4	2	10	0	6	3	4	0	8	1	4	6	8	6	1	1	2	4	1	2	2	0	3	9	12	3	0	1	3	0	4	2	1	6	7	1	2	1	0	1	8	1	2	1	2	5	3	2	4
LINC02761|ENSG00000255362|lncRNA	8	12	9	6	13	16	6	8	11	8	8	11	6	17	6	2	7	14	5	4	13	19	14	8	23	8	10	22	10	4	9	15	9	9	9	6	16	4	1	19	11	13	6	5	13	2	6	18	6
AC010776.3|ENSG00000273664|lncRNA	4	14	3	5	2	7	7	20	5	1	13	28	21	7	12	25	10	32	12	9	5	10	2	26	30	15	8	5	6	11	5	15	1	3	14	7	2	1	22	3	12	11	0	8	12	2	2	18	1
AC040977.2|ENSG00000267047|lncRNA	0	0	0	0	0	0	0	0	0	0	0	0	0	0	0	0	0	0	0	0	0	0	0	1	0	0	0	0	0	0	0	0	1	0	0	0	0	0	0	0	0	1	1	0	1	0	0	0	0
LINC02453|ENSG00000245017|lncRNA	19	39	29	24	55	16	27	48	23	5	119	29	56	31	42	24	47	16	22	25	63	55	18	49	54	32	19	44	36	9	15	24	14	20	22	12	22	13	20	36	41	19	20	33	24	6	25	31	38
AL133467.3|ENSG00000259084|lncRNA	0	3	1	0	0	0	0	0	0	0	1	0	0	0	1	0	0	0	0	0	0	0	0	0	0	0	0	0	0	0	0	0	0	1	0	0	0	0	0	0	0	0	0	0	0	0	0	0	0
AC117834.2|ENSG00000253577|lncRNA	0	0	0	0	0	0	0	0	0	0	0	0	0	0	0	0	0	0	0	0	0	0	0	0	0	0	2	0	0	0	0	0	0	0	0	0	0	0	0	0	0	1	0	0	0	0	0	0	0
AC117395.1|ENSG00000242791|lncRNA	3	17	13	3	22	3	0	7	30	6	5	13	3	10	4	27	13	10	0	0	5	0	11	7	9	20	0	56	9	0	1	6	4	4	3	1	1	3	1	4	3	8	1	3	10	1	9	10	5
AC117453.1|ENSG00000223930|lncRNA	22	10	14	7	36	33	12	14	15	22	8	10	15	25	16	4	16	2	6	2	14	20	9	12	38	4	53	22	43	16	10	58	59	37	98	31	49	4	22	2	49	67	29	36	10	2	28	12	12
AC018558.3|ENSG00000261445|lncRNA	0	0	0	0	0	0	0	0	0	0	0	0	0	0	0	0	0	0	0	0	0	0	0	0	0	0	0	0	0	0	0	0	0	0	0	0	0	0	0	0	0	0	0	0	0	0	0	0	0
AC008649.1|ENSG00000267291|lncRNA	1	0	5	0	1	1	1	1	5	0	1	1	0	2	0	1	2	7	0	0	0	2	0	1	2	0	1	0	0	1	0	0	1	0	0	1	0	1	0	2	6	0	1	0	1	1	1	0	1
LINC02570|ENSG00000237923|lncRNA	3	50	12	36	29	11	21	88	42	1	37	30	63	30	35	11	22	29	20	30	21	47	34	44	50	22	12	10	66	71	23	19	2	3	40	8	1	23	27	26	9	14	8	2	20	13	4	23	11
AC022081.1|ENSG00000256513|lncRNA	0	0	0	0	0	0	0	0	0	0	2	0	0	0	0	0	0	1	0	0	0	0	0	0	0	0	0	0	0	0	0	1	0	0	0	11	0	0	1	0	0	2	0	0	0	0	0	0	0
LINC01661|ENSG00000237460|lncRNA	0	0	0	0	1	0	0	0	0	0	0	0	0	0	0	0	0	0	0	0	0	0	0	0	0	0	0	1	0	0	0	0	0	0	1	0	0	0	0	0	0	1	0	0	0	0	0	0	0
AC021504.1|ENSG00000267313|lncRNA	6	16	2	8	1	1	4	4	10	4	5	6	18	13	0	11	28	4	6	16	11	4	5	20	31	22	3	20	7	11	1	6	10	13	20	10	6	1	2	4	27	10	8	6	4	2	7	7	5
HDAC2-AS2|ENSG00000228624|lncRNA	33	55	58	35	48	20	50	39	56	16	39	42	65	43	34	44	70	41	33	47	42	53	38	82	61	21	56	58	56	37	41	30	38	43	50	36	59	17	44	52	82	57	88	30	39	38	61	73	49
AL445231.1|ENSG00000236137|lncRNA	19	18	20	14	15	2	10	20	9	4	37	8	7	5	3	22	17	4	11	27	14	20	9	13	26	18	11	27	19	8	14	12	15	15	14	9	17	6	12	18	20	21	12	11	11	15	15	13	20
AC006273.1|ENSG00000272473|lncRNA	23	167	31	25	48	43	37	69	80	5	45	33	49	50	64	35	67	65	109	22	78	95	68	47	219	45	89	27	49	28	54	62	12	69	57	60	40	54	70	56	32	40	37	21	29	20	18	38	12
AL023806.1|ENSG00000270638|lncRNA	18	25	7	9	22	14	6	26	15	6	30	11	23	22	19	11	11	31	12	8	17	35	17	26	54	32	13	40	23	15	1	18	6	15	17	11	21	13	15	16	16	32	4	14	22	15	16	9	8
AC108879.1|ENSG00000224610|lncRNA	2	0	9	0	0	0	0	0	0	0	0	0	0	0	0	0	0	0	0	0	2	0	0	0	0	0	0	0	0	0	1	0	0	1	2	2	0	0	0	0	0	0	0	0	0	0	0	0	0
AC128709.1|ENSG00000229912|lncRNA	0	20	6	5	16	3	6	25	2	1	7	14	2	20	33	2	5	1	21	1	8	10	5	10	3	10	5	1	8	10	6	2	2	5	6	13	2	16	17	5	14	9	16	7	3	8	3	16	6
AC087897.2|ENSG00000258119|lncRNA	0	0	0	0	0	0	0	0	0	0	0	0	0	0	1	1	0	0	0	0	1	0	0	0	0	0	0	0	0	0	0	0	0	0	0	0	0	0	0	0	0	0	0	0	0	0	0	0	0
MMP25-AS1|ENSG00000261971|lncRNA	346	235	521	429	422	527	276	585	461	165	332	317	365	276	134	209	489	222	235	232	145	220	468	369	959	276	301	432	421	185	155	244	200	429	278	257	228	555	198	360	1891	313	700	74	110	415	353	281	356
LINC00381|ENSG00000226240|lncRNA	0	2	3	0	2	0	0	1	0	2	0	0	0	2	0	2	0	1	0	0	1	0	0	1	1	1	0	1	0	0	0	0	0	0	0	2	0	0	1	0	0	0	0	0	3	0	0	0	0
WWC2-AS1|ENSG00000251128|lncRNA	0	2	0	2	1	1	0	1	0	0	0	0	0	0	0	1	0	0	1	0	0	0	0	0	0	0	1	0	0	1	0	1	0	0	0	0	0	0	0	0	2	1	0	0	0	0	0	0	0
AP001893.1|ENSG00000254694|lncRNA	6	10	15	5	10	15	7	5	18	2	7	6	10	2	0	8	1	9	5	9	7	1	8	11	14	1	2	10	3	8	2	3	1	5	8	3	2	6	4	3	12	4	20	0	4	9	8	7	6
AC006262.2|ENSG00000269729|lncRNA	3	1	0	0	2	1	0	1	0	2	0	1	0	0	0	0	0	0	0	0	0	0	0	0	0	0	0	0	0	0	0	0	0	0	28	1	1	0	0	0	1	4	1	0	4	0	0	1	0
LINC02477|ENSG00000249425|lncRNA	0	0	1	0	6	0	0	0	0	0	1	1	0	2	1	0	0	0	0	0	2	0	1	0	0	1	0	8	0	0	0	0	0	0	0	0	0	0	1	0	0	0	0	0	1	0	0	0	2
LINC02221|ENSG00000250814|lncRNA	0	0	0	0	0	0	0	0	0	0	0	0	0	0	0	0	0	0	0	0	0	0	0	0	0	0	0	2	0	0	0	0	0	0	0	0	0	0	0	0	0	0	0	0	0	0	0	0	0
AC020651.1|ENSG00000249474|lncRNA	0	0	0	0	0	0	0	0	0	0	0	0	0	0	0	0	0	0	0	0	0	0	0	0	0	0	0	0	0	0	0	0	0	0	0	0	0	0	0	0	0	0	0	0	0	0	0	0	0
LINC00400|ENSG00000229928|lncRNA	0	0	0	0	0	0	0	0	0	0	0	0	0	0	0	0	0	0	0	0	0	0	0	0	0	0	0	0	0	0	0	0	0	0	0	0	0	0	0	0	0	0	0	0	0	0	0	0	0
AC217774.1|ENSG00000265547|lncRNA	0	2	0	0	7	0	0	0	2	0	0	0	0	0	0	0	0	3	0	0	0	0	0	0	0	0	0	5	1	0	0	0	0	0	0	0	0	0	0	0	3	0	0	0	0	1	0	0	0
AC133540.1|ENSG00000278716|lncRNA	2	1	2	0	0	1	0	1	1	0	1	1	0	2	0	5	1	0	2	3	4	1	0	0	6	0	1	0	0	1	1	0	0	3	2	0	1	0	0	5	10	2	2	0	0	1	1	2	0
AC018685.1|ENSG00000227364|lncRNA	0	0	0	0	0	0	0	0	0	0	0	0	0	0	0	0	0	0	0	0	0	1	0	0	0	0	0	0	0	0	0	0	0	0	0	0	0	0	0	0	0	0	0	0	0	0	0	0	0
AC020704.1|ENSG00000259403|lncRNA	0	0	0	0	0	0	0	0	0	0	0	0	0	0	0	0	0	0	0	0	0	0	0	0	0	0	0	0	0	0	0	0	0	0	0	0	0	0	0	0	0	0	0	0	0	0	0	0	0
HIF1A-AS3|ENSG00000258667|lncRNA	6	7	9	7	19	28	18	29	4	13	18	8	25	8	5	8	22	8	5	6	18	4	9	26	46	11	7	9	5	6	15	3	8	10	14	9	4	50	7	2	80	12	40	6	5	30	13	6	7
AC008728.1|ENSG00000250407|lncRNA	0	0	0	0	0	0	0	0	0	0	0	0	0	0	0	0	1	0	0	0	0	0	0	0	0	0	0	0	0	0	0	0	0	0	0	0	0	0	0	0	0	1	0	0	0	0	0	0	0
LINC02272|ENSG00000251283|lncRNA	0	0	0	0	0	0	0	0	0	0	0	0	0	0	0	0	0	0	0	0	0	0	0	0	1	0	0	0	0	0	0	0	0	0	0	0	0	0	0	0	0	0	0	0	0	0	0	0	0
AC010198.1|ENSG00000246331|lncRNA	7	4	3	3	6	1	0	2	1	1	3	3	1	2	5	7	1	3	1	0	3	5	3	0	9	4	0	9	1	0	3	3	3	2	7	0	5	0	1	6	5	3	2	1	0	1	7	2	3
AL356599.1|ENSG00000235652|lncRNA	150	178	166	102	212	114	204	197	151	82	116	159	137	194	212	101	157	93	109	181	154	165	111	322	271	199	110	253	217	139	119	184	160	101	199	150	142	78	129	156	300	193	110	136	111	47	165	183	132
LINC00608|ENSG00000236445|lncRNA	0	1	0	1	1	0	1	0	0	1	0	0	0	0	0	0	0	0	0	0	2	0	0	0	1	0	0	0	1	0	1	0	1	1	0	0	0	1	0	2	0	0	1	0	0	1	0	1	0
AC011472.2|ENSG00000267174|lncRNA	19	21	10	55	26	26	11	37	16	34	16	17	20	14	9	28	42	17	9	22	4	15	15	33	23	20	10	23	32	31	14	13	6	15	21	4	55	8	17	38	72	19	49	13	10	45	19	21	33
LINC01687|ENSG00000233215|lncRNA	0	0	0	0	0	0	0	0	0	0	0	0	0	0	0	0	0	0	0	0	0	0	0	0	0	0	0	0	0	0	0	0	0	0	0	0	1	0	0	0	0	0	0	0	0	0	0	0	0
CD200R1L-AS1|ENSG00000242770|lncRNA	3	10	8	4	8	1	3	2	10	18	8	14	0	4	3	5	7	0	0	0	10	1	0	5	0	1	1	46	5	1	3	0	0	8	5	5	4	0	1	5	2	6	3	0	18	0	0	2	4
AL596325.1|ENSG00000259788|lncRNA	0	0	0	0	1	1	0	1	0	0	1	0	0	0	0	0	1	0	0	0	1	0	0	2	3	1	1	0	0	0	0	0	0	2	1	0	0	0	0	0	0	0	0	0	1	0	0	0	0
MED8-AS1|ENSG00000229431|lncRNA	13	31	43	18	35	44	15	25	32	12	21	33	30	11	6	14	16	17	11	18	7	6	31	17	47	10	4	31	23	12	9	11	12	24	26	7	13	14	8	40	75	6	49	2	6	18	21	17	17
LINC01711|ENSG00000268941|lncRNA	1	0	0	0	3	6	1	1	1	0	2	3	5	3	0	0	0	0	1	0	1	1	0	0	5	1	0	6	2	0	0	2	2	1	5	1	4	0	0	1	9	3	3	0	1	1	7	0	0
AP001972.4|ENSG00000255395|lncRNA	0	1	0	0	0	0	0	0	1	0	1	0	0	0	1	0	0	0	1	0	1	0	0	1	3	0	0	0	1	1	0	0	0	1	2	0	0	1	0	1	1	0	0	0	0	0	1	0	0
LINC01943|ENSG00000280721|lncRNA	51	38	42	16	69	66	20	60	100	14	55	13	50	58	28	34	32	11	20	8	48	49	30	23	52	38	91	48	82	15	52	43	37	54	35	32	101	35	29	43	145	52	91	57	23	12	97	46	32
MANEA-DT|ENSG00000261366|lncRNA	15	44	53	10	27	14	35	21	50	11	17	29	27	18	3	23	50	15	11	45	14	13	25	41	28	15	10	56	16	18	13	39	10	29	30	22	14	11	24	14	53	35	14	16	9	2	15	29	14
AC027607.1|ENSG00000248936|lncRNA	13	9	5	10	48	22	10	22	21	4	25	7	33	6	3	6	17	22	13	22	4	9	10	32	47	5	11	18	11	4	13	6	6	34	4	4	10	16	7	16	65	12	55	1	2	18	12	4	3
AC022392.1|ENSG00000272988|lncRNA	0	0	1	0	2	0	1	3	0	0	2	2	2	0	0	0	4	1	2	2	0	0	7	0	6	1	1	2	0	0	2	0	0	1	3	0	1	0	0	1	2	0	2	0	0	2	0	1	1
CU638689.5|ENSG00000280164|lncRNA	3	1	0	0	1	0	0	2	0	1	3	2	2	0	0	0	0	1	1	0	0	0	2	1	1	1	0	0	0	0	1	1	0	0	0	1	0	1	1	0	3	0	0	0	0	1	0	0	0
AC005899.6|ENSG00000266385|lncRNA	1	3	4	2	6	4	2	2	4	3	1	5	6	4	0	0	4	3	1	4	1	0	1	5	4	0	1	4	1	3	5	2	1	3	2	0	0	4	4	7	10	0	1	0	0	0	3	1	1
AL731567.1|ENSG00000231964|lncRNA	78	32	158	40	140	85	16	62	63	30	65	65	95	39	5	79	71	22	62	134	27	9	97	51	56	25	17	44	33	40	16	9	23	71	70	32	40	61	19	57	468	62	120	8	36	24	37	48	63
PTCSC3|ENSG00000259104|lncRNA	40	14	48	45	29	11	117	58	27	18	66	94	56	28	17	11	14	20	12	58	59	73	44	11	117	48	33	27	9	29	103	23	31	24	31	44	18	16	33	70	79	48	52	25	62	37	87	62	56
AC017067.1|ENSG00000224549|lncRNA	1	2	2	0	2	3	0	1	0	1	1	6	0	1	0	0	0	0	3	0	0	0	1	1	0	1	1	6	2	1	3	1	0	1	1	0	0	2	0	1	4	1	4	0	0	0	2	1	0
MIR583HG|ENSG00000250551|lncRNA	13	8	0	3	11	6	2	2	5	2	3	5	13	3	1	3	4	2	3	13	7	3	1	3	6	6	1	1	2	3	3	0	2	1	2	0	2	3	0	8	4	1	2	2	8	1	7	3	1
AC007614.1|ENSG00000279249|lncRNA	0	0	3	0	0	2	1	2	0	0	0	2	0	2	0	0	1	0	0	0	0	0	0	1	1	1	0	0	0	0	0	0	0	0	0	0	0	0	0	2	0	1	0	0	0	1	0	0	0
FAM222A-AS1|ENSG00000255650|lncRNA	5	6	2	1	6	9	0	7	0	2	5	7	10	6	6	0	1	1	5	4	4	2	5	2	12	3	6	2	5	2	0	9	6	0	3	0	3	9	2	3	4	9	5	1	3	4	6	8	5
LINC00905|ENSG00000167459|lncRNA	0	0	0	0	0	0	0	0	0	0	0	0	0	0	0	0	0	0	0	0	0	0	0	0	0	0	0	0	0	0	0	0	0	0	0	0	0	0	0	0	0	0	0	0	0	0	0	1	0
SPAG16-DT|ENSG00000196096|lncRNA	2	12	16	1	25	3	6	4	7	4	14	5	2	14	0	17	9	14	0	1	2	0	12	3	2	23	2	20	10	1	0	8	3	10	0	0	0	3	2	14	6	4	0	3	10	1	1	3	6
AL139161.1|ENSG00000237845|lncRNA	0	0	0	1	2	0	1	2	0	0	4	0	3	2	0	0	0	0	0	0	0	0	0	0	2	0	0	0	0	0	0	0	0	0	2	1	0	2	0	0	7	0	8	0	1	3	0	0	0
LUNAR1|ENSG00000278090|lncRNA	1	3	2	0	4	4	0	6	4	1	1	6	2	0	0	2	3	1	1	2	1	2	0	5	1	3	0	3	0	2	1	4	0	3	1	7	0	7	3	2	3	3	3	2	3	0	4	3	3
TTTY12|ENSG00000237048|lncRNA	0	0	0	0	0	0	0	0	0	0	0	0	0	0	0	0	0	0	0	0	0	0	0	0	0	0	0	0	0	0	0	0	0	0	0	0	0	0	0	0	0	0	0	0	0	0	0	0	0
LINC01614|ENSG00000230838|lncRNA	16	5	7	9	13	53	3	5	24	26	6	2	3	3	15	4	17	3	7	0	9	5	17	6	14	8	23	22	26	4	7	13	106	9	40	9	38	3	4	6	31	29	5	15	3	5	187	11	11
AL359636.1|ENSG00000233616|lncRNA	0	0	0	0	0	0	0	0	0	0	0	0	0	0	0	0	0	0	0	0	0	0	0	0	0	0	0	0	0	0	0	0	0	0	0	0	0	0	0	0	0	0	0	0	0	0	0	0	0
AC109460.3|ENSG00000261067|lncRNA	56	39	94	23	108	92	22	44	112	18	53	74	49	28	5	56	54	31	58	93	22	24	83	26	77	19	19	65	41	30	10	5	14	57	73	35	18	20	16	66	277	30	43	5	14	7	26	21	33
LINC00476|ENSG00000175611|lncRNA	197	179	302	167	239	220	201	330	322	122	190	245	330	242	179	160	159	136	145	198	275	309	181	189	586	248	278	254	216	153	94	447	176	141	127	211	252	96	181	250	355	283	157	114	161	47	306	152	251
AL133383.3|ENSG00000261729|lncRNA	0	1	1	0	0	2	0	0	3	0	0	0	4	1	5	0	0	3	0	0	0	1	0	0	0	2	1	0	1	1	1	0	0	0	2	0	1	0	0	0	2	0	0	0	0	0	1	0	0
AC138907.1|ENSG00000260311|lncRNA	0	0	0	0	0	0	0	0	0	0	0	0	0	0	0	0	0	0	0	0	0	0	0	0	0	0	0	0	0	0	0	0	0	0	0	0	0	0	0	0	0	0	0	0	0	0	0	0	0
MYO3B-AS1|ENSG00000231898|lncRNA	0	2	0	0	0	0	0	0	2	1	0	0	0	2	0	1	0	0	0	0	1	1	0	0	1	0	0	0	1	0	1	0	0	1	0	1	0	0	0	1	3	0	1	1	0	0	1	0	0
AC092301.1|ENSG00000269148|lncRNA	5	1	12	7	10	12	8	10	24	2	16	5	11	1	6	7	10	7	5	25	5	4	5	6	18	3	6	9	5	5	4	0	0	14	11	0	3	5	6	9	49	4	4	0	4	3	11	3	12
AC025419.1|ENSG00000250748|lncRNA	3	7	3	2	6	4	2	3	3	0	4	3	6	3	9	2	4	6	5	0	2	5	2	4	18	2	1	5	11	4	2	2	1	4	9	4	3	9	2	2	6	5	6	0	2	6	1	0	1
AC027045.1|ENSG00000278944|lncRNA	0	0	0	0	0	0	0	0	0	0	0	0	0	0	0	0	0	0	0	0	0	0	0	0	0	0	0	0	0	0	0	0	0	0	0	0	0	0	0	0	0	0	0	0	0	0	0	0	0
NSMCE1-DT|ENSG00000245888|lncRNA	26	32	23	24	21	11	7	27	24	13	59	19	34	18	3	15	16	22	4	15	38	19	25	23	12	20	10	25	16	10	9	23	14	12	14	11	27	11	12	34	72	11	14	5	10	13	37	8	20
AC087235.1|ENSG00000115934|lncRNA	0	0	0	0	0	0	0	0	0	0	0	0	0	0	0	0	0	0	0	0	0	0	0	0	0	0	0	0	0	0	0	0	0	0	0	0	0	0	0	0	0	0	0	0	0	0	0	0	0
AL133481.3|ENSG00000241317|lncRNA	0	0	0	0	0	0	0	0	0	0	0	0	0	0	0	0	0	0	0	0	0	0	0	0	1	0	0	2	0	0	1	0	0	1	0	0	0	0	0	0	0	0	0	0	0	1	0	0	0
AC131211.1|ENSG00000240354|lncRNA	0	0	0	0	0	0	0	0	0	0	1	0	0	0	0	0	0	0	0	0	0	0	0	0	0	0	0	0	0	0	0	0	0	0	0	0	0	0	0	0	0	0	0	0	0	0	0	0	0
AC243967.3|ENSG00000278239|lncRNA	0	0	2	0	0	1	0	1	2	0	2	1	0	1	0	0	2	0	2	0	0	0	1	0	2	0	0	0	1	1	0	1	0	0	1	0	0	0	0	0	0	0	2	0	0	0	1	0	0
CASC9|ENSG00000249395|lncRNA	4	0	2	1	44	3	2	2	9	0	0	0	15	0	5	2	29	15	1	0	1	2	0	8	12	34	0	11	0	0	1	0	6	0	15	4	0	4	0	2	5	1	0	0	0	0	1	2	6
PAQR9-AS1|ENSG00000241570|lncRNA	1	1	0	1	0	0	0	1	0	0	0	0	0	0	0	0	0	0	1	0	5	0	0	0	2	1	0	0	1	3	1	0	0	1	8	0	1	0	0	0	1	1	0	0	0	0	0	0	0
AC104506.1|ENSG00000273204|lncRNA	0	0	0	0	0	0	0	0	0	0	0	0	0	0	0	0	0	0	0	0	0	0	0	0	0	0	0	0	0	0	0	0	0	0	0	0	0	0	0	0	0	0	0	0	0	0	0	0	0
AC116348.4|ENSG00000261332|lncRNA	1	4	4	0	5	4	3	2	9	0	1	4	2	2	5	4	1	0	6	2	1	3	2	4	7	5	1	3	4	1	2	1	2	0	2	7	1	3	2	1	8	4	6	3	2	1	0	0	2
C8orf49|ENSG00000255394|lncRNA	1	0	3	0	0	2	0	2	0	0	0	0	0	2	5	0	0	0	0	0	2	0	0	0	5	0	1	0	0	10	0	0	0	0	7	2	1	0	0	0	2	0	0	0	0	1	0	0	0
AL354928.1|ENSG00000236643|lncRNA	4	5	1	3	9	5	1	9	4	3	4	1	2	9	7	0	3	1	2	8	9	3	1	1	4	9	6	4	5	0	10	0	3	6	6	2	3	2	0	4	3	3	1	2	5	3	5	3	1
EGFR-AS1|ENSG00000224057|lncRNA	5	6	6	10	39	7	15	11	5	8	15	8	24	12	12	12	5	8	19	11	6	25	3	32	28	8	16	21	10	5	5	38	19	10	7	8	13	6	10	10	19	6	21	8	11	7	5	22	11
AC090510.1|ENSG00000246283|lncRNA	0	0	0	0	0	0	0	0	0	0	0	0	0	0	0	0	0	0	0	0	0	0	0	0	0	0	0	0	0	0	0	0	0	0	0	0	0	0	0	0	0	0	0	0	0	0	0	0	0
LINC02287|ENSG00000258499|lncRNA	3	3	1	0	2	1	0	0	43	1	2	2	1	1	0	1	0	1	1	1	1	0	1	0	4	0	10	0	0	0	1	0	1	1	0	0	2	2	1	0	1	0	1	0	1	0	0	1	1
AC092614.1|ENSG00000227542|lncRNA	32	33	23	15	49	29	34	42	56	7	33	27	28	26	37	14	44	16	26	26	26	26	22	38	100	23	61	24	48	24	10	31	12	36	35	28	42	26	15	23	64	37	28	21	21	25	24	34	12
AL390728.5|ENSG00000232347|lncRNA	0	2	5	0	2	2	0	2	0	1	2	0	0	0	3	0	5	0	0	1	1	1	1	3	3	0	1	1	2	1	1	0	0	1	1	0	1	2	0	0	1	2	2	0	1	0	3	0	1
AL049820.1|ENSG00000233044|lncRNA	0	2	1	1	2	1	0	1	0	0	0	0	1	2	0	0	0	0	2	0	0	1	0	1	8	1	1	0	0	1	0	0	0	0	0	0	0	0	2	0	5	0	0	0	0	0	0	1	0
hsa-mir-1253|ENSG00000272920|lncRNA	0	0	0	0	0	0	0	0	0	0	0	0	0	0	0	0	0	0	0	0	0	0	0	0	0	0	0	0	0	0	0	0	0	0	0	0	0	0	0	0	0	0	0	0	0	0	0	0	0
AL451165.2|ENSG00000272288|lncRNA	153	212	135	84	173	80	138	189	104	32	234	149	257	149	117	113	125	167	101	191	243	207	96	122	354	173	140	159	133	83	135	122	78	101	113	88	164	57	106	195	206	114	137	116	116	111	228	150	106
AL080316.1|ENSG00000226207|lncRNA	0	0	0	0	0	0	1	2	0	0	0	1	0	0	0	1	0	0	0	0	0	0	0	0	0	0	0	0	0	0	0	0	0	0	0	0	1	0	0	0	0	1	0	0	0	0	0	1	0
AC083805.1|ENSG00000245651|lncRNA	21	19	24	7	61	59	27	18	14	2	15	40	23	8	14	5	9	31	17	11	9	20	9	49	52	14	15	19	29	8	16	15	26	28	19	10	61	4	3	20	109	23	45	3	5	15	22	9	10
AC110491.1|ENSG00000261292|lncRNA	4	3	2	0	1	2	0	1	0	0	4	8	0	1	0	2	2	0	1	0	2	1	6	0	1	0	0	6	0	1	1	3	0	0	9	5	3	0	5	1	1	4	6	0	5	0	0	1	1
EGFLAM-AS1|ENSG00000249491|lncRNA	0	0	0	0	0	0	0	0	0	0	0	0	0	0	0	0	0	0	0	0	0	0	0	0	0	1	0	0	0	0	0	0	0	0	0	0	0	0	0	0	0	0	0	0	0	0	0	0	0
AC092329.1|ENSG00000269107|lncRNA	1	0	0	0	0	0	0	0	0	0	0	0	0	0	0	0	0	0	0	0	0	0	0	0	0	0	0	0	0	0	0	0	0	0	0	0	0	0	0	0	0	0	0	0	0	0	0	1	0
AC145207.5|ENSG00000263731|lncRNA	261	157	113	101	224	241	139	254	175	29	199	235	159	179	140	73	161	218	114	262	83	187	89	139	435	284	126	229	237	189	173	117	109	100	154	96	214	168	165	317	259	215	297	65	108	129	114	246	66
TM4SF1-AS1|ENSG00000240541|lncRNA	8	3	7	8	22	9	7	20	4	2	74	13	25	6	2	28	16	18	7	5	23	6	12	4	32	6	6	13	8	23	2	7	3	10	51	16	7	11	7	10	10	16	17	2	14	11	35	12	3
AC104590.1|ENSG00000259251|lncRNA	3	39	15	9	34	9	11	3	17	8	10	5	5	29	4	38	31	26	5	2	2	17	28	22	11	32	3	69	16	10	11	19	4	20	11	7	6	6	7	12	15	19	9	5	11	4	13	15	9
LINC00615|ENSG00000196243|lncRNA	0	1	0	0	0	0	0	0	0	0	0	0	0	0	0	0	0	0	0	0	0	0	0	0	0	0	0	0	0	0	0	0	0	0	0	0	0	0	1	0	0	0	0	0	1	0	0	0	0
AC007950.2|ENSG00000276651|lncRNA	7	9	4	3	13	7	6	16	10	1	7	12	6	5	13	1	14	9	3	17	6	15	4	11	26	6	5	4	9	4	6	8	6	9	4	7	3	5	7	15	15	9	10	0	4	4	5	7	5
AC090236.2|ENSG00000267504|lncRNA	7	24	2	13	18	7	23	10	26	3	12	5	13	1	0	12	14	4	22	23	1	4	4	18	50	4	8	9	7	2	4	6	2	20	15	8	7	3	9	6	60	1	16	2	4	5	4	4	3
AL158063.1|ENSG00000276957|lncRNA	0	6	13	3	3	2	3	3	6	2	1	14	3	2	5	3	1	2	3	3	1	5	7	8	4	4	3	16	2	5	1	1	0	5	6	2	1	0	4	4	4	0	1	2	1	0	7	1	1
LINGO1-AS1|ENSG00000259666|lncRNA	1	0	2	1	1	0	1	0	0	0	1	1	2	5	0	1	3	0	0	1	2	0	0	2	3	0	1	2	3	1	0	0	0	2	3	0	0	1	0	0	1	0	1	0	2	0	0	1	0
ERVMER61-1|ENSG00000230426|lncRNA	0	0	0	0	0	0	0	0	0	0	0	0	0	0	0	0	0	0	0	1	0	0	0	0	0	0	0	0	0	0	0	0	0	0	0	0	0	0	0	0	0	0	0	0	0	0	0	0	0
AC129510.2|ENSG00000266654|lncRNA	1	2	3	3	2	2	2	1	1	1	2	2	2	4	0	0	4	0	0	0	0	0	0	1	6	0	1	1	2	0	1	0	0	0	2	0	1	1	3	1	7	0	1	0	1	1	0	0	1
AC024270.2|ENSG00000260351|lncRNA	5	6	3	7	9	4	2	5	2	1	5	4	4	1	1	5	0	4	1	2	0	2	3	0	14	0	0	11	4	0	0	0	3	2	5	0	4	4	2	4	8	2	5	0	2	1	4	2	2
AP002957.1|ENSG00000255345|lncRNA	0	1	0	1	0	1	0	2	0	0	0	0	0	3	0	1	0	1	0	0	1	1	0	0	5	0	4	4	2	1	0	0	2	0	2	1	1	0	0	2	2	5	1	0	1	0	11	5	4
AC026979.3|ENSG00000272375|lncRNA	7	19	28	11	20	19	14	29	24	10	14	31	28	14	18	6	25	28	9	34	13	19	17	24	29	17	15	12	17	32	10	11	10	15	33	18	10	10	20	26	24	29	17	9	12	12	19	18	10
AC103855.2|ENSG00000254746|lncRNA	0	0	0	0	0	0	0	0	1	0	0	0	0	0	0	0	0	0	0	0	0	0	0	1	0	0	0	0	0	0	0	0	0	0	0	0	0	0	0	0	0	0	0	0	0	0	0	0	0
LINC00377|ENSG00000229246|lncRNA	5	0	3	2	4	2	6	2	5	0	6	5	3	1	0	0	0	5	4	2	3	0	2	7	0	2	1	3	2	4	0	4	0	1	4	1	0	2	0	2	4	0	0	2	0	2	1	2	3
NCKAP5-AS1|ENSG00000233729|lncRNA	1	1	1	4	8	2	4	4	1	0	1	2	5	4	1	1	3	4	2	5	1	3	1	7	9	3	1	1	4	1	3	5	0	2	3	1	1	5	0	1	10	4	2	0	0	2	2	1	0
KIRREL3-AS1|ENSG00000257271|lncRNA	0	0	0	0	0	1	2	0	0	1	0	0	1	1	0	0	1	0	0	0	0	1	0	0	0	0	0	2	0	1	0	0	1	0	0	0	2	0	0	0	1	0	0	1	0	1	0	0	0
TTC3-AS1|ENSG00000228677|lncRNA	2	9	1	4	5	4	5	0	3	4	3	3	1	0	0	1	5	6	3	7	2	2	3	4	5	2	4	4	2	0	1	1	0	3	7	2	6	0	1	1	18	3	5	2	0	2	1	2	2
PCAT4|ENSG00000251321|lncRNA	0	0	0	0	0	0	0	0	0	0	0	0	0	0	0	0	0	0	0	0	0	0	0	1	0	0	0	0	0	0	0	0	0	0	0	0	0	0	0	0	0	0	0	0	0	0	0	0	0
AL355140.1|ENSG00000243888|lncRNA	0	0	0	0	0	0	0	0	0	0	0	0	0	0	0	0	0	0	0	0	0	0	0	0	0	0	0	0	0	0	0	0	0	0	0	0	0	0	0	0	0	0	0	0	0	0	0	0	0
AC022217.3|ENSG00000253295|lncRNA	9	5	3	31	7	0	11	3	5	0	16	8	23	3	3	2	7	9	5	11	5	15	1	4	74	12	8	6	1	1	2	8	3	2	10	10	7	9	3	7	22	2	11	0	2	5	7	5	5
TTTY5|ENSG00000215560|lncRNA	1	0	0	2	0	0	2	0	0	0	0	0	0	0	0	0	0	0	0	3	0	2	0	0	0	0	0	2	0	0	0	0	0	0	2	0	1	0	0	0	1	0	0	0	0	0	0	1	1
AC105219.3|ENSG00000254574|lncRNA	0	0	0	0	0	0	0	0	0	0	0	0	0	0	0	0	0	0	0	0	0	0	0	0	0	0	0	0	0	0	0	0	1	0	0	0	0	0	0	0	0	0	0	0	1	0	0	0	0
AC009303.3|ENSG00000272895|lncRNA	0	1	0	0	0	0	0	0	1	0	0	0	0	0	0	0	1	0	0	0	0	0	0	0	1	0	0	0	0	0	0	0	0	1	2	0	0	0	1	0	1	0	0	1	0	0	0	0	0
AP000322.1|ENSG00000272958|lncRNA	0	1	0	0	0	0	0	0	0	0	0	0	0	0	1	0	3	0	0	1	0	1	0	0	0	0	0	0	0	0	0	0	0	0	0	0	0	0	0	0	0	0	0	0	0	0	0	0	0
AL136295.7|ENSG00000278784|lncRNA	180	199	229	77	219	194	118	156	234	35	133	215	228	137	67	63	158	184	96	249	104	152	141	158	386	170	95	198	166	118	48	84	39	109	194	96	126	93	111	160	283	143	165	68	83	60	129	156	55
AC007000.4|ENSG00000259628|lncRNA	1	3	9	5	3	3	2	8	4	4	2	5	2	10	1	6	7	2	3	3	1	0	4	2	6	4	1	8	7	1	1	3	1	4	14	1	2	10	0	2	29	5	2	0	0	1	4	4	6
AC016876.4|ENSG00000276384|lncRNA	7	8	3	4	8	13	9	5	10	0	3	6	6	3	5	4	5	7	6	5	5	12	2	3	11	10	8	3	6	3	4	5	4	8	4	4	4	4	4	8	13	1	10	1	5	4	11	3	3
AL645608.1|ENSG00000224969|lncRNA	5	3	0	3	4	2	2	2	10	1	2	5	12	4	0	2	5	4	4	2	3	1	3	4	22	2	4	1	5	3	0	1	3	8	2	2	2	1	0	2	8	2	6	2	0	1	5	2	0
AC011297.1|ENSG00000273906|lncRNA	71	0	0	62	100	60	62	0	126	42	46	68	41	0	142	110	106	137	96	138	0	150	79	0	0	182	143	155	178	0	76	98	25	0	118	0	131	0	121	0	66	167	52	0	75	0	85	80	44
LINC00160|ENSG00000230978|lncRNA	2	1	1	0	2	4	1	1	0	0	13	0	0	0	0	1	0	1	0	11	1	0	0	0	0	2	0	1	0	0	2	0	2	0	1	0	2	1	0	0	2	1	0	0	0	4	14	0	1
AL133467.2|ENSG00000258927|lncRNA	1	4	0	0	0	0	0	0	0	0	0	0	0	1	0	0	0	0	0	0	1	6	0	0	5	0	0	0	0	1	0	1	2	0	0	0	0	11	1	0	0	1	0	0	1	0	0	0	1
AC006116.10|ENSG00000267606|lncRNA	0	4	2	1	1	2	4	3	3	2	0	2	2	2	0	1	0	0	0	0	1	0	0	0	1	0	1	8	0	0	0	0	0	0	0	0	0	0	0	0	3	2	0	1	0	0	0	2	1
CCDC148-AS1|ENSG00000227480|lncRNA	1	0	0	0	4	0	1	0	0	0	1	0	0	1	3	0	1	0	0	0	0	0	0	1	1	0	0	3	1	0	0	1	0	1	0	0	0	1	0	1	0	1	0	0	1	1	0	0	0
AC116447.1|ENSG00000274918|lncRNA	6	5	9	5	7	5	6	7	8	5	0	6	4	7	4	2	7	7	3	0	4	7	5	5	5	8	10	3	8	13	4	4	4	7	7	5	3	5	7	7	16	7	10	2	8	2	6	8	4
LUARIS|ENSG00000231638|lncRNA	1	1	1	3	2	1	0	3	1	3	1	0	0	1	0	0	1	0	0	0	1	0	0	0	7	1	0	0	7	2	2	0	0	1	1	0	1	0	0	0	8	1	1	1	1	0	1	1	0
AC126121.2|ENSG00000242545|lncRNA	0	0	0	0	0	0	0	0	0	0	0	0	0	0	0	0	0	0	0	0	0	0	0	0	0	0	0	0	0	0	0	0	0	0	0	0	0	0	0	0	0	0	0	0	0	0	0	0	0
AC111194.1|ENSG00000248317|lncRNA	0	0	0	0	0	0	0	0	0	0	0	0	0	0	0	0	0	0	0	0	0	0	0	0	0	0	0	0	0	0	0	0	0	1	0	0	0	0	0	0	0	0	0	0	0	0	0	0	0
AL078612.3|ENSG00000255375|lncRNA	0	0	0	0	0	1	0	0	0	0	0	0	0	0	0	0	0	0	0	0	0	0	0	0	2	0	0	1	0	0	0	0	0	0	0	0	0	0	0	0	0	0	0	0	0	0	0	0	1
LINC02206|ENSG00000259289|lncRNA	0	4	4	0	3	1	1	2	1	3	5	2	5	2	4	1	3	1	0	0	9	2	1	5	8	2	3	3	2	1	0	4	1	2	3	5	0	2	0	1	9	2	1	2	1	1	2	1	1
AC026333.4|ENSG00000274191|lncRNA	1	6	9	4	12	2	2	3	11	0	1	2	7	2	5	0	3	8	1	0	5	3	5	3	11	2	2	2	3	2	2	2	2	6	5	2	0	0	3	1	3	4	6	1	2	2	4	1	2
LINC01400|ENSG00000232920|lncRNA	0	0	1	0	0	0	0	0	0	0	0	0	0	0	0	0	0	0	0	0	0	0	0	0	0	0	0	0	0	0	0	0	0	0	0	0	0	0	0	0	0	0	0	0	0	0	0	0	0
AL135786.2|ENSG00000272866|lncRNA	8	9	4	2	7	3	4	7	7	0	10	11	11	5	4	2	2	3	8	1	2	11	2	3	0	9	3	11	14	3	2	4	2	3	4	3	5	3	4	10	4	3	5	2	4	4	4	8	1
AC093462.1|ENSG00000277324|lncRNA	9	5	7	7	10	2	5	4	9	4	10	9	6	7	4	3	2	4	14	4	3	9	8	12	23	8	10	13	11	1	0	4	1	10	4	10	11	1	7	4	9	5	2	0	7	3	9	12	7
PTCSC2|ENSG00000236130|lncRNA	0	2	0	0	5	1	0	0	0	0	0	0	2	0	0	0	1	2	1	1	0	0	0	0	0	1	1	4	0	0	0	0	0	0	0	0	0	1	1	0	3	1	0	0	1	0	0	1	1
AC023090.1|ENSG00000267015|lncRNA	0	3	3	1	2	4	2	2	0	1	1	4	1	4	1	2	2	1	1	0	3	2	1	4	1	4	4	0	0	0	2	0	0	3	0	2	4	0	1	1	2	1	2	0	1	2	12	0	0
AL159169.3|ENSG00000273399|lncRNA	6	4	9	2	14	10	2	8	8	1	19	5	7	6	0	4	3	11	4	7	2	2	3	4	6	1	3	9	5	8	3	1	0	4	9	1	5	11	5	2	12	1	11	0	4	5	9	3	2
AC104984.2|ENSG00000264125|lncRNA	3	83	23	5	6	8	14	43	19	2	8	25	16	18	10	14	51	3	58	30	19	44	60	139	90	0	10	2	81	69	0	41	2	5	28	12	7	2	36	12	5	17	13	5	5	12	2	25	11
AC092447.4|ENSG00000225488|lncRNA	0	0	0	0	0	0	0	0	0	0	0	0	0	0	0	0	0	0	0	0	0	0	0	0	0	0	0	0	0	0	0	0	0	0	0	0	0	0	0	0	0	0	0	0	0	0	0	0	0
Z82198.2|ENSG00000232073|lncRNA	0	0	0	0	0	0	0	0	0	0	0	0	0	0	0	0	0	0	0	0	0	0	0	0	0	0	0	0	0	0	0	0	0	0	0	0	0	0	0	0	0	0	0	0	0	0	0	0	0
ACTA2-AS1|ENSG00000180139|lncRNA	55	125	139	20	147	252	63	56	91	97	42	71	259	159	44	29	133	125	67	114	76	53	101	171	491	47	48	125	196	31	42	158	63	259	84	128	32	38	58	104	281	174	32	35	36	27	54	33	117
AC117473.1|ENSG00000251088|lncRNA	0	0	1	0	0	0	0	0	0	0	0	0	0	1	0	0	0	0	0	0	0	0	0	0	0	0	0	0	0	0	0	0	0	0	0	0	0	0	0	0	0	0	0	0	0	0	0	0	0
LINC01120|ENSG00000223631|lncRNA	0	0	0	0	0	0	0	0	0	0	0	0	0	0	0	0	0	0	0	0	0	0	0	0	0	0	0	0	0	0	0	1	1	0	0	0	0	0	0	0	1	0	0	0	0	0	0	0	0
AL353699.1|ENSG00000255480|lncRNA	0	0	0	0	0	0	0	1	1	0	1	0	0	0	0	0	0	1	0	0	1	0	0	0	0	3	0	1	1	0	0	0	0	0	0	0	0	0	0	0	0	1	0	0	1	0	0	0	0
AP003548.1|ENSG00000253105|lncRNA	17	3	7	0	12	2	2	17	6	4	7	8	25	16	7	3	7	1	4	1	9	18	7	20	10	6	12	19	31	17	5	28	7	12	2	25	7	7	5	4	15	30	4	26	8	5	5	3	4
AC093425.1|ENSG00000224609|lncRNA	3	2	3	2	4	1	1	7	2	1	4	5	10	3	5	0	2	1	6	0	3	0	3	3	4	8	4	3	4	5	1	4	1	2	5	2	3	2	2	2	5	4	1	2	1	2	2	0	3
GEMIN7-AS1|ENSG00000267348|lncRNA	16	49	67	13	56	17	11	29	30	15	34	30	26	45	12	47	45	46	15	30	29	12	41	28	36	45	14	75	32	15	14	8	7	28	23	13	13	15	7	34	64	36	22	3	28	12	23	15	19
AL591501.1|ENSG00000233928|lncRNA	0	5	0	0	1	1	0	0	0	0	0	5	4	1	5	0	0	0	0	0	0	0	1	0	0	0	0	3	0	0	0	4	0	0	2	6	0	0	0	0	0	0	0	0	1	0	0	0	0
AC100793.4|ENSG00000273650|lncRNA	12	27	26	14	18	14	20	22	9	12	19	29	63	20	32	15	51	12	14	20	25	26	20	34	64	13	11	17	48	36	7	44	13	10	30	22	17	12	28	20	23	23	21	21	9	10	16	20	5
CNIH3-AS1|ENSG00000229400|lncRNA	0	0	0	1	0	0	0	0	1	0	0	0	0	2	0	2	0	0	0	2	1	0	0	0	0	0	0	0	1	0	0	0	0	0	3	2	3	1	0	1	1	1	0	0	0	0	0	2	0
AL136309.3|ENSG00000254821|lncRNA	0	0	0	0	2	0	1	0	0	1	0	0	1	1	0	0	0	0	0	0	0	0	0	4	2	1	0	0	0	0	0	0	0	2	0	0	1	0	0	1	1	0	0	0	0	0	0	0	0
AC055811.1|ENSG00000263624|lncRNA	3	8	8	11	15	13	10	9	4	3	12	1	16	4	2	7	15	8	4	11	4	1	2	7	33	2	9	10	7	0	10	4	0	10	4	2	7	18	3	6	37	3	32	0	3	13	3	12	11
AL031123.1|ENSG00000226281|lncRNA	16	11	11	4	23	5	4	10	14	9	21	6	3	7	10	19	6	5	9	38	9	5	16	8	32	4	5	17	5	8	8	9	11	7	10	10	23	5	8	15	37	10	8	3	6	5	40	10	19
AL121839.2|ENSG00000260711|lncRNA	446	783	369	445	943	515	678	900	383	76	822	824	610	305	379	264	633	958	337	1328	153	649	340	546	1268	576	184	679	352	445	469	177	103	496	435	200	500	436	501	869	934	357	1663	147	397	428	239	426	193
AC008761.1|ENSG00000268112|lncRNA	0	0	0	0	0	0	0	0	0	0	0	0	0	0	0	0	0	0	0	0	0	0	0	0	0	0	0	0	0	0	0	0	0	0	0	0	0	0	0	0	0	0	0	0	0	0	0	0	0
AC068385.1|ENSG00000255498|lncRNA	0	0	0	0	0	0	0	0	0	0	0	0	0	0	0	0	0	0	0	0	0	0	0	0	0	0	0	0	0	0	0	0	0	0	0	0	0	0	0	0	0	0	0	0	0	0	0	0	0
NRG1-IT3|ENSG00000254049|lncRNA	0	0	0	0	0	0	0	0	0	0	0	0	0	0	0	0	0	0	0	0	0	0	0	0	0	0	0	0	0	0	0	0	0	0	0	0	0	0	0	0	0	0	0	0	0	0	0	0	0
LINC00271|ENSG00000231028|lncRNA	19	60	36	25	71	18	22	41	37	19	56	42	32	63	37	55	70	49	20	33	42	21	35	65	65	60	16	109	62	30	47	46	16	27	52	14	13	29	39	43	55	41	29	26	71	9	67	45	38
LINC02710|ENSG00000255269|lncRNA	0	1	0	0	0	1	0	1	1	0	0	0	0	0	0	0	0	0	1	0	0	0	1	3	1	1	0	0	0	0	0	0	0	0	1	0	0	0	0	0	0	0	0	1	0	0	2	0	0
AL162390.2|ENSG00000274421|lncRNA	0	7	1	0	11	7	4	1	1	1	0	5	12	2	3	3	13	8	3	13	2	1	2	4	13	3	3	3	2	6	0	6	0	2	6	0	3	2	4	5	25	0	1	2	1	9	3	0	3
AL589765.1|ENSG00000227045|lncRNA	2	1	0	1	1	1	0	4	1	3	0	2	3	4	1	1	2	0	0	2	0	1	1	1	0	0	1	2	2	1	1	0	2	1	0	1	0	0	0	1	6	1	1	0	2	2	2	2	1
AL132655.1|ENSG00000268333|lncRNA	1	2	6	0	3	3	2	1	6	1	0	0	1	0	0	1	2	1	1	1	0	1	0	0	3	1	0	0	1	2	0	1	0	0	0	0	1	0	0	2	7	1	0	1	0	0	0	0	2
AL512631.2|ENSG00000271360|lncRNA	0	0	0	0	1	0	1	2	0	0	2	0	0	1	0	1	0	0	0	0	0	1	0	1	0	0	0	0	0	0	0	0	0	0	0	0	0	0	0	0	0	0	0	0	1	0	0	0	1
AC097652.1|ENSG00000250658|lncRNA	14	6	0	10	40	12	0	0	0	10	0	20	11	0	4	15	20	0	4	9	1	24	93	23	0	3	7	3	3	4	0	0	0	2	3	1	25	2	8	1	33	14	4	2	0	11	7	2	4
AL158151.4|ENSG00000268707|lncRNA	8	6	0	5	5	4	2	7	3	3	8	1	3	1	0	0	8	2	3	2	1	1	11	1	6	0	1	14	1	3	0	5	1	6	4	0	5	1	0	0	14	2	6	0	0	1	2	0	10
AC073326.1|ENSG00000228540|lncRNA	4	2	1	0	3	2	5	4	2	0	8	1	1	1	2	0	0	2	1	1	1	0	1	4	3	1	0	3	2	3	0	2	1	2	2	2	1	2	3	2	4	1	1	1	2	1	0	4	2
AL034346.1|ENSG00000261730|lncRNA	25	48	5	7	28	19	23	46	22	8	19	42	13	51	28	12	17	31	40	10	34	48	20	40	102	29	63	28	57	15	16	51	15	23	12	36	61	19	10	35	37	29	22	14	23	8	26	18	12
AC025048.2|ENSG00000267248|lncRNA	49	70	83	36	63	54	50	112	64	31	95	71	125	57	58	92	82	49	42	105	58	85	70	78	228	40	78	82	78	56	24	124	47	75	56	54	66	50	35	67	152	56	70	33	35	46	73	105	43
AP002954.1|ENSG00000255422|lncRNA	54	91	96	20	35	70	11	115	96	50	52	72	4	61	6	71	7	33	34	111	60	18	56	37	119	42	60	6	61	78	50	21	102	52	63	53	88	22	39	72	114	59	129	29	67	19	96	134	9
LINC00676|ENSG00000234854|lncRNA	0	0	0	0	0	1	0	0	0	0	0	0	0	0	0	0	0	0	2	0	0	0	0	0	0	0	1	0	0	0	0	0	0	0	0	0	0	0	0	0	1	0	0	0	0	0	0	0	0
LINC02702|ENSG00000237937|lncRNA	0	0	0	0	0	0	0	0	0	0	0	0	0	0	0	0	0	0	1	0	0	0	0	0	0	0	0	0	1	0	0	0	0	0	0	0	0	0	0	0	0	0	0	0	0	0	0	0	0
BX119904.2|ENSG00000230159|lncRNA	0	2	0	0	0	0	1	0	0	0	0	0	2	0	0	0	0	0	0	0	0	0	0	0	0	0	0	0	1	0	0	0	0	0	0	0	2	0	0	1	0	0	0	0	0	0	0	0	0
AL359644.1|ENSG00000227355|lncRNA	1	2	3	2	5	3	2	4	3	0	3	9	2	5	0	3	3	1	4	8	1	1	3	3	9	5	7	0	4	2	0	2	3	4	0	1	4	2	1	1	11	0	2	2	6	1	7	0	3
LINC02173|ENSG00000249613|lncRNA	0	0	0	0	0	0	0	0	0	0	0	0	0	0	0	0	0	0	0	0	0	0	0	0	0	0	0	0	0	0	0	0	0	0	0	0	0	0	0	0	0	0	0	0	0	0	0	0	0
FGF14-AS2|ENSG00000272143|lncRNA	150	294	99	117	236	105	210	193	191	65	294	173	351	269	266	143	172	198	136	174	343	419	140	221	341	287	228	321	228	97	179	245	74	165	142	131	275	106	122	205	279	201	127	148	140	112	222	156	124
AL355336.2|ENSG00000225092|lncRNA	2	3	5	1	6	7	0	2	0	1	0	2	1	1	3	2	6	0	0	4	2	0	3	9	7	3	1	4	2	1	1	0	2	4	4	1	0	2	2	0	21	2	2	0	1	2	1	2	0
GPR158-AS1|ENSG00000233642|lncRNA	0	0	0	0	0	0	0	0	0	0	1	0	0	0	0	0	0	0	0	0	0	0	0	0	2	0	0	0	1	0	1	0	0	0	0	0	0	0	0	0	0	0	0	0	0	0	0	0	0
AC006538.3|ENSG00000276097|lncRNA	3	2	2	0	1	1	0	2	0	0	0	0	0	1	0	2	1	0	0	0	0	0	0	0	4	1	0	0	1	0	0	0	0	0	1	2	1	0	2	0	21	0	0	0	0	0	1	0	4
AC021736.1|ENSG00000253735|lncRNA	0	0	0	0	0	0	0	0	0	0	0	0	0	0	0	0	0	0	0	0	0	0	0	0	0	0	0	0	0	0	0	0	0	0	0	0	0	0	0	0	0	0	0	0	0	0	0	0	0
AC103564.1|ENSG00000229203|lncRNA	2	0	0	0	0	0	1	0	0	1	0	0	1	1	0	0	0	0	0	0	0	0	1	0	1	0	0	0	1	0	0	0	1	0	0	0	1	1	1	1	1	0	0	0	0	0	0	0	1
AC010503.5|ENSG00000275234|lncRNA	845	1313	384	769	1269	643	855	1195	786	149	952	1087	656	803	1054	593	1107	1452	890	1284	402	1632	654	769	2358	1256	1090	928	988	777	765	444	263	723	705	634	1028	829	913	1191	808	1064	1308	361	828	966	620	1199	306
AL162253.1|ENSG00000231509|lncRNA	2	3	3	0	2	0	1	3	1	0	0	3	0	1	0	0	2	2	1	0	0	0	0	0	2	0	0	3	1	0	0	1	0	0	2	0	0	0	0	1	2	2	0	0	0	0	2	1	0
AP001007.2|ENSG00000255475|lncRNA	0	0	0	0	0	0	0	0	0	0	0	0	0	0	0	0	0	0	0	0	0	0	0	0	0	0	0	0	0	0	0	0	0	0	0	0	0	0	0	0	0	0	0	0	0	0	0	0	0
AC091078.1|ENSG00000257060|lncRNA	8	2	27	0	3	1	1	5	3	2	2	1	4	6	10	7	5	2	4	3	0	2	3	5	6	2	7	12	6	4	9	3	1	2	2	12	6	1	2	8	4	7	10	3	2	2	15	3	19
NDFIP2-AS1|ENSG00000232132|lncRNA	0	0	0	0	2	0	2	1	0	0	1	0	0	0	0	1	0	0	0	0	0	0	0	0	1	0	1	0	0	0	0	0	0	0	2	0	1	0	0	0	0	0	0	0	0	0	0	0	0
AP005136.3|ENSG00000266783|lncRNA	10	16	14	12	8	18	11	3	12	3	6	13	12	11	13	9	16	6	8	30	13	8	3	12	23	15	10	14	7	6	7	11	6	11	11	4	8	7	13	8	22	16	9	16	9	15	6	10	10
AP001486.2|ENSG00000260966|lncRNA	422	428	271	191	554	278	286	511	428	65	396	582	367	377	359	111	323	364	363	508	245	450	179	604	860	487	342	473	508	450	222	387	113	222	384	209	428	302	413	440	304	455	367	214	348	313	173	507	94
TOB1-AS1|ENSG00000229980|lncRNA	56	69	134	56	69	43	57	67	57	27	37	73	88	74	50	63	57	56	66	64	113	72	65	70	103	54	59	107	52	36	37	81	45	63	64	68	56	20	42	57	105	82	32	30	34	19	72	52	54
MIR205HG|ENSG00000230937|lncRNA	40	175	92	27	306	86	43	11	250	45	119	85	20	143	23	174	177	203	14	17	136	9	190	41	140	534	4	617	140	16	2	59	87	166	3	14	5	76	15	93	166	232	0	10	128	49	23	21	96
AC092718.2|ENSG00000260213|lncRNA	3	13	3	7	13	9	10	3	5	4	8	6	7	11	11	5	9	9	4	4	4	3	9	11	15	7	3	14	10	1	5	2	1	6	5	3	8	3	1	7	15	6	14	3	6	3	4	3	9
THRB-AS1|ENSG00000228791|lncRNA	9	26	9	17	30	12	14	18	14	2	30	11	28	19	5	6	16	20	10	16	26	22	9	14	35	15	10	35	15	8	13	12	8	19	11	13	9	11	9	14	27	8	14	13	10	11	11	16	14
AC021683.1|ENSG00000267466|lncRNA	15	2	9	2	11	9	3	21	10	8	3	22	3	20	4	5	3	4	2	4	2	5	6	4	49	11	11	11	6	4	3	7	14	2	14	9	10	0	8	9	34	39	3	2	4	1	13	10	6
AL449983.1|ENSG00000231756|lncRNA	1	1	0	0	0	1	1	1	1	0	1	0	2	1	0	0	1	0	0	0	1	0	0	1	1	0	1	0	1	0	0	0	1	0	6	1	2	0	0	0	6	3	0	0	1	0	0	0	0
AC010973.1|ENSG00000243433|lncRNA	3	13	31	3	13	14	4	8	7	1	2	16	10	8	3	6	7	5	2	18	4	2	5	7	12	7	3	12	4	4	2	2	1	12	19	4	0	1	4	6	20	4	4	1	4	1	7	5	7
AC026771.1|ENSG00000260545|lncRNA	2	4	5	2	5	5	1	3	3	2	5	7	1	2	0	2	7	3	3	10	1	1	2	4	8	6	3	0	8	2	2	2	0	8	4	1	2	2	1	0	15	2	3	1	1	0	1	4	2
AC007923.4|ENSG00000266877|lncRNA	0	0	3	0	2	8	3	1	4	1	1	0	4	0	0	0	1	0	0	1	1	0	1	2	1	0	0	0	0	1	0	0	0	3	1	0	0	2	1	2	6	1	3	0	1	2	1	1	1
AC021683.3|ENSG00000267665|lncRNA	1	0	4	1	2	2	0	2	1	1	0	0	0	1	0	0	0	0	0	1	1	0	1	0	2	1	0	0	0	1	0	1	0	2	4	3	0	0	3	0	2	0	2	2	0	1	0	2	1
AC027601.2|ENSG00000260005|lncRNA	59	46	161	54	88	91	32	46	89	28	56	71	63	31	5	56	43	22	65	26	41	27	85	30	140	21	31	71	39	22	9	14	13	73	51	45	31	64	12	49	306	25	96	0	18	20	56	16	70
AL031598.1|ENSG00000260532|lncRNA	0	0	0	0	0	1	0	1	0	0	2	0	0	0	0	0	0	0	0	0	0	0	0	0	1	0	0	0	0	0	0	0	0	0	0	0	0	0	0	0	0	0	1	1	0	0	0	0	0
AL035420.3|ENSG00000277235|lncRNA	0	15	6	0	18	5	2	2	6	4	17	3	3	3	0	14	12	13	2	1	3	2	9	4	2	12	3	26	5	2	1	6	1	6	2	0	0	3	0	13	1	8	0	2	13	1	8	2	5
AL136320.1|ENSG00000230322|lncRNA	3	0	1	0	1	0	0	0	3	0	2	1	3	2	2	0	4	1	0	1	2	1	0	0	4	3	0	4	2	0	2	2	0	5	2	0	5	0	4	4	24	1	5	0	1	2	0	4	4
AC015818.8|ENSG00000267075|lncRNA	0	0	0	0	0	0	0	0	0	0	0	0	0	0	0	0	0	0	0	0	0	0	0	0	0	0	0	0	0	0	0	0	0	0	0	0	0	0	0	0	0	0	0	0	0	0	1	0	0
AC025431.1|ENSG00000259285|lncRNA	16	4	4	4	5	3	14	8	3	3	9	4	9	1	5	1	7	1	9	16	4	7	3	5	11	15	1	6	1	3	9	1	2	1	2	5	7	8	1	3	19	8	18	0	4	5	2	0	3
AC009163.4|ENSG00000261476|lncRNA	1	6	8	1	4	3	1	3	5	2	0	3	0	5	0	2	6	1	6	4	6	1	1	2	9	2	1	6	5	2	0	2	2	6	8	0	0	4	4	4	13	1	2	0	1	2	1	0	2
AC024587.2|ENSG00000249959|lncRNA	0	0	0	0	0	0	0	0	0	0	0	0	0	0	0	0	0	0	0	0	0	0	0	0	0	0	0	1	1	0	0	0	1	0	0	0	0	0	0	0	0	0	0	0	0	0	0	0	0
FGF14-IT1|ENSG00000243319|lncRNA	3	8	3	2	5	13	1	4	3	1	7	2	3	5	2	3	3	2	5	2	1	12	5	11	8	4	5	8	3	0	1	1	3	1	0	2	7	10	2	1	3	5	3	7	3	2	7	2	0
AC008494.3|ENSG00000271797|lncRNA	25	24	20	14	28	18	19	24	28	19	17	16	24	22	20	22	9	12	19	19	19	25	10	11	39	22	21	23	21	19	19	11	18	22	26	14	35	7	13	12	33	28	26	11	13	19	37	36	6
AC008966.1|ENSG00000247796|lncRNA	128	210	151	83	109	64	111	95	134	59	58	119	112	160	159	118	135	127	62	146	115	115	104	162	159	178	99	177	150	98	146	178	84	106	164	90	139	41	134	157	225	141	77	155	142	21	174	149	102
TTTY7B|ENSG00000147761|lncRNA	0	0	0	0	0	0	0	0	0	0	0	0	0	0	0	0	0	0	0	0	0	0	0	0	0	0	0	0	0	0	0	0	0	0	0	0	0	0	0	0	0	0	0	0	0	0	1	0	0
FRY-AS1|ENSG00000237637|lncRNA	1	3	2	0	1	0	0	2	6	2	1	1	4	5	2	2	6	3	4	2	2	1	1	0	7	4	1	1	1	3	1	4	3	3	4	3	1	2	1	3	4	6	2	0	3	1	1	2	0
AC026150.2|ENSG00000260693|lncRNA	2	2	7	3	6	2	6	6	4	4	2	4	8	5	9	1	1	3	2	2	3	0	4	8	3	3	2	3	6	3	4	0	2	7	11	3	1	0	3	2	16	2	5	2	1	3	2	3	6
NR2F2-AS1|ENSG00000247809|lncRNA	118	149	165	74	274	118	180	189	210	90	171	159	304	176	138	108	146	94	149	59	147	167	123	219	419	152	149	292	214	125	91	222	107	124	168	160	107	161	135	132	337	208	145	141	78	51	128	140	108
AL049812.2|ENSG00000225458|lncRNA	0	0	0	0	0	0	0	0	0	0	0	0	0	0	0	0	0	0	0	0	0	0	0	0	0	0	0	0	0	0	0	0	0	0	0	1	0	0	1	0	0	0	0	0	0	0	0	0	0
AC007598.1|ENSG00000260723|lncRNA	0	0	0	0	2	3	0	0	0	0	0	0	2	1	0	0	0	0	2	0	0	0	0	1	5	2	1	0	1	0	0	0	1	0	1	0	1	1	0	0	7	1	0	0	0	2	0	1	0
FAM155A-IT1|ENSG00000227248|lncRNA	0	0	2	0	0	1	1	1	0	0	0	0	2	0	1	0	1	3	0	1	0	1	0	0	1	1	1	0	0	0	0	1	0	4	2	0	1	0	0	1	1	0	0	0	0	0	0	1	0
AL355073.1|ENSG00000259483|lncRNA	3	7	2	3	7	2	3	4	2	2	1	7	4	4	4	3	4	0	4	4	2	4	1	6	6	4	7	3	4	4	1	8	2	3	1	5	3	2	3	7	7	2	4	2	4	0	2	2	2
AC012307.1|ENSG00000228873|lncRNA	0	0	0	0	0	0	0	0	0	0	0	0	0	0	0	0	0	0	0	1	0	0	1	0	0	0	0	1	0	0	0	0	0	0	0	0	1	0	0	0	2	0	0	0	0	0	0	0	0
AL354821.1|ENSG00000274090|lncRNA	0	0	0	0	0	0	0	1	0	0	0	0	0	0	0	0	1	0	0	0	0	0	0	0	0	0	0	0	0	0	0	0	0	0	0	0	0	0	0	0	0	0	0	0	0	0	0	0	0
AC068489.1|ENSG00000234446|lncRNA	0	0	0	0	0	0	0	0	0	1	0	0	0	0	0	0	0	0	0	0	0	0	0	0	0	0	0	0	0	0	0	1	0	0	0	0	0	0	0	0	0	0	0	0	0	0	0	0	0
LINC00304|ENSG00000180422|lncRNA	10	7	23	7	12	17	9	5	7	0	10	3	12	4	1	2	3	5	10	8	2	2	8	7	33	7	0	4	5	2	4	4	0	9	6	2	3	12	2	7	52	7	5	2	1	5	2	0	7
SMG7-AS1|ENSG00000232860|lncRNA	15	39	40	23	63	43	44	51	20	13	24	26	42	29	4	44	20	35	32	16	14	22	36	60	65	29	35	69	19	8	21	23	13	22	22	26	20	24	10	30	68	55	44	3	24	25	28	43	19
AC073508.3|ENSG00000278834|lncRNA	267	233	225	118	260	241	151	223	300	78	168	232	121	246	274	152	210	167	170	185	280	345	134	199	635	410	303	283	313	182	135	241	135	167	236	181	274	66	203	239	296	314	144	187	179	79	282	238	133
AP005432.2|ENSG00000273335|lncRNA	5	5	3	6	2	2	2	6	6	1	6	5	6	7	7	2	4	4	5	6	4	9	3	6	11	7	3	7	3	7	2	2	7	2	1	0	9	8	0	4	5	5	3	0	5	1	4	2	1
AC067751.1|ENSG00000238280|lncRNA	1	1	1	1	3	1	4	0	2	0	6	1	16	4	0	0	3	1	0	3	2	1	5	2	11	3	3	4	4	0	4	2	2	4	4	3	5	2	2	3	4	2	9	1	2	6	3	2	1
LINC01075|ENSG00000230142|lncRNA	0	0	0	0	0	0	0	0	0	0	0	0	0	0	0	0	0	0	0	0	0	0	0	0	0	0	0	0	0	0	0	0	0	0	0	0	1	0	0	0	0	0	0	0	0	0	0	0	0
AC002383.1|ENSG00000227863|lncRNA	0	0	0	0	0	0	0	0	0	0	0	0	0	0	0	0	0	0	0	2	0	0	0	0	0	0	0	0	0	0	0	0	0	0	0	2	0	0	0	0	0	0	0	0	0	0	0	0	0
AC079305.4|ENSG00000229337|lncRNA	0	2	0	1	1	0	0	2	0	1	3	0	4	1	0	1	0	0	2	0	3	0	0	4	8	5	2	2	0	0	1	4	0	0	1	0	1	3	2	1	2	2	4	1	0	0	0	5	0
LINC00399|ENSG00000229792|lncRNA	0	0	0	0	1	0	2	4	0	0	6	0	0	0	0	0	0	0	0	3	0	0	0	0	0	0	0	0	1	1	0	0	0	1	0	0	0	0	0	0	1	0	0	0	0	0	0	1	0
AL157371.1|ENSG00000223469|lncRNA	0	0	0	0	0	0	0	0	0	0	0	0	0	0	0	0	0	1	0	0	0	0	0	0	0	0	0	0	0	0	0	0	0	0	0	0	0	0	0	0	0	0	0	0	0	0	0	0	0
AC009159.3|ENSG00000278058|lncRNA	35	44	34	9	25	24	11	22	40	4	24	25	15	22	17	23	27	26	23	22	35	57	18	21	58	20	27	30	27	16	22	29	13	21	50	22	33	15	25	27	31	29	13	17	20	11	44	15	17
LEMD1-AS1|ENSG00000226235|lncRNA	9	2	5	0	9	1	1	3	2	0	3	4	1	1	0	2	4	2	2	4	0	1	4	3	19	2	1	5	2	2	3	0	2	2	3	3	1	0	4	3	4	2	4	0	3	1	7	0	2
AL109954.3|ENSG00000276638|lncRNA	0	0	0	0	0	0	0	0	0	0	0	0	0	0	0	0	0	0	0	0	0	0	0	0	0	0	0	0	0	0	0	0	0	0	0	0	0	0	0	0	0	0	0	0	0	0	0	0	0
AC068228.2|ENSG00000253258|lncRNA	0	0	0	0	0	0	0	0	1	0	0	1	0	0	0	0	0	0	0	0	1	0	1	0	1	0	0	0	0	0	0	0	0	1	0	0	0	0	0	1	0	0	0	0	0	1	0	0	0
SAMD12-AS1|ENSG00000281641|lncRNA	19	12	7	9	20	14	23	14	11	4	23	7	13	16	19	12	11	14	12	12	12	11	11	17	24	24	17	7	22	15	9	18	2	19	18	8	18	9	14	10	19	17	21	2	16	7	25	19	10
AL109930.1|ENSG00000271774|lncRNA	0	0	1	1	0	2	0	0	1	2	0	0	0	0	0	0	4	1	0	0	0	0	0	0	5	0	0	1	0	0	0	0	2	0	1	0	1	0	0	0	0	0	0	0	0	0	1	0	0
TMEM26-AS1|ENSG00000237233|lncRNA	4	2	2	1	1	4	3	5	5	2	3	1	0	8	0	1	7	0	5	0	1	4	3	6	8	1	4	3	8	5	1	5	2	2	5	4	4	1	4	2	8	5	1	2	0	0	7	5	3
AC005209.1|ENSG00000263684|lncRNA	0	0	0	0	1	0	0	0	0	0	0	0	0	1	0	0	0	0	1	0	0	0	0	0	0	0	0	1	0	0	0	0	0	0	1	0	0	1	0	0	1	0	0	0	0	1	0	0	0
AC090621.1|ENSG00000267401|lncRNA	1	0	0	0	0	0	0	1	0	0	0	0	0	0	0	0	0	0	0	1	0	0	0	0	0	0	0	0	0	0	0	0	0	0	0	0	0	0	0	0	0	0	0	0	0	0	0	0	0
AL606834.2|ENSG00000270062|lncRNA	62	31	55	11	34	34	17	32	33	8	22	42	22	29	15	16	35	9	18	15	12	25	24	33	51	30	32	35	33	29	24	24	21	22	36	23	26	14	25	25	44	34	29	11	18	25	35	38	19
AL365434.2|ENSG00000273124|lncRNA	0	0	0	1	1	0	0	1	0	2	0	1	0	1	0	0	0	0	0	0	0	2	0	0	0	1	0	0	1	0	0	1	0	0	0	1	3	0	1	1	0	2	1	1	0	0	2	1	0
AC092969.1|ENSG00000240086|lncRNA	7	3	0	0	7	0	4	2	1	3	0	0	0	0	0	0	5	0	0	3	1	2	0	1	1	0	1	0	1	0	2	0	1	1	2	4	0	0	2	2	6	1	1	2	1	1	1	5	3
AC018865.1|ENSG00000224087|lncRNA	0	0	0	0	0	0	0	0	0	0	0	0	0	0	0	0	0	0	0	0	0	0	0	0	0	0	0	0	0	0	0	0	0	0	0	0	0	0	0	0	0	0	0	0	0	0	0	0	0
AL451085.2|ENSG00000270361|lncRNA	3	7	4	2	3	3	1	1	2	0	3	6	3	1	3	1	1	6	3	8	2	10	3	1	16	7	5	3	4	5	3	2	2	10	3	3	2	0	1	5	6	5	5	3	5	0	1	8	0
AL022067.1|ENSG00000269919|lncRNA	18	7	4	17	2	9	11	11	5	8	39	4	7	11	11	6	2	2	6	4	0	2	6	7	10	6	4	3	2	4	1	8	8	4	3	8	5	19	8	0	46	2	8	1	3	5	15	3	8
FEZF1-AS1|ENSG00000230316|lncRNA	23	8	12	3	6	40	11	5	10	8	4	16	5	3	5	9	5	15	2	3	2	2	18	4	13	2	1	9	7	3	2	10	11	8	1	2	7	7	3	10	14	2	2	1	0	7	18	8	4
AL358333.3|ENSG00000259007|lncRNA	0	0	0	0	0	0	0	0	0	0	0	0	0	0	0	0	0	0	0	0	0	0	0	0	0	0	0	0	0	0	0	0	0	0	0	0	0	0	0	0	0	0	0	0	0	0	0	0	0
CYP51A1-AS1|ENSG00000188693|lncRNA	14	16	12	9	26	11	9	9	14	2	10	17	11	10	7	8	10	10	9	21	14	10	21	18	48	14	17	18	15	5	2	11	9	7	12	10	8	1	8	9	21	18	4	10	10	0	20	7	8
AC025674.2|ENSG00000253614|lncRNA	0	0	0	0	0	0	0	0	0	0	0	0	0	0	0	0	0	0	0	0	0	0	0	0	0	0	0	0	0	0	0	0	1	0	1	0	0	0	0	0	1	1	0	0	0	0	0	0	0
AL008638.5|ENSG00000279914|lncRNA	0	0	0	0	0	0	1	0	0	0	0	0	0	0	0	0	0	0	0	0	0	0	1	0	0	0	0	0	0	0	0	0	0	0	0	0	0	0	0	0	0	0	0	0	0	0	0	0	0
MROCKI|ENSG00000227502|lncRNA	31	85	147	51	77	92	81	102	182	58	188	177	224	77	159	48	129	49	143	50	163	299	97	317	210	91	168	101	135	139	25	236	48	120	197	96	106	88	144	75	109	68	128	93	52	35	84	84	78
AC103808.6|ENSG00000266743|lncRNA	5	0	1	1	2	1	0	0	1	0	1	0	0	0	6	1	1	16	1	1	4	0	1	0	5	0	2	2	16	0	0	1	2	1	0	1	3	0	0	0	9	3	2	1	1	0	3	0	0
AL136982.3|ENSG00000237280|lncRNA	0	1	3	0	1	1	3	1	1	1	0	1	5	2	0	1	6	3	1	6	0	0	0	0	10	1	0	2	0	1	0	0	2	4	2	0	1	2	0	0	19	0	1	0	1	2	2	1	0
PPP1R12A-AS1|ENSG00000257557|lncRNA	23	74	63	33	44	47	66	82	63	21	76	70	88	66	62	48	66	43	54	67	78	67	59	88	192	48	30	73	71	69	28	84	28	38	81	46	46	35	58	60	66	78	6	49	46	20	57	58	33
HAND2-AS1|ENSG00000237125|lncRNA	18	0	2	0	3	6	4	0	1	3	6	3	0	5	1	3	1	0	2	2	4	2	0	1	2	4	0	5	1	21	4	8	0	1	133	10	8	6	2	3	4	11	1	2	1	3	0	1	0
AC007638.2|ENSG00000263096|lncRNA	5	4	4	0	2	7	8	2	4	0	1	3	0	5	5	1	4	2	5	4	2	4	0	2	6	14	4	7	6	2	4	4	5	6	5	0	8	0	2	5	10	1	3	3	4	2	7	5	2
AL121988.1|ENSG00000255811|lncRNA	1	0	0	0	0	1	0	1	0	0	0	0	0	0	0	0	1	0	0	0	0	0	0	0	2	2	0	0	0	0	0	0	0	1	0	0	0	0	0	0	0	0	0	0	0	0	0	0	0
AC012557.1|ENSG00000271843|lncRNA	31	32	28	23	50	33	43	43	33	7	32	28	36	19	13	17	38	29	21	54	25	39	23	26	72	38	24	51	33	27	14	32	8	32	24	17	35	28	16	33	52	29	32	22	30	17	25	35	22
AC044781.1|ENSG00000229751|lncRNA	2	1	3	0	1	1	0	1	1	0	1	0	1	0	0	1	0	0	0	1	1	1	2	0	2	0	0	1	0	0	0	0	0	2	0	0	0	1	0	0	4	0	1	0	0	1	1	0	0
AC093525.3|ENSG00000260436|lncRNA	0	0	0	1	0	1	1	0	0	0	0	1	1	1	0	1	3	0	0	0	0	0	0	1	2	2	0	1	0	0	0	0	0	0	0	0	1	1	0	4	1	0	1	0	0	0	2	0	1
LINC02432|ENSG00000248810|lncRNA	53	39	21	42	16	87	35	85	60	40	30	124	10	60	47	37	113	10	12	29	33	9	12	33	24	66	58	103	114	50	20	64	45	15	20	11	68	62	63	21	28	13	79	57	22	15	32	47	29
AC092849.1|ENSG00000241357|lncRNA	0	0	1	1	1	0	3	2	1	0	1	1	3	2	0	0	0	0	0	0	3	2	0	1	18	0	1	1	0	1	1	0	1	0	1	1	0	0	0	0	6	0	2	0	3	3	2	1	1
WASHC5-AS1|ENSG00000253167|lncRNA	4	3	16	5	3	6	2	5	3	0	4	9	7	5	5	9	7	9	4	4	3	4	4	5	15	4	2	7	3	2	3	3	1	9	11	3	2	2	5	6	19	6	3	0	1	1	1	0	5
LINC01402|ENSG00000228139|lncRNA	5	5	14	4	8	2	5	3	7	2	6	0	8	0	1	1	16	11	3	8	3	0	8	6	3	0	2	18	2	2	1	1	0	5	2	1	0	4	3	9	11	1	4	1	3	0	0	7	6
AC024651.1|ENSG00000259478|lncRNA	0	0	2	1	0	0	0	0	0	1	1	0	0	0	0	0	0	0	2	0	1	0	0	0	0	1	0	0	0	0	0	0	1	2	0	0	0	0	0	0	1	1	0	1	0	0	0	0	0
AL161912.1|ENSG00000232494|lncRNA	0	0	0	0	0	0	0	0	0	0	0	0	0	0	0	0	0	0	0	0	0	0	0	0	0	0	0	0	0	0	0	0	0	0	0	0	0	0	0	0	0	0	0	0	0	0	0	0	0
AP002748.2|ENSG00000250105|lncRNA	0	0	0	0	0	0	0	0	0	0	0	0	0	0	0	0	0	0	0	0	0	0	0	0	2	0	0	0	0	0	0	0	0	0	0	0	0	0	0	0	1	0	0	0	0	0	0	0	0
AC090617.1|ENSG00000236457|lncRNA	0	0	1	0	0	0	0	0	0	0	0	0	0	0	0	0	3	0	1	0	0	0	0	0	0	0	0	0	0	1	0	0	0	1	0	0	0	0	2	1	0	0	0	0	0	1	1	0	0
AL161719.1|ENSG00000234535|lncRNA	3	6	6	2	0	10	1	7	2	1	3	10	1	6	3	3	7	2	5	8	6	10	4	13	9	3	11	12	10	6	1	11	4	7	8	8	7	2	8	3	18	9	7	9	3	2	3	6	2
AC007406.4|ENSG00000256577|lncRNA	1	1	0	2	2	0	1	0	1	0	1	0	2	1	0	0	0	2	1	3	1	1	2	4	1	0	0	3	0	4	0	1	0	0	3	0	0	0	0	2	4	2	1	1	0	0	0	0	2
AC107294.2|ENSG00000272970|lncRNA	66	34	30	9	96	24	21	42	83	16	34	16	38	80	31	29	38	36	43	24	34	60	28	23	72	30	88	55	108	38	34	82	55	50	66	37	37	16	22	34	80	85	43	34	31	6	24	37	13
AL591806.1|ENSG00000228917|lncRNA	2	9	7	9	4	2	7	3	8	2	10	3	6	2	1	4	3	2	2	4	4	2	3	4	13	3	14	5	0	3	7	4	3	0	5	4	3	2	3	3	17	2	6	6	7	3	6	7	2
DDR1-DT|ENSG00000237775|lncRNA	1	0	0	0	1	1	1	3	0	0	0	0	0	0	1	2	0	1	0	0	0	0	0	2	3	2	0	1	0	1	0	0	0	0	0	0	1	0	2	0	5	1	3	0	0	1	0	0	1
AL139287.1|ENSG00000240731|lncRNA	87	119	138	58	177	148	76	112	196	43	76	170	101	72	41	67	108	91	80	167	54	61	109	108	210	74	71	138	99	79	26	29	40	89	116	61	34	68	59	116	295	84	119	16	36	45	70	87	61
AC007014.1|ENSG00000262020|lncRNA	1	3	1	4	6	2	3	0	0	1	2	1	3	0	3	1	3	1	0	1	1	1	1	3	7	6	2	19	0	0	0	0	0	3	1	0	0	1	0	1	17	2	1	0	1	3	4	1	0
PCAT7|ENSG00000231806|lncRNA	5	12	5	5	24	4	3	11	3	1	4	6	10	5	1	3	4	2	5	7	13	11	3	2	9	9	8	4	26	0	2	7	8	7	7	10	17	3	3	3	5	13	5	4	9	6	7	7	7
AP005209.1|ENSG00000264876|lncRNA	0	0	0	0	0	0	0	0	0	0	0	0	1	0	0	0	0	0	0	0	0	0	0	0	0	0	0	0	0	0	0	0	2	0	0	0	0	0	0	0	3	0	0	0	0	0	0	0	0
AC135012.1|ENSG00000261177|lncRNA	1	0	1	0	0	0	0	1	0	0	0	0	0	1	1	0	0	1	1	0	1	0	0	0	0	0	1	0	0	0	2	0	0	0	1	1	0	0	0	0	1	0	0	0	0	0	0	0	0
LINC01181|ENSG00000250929|lncRNA	0	0	2	0	1	1	0	0	2	1	0	0	0	0	0	0	0	1	1	0	1	0	1	2	1	0	0	0	2	0	0	0	1	0	0	0	0	1	0	0	0	1	6	0	0	0	3	1	0
AC005332.4|ENSG00000274712|lncRNA	228	264	362	155	225	150	196	228	304	69	224	164	152	198	144	137	233	130	168	166	170	233	228	165	257	180	257	247	264	151	93	308	117	215	242	200	181	121	173	218	527	255	257	83	130	103	237	244	190
PITRM1-AS1|ENSG00000237399|lncRNA	35	35	63	49	103	76	70	95	84	23	67	41	42	32	12	34	31	41	36	56	22	28	38	57	254	35	37	43	36	24	16	17	15	69	46	32	37	74	25	36	175	33	166	3	24	75	50	32	23
AC104462.2|ENSG00000238224|lncRNA	1	0	0	0	0	0	1	1	1	0	0	0	0	0	0	0	0	1	0	0	0	1	0	0	0	0	0	0	1	0	0	1	0	2	0	0	0	1	0	2	1	1	0	0	0	1	0	2	0
LINC01545|ENSG00000204904|lncRNA	2	10	11	3	14	10	9	9	11	3	4	9	9	7	2	4	9	2	5	7	10	10	4	10	16	8	19	9	12	4	8	15	6	8	7	6	7	3	8	9	17	8	14	3	4	3	9	9	4
AC022118.1|ENSG00000248799|lncRNA	0	0	0	0	0	0	0	0	0	0	0	0	0	0	0	0	0	0	0	0	0	0	0	0	0	0	0	0	0	0	0	0	0	0	1	1	0	0	0	0	0	0	0	0	0	0	0	0	0
AC005899.9|ENSG00000279762|lncRNA	12	4	7	1	12	8	9	12	14	1	21	12	19	0	0	3	2	12	5	2	5	4	7	8	26	2	2	11	9	7	3	2	2	7	20	5	6	10	2	20	25	9	17	0	1	6	4	9	2
AC096920.1|ENSG00000280382|lncRNA	5	5	1	2	19	1	4	8	1	0	3	3	2	3	0	0	1	3	2	4	2	0	3	9	48	3	5	3	3	0	5	0	1	2	1	1	2	6	0	6	12	2	0	0	6	3	4	7	6
AC091100.1|ENSG00000259422|lncRNA	1	4	16	5	5	14	3	7	6	5	12	5	11	3	0	4	2	6	3	8	4	1	7	4	42	5	3	9	2	2	2	9	1	8	6	10	7	2	4	5	19	4	7	2	3	6	7	5	7
AL391863.1|ENSG00000229502|lncRNA	1	0	0	0	1	0	0	0	1	0	3	2	0	0	1	1	1	0	1	0	1	0	0	1	5	0	1	1	1	0	0	0	0	1	0	0	0	1	0	1	12	1	3	0	0	0	1	2	1
AC074351.1|ENSG00000234707|lncRNA	2	6	0	2	4	0	2	0	0	2	1	1	1	0	0	6	2	3	1	4	7	0	0	2	1	4	0	10	1	0	0	0	1	1	0	1	0	0	1	2	0	1	0	0	2	1	1	0	2
AL596094.1|ENSG00000272764|lncRNA	11	14	19	6	22	10	10	14	16	2	16	5	10	12	5	5	6	14	3	11	9	12	10	5	28	7	13	7	12	7	10	9	8	11	4	7	13	7	8	9	14	11	20	1	2	9	25	17	7
AC010336.2|ENSG00000260500|lncRNA	0	4	0	3	5	1	1	0	4	0	7	7	1	3	0	3	3	2	0	3	2	0	8	0	5	1	3	4	1	6	0	1	1	2	2	0	1	4	1	1	9	1	1	0	1	0	6	1	0
LINC02499|ENSG00000250436|lncRNA	0	0	0	0	0	0	0	0	0	0	0	0	0	0	1	0	0	0	0	0	0	0	0	0	0	0	0	0	0	0	0	0	0	0	0	0	0	0	0	0	0	0	0	0	0	0	0	0	0
AC004076.2|ENSG00000276449|lncRNA	40	37	32	14	39	45	12	34	86	16	18	66	35	20	28	13	37	28	24	24	11	21	18	58	68	23	30	37	48	36	5	19	8	41	36	21	12	32	26	55	86	27	44	9	13	19	17	30	5
AL731577.2|ENSG00000249456|lncRNA	18	21	18	16	42	10	19	52	23	21	36	31	15	30	9	5	14	6	18	15	27	27	26	54	71	28	44	39	45	13	14	41	25	31	25	19	35	25	12	25	45	34	32	11	19	15	15	30	13
AC009113.1|ENSG00000259877|lncRNA	246	398	328	166	248	85	153	249	348	75	123	349	127	302	244	178	161	132	241	269	221	343	200	308	600	404	315	288	393	227	97	239	123	230	275	290	256	49	109	221	287	292	119	113	207	56	191	292	189
AC136285.2|ENSG00000261651|lncRNA	0	0	0	0	3	0	0	0	1	0	0	1	0	0	0	0	1	0	0	0	0	0	0	0	2	0	0	0	0	0	0	0	0	0	0	0	0	0	0	0	0	0	0	0	0	0	1	0	0
AC019254.2|ENSG00000259365|lncRNA	0	0	1	0	0	0	0	0	0	0	1	0	0	0	0	0	0	0	0	0	1	0	0	0	1	1	0	0	0	0	0	1	0	0	0	0	0	0	0	0	6	0	0	0	0	0	2	0	0
AC040904.1|ENSG00000267637|lncRNA	1	0	2	0	1	6	0	0	1	2	2	2	4	0	0	2	0	1	0	3	0	1	0	0	1	0	0	3	0	1	1	1	0	5	0	0	1	0	1	2	5	1	1	0	0	1	2	0	0
MYCNOS|ENSG00000233718|lncRNA	2	2	5	0	5	1	0	2	1	0	1	2	1	2	0	0	0	0	0	0	3	1	2	1	6	2	1	3	1	0	0	0	1	3	0	1	0	0	0	0	1	1	0	0	0	0	1	1	0
AL162414.1|ENSG00000227531|lncRNA	1	3	32	3	0	0	4	1	1	0	1	0	1	3	0	3	0	0	1	2	0	1	2	1	3	0	3	6	6	0	2	0	2	4	3	6	3	0	3	1	3	0	1	4	0	1	11	4	2
AL135960.1|ENSG00000226252|lncRNA	30	67	45	55	63	60	89	138	93	64	70	68	401	83	25	67	99	44	71	72	42	42	113	148	220	29	49	129	61	32	10	24	11	113	30	29	24	82	15	63	132	40	59	7	24	54	38	70	44
AC023355.2|ENSG00000259488|lncRNA	11	20	47	2	15	28	5	10	34	3	5	23	21	12	7	8	15	15	14	24	14	4	14	24	41	13	11	31	10	13	7	8	5	14	20	13	10	10	9	19	31	12	19	2	9	9	16	15	14
AC010834.1|ENSG00000253722|lncRNA	0	0	0	0	0	0	0	0	0	0	0	0	0	0	0	0	0	0	0	0	0	0	0	0	0	0	0	0	0	0	0	0	0	0	0	0	0	0	0	0	0	0	0	0	0	0	0	0	0
AC099794.1|ENSG00000234318|lncRNA	4	1	0	0	1	2	2	1	0	1	2	4	1	0	0	1	0	0	1	3	0	1	0	0	2	0	0	0	1	1	1	1	3	2	2	0	0	0	2	1	4	2	0	0	0	0	4	3	2
AL606519.1|ENSG00000225598|lncRNA	0	0	0	0	0	0	0	0	0	0	0	0	0	0	0	0	0	0	0	0	0	0	0	0	0	0	0	0	0	0	0	0	0	0	0	0	0	0	0	0	0	0	0	0	0	0	0	0	0
PWRN2|ENSG00000260551|lncRNA	1	0	3	0	0	0	0	0	0	0	0	0	0	0	0	0	0	0	0	0	0	1	0	0	0	0	0	0	0	0	0	0	0	0	0	0	0	0	0	0	0	0	0	0	0	0	0	0	0
AL136988.2|ENSG00000227006|lncRNA	10	10	10	10	14	12	13	14	16	11	17	15	16	4	2	3	9	9	8	10	4	1	7	14	25	8	8	13	3	3	10	1	1	18	19	3	5	12	6	5	24	12	41	2	4	11	4	3	11
LINC01712|ENSG00000231364|lncRNA	0	0	0	0	0	0	0	0	0	0	0	0	0	0	0	0	0	0	0	0	0	0	0	0	0	0	0	0	0	0	0	0	0	0	0	0	0	0	0	0	0	0	0	0	0	0	0	0	0
AP000845.1|ENSG00000263884|lncRNA	2	13	14	5	13	4	3	9	10	5	3	2	5	7	5	1	10	3	5	13	5	7	5	8	18	8	13	17	4	7	5	6	8	11	5	4	11	3	5	10	18	9	5	2	2	2	5	8	4
AL121787.1|ENSG00000226455|lncRNA	0	1	0	2	0	2	0	0	0	0	1	1	0	0	0	0	0	0	0	0	0	1	0	3	3	2	1	1	2	0	0	1	0	0	0	2	1	0	0	1	1	1	4	0	0	2	1	1	0
LINC02587|ENSG00000229108|lncRNA	21	16	29	10	34	18	18	11	38	9	12	18	9	20	18	10	9	3	19	0	23	20	18	24	21	17	54	25	43	22	4	46	16	25	19	40	34	4	19	12	27	28	12	23	9	3	10	10	8
AL009181.2|ENSG00000233427|lncRNA	8	3	8	4	6	3	9	4	4	0	6	2	5	10	11	0	2	1	1	8	0	1	2	0	7	0	11	4	6	3	5	0	7	6	4	1	8	0	5	2	5	9	6	2	1	3	5	2	2
AC091133.1|ENSG00000230532|lncRNA	0	0	0	0	0	0	0	0	0	0	0	0	0	0	0	0	0	0	0	0	0	0	0	0	0	0	0	0	0	0	0	0	0	0	0	0	0	0	0	0	0	0	0	0	0	0	0	0	0
LINC02543|ENSG00000232947|lncRNA	0	0	0	0	0	0	0	0	0	0	0	0	0	0	0	0	0	0	0	0	0	0	0	0	0	0	0	0	0	0	0	0	0	0	0	0	0	0	0	0	0	0	0	0	0	0	0	0	0
AC011444.1|ENSG00000266983|lncRNA	10	18	18	19	75	21	39	51	14	12	50	25	85	8	12	13	33	39	15	15	12	12	15	18	104	22	7	70	10	8	17	12	9	41	21	10	23	41	10	16	108	9	85	6	9	21	21	3	3
AC022929.2|ENSG00000274281|lncRNA	0	1	0	0	3	0	2	0	2	0	0	0	0	1	0	1	0	1	0	0	0	0	0	1	1	2	0	1	2	1	0	0	0	0	3	0	0	0	1	1	3	0	0	0	1	0	2	0	0
BX546450.1|ENSG00000214915|lncRNA	0	0	0	1	0	0	0	0	0	0	0	0	0	0	0	0	0	0	0	0	0	0	0	0	0	2	0	0	0	0	1	0	0	0	0	0	0	0	0	0	0	0	0	0	0	0	0	0	0
AC007663.3|ENSG00000273139|lncRNA	2	5	5	1	3	2	1	1	5	0	4	3	2	6	0	4	6	2	3	5	2	3	6	4	5	6	6	2	2	1	0	4	0	5	0	3	5	2	1	3	9	1	0	3	2	0	5	3	3
AP000753.1|ENSG00000203520|lncRNA	0	1	0	1	1	0	1	1	0	0	1	0	2	0	0	0	0	1	0	0	0	0	0	3	1	0	1	1	0	0	0	0	0	0	0	0	1	0	0	1	1	0	0	0	1	0	0	0	0
AC013549.4|ENSG00000255067|lncRNA	0	0	0	0	0	0	0	0	0	0	0	0	0	0	0	0	0	0	0	1	0	0	0	1	0	0	0	0	0	0	0	0	0	0	2	0	0	1	0	0	7	1	0	1	0	1	1	0	0
AC005072.1|ENSG00000272219|lncRNA	2	4	1	2	3	9	4	5	2	1	1	1	3	1	0	1	8	5	1	0	0	2	2	3	21	0	3	3	1	2	2	3	1	2	2	1	1	3	5	3	34	3	6	3	5	9	4	0	2
AC114291.1|ENSG00000249201|lncRNA	3	12	63	26	13	28	10	7	2	21	16	17	7	28	10	429	138	28	112	186	249	1	25	34	19	0	57	0	179	2	3	0	5	29	10	8	13	23	1	16	631	104	117	1	1	3	0	0	62
AC096677.1|ENSG00000224536|lncRNA	24	45	49	16	31	31	20	22	27	15	11	30	25	18	24	15	33	15	13	27	7	15	22	18	32	16	20	30	42	25	15	16	7	23	33	11	14	11	21	31	42	32	21	12	27	14	22	29	21
AL451047.1|ENSG00000228625|lncRNA	0	1	0	0	0	0	0	0	0	0	0	0	6	0	0	0	1	0	0	1	0	0	1	2	3	0	1	0	0	1	0	0	0	0	1	0	0	1	0	0	1	0	0	0	1	1	0	0	1
Z99572.1|ENSG00000213062|lncRNA	44	36	30	45	31	32	65	69	26	48	53	8	37	43	31	33	25	22	26	77	27	38	24	54	90	39	50	84	53	12	32	32	29	39	25	22	65	36	33	24	64	46	33	11	32	26	26	54	37
AC092718.6|ENSG00000261838|lncRNA	0	10	1	0	2	3	0	4	0	1	1	11	3	1	0	1	1	2	0	1	15	1	0	0	5	0	2	6	2	1	0	1	0	6	2	5	1	2	1	1	6	10	16	0	0	0	1	1	5
MAP3K14-AS1|ENSG00000267278|lncRNA	149	174	292	124	268	127	174	181	147	56	170	162	234	83	81	94	154	114	104	160	98	131	146	164	401	132	104	203	136	93	98	83	64	174	123	95	124	110	79	131	404	105	175	64	128	58	179	146	137
AC009365.1|ENSG00000183470|lncRNA	0	0	0	0	0	0	0	0	0	0	0	0	0	0	0	0	0	0	0	0	1	0	0	0	0	0	0	0	0	1	0	0	0	0	0	0	0	0	1	0	0	0	0	1	0	0	0	0	0
FAM106A|ENSG00000273018|lncRNA	75	75	219	63	125	1	3	3	3	29	49	0	123	0	14	1	44	49	89	111	65	0	53	120	157	46	46	35	26	1	57	37	33	177	188	37	105	25	0	3	171	3	261	11	37	10	88	2	68
AL139316.1|ENSG00000258050|lncRNA	0	0	0	0	0	0	0	0	1	0	0	0	0	0	0	0	0	0	0	0	0	0	0	0	1	0	0	1	0	0	0	0	0	0	0	0	0	0	0	0	1	0	0	0	0	0	0	1	0
AC009623.1|ENSG00000253100|lncRNA	0	0	0	0	0	0	0	0	0	0	0	0	0	0	0	0	0	0	0	0	0	1	0	0	0	0	0	0	0	0	0	0	0	0	0	0	0	0	0	0	0	0	0	0	0	0	0	0	0
AL031595.2|ENSG00000280011|lncRNA	17	10	22	8	26	18	6	14	24	3	32	15	6	3	3	9	23	8	8	18	2	8	14	10	16	8	5	15	17	13	4	1	7	11	24	17	7	12	5	13	41	4	19	2	6	7	22	9	12
AL157938.3|ENSG00000246851|lncRNA	3	5	10	3	9	3	2	7	13	1	3	8	6	4	2	2	13	6	5	19	2	3	2	7	30	2	8	6	4	1	1	3	1	14	10	4	4	4	4	3	32	2	2	1	1	2	3	2	3
AC093857.1|ENSG00000249892|lncRNA	0	0	0	0	1	0	0	0	0	0	0	0	0	0	0	0	0	0	0	0	1	0	0	0	1	0	0	0	0	0	0	0	0	0	0	0	0	0	0	0	0	0	0	0	0	0	0	0	0
AC016027.1|ENSG00000225335|lncRNA	27	31	54	10	20	24	10	22	15	8	19	20	15	26	2	20	20	22	9	9	16	28	16	25	49	19	17	17	25	12	4	17	5	19	34	22	31	13	18	16	55	40	14	15	15	8	36	20	21
AC016405.1|ENSG00000253372|lncRNA	3	8	4	9	9	8	12	3	8	0	5	8	8	1	1	2	12	9	2	6	6	1	3	4	93	6	13	5	3	2	0	4	3	7	5	0	3	7	2	2	46	2	9	1	0	3	1	3	4
AC004540.2|ENSG00000225792|lncRNA	60	118	119	35	119	61	81	122	157	26	80	91	305	115	254	99	159	44	150	23	372	318	122	84	588	133	112	98	169	91	24	232	77	74	142	149	183	41	82	104	152	120	121	71	91	44	105	198	111
COL4A2-AS2|ENSG00000224821|lncRNA	1	6	1	2	9	8	4	5	11	2	4	1	0	3	0	4	2	3	7	4	4	2	3	6	34	2	13	5	6	0	8	0	0	17	6	19	3	3	5	7	68	5	10	0	0	8	5	5	1
AC004241.2|ENSG00000274902|lncRNA	15	9	13	10	24	6	7	11	12	9	12	14	27	5	8	8	9	11	6	10	7	16	9	10	23	14	13	18	11	6	7	15	10	10	16	6	19	9	4	10	19	11	16	4	13	7	10	15	10
FP325332.1|ENSG00000280384|lncRNA	3	2	7	1	3	3	7	5	10	2	2	4	3	0	1	4	7	11	4	16	0	4	0	6	15	0	7	5	1	0	0	2	0	8	8	0	4	1	0	8	30	4	5	2	4	2	0	1	2
AC090617.3|ENSG00000262533|lncRNA	0	0	0	0	0	0	0	0	0	0	0	0	0	0	0	0	0	0	0	0	0	0	0	0	0	0	0	0	0	0	0	0	0	0	0	0	0	0	0	0	0	0	0	0	0	0	0	0	0
AL392023.2|ENSG00000259048|lncRNA	2	3	2	2	12	3	1	0	2	2	4	3	3	1	0	0	1	2	3	0	3	2	1	0	1	0	0	5	0	2	2	1	1	2	3	1	0	1	1	2	6	0	0	0	0	1	1	2	1
PCCA-DT|ENSG00000274605|lncRNA	155	114	107	64	111	170	83	71	107	67	69	109	130	151	84	112	96	84	60	119	174	127	104	60	176	138	150	135	162	64	117	129	115	150	94	87	219	36	60	166	174	179	71	54	92	50	240	95	142
AL137789.1|ENSG00000236911|lncRNA	0	0	12	0	2	4	1	3	1	0	1	1	0	1	0	1	1	1	0	0	0	0	1	0	0	0	1	0	0	0	5	1	1	1	2	1	0	3	0	1	5	1	3	0	0	1	2	1	1
LINC00317|ENSG00000238265|lncRNA	0	0	0	0	0	0	0	0	0	0	0	0	0	0	0	0	0	0	0	0	0	0	0	0	0	0	0	0	0	0	0	0	0	0	0	1	0	0	0	0	0	0	0	0	0	0	0	0	0
CAMTA1-AS2|ENSG00000237728|lncRNA	0	0	0	0	0	0	0	0	0	0	0	0	0	0	0	0	0	0	0	0	0	0	1	0	0	0	0	2	0	0	0	0	0	0	0	0	0	0	0	0	0	0	0	0	0	0	0	0	0
AC007608.3|ENSG00000260249|lncRNA	36	37	33	24	35	22	20	45	29	18	28	42	47	14	23	9	36	12	23	20	48	24	25	22	92	18	16	32	57	24	17	30	15	16	16	34	21	19	18	28	126	31	25	8	32	6	26	34	16
AL513123.1|ENSG00000236347|lncRNA	0	0	0	0	0	0	0	0	0	0	0	0	0	0	0	0	0	0	0	0	0	0	0	0	0	0	0	0	0	0	0	0	1	0	0	0	0	0	0	0	0	0	0	0	0	0	0	0	0
AC090155.1|ENSG00000253206|lncRNA	0	0	0	0	0	0	0	0	0	0	0	0	0	0	0	0	0	0	0	0	0	0	0	0	0	0	0	0	0	0	0	0	0	0	0	0	0	0	0	0	0	0	0	0	0	0	0	0	0
AC091493.1|ENSG00000229271|lncRNA	0	0	3	1	0	0	0	0	0	1	0	0	0	0	0	0	0	0	0	0	0	0	0	0	0	0	0	0	0	0	0	0	0	0	0	1	1	0	0	0	0	0	0	0	0	0	2	1	2
ZNRF3-AS1|ENSG00000177993|lncRNA	0	0	0	0	0	0	0	0	0	0	0	0	0	0	0	0	0	0	0	0	0	0	0	0	0	0	0	0	0	0	0	0	0	0	0	0	0	0	0	0	0	0	0	0	0	0	0	0	0
AC135279.4|ENSG00000277895|lncRNA	4	1	6	6	12	3	11	1	1	0	19	2	6	2	0	2	1	2	2	4	1	2	3	17	21	1	4	4	0	1	2	1	1	3	4	6	2	24	4	1	14	1	10	0	2	4	7	3	2
AC114810.1|ENSG00000271868|lncRNA	44	64	16	41	50	21	37	43	33	10	16	62	30	30	36	17	33	39	36	69	33	64	16	52	115	67	64	32	47	41	20	21	20	27	42	42	49	18	35	46	58	37	33	39	52	11	29	101	19
AL138885.2|ENSG00000228478|lncRNA	0	0	0	0	0	0	0	0	0	0	0	0	0	0	0	1	0	0	1	0	0	0	0	0	0	0	0	0	0	0	0	0	0	0	0	0	0	0	0	0	0	0	0	0	0	0	0	0	0
AC004839.2|ENSG00000272854|lncRNA	1	3	1	7	2	3	6	2	6	0	5	4	7	0	6	0	3	3	0	0	2	1	1	1	17	3	4	5	4	2	2	2	2	4	5	3	1	0	3	2	6	0	4	0	3	4	1	0	0
AP006287.2|ENSG00000255038|lncRNA	3	4	5	2	3	5	2	1	6	2	3	3	1	1	4	4	3	3	2	9	1	3	2	3	9	4	1	3	0	0	4	4	2	1	3	1	3	2	4	3	5	2	2	1	1	0	1	8	1
AC145207.8|ENSG00000264769|lncRNA	16	6	9	11	15	11	15	15	10	11	17	12	33	9	2	8	4	5	13	9	8	5	19	9	35	3	5	19	7	3	2	1	6	21	5	0	8	21	0	8	69	6	26	1	9	8	18	8	13
AC024560.1|ENSG00000236833|lncRNA	4	5	3	1	2	0	0	1	0	0	2	5	6	5	0	0	0	5	0	1	0	1	2	3	1	0	0	10	1	3	0	1	0	1	1	5	1	1	2	0	2	0	3	2	6	5	0	0	2
AL157931.1|ENSG00000262198|lncRNA	3	3	1	0	7	2	0	0	0	0	0	0	2	2	2	2	2	0	0	0	1	3	0	0	2	0	1	15	1	2	0	0	2	0	9	0	8	0	0	1	0	4	0	1	1	2	1	0	0
AC100839.2|ENSG00000259756|lncRNA	0	0	0	0	0	0	0	0	0	0	1	0	0	0	0	0	0	1	0	0	0	0	0	0	0	0	1	0	0	1	0	0	1	0	0	0	0	0	0	0	2	0	0	0	0	0	0	0	0
NECTIN1-AS1|ENSG00000255247|lncRNA	0	0	0	0	0	1	1	0	0	0	0	0	1	1	0	0	0	0	0	0	0	2	0	2	1	1	0	0	0	0	0	0	1	0	0	0	0	2	0	0	2	0	0	0	0	0	0	0	0
AL390198.1|ENSG00000226465|lncRNA	5	12	19	7	21	7	20	10	7	5	14	10	12	10	29	7	17	26	13	19	23	12	13	13	12	14	16	16	17	13	10	14	8	6	11	10	13	1	9	18	21	17	9	17	8	2	20	14	15
AL137002.1|ENSG00000269125|lncRNA	1	1	3	1	2	1	0	2	0	0	0	2	2	0	0	1	1	0	1	0	0	0	0	0	0	0	0	4	0	2	0	1	0	3	0	2	0	5	0	2	13	2	2	0	1	0	1	3	1
AC016866.2|ENSG00000265128|lncRNA	0	1	4	0	1	0	0	1	0	0	0	1	0	1	0	0	0	0	0	0	2	1	0	0	2	0	0	0	1	0	0	0	0	0	0	1	0	0	1	0	1	0	0	0	0	0	3	1	1
AC025165.1|ENSG00000224713|lncRNA	13	100	34	35	40	50	35	34	60	21	17	58	38	31	6	53	37	10	33	22	14	13	50	38	144	16	12	31	212	29	7	73	14	20	36	32	23	59	12	22	156	54	36	20	14	15	24	29	20
AL109917.1|ENSG00000231050|lncRNA	24	24	12	10	19	11	8	24	5	4	4	9	11	16	3	19	16	13	23	16	4	17	8	21	7	6	19	8	0	8	8	9	11	15	24	8	7	4	3	21	23	17	10	7	6	5	21	3	7
AC138305.2|ENSG00000261743|lncRNA	0	0	0	0	0	0	0	0	0	1	0	0	0	0	0	0	0	0	0	0	0	0	0	0	0	0	0	0	0	0	0	0	0	0	0	0	0	0	0	0	0	0	0	0	0	0	0	0	0
C10orf71-AS1|ENSG00000236208|lncRNA	0	0	0	2	0	2	0	1	0	1	1	0	2	1	1	0	0	0	0	0	2	0	0	0	1	0	0	2	2	0	7	0	0	0	0	1	1	1	0	1	6	1	0	1	0	0	4	0	0
DENND5B-AS1|ENSG00000255867|lncRNA	7	2	12	2	4	4	3	3	6	1	0	1	2	4	0	2	0	1	3	0	2	2	2	2	2	2	2	3	1	0	0	3	0	4	3	7	1	0	1	3	8	4	3	1	3	1	1	1	1
AC012301.2|ENSG00000267146|lncRNA	0	0	0	0	0	0	0	0	0	0	0	0	0	0	0	0	0	0	0	0	0	0	0	0	0	0	0	0	0	0	0	0	0	0	0	0	0	0	0	0	0	0	0	0	1	0	0	0	0
AC107396.1|ENSG00000251049|lncRNA	0	0	0	0	0	0	0	0	0	0	0	0	0	0	0	0	0	0	0	0	0	0	0	0	0	0	0	0	0	0	0	0	0	0	0	0	0	0	0	0	0	1	0	0	0	0	0	0	0
AL603756.1|ENSG00000271933|lncRNA	27	13	26	11	31	16	14	19	35	9	25	20	25	12	0	7	14	10	15	23	16	12	20	42	64	15	22	22	13	13	3	10	9	22	17	10	23	15	9	21	48	18	34	2	11	10	19	17	18
AC025366.1|ENSG00000253122|lncRNA	0	0	0	0	0	0	0	0	0	0	0	0	0	0	0	0	0	0	0	0	0	0	0	0	0	0	0	0	0	0	0	0	0	0	0	0	0	0	0	0	0	0	0	0	0	0	0	0	0
AC012070.1|ENSG00000228226|lncRNA	0	0	0	1	0	0	0	0	0	0	0	0	0	0	0	1	0	0	0	0	0	0	0	0	0	0	0	0	0	0	0	0	0	0	0	0	1	0	0	0	2	0	0	0	0	0	0	0	0
AC012499.1|ENSG00000229941|lncRNA	0	0	0	0	0	0	0	0	0	0	0	0	2	0	0	1	0	0	0	0	0	0	0	0	1	0	0	0	0	0	0	0	0	0	1	0	1	0	1	0	0	0	0	1	0	0	0	0	0
AP003469.1|ENSG00000253355|lncRNA	0	0	0	0	0	0	0	0	2	0	0	0	0	1	0	0	1	0	0	0	0	0	0	0	0	0	0	0	1	0	0	0	0	1	1	0	0	0	2	0	2	0	0	0	0	0	0	0	0
AC138028.3|ENSG00000259813|lncRNA	0	2	1	0	0	4	0	2	1	0	0	0	0	0	0	0	0	0	1	0	0	0	0	0	0	0	0	0	1	0	0	0	0	0	0	0	0	0	0	0	4	0	0	0	0	0	0	0	1
AC011511.2|ENSG00000266978|lncRNA	5	4	5	5	18	7	29	19	12	1	36	6	32	5	6	5	14	22	9	12	5	11	10	12	42	5	8	7	5	3	7	5	7	5	4	4	6	10	2	8	30	2	31	4	3	22	12	6	7
AC011257.1|ENSG00000253926|lncRNA	0	0	0	0	0	0	0	0	0	0	0	0	0	0	0	0	0	0	0	0	0	0	0	0	1	0	0	0	0	0	0	0	0	0	0	0	0	0	0	0	0	1	0	0	0	0	1	0	0
AL049828.1|ENSG00000258526|lncRNA	0	0	3	5	8	7	2	0	3	1	7	2	9	8	1	2	2	7	1	3	2	2	1	3	11	1	4	2	5	4	8	3	1	3	7	2	3	0	4	1	8	2	4	3	0	0	12	3	2
AL355102.3|ENSG00000258729|lncRNA	0	0	0	0	0	0	0	0	0	0	0	1	0	0	0	0	0	0	0	2	0	0	0	0	2	0	0	0	0	0	0	0	0	0	2	0	0	0	0	0	0	0	0	0	0	1	0	0	0
AC011752.1|ENSG00000231204|lncRNA	0	0	0	0	1	1	0	0	0	0	0	0	0	0	0	0	0	0	1	0	0	0	0	0	0	0	1	0	0	1	0	0	1	0	0	0	0	0	0	0	0	0	0	2	0	0	0	0	0
AC003087.1|ENSG00000227930|lncRNA	0	0	0	0	0	0	0	0	0	0	0	0	0	0	0	0	0	0	0	0	0	0	0	0	0	0	0	0	0	0	0	0	0	0	0	0	0	0	0	0	0	0	0	0	0	0	0	0	0
LINC02583|ENSG00000187600|lncRNA	0	0	0	3	1	0	2	0	0	0	1	0	0	0	0	1	0	0	1	1	0	0	0	0	0	0	0	0	0	0	0	0	0	0	0	0	0	0	0	0	2	0	0	0	1	0	0	1	0
WASIR1|ENSG00000185203|lncRNA	0	1	1	1	0	0	0	0	1	0	0	0	0	0	0	0	2	0	1	0	4	0	1	0	0	0	0	0	1	0	0	0	0	1	2	0	0	0	0	1	5	0	2	0	0	0	0	0	1
LINC02842|ENSG00000254119|lncRNA	0	0	1	0	0	0	1	0	0	1	0	1	0	0	0	0	0	0	0	0	0	0	2	1	1	0	0	1	0	0	0	0	0	2	0	0	0	0	1	0	2	0	0	0	0	0	0	0	0
C9orf139|ENSG00000180539|lncRNA	55	41	207	53	46	108	39	78	83	24	56	61	61	35	17	17	70	30	33	18	37	48	136	40	90	33	27	61	51	33	19	36	36	56	51	72	65	49	22	31	173	29	49	4	23	35	169	43	58
AC010335.1|ENSG00000268199|lncRNA	1	2	1	1	4	6	5	4	0	1	2	0	1	0	0	0	0	0	1	1	0	3	1	0	13	0	1	3	1	0	1	0	4	1	2	1	1	3	0	0	11	2	7	0	0	3	0	2	1
AL606970.1|ENSG00000224417|lncRNA	1	0	0	1	2	0	1	1	2	0	0	3	0	1	0	0	0	0	0	0	0	2	0	0	6	1	1	1	0	0	0	0	1	1	1	1	0	1	0	1	0	1	0	2	0	0	0	1	0
ST7-OT4|ENSG00000214188|lncRNA	1	1	1	1	5	1	8	10	6	0	2	5	5	5	2	5	9	2	6	5	3	3	3	3	9	10	2	5	6	1	2	0	2	3	9	2	1	3	2	0	30	4	6	0	0	3	6	6	2
AC244517.7|ENSG00000279375|lncRNA	6	12	5	1	12	8	9	17	13	4	4	11	2	12	4	5	10	3	6	1	3	9	7	16	24	10	22	18	25	11	3	15	13	8	15	16	8	5	9	7	10	20	7	9	4	10	8	19	4
AC006064.2|ENSG00000247853|lncRNA	37	60	71	41	60	41	59	47	56	30	25	43	31	44	37	35	57	25	21	66	25	30	31	48	79	48	37	53	31	30	27	26	15	52	52	42	23	25	28	41	113	38	30	21	25	17	44	43	16
CU633967.1|ENSG00000274333|lncRNA	5	3	0	0	5	1	0	2	2	6	1	23	0	0	1	5	0	4	0	0	7	3	3	0	1	2	2	11	6	1	5	0	1	0	0	0	0	0	0	0	6	2	0	0	0	4	0	0	1
AL139351.1|ENSG00000276923|lncRNA	1	1	0	1	1	4	0	0	0	0	0	1	0	0	0	0	0	0	0	0	0	0	1	0	9	0	0	0	1	1	0	1	0	1	3	1	2	1	0	0	1	0	0	0	0	0	1	0	0
AC084781.2|ENSG00000277790|lncRNA	0	0	0	0	0	2	0	0	0	0	0	2	0	0	0	0	0	0	0	0	0	0	0	0	0	0	0	0	0	0	0	1	0	0	0	0	0	1	0	0	0	0	0	0	0	0	0	2	0
AC009690.2|ENSG00000261460|lncRNA	58	68	93	40	85	73	29	30	89	30	52	58	57	43	24	59	83	43	50	80	47	22	55	47	96	31	36	69	39	52	27	23	21	79	113	43	82	17	54	41	254	40	60	17	24	30	78	26	54
AL133216.1|ENSG00000203496|lncRNA	0	0	2	1	1	0	0	3	0	0	0	0	1	1	0	0	0	0	0	0	0	0	0	0	2	0	2	0	1	0	0	0	0	0	1	0	0	1	0	0	3	0	0	0	0	0	0	0	0
AC069200.3|ENSG00000273257|lncRNA	7	11	9	4	12	4	17	11	11	2	10	9	3	5	13	6	14	4	9	2	5	16	8	8	26	16	14	13	20	5	6	5	7	7	5	10	8	5	7	20	4	16	4	4	6	4	8	7	5
LINC02240|ENSG00000260192|lncRNA	0	0	0	0	1	0	0	0	0	0	0	0	0	0	0	0	0	0	0	0	0	0	1	0	0	0	0	0	0	0	0	0	0	0	0	0	0	0	0	0	0	0	0	0	0	0	0	0	0
AC091962.1|ENSG00000261382|lncRNA	1	0	0	0	0	0	0	1	0	0	0	0	1	0	0	0	0	0	0	0	1	1	1	0	0	0	0	0	0	1	0	2	0	0	0	1	0	0	0	0	0	0	0	0	0	0	0	0	0
AC079601.2|ENSG00000257225|lncRNA	0	3	8	2	10	1	2	3	9	1	4	15	11	3	2	0	1	3	0	7	3	1	2	1	7	3	3	1	3	3	0	1	1	2	7	1	1	1	2	8	9	4	5	0	0	0	1	6	3
AC079612.1|ENSG00000196758|lncRNA	0	0	0	0	0	0	0	0	0	0	0	0	0	0	0	0	0	0	0	0	0	0	0	0	3	0	0	0	0	0	0	0	0	0	0	0	0	0	0	0	1	0	0	0	0	0	0	0	0
LINC02254|ENSG00000259664|lncRNA	0	2	0	2	1	0	0	0	0	0	0	0	2	1	0	0	2	0	0	2	1	0	1	0	0	0	0	4	0	1	1	0	1	1	0	0	0	1	0	1	0	0	0	0	0	0	0	0	1
SEMA3F-AS1|ENSG00000235016|lncRNA	209	182	143	103	289	165	132	157	201	40	371	172	281	106	49	60	146	145	126	194	66	82	118	176	559	85	83	179	180	99	31	88	45	133	130	107	133	168	80	161	481	71	227	30	59	92	145	110	75
HNF1A-AS1|ENSG00000241388|lncRNA	24	30	1	5	23	1	5	15	95	9	8	3	20	26	4	20	58	45	1	3	1	26	30	22	36	21	28	28	13	12	1	13	4	21	18	2	2	5	8	22	7	10	3	2	18	1	3	8	11
AC106785.2|ENSG00000260611|lncRNA	0	0	0	0	0	0	0	0	0	0	0	0	0	0	0	0	0	0	0	0	1	0	0	0	0	0	0	1	0	0	0	0	0	0	0	0	0	0	0	0	0	0	0	0	0	0	0	1	0
AL121809.2|ENSG00000249163|lncRNA	0	0	0	0	0	0	4	0	0	0	0	0	0	0	0	0	0	0	1	0	0	1	0	0	0	0	0	1	0	0	0	0	0	0	0	0	0	0	1	0	2	2	0	0	0	0	0	0	0
AC023644.1|ENSG00000253374|lncRNA	2	3	2	6	7	0	2	1	8	0	4	7	1	3	5	5	7	1	4	18	0	2	1	7	7	0	1	1	3	3	0	0	0	1	15	2	0	0	10	6	6	3	1	3	0	1	3	3	1
AC091114.1|ENSG00000253111|lncRNA	4	0	4	2	2	0	0	2	2	0	5	0	2	1	0	1	0	1	1	0	1	2	1	2	2	0	0	2	0	1	2	0	0	0	0	0	1	2	0	0	4	2	1	1	5	1	1	2	0
AC102953.2|ENSG00000273230|lncRNA	143	94	114	127	141	110	96	157	96	27	67	133	60	142	31	41	47	77	67	39	35	88	104	90	417	141	92	172	165	66	45	57	49	61	115	68	39	110	38	112	214	119	107	9	76	54	52	146	67
FAM230C|ENSG00000279516|lncRNA	0	0	0	0	0	0	0	0	0	0	0	1	1	0	0	0	0	0	0	0	0	0	0	0	0	0	0	0	0	0	0	0	0	0	0	0	0	0	0	0	0	0	0	0	0	0	0	0	0
AC084036.1|ENSG00000272990|lncRNA	133	127	47	53	144	84	47	87	110	4	90	121	50	86	60	26	71	154	96	171	54	111	48	62	168	99	72	100	92	82	83	42	32	37	136	51	84	47	70	145	96	83	97	18	35	72	93	84	38
LINC00626|ENSG00000225826|lncRNA	0	4	1	1	1	0	0	0	0	2	0	0	0	0	0	6	0	0	0	0	2	0	0	0	0	0	0	0	0	0	0	0	2	0	0	0	1	0	0	0	4	1	0	0	1	0	3	0	1
AC009021.1|ENSG00000260905|lncRNA	0	0	0	0	1	0	0	0	0	0	0	0	0	0	1	0	0	0	1	2	0	0	0	0	0	0	0	0	0	0	0	0	1	1	2	0	0	1	0	0	0	0	0	0	0	0	0	0	0
LINC02685|ENSG00000254654|lncRNA	0	0	0	0	1	0	0	0	2	0	0	0	0	0	0	0	0	0	0	0	0	0	0	0	1	2	0	0	0	0	0	0	0	2	0	0	0	0	0	0	0	0	0	0	0	0	0	0	0
NDUFV2-AS1|ENSG00000266053|lncRNA	94	120	107	96	136	63	186	171	95	27	176	84	126	78	54	58	113	116	63	153	85	86	74	108	270	81	58	128	98	56	48	58	56	93	91	73	99	80	37	107	244	76	243	39	83	88	70	115	77
AC004946.1|ENSG00000233417|lncRNA	0	0	0	0	0	0	0	0	0	0	0	0	0	0	0	0	0	0	0	0	0	0	0	0	0	0	0	0	0	0	0	0	0	0	0	0	0	0	0	0	0	0	0	0	0	0	0	0	0
AC005332.6|ENSG00000278730|lncRNA	2451	2453	1812	1260	3035	2577	2238	3261	2622	982	1907	2381	1426	2614	2333	1278	2145	1948	1717	2977	1090	2830	1388	2878	5036	3012	2844	2772	3560	2154	2311	2494	1574	1978	2566	1599	3458	1557	2232	2586	3181	3503	2567	1355	2021	1597	2191	3130	1127
AC100858.2|ENSG00000255313|lncRNA	1	0	0	1	0	0	0	0	0	0	0	0	1	0	0	0	0	0	0	0	0	1	0	0	1	0	0	0	0	0	1	0	0	1	0	0	0	0	0	0	3	0	1	0	0	0	1	0	1
AC011365.2|ENSG00000254042|lncRNA	4	2	2	2	3	4	1	1	1	1	2	0	4	4	2	4	6	0	2	5	3	4	0	2	17	5	6	7	5	1	1	5	4	2	6	4	1	2	0	2	14	6	1	3	3	1	2	1	2
LNCNEF|ENSG00000237396|lncRNA	0	1	1	0	2	0	1	2	0	0	0	0	4	0	0	0	3	0	1	0	0	0	0	0	0	1	0	1	0	1	0	0	0	0	1	0	0	0	0	0	0	0	1	0	0	0	0	0	0
AC055811.3|ENSG00000266498|lncRNA	0	7	2	5	5	6	3	1	4	1	1	1	2	4	0	6	9	2	7	1	2	0	0	0	21	6	2	6	1	1	1	1	1	7	8	1	0	6	3	3	17	3	2	0	0	1	2	0	2
AC107021.1|ENSG00000243415|lncRNA	3	1	3	2	8	4	3	7	13	2	7	3	3	1	7	1	0	1	3	2	1	2	2	9	11	8	13	7	6	6	1	7	6	3	7	3	6	10	3	2	9	6	12	3	1	12	2	5	2
AC006116.9|ENSG00000267549|lncRNA	5	19	13	5	13	5	5	3	11	7	7	4	2	7	4	17	8	8	4	5	6	4	7	4	12	13	2	19	5	2	3	5	3	8	3	3	6	4	5	5	12	4	6	2	2	1	11	3	6
AC109471.1|ENSG00000250402|lncRNA	0	0	0	0	0	0	0	0	0	0	0	0	0	0	0	0	0	0	0	0	0	0	0	0	0	0	0	0	0	0	0	0	0	0	0	0	0	0	0	0	0	0	0	0	0	0	0	0	0
AC092131.1|ENSG00000259846|lncRNA	0	1	0	0	1	4	50	1	0	0	0	1	3	1	0	0	4	1	0	5	0	0	1	2	0	0	0	1	6	1	0	5	10	2	1	0	0	1	0	3	1	0	2	1	0	0	0	2	5
AC097468.2|ENSG00000235024|lncRNA	0	0	0	0	0	0	0	0	0	0	0	0	0	0	0	0	0	0	0	0	0	0	0	0	0	0	0	0	0	0	0	0	0	0	0	0	1	0	0	0	0	0	0	0	1	0	0	0	0
AC100788.1|ENSG00000267491|lncRNA	2	2	7	4	7	8	1	3	4	3	0	2	4	3	4	8	4	3	4	2	1	1	2	5	7	3	2	4	0	2	0	2	3	1	9	1	1	2	1	2	33	2	0	0	0	0	5	1	2
AL139246.1|ENSG00000224387|lncRNA	3	4	10	0	1	4	0	2	3	1	2	3	1	5	0	1	0	1	2	0	1	1	5	0	0	0	1	8	0	1	0	0	1	6	0	2	0	2	0	2	10	1	1	0	0	0	1	0	3
LINC00567|ENSG00000259831|lncRNA	4	3	6	3	2	4	3	1	10	2	0	3	1	2	4	3	4	2	1	4	0	0	1	3	1	0	2	6	1	0	3	2	4	0	1	5	13	0	0	3	5	1	0	0	1	0	3	2	2
AC073359.2|ENSG00000243969|lncRNA	0	0	0	0	0	0	0	0	0	0	0	0	0	0	0	0	0	0	0	0	0	0	0	0	0	0	0	0	0	0	0	0	0	0	0	0	0	0	1	0	0	0	0	0	0	0	1	0	0
AL157402.2|ENSG00000261573|lncRNA	3	0	0	2	0	0	1	0	0	2	0	1	0	0	0	0	1	0	1	0	0	0	0	1	2	0	0	0	1	0	1	0	1	1	0	0	1	0	0	0	8	0	0	0	0	1	1	0	3
NCAM1-AS1|ENSG00000227487|lncRNA	3	0	6	1	1	3	0	2	1	0	1	2	0	1	1	0	2	1	3	1	1	0	0	2	10	0	0	2	4	1	2	3	1	3	0	2	0	0	0	0	3	0	0	0	0	1	1	0	0
ABHD15-AS1|ENSG00000264031|lncRNA	0	0	1	0	1	1	0	1	1	0	0	0	3	0	0	0	0	0	0	0	1	0	0	2	0	0	0	1	1	0	0	0	0	0	0	0	1	0	0	0	1	0	2	0	0	0	0	0	2
AC011466.2|ENSG00000269321|lncRNA	0	1	2	0	1	1	1	1	0	1	0	1	1	0	0	0	4	0	0	0	1	0	0	2	0	1	1	2	1	0	0	3	0	1	2	0	0	0	0	0	2	0	0	2	0	0	0	1	0
HTR2A-AS1|ENSG00000224517|lncRNA	0	0	0	0	2	0	0	0	2	0	1	0	0	0	0	0	0	0	0	0	0	0	0	0	0	1	0	0	0	0	0	0	1	0	1	0	0	0	0	0	0	0	0	1	0	1	0	0	0
AC021483.1|ENSG00000259548|lncRNA	1	0	3	3	7	6	4	2	5	0	2	4	9	2	5	0	2	5	0	2	1	1	1	18	20	2	1	11	1	2	5	1	3	6	1	1	3	2	1	8	13	4	6	0	0	4	1	4	0
AL157935.2|ENSG00000227218|lncRNA	32	23	39	25	67	11	18	51	33	10	37	20	26	18	3	16	14	83	15	11	7	28	17	21	55	27	46	133	34	12	26	13	27	7	20	9	27	31	17	33	78	27	53	4	10	26	31	46	14
AC005789.1|ENSG00000267090|lncRNA	0	0	0	0	0	0	0	0	0	0	0	0	0	0	0	0	0	0	0	0	0	0	0	0	0	0	0	0	0	0	0	0	0	0	0	0	0	0	0	0	0	0	0	0	0	0	0	0	0
PRKCA-AS1|ENSG00000264630|lncRNA	0	2	0	0	1	2	3	0	0	0	0	0	0	1	0	3	3	1	0	4	0	1	0	0	7	2	2	0	0	0	1	1	0	0	4	0	0	0	1	1	11	0	0	0	0	2	0	1	0
THRB-IT1|ENSG00000224822|lncRNA	0	7	1	0	5	7	2	2	5	1	2	5	9	1	5	0	8	11	2	7	1	8	0	1	7	2	2	4	1	8	5	1	0	4	12	0	1	1	2	2	1	0	3	0	0	7	3	1	2
AC015712.5|ENSG00000272639|lncRNA	2	0	0	0	0	0	0	0	0	0	0	0	0	0	0	0	0	0	0	0	0	0	0	0	0	0	0	0	0	0	0	0	0	0	0	0	0	0	0	0	0	0	0	0	0	0	0	0	0
LINC00290|ENSG00000248197|lncRNA	0	0	0	0	0	0	0	0	0	0	0	0	0	0	0	0	0	0	0	0	0	0	0	0	0	0	0	1	0	0	0	0	0	0	0	0	0	0	0	0	0	0	0	0	0	1	0	0	0
AP000223.1|ENSG00000260583|lncRNA	21	19	8	9	13	14	8	18	22	2	14	16	15	14	13	12	11	14	14	31	9	19	9	26	49	33	14	10	22	11	9	13	4	7	6	7	12	9	11	29	15	18	22	17	10	14	4	31	3
AC037459.2|ENSG00000253200|lncRNA	230	217	267	147	388	220	209	349	298	98	170	279	310	186	83	111	220	136	178	235	92	154	162	262	528	182	248	258	224	150	94	128	102	196	221	120	162	212	115	202	595	222	346	24	132	118	117	221	140
AC053513.1|ENSG00000250166|lncRNA	0	1	0	0	1	0	0	0	0	1	2	0	0	0	0	0	0	2	0	0	1	0	0	0	0	1	0	3	0	0	0	0	0	1	0	0	0	0	0	1	1	0	0	0	0	0	0	0	0
LINC00602|ENSG00000281832|lncRNA	5	0	0	0	0	0	0	0	0	0	1	0	0	0	0	0	0	1	0	0	0	0	1	0	1	0	0	0	0	4	0	0	0	0	1	0	0	0	0	0	0	0	1	0	0	0	0	0	1
AL589745.2|ENSG00000276854|lncRNA	0	0	0	0	0	0	0	0	0	0	0	0	0	0	0	0	0	1	0	0	0	0	0	1	1	0	0	3	0	0	0	0	0	0	0	0	0	0	2	0	0	0	0	0	1	0	1	0	1
CHROMR|ENSG00000223960|lncRNA	535	826	812	442	777	486	616	751	989	479	518	1050	584	552	577	454	822	396	485	1098	561	575	568	1000	1585	571	650	690	696	710	452	584	349	711	885	456	581	310	623	522	1207	852	528	430	490	259	632	586	390
AP001056.1|ENSG00000237604|lncRNA	8	0	20	1	5	17	0	1	12	1	11	0	6	11	3	3	0	1	5	3	1	3	17	7	7	4	5	1	8	0	1	1	8	7	4	5	4	0	1	2	1	0	1	1	3	6	9	6	1
LINC01900|ENSG00000265758|lncRNA	1	0	0	0	0	0	0	0	0	0	0	1	0	1	0	0	4	0	0	0	0	0	0	0	2	0	0	1	0	0	0	0	0	0	0	0	0	0	0	0	0	0	0	0	0	0	0	0	0
LINC01239|ENSG00000234840|lncRNA	25	48	41	33	12	44	36	65	36	14	57	180	32	33	31	36	12	22	77	4	36	18	27	59	57	103	33	54	33	74	18	82	16	14	95	47	20	13	35	12	38	24	27	30	23	1	39	36	11
AL359076.1|ENSG00000236199|lncRNA	141	116	138	81	133	126	109	139	115	57	183	117	123	95	95	65	103	49	85	137	59	116	81	110	273	115	153	105	129	80	121	88	105	92	129	71	156	60	118	149	237	122	124	46	88	42	117	173	80
AC010615.2|ENSG00000268119|lncRNA	30	145	77	44	89	20	63	11	68	13	38	67	59	67	43	42	49	53	52	92	90	25	69	60	56	81	64	63	68	72	61	50	13	73	184	49	23	31	83	20	146	38	66	57	21	13	53	72	28
AC074135.1|ENSG00000267886|lncRNA	13	11	30	8	20	4	21	16	19	8	2	19	3	17	11	3	11	6	4	23	9	12	9	18	15	28	31	14	14	10	17	15	11	7	23	4	28	1	8	11	31	38	8	6	10	3	25	15	9
ADNP-AS1|ENSG00000259456|lncRNA	70	91	89	34	113	62	59	45	81	23	61	86	82	53	51	31	42	56	37	80	55	54	47	81	126	40	46	85	89	57	44	42	29	62	84	46	55	46	43	48	118	67	89	26	50	32	84	69	40
AC007563.1|ENSG00000229352|lncRNA	0	5	3	2	5	0	3	1	1	0	2	2	2	1	0	10	1	9	1	0	1	1	1	3	1	4	1	4	1	3	1	3	1	1	0	0	0	0	1	4	2	1	0	0	6	0	0	1	0
AC018437.2|ENSG00000253648|lncRNA	0	0	0	0	1	0	0	0	0	0	0	0	0	0	0	0	0	0	0	0	0	0	0	0	0	0	0	0	0	0	0	0	0	0	0	0	0	0	0	0	0	0	0	0	0	0	0	0	0
AL080313.2|ENSG00000237346|lncRNA	0	1	14	1	1	0	1	1	2	0	0	0	2	0	0	1	0	0	0	3	1	0	0	0	1	1	1	0	0	1	1	0	0	1	0	1	0	0	4	0	6	0	0	0	0	0	0	0	1
LINC01937|ENSG00000234279|lncRNA	0	0	0	0	0	0	1	0	0	0	1	0	0	0	0	0	0	0	0	0	0	0	0	1	0	0	0	0	0	1	0	0	0	0	1	0	0	0	0	0	1	0	2	0	0	0	0	0	0
AC007906.1|ENSG00000261291|lncRNA	3	2	2	0	0	7	0	5	0	0	2	0	6	2	1	2	1	1	1	4	0	2	1	1	7	2	1	2	1	2	0	4	1	4	4	1	3	1	0	1	16	0	2	0	3	0	0	1	0
AC002519.1|ENSG00000259810|lncRNA	5	4	8	2	8	3	7	1	8	0	0	9	5	5	0	3	3	2	4	8	0	0	6	2	4	2	2	10	1	3	1	3	1	11	8	0	3	0	0	6	5	4	7	0	5	4	4	4	5
AC008687.2|ENSG00000268108|lncRNA	1	2	2	0	5	3	0	0	4	2	3	0	4	1	0	0	3	1	1	1	0	0	2	0	5	0	1	1	0	1	1	2	1	1	0	1	0	1	0	0	2	0	1	0	0	0	0	0	0
U51244.1|ENSG00000228481|lncRNA	0	1	0	1	2	1	1	0	0	0	0	1	2	2	0	0	4	0	2	4	0	2	0	0	7	0	0	1	0	0	0	1	0	0	3	0	1	0	0	0	19	0	1	0	2	0	1	0	0
AC007991.2|ENSG00000253838|lncRNA	1	9	27	4	1	1	10	3	4	1	2	0	4	5	4	10	31	1	13	1	2	1	4	2	2	1	2	11	7	1	0	4	1	6	12	1	6	3	8	2	9	6	9	0	0	6	9	6	8
AL133279.3|ENSG00000259998|lncRNA	4	0	0	0	0	0	0	0	0	0	0	0	0	0	0	1	0	0	0	0	0	0	1	0	0	0	1	1	0	0	0	0	0	0	0	0	0	0	0	0	2	0	0	0	2	0	0	0	0
AC022201.2|ENSG00000233849|lncRNA	0	0	0	0	0	0	0	0	0	0	0	0	0	0	0	0	0	0	0	0	0	0	0	0	0	0	0	0	0	0	0	0	0	0	0	0	0	0	0	0	0	0	0	0	0	0	0	0	0
AC091826.3|ENSG00000271904|lncRNA	0	3	1	0	0	3	0	0	1	0	0	0	1	0	0	0	1	1	1	4	0	0	0	0	3	1	1	0	0	1	0	0	0	2	0	0	0	0	1	1	0	0	0	0	0	0	0	0	1
AC022092.1|ENSG00000249639|lncRNA	2	9	7	0	3	2	0	3	2	0	1	0	6	0	10	6	0	1	1	1	7	0	1	7	2	5	1	5	4	3	4	0	2	3	3	2	3	2	2	2	4	3	5	1	1	0	10	4	3
AC062032.1|ENSG00000227902|lncRNA	0	0	0	0	0	2	0	0	0	0	0	0	0	0	0	0	0	0	0	0	0	0	0	0	0	0	0	0	0	0	0	0	0	0	0	0	0	0	0	0	0	0	0	0	0	0	2	0	0
AC090116.1|ENSG00000277223|lncRNA	0	0	0	0	0	0	0	2	0	0	1	0	0	0	0	0	0	0	1	0	0	2	1	0	0	0	0	1	0	0	0	0	0	1	0	0	0	0	0	0	0	0	0	0	0	0	0	0	0
AC012073.1|ENSG00000271936|lncRNA	35	24	40	24	39	44	19	52	53	16	28	34	46	28	7	10	17	35	21	26	15	33	26	21	84	48	54	41	39	27	38	25	26	35	48	16	37	12	12	39	93	59	19	6	23	12	51	50	24
AC026782.2|ENSG00000248870|lncRNA	2	2	1	1	6	11	0	3	1	0	0	2	7	2	3	0	6	9	0	23	1	0	0	0	2	0	0	4	0	5	0	1	0	1	8	1	0	0	1	2	10	0	2	1	0	12	1	0	0
FAM87A|ENSG00000182366|lncRNA	17	9	13	2	11	5	6	12	21	6	3	3	11	26	21	14	13	3	15	3	10	14	11	21	30	13	25	8	40	18	5	44	4	25	15	16	18	2	10	5	5	33	13	8	4	1	8	21	5
AC121161.2|ENSG00000249901|lncRNA	0	0	0	0	0	1	0	0	0	0	0	0	0	0	0	0	0	0	0	0	0	0	0	0	0	0	0	0	0	0	0	0	0	0	0	0	0	0	0	0	0	0	0	0	0	0	0	0	0
AC131235.4|ENSG00000273181|lncRNA	2	12	4	3	3	5	6	1	4	2	3	5	0	3	5	7	11	6	4	12	2	7	6	3	4	5	5	9	2	8	5	4	2	1	8	3	2	1	2	6	2	5	2	1	3	3	4	4	4
AC009318.1|ENSG00000257176|lncRNA	74	101	89	53	123	100	30	107	162	35	119	69	62	21	36	25	75	37	113	48	101	28	48	103	293	28	33	96	79	36	31	14	27	65	41	21	26	43	20	45	165	79	69	37	30	36	35	60	42
AC092674.1|ENSG00000249036|lncRNA	0	0	10	0	0	0	0	0	0	0	0	0	0	0	0	0	0	0	0	0	0	0	0	1	0	0	0	4	0	0	0	0	0	0	1	0	0	0	0	0	1	0	0	0	0	0	0	0	1
AL356481.1|ENSG00000228395|lncRNA	50	85	86	35	81	48	47	93	69	24	73	71	104	78	47	47	79	47	65	82	55	58	60	69	121	76	79	92	141	54	48	91	33	50	57	47	63	46	54	70	115	85	50	37	54	20	65	62	32
LINC02774|ENSG00000226828|lncRNA	4	1	9	1	1	0	2	2	3	0	1	1	4	1	0	3	3	0	1	3	2	1	1	3	3	2	1	6	0	3	0	1	0	2	2	2	1	1	2	2	3	2	3	3	2	1	4	0	1
AL117350.2|ENSG00000237481|lncRNA	9	5	5	1	8	2	2	3	6	3	2	1	4	3	0	3	1	5	3	3	1	0	3	3	13	4	8	7	2	4	0	0	0	4	1	1	0	3	3	6	8	8	3	1	1	1	3	7	2
AC006557.3|ENSG00000267356|lncRNA	0	0	0	0	0	0	0	0	0	0	0	0	0	0	0	0	0	0	0	0	0	0	0	0	0	0	0	0	0	0	0	0	0	0	0	0	0	0	0	0	0	0	0	0	0	0	0	0	0
AC091544.4|ENSG00000260337|lncRNA	27	333	152	53	202	46	150	93	156	25	98	315	174	58	29	185	159	218	80	248	60	39	189	137	170	80	54	213	69	79	38	61	1	94	62	30	9	106	60	91	150	40	82	22	70	95	47	78	34
LINC01895|ENSG00000259256|lncRNA	0	0	0	0	0	0	0	0	0	0	0	1	0	0	0	0	0	0	0	0	0	0	0	0	0	0	0	0	0	0	0	0	0	0	0	0	0	0	0	0	0	0	0	0	0	0	0	0	0
AP000873.4|ENSG00000254676|lncRNA	18	41	27	19	48	21	27	20	29	9	33	28	39	16	9	8	20	19	17	56	23	16	22	24	79	23	10	26	16	24	9	15	9	27	30	15	13	26	3	27	67	11	57	10	21	16	26	15	31
LINC00158|ENSG00000185433|lncRNA	8	6	22	1	0	1	1	2	1	1	2	0	8	2	0	0	0	3	1	0	6	3	0	8	8	3	0	0	4	1	1	3	0	3	1	2	3	0	1	0	5	1	3	1	0	0	5	3	4
AC009052.1|ENSG00000260345|lncRNA	0	0	0	0	0	0	0	0	0	0	0	0	0	0	0	0	0	0	0	0	2	1	0	0	0	0	0	1	3	0	0	0	1	0	0	0	0	0	0	0	0	0	1	0	1	0	0	0	0
AC009110.1|ENSG00000231589|lncRNA	0	1	0	1	0	0	0	2	0	0	0	1	0	0	0	0	0	0	0	0	0	0	0	0	0	0	0	0	0	0	0	0	0	0	0	1	0	0	0	0	0	0	0	0	0	0	0	3	1
AC022733.1|ENSG00000253665|lncRNA	2	4	6	15	4	3	28	5	0	3	2	6	20	4	2	2	7	4	1	7	3	10	5	5	4	8	2	12	2	4	9	5	3	4	2	1	6	5	9	11	24	13	23	2	6	20	17	11	2
AC069307.1|ENSG00000269949|lncRNA	17	10	10	9	14	6	11	10	15	5	7	29	8	10	5	3	11	14	9	21	7	10	10	7	23	27	5	2	15	14	8	3	1	12	7	5	8	4	9	22	21	15	6	6	18	5	19	15	11
LINC00639|ENSG00000259070|lncRNA	177	75	58	73	346	122	17	91	89	197	36	105	102	129	58	56	44	35	123	16	72	203	38	19	146	59	300	88	90	21	35	85	37	78	67	76	36	13	48	102	129	101	55	32	34	28	36	62	43
AC107959.1|ENSG00000245025|lncRNA	145	150	84	76	248	110	167	264	114	78	116	119	159	130	153	90	98	107	128	116	99	113	109	143	461	148	195	197	198	85	80	150	102	128	106	95	149	96	87	130	335	231	115	52	99	63	143	147	76
AP001059.2|ENSG00000278158|lncRNA	0	0	0	0	0	0	0	0	0	0	0	0	0	0	0	0	0	0	0	0	0	0	0	0	0	0	0	0	0	0	0	0	0	0	0	0	0	0	0	0	0	0	0	0	0	0	0	0	0
AL035078.3|ENSG00000254836|lncRNA	0	0	0	0	0	0	0	0	0	0	0	0	0	0	0	0	0	0	0	0	0	0	0	0	0	0	0	0	0	0	0	0	0	0	0	0	0	0	0	0	0	0	0	0	0	0	0	0	0
LINC01632|ENSG00000277199|lncRNA	0	0	0	0	0	0	0	0	1	0	0	0	0	0	0	0	0	0	1	0	0	0	0	0	0	1	0	1	0	1	0	0	0	0	0	0	0	0	0	0	0	0	0	0	0	0	0	0	0
ITIH4-AS1|ENSG00000239799|lncRNA	3	1	5	4	3	2	0	3	3	0	3	3	2	1	0	0	0	0	1	3	2	0	4	4	6	0	2	4	2	1	0	0	1	2	2	2	0	1	0	1	8	1	2	1	0	0	2	1	0
AC010451.3|ENSG00000251506|lncRNA	0	0	0	0	0	0	0	0	0	0	0	0	0	0	0	0	0	0	0	0	0	0	0	0	0	0	0	0	0	0	0	0	0	0	0	0	0	0	0	0	0	0	0	0	0	0	0	0	0
FAM87B|ENSG00000177757|lncRNA	41	13	10	9	11	11	26	20	26	11	14	5	30	17	9	7	3	7	11	9	11	32	11	11	24	13	18	13	14	8	8	7	14	22	15	8	54	9	7	10	20	10	18	8	6	7	18	7	10
AC040160.2|ENSG00000262691|lncRNA	127	67	54	48	101	115	40	99	147	32	60	87	34	66	72	33	63	75	63	69	52	66	56	63	310	118	93	84	107	72	68	58	42	55	167	76	93	40	42	97	160	164	88	32	66	41	84	59	34
AC132938.2|ENSG00000260011|lncRNA	2	0	8	1	8	5	0	4	1	1	2	17	6	0	0	3	6	2	2	1	0	2	5	0	7	2	0	4	4	0	2	0	2	1	3	2	0	1	1	3	17	0	2	1	0	2	4	0	1
NADK2-AS1|ENSG00000245711|lncRNA	17	16	28	5	12	8	14	18	16	5	2	17	15	7	5	8	3	6	11	24	10	9	6	22	27	9	9	26	12	18	3	11	4	22	12	9	6	3	9	8	22	8	15	7	1	1	9	9	6
AP000873.2|ENSG00000247137|lncRNA	49	80	135	37	115	78	36	69	69	21	95	93	109	48	21	22	64	61	34	93	57	44	54	87	154	36	26	112	48	32	20	29	13	65	91	39	36	46	24	56	177	40	81	26	24	35	49	46	53
AC007406.1|ENSG00000255671|lncRNA	1	0	4	0	3	3	1	1	1	0	1	0	1	1	0	3	0	0	2	1	0	1	1	0	2	1	2	0	0	1	0	0	1	0	3	1	0	0	0	2	8	0	0	0	2	0	0	0	2
AC016598.2|ENSG00000251205|lncRNA	0	0	0	0	0	0	0	0	0	0	0	0	0	0	0	0	0	0	0	0	0	0	1	0	2	0	0	0	0	0	0	0	0	0	0	0	0	0	0	0	0	1	0	0	0	0	0	0	0
LINC01323|ENSG00000241636|lncRNA	0	0	0	0	0	0	0	0	0	0	0	0	0	0	0	0	0	0	0	0	0	0	0	0	0	0	0	0	0	0	0	0	0	1	0	0	0	0	0	0	0	0	0	0	0	0	0	0	0
AL138830.1|ENSG00000226079|lncRNA	0	0	0	0	0	0	0	0	0	0	0	0	0	0	0	0	0	0	0	0	0	0	0	0	0	0	0	0	0	0	0	0	0	0	0	0	0	0	0	0	0	0	0	0	0	0	0	0	0
AL591896.1|ENSG00000225387|lncRNA	0	0	2	0	0	0	0	0	0	0	0	0	0	0	0	0	0	0	0	0	0	0	0	0	0	0	0	0	0	0	0	0	0	0	0	0	0	0	0	0	1	1	0	0	0	0	0	0	0
AC011474.1|ENSG00000264515|lncRNA	0	0	1	0	0	0	0	0	0	0	0	0	0	0	0	0	0	0	0	0	0	0	2	0	0	0	2	0	0	0	1	0	0	0	0	0	0	0	0	0	0	0	0	0	0	0	0	0	0
HEXA-AS1|ENSG00000260339|lncRNA	9	24	28	13	33	15	15	17	21	4	4	22	9	22	13	13	18	13	3	25	15	15	14	15	18	21	22	39	15	11	18	14	17	13	27	6	26	2	11	21	25	31	12	9	21	8	21	32	11
OBI1-AS1|ENSG00000234377|lncRNA	2	15	10	4	9	6	6	4	7	1	13	15	11	7	9	4	5	4	8	7	5	5	5	11	11	7	9	5	8	10	2	10	1	7	4	6	3	4	7	6	9	10	8	6	2	2	4	18	4
LINC00269|ENSG00000215162|lncRNA	0	1	0	0	2	0	0	0	0	0	1	0	0	0	1	0	0	0	0	0	0	0	0	0	0	1	0	1	1	0	0	2	0	0	0	0	0	0	0	0	0	0	0	0	0	0	0	0	0
AL162400.1|ENSG00000227485|lncRNA	0	0	0	0	0	0	0	0	0	0	0	0	0	0	0	0	0	0	0	0	0	0	0	0	0	0	0	0	0	0	0	0	0	0	0	0	0	0	0	0	0	0	0	0	0	0	0	0	0
AL133244.2|ENSG00000236854|lncRNA	0	0	1	0	2	0	0	1	0	0	0	0	0	0	0	0	0	0	0	0	0	0	1	0	1	0	0	0	0	0	0	0	0	0	0	0	1	0	0	0	1	0	0	0	0	0	0	0	0
LINC02366|ENSG00000256888|lncRNA	0	0	0	0	0	0	0	0	0	0	0	0	0	0	0	0	0	0	0	0	0	0	0	0	0	0	0	0	0	0	0	0	1	0	2	0	0	0	0	0	0	0	0	0	0	0	2	0	0
AC097478.1|ENSG00000274238|lncRNA	1	0	0	2	1	1	1	1	1	0	0	0	0	1	1	1	2	3	0	0	0	0	1	1	1	1	0	2	0	0	0	0	2	2	0	0	1	0	1	0	0	0	0	0	0	0	0	0	0
AC073842.2|ENSG00000242798|lncRNA	11	13	14	3	12	12	10	11	17	13	5	22	13	6	2	8	8	7	6	11	5	4	13	18	25	5	5	26	12	10	4	5	3	13	15	9	0	7	6	12	34	4	11	2	2	5	11	11	7
LINC00487|ENSG00000205837|lncRNA	2	27	55	3	35	6	21	8	5	28	17	50	24	6	2	26	15	31	8	6	5	12	7	24	64	6	5	7	27	10	4	11	4	15	3	9	1	13	4	8	48	5	17	2	1	10	2	5	6
SEC62-AS1|ENSG00000240373|lncRNA	9	3	16	1	7	3	2	2	13	1	1	11	13	3	0	0	9	0	8	12	5	1	3	8	16	5	1	11	2	2	2	1	0	9	2	0	4	3	1	3	13	2	7	0	0	1	2	5	1
AC107072.2|ENSG00000233860|lncRNA	10	1	2	8	11	6	3	7	8	5	5	2	7	5	3	4	4	4	5	3	2	4	6	7	20	5	6	6	9	4	5	7	2	10	1	7	12	2	5	7	19	11	5	5	1	3	9	2	3
AC112512.1|ENSG00000214773|lncRNA	2	3	1	0	2	2	0	0	3	2	1	5	7	5	1	0	4	0	1	5	4	1	0	3	11	3	0	0	2	3	0	2	0	1	4	0	0	0	2	6	6	0	1	0	0	5	7	2	1
AC093766.1|ENSG00000250501|lncRNA	0	0	2	0	1	1	1	0	3	0	0	0	0	0	0	1	0	0	0	0	0	0	1	0	7	0	0	0	0	0	0	0	0	1	1	0	1	0	0	0	3	0	1	1	1	0	0	1	2
LINC01756|ENSG00000230523|lncRNA	1	1	1	0	1	1	0	2	0	0	0	0	0	0	0	0	0	1	1	0	0	0	1	1	11	0	1	0	2	0	0	0	1	1	0	0	0	1	1	1	2	1	0	0	1	0	1	2	2
LINC01535|ENSG00000226686|lncRNA	28	22	16	2	13	18	6	3	28	11	8	18	7	20	16	24	15	19	15	11	3	1	7	22	10	24	23	29	10	8	8	35	1	19	10	16	6	14	3	32	17	11	4	8	14	4	3	12	17
AC124069.1|ENSG00000253168|lncRNA	0	5	1	1	3	2	3	1	1	1	1	1	5	0	0	1	3	1	4	0	0	4	2	1	15	3	3	4	3	2	1	2	1	0	2	0	0	0	1	1	16	1	2	0	1	0	0	1	0
FOXD3-AS1|ENSG00000230798|lncRNA	1	0	1	1	0	0	0	0	0	1	3	0	0	1	0	1	0	0	0	0	2	0	0	0	0	0	0	0	0	0	2	0	2	1	0	1	1	1	0	1	4	0	0	0	1	0	0	0	1
AL589739.1|ENSG00000272161|lncRNA	2	4	5	0	4	3	2	4	5	1	3	3	4	1	0	5	4	6	1	2	1	0	6	5	18	2	1	6	3	1	0	1	2	4	5	1	0	2	0	5	10	4	3	0	0	1	1	3	0
LINC00703|ENSG00000224382|lncRNA	0	0	0	0	2	1	1	0	3	1	0	2	1	0	0	1	0	0	0	0	4	0	1	1	1	1	4	1	3	0	0	2	0	2	1	0	1	1	0	0	1	3	1	1	2	1	1	1	1
AC010618.2|ENSG00000269161|lncRNA	6	13	12	6	4	9	5	9	23	0	8	10	15	7	1	2	12	6	5	6	4	2	5	13	13	1	1	4	4	4	2	2	1	15	12	4	3	5	5	11	16	3	10	1	1	4	6	3	5
KIRREL3-AS2|ENSG00000254960|lncRNA	0	0	0	0	0	0	0	0	0	0	0	0	0	0	0	0	0	0	0	0	0	0	0	0	0	0	0	0	0	0	0	0	0	0	2	0	0	1	0	0	0	0	0	0	0	0	0	0	0
AL139407.1|ENSG00000277687|lncRNA	43	60	77	28	93	52	51	59	136	25	68	53	37	45	17	33	62	22	57	54	26	24	34	143	105	24	40	80	43	32	22	16	14	91	77	23	26	38	32	56	108	35	66	7	18	26	36	35	45
AC006003.1|ENSG00000231515|lncRNA	1	0	0	0	0	0	0	0	0	0	0	0	0	0	0	0	0	0	0	0	0	0	0	0	0	0	0	1	0	0	0	0	1	0	0	0	0	0	0	0	0	0	1	0	0	0	1	0	0
LINC01627|ENSG00000224648|lncRNA	1	0	6	0	1	0	0	0	0	0	0	0	0	1	0	0	0	0	0	0	0	1	0	0	0	0	0	0	0	0	0	0	0	0	0	0	0	0	0	0	0	0	0	0	0	0	0	0	0
AL031770.1|ENSG00000230433|lncRNA	1	3	4	0	1	7	3	1	3	1	4	1	0	0	6	4	4	4	1	0	1	1	2	6	6	3	3	1	0	1	1	1	0	4	3	0	0	2	0	1	9	2	2	0	0	1	2	3	2
AC092440.1|ENSG00000249547|lncRNA	0	0	0	0	0	0	0	0	0	0	0	0	0	0	0	0	0	0	0	0	0	0	0	0	0	0	0	0	0	0	0	0	0	0	0	0	0	0	0	0	0	0	0	0	0	0	0	0	0
AC011853.2|ENSG00000255206|lncRNA	0	0	0	0	1	0	0	0	1	0	0	0	0	0	0	0	0	0	0	0	0	0	0	0	1	0	1	0	0	2	0	0	0	0	0	0	0	0	0	0	0	0	0	0	0	0	0	0	0
AC067945.3|ENSG00000231858|lncRNA	8	15	16	3	6	9	16	19	9	8	17	7	21	8	3	8	16	11	4	1	2	3	13	13	29	4	2	19	11	4	7	2	6	22	5	12	13	11	4	11	58	11	45	2	1	9	20	4	4
AL392185.1|ENSG00000229345|lncRNA	0	0	0	0	0	0	0	0	0	0	0	0	0	0	0	0	0	0	0	0	0	0	0	0	0	0	0	0	0	0	0	0	0	0	0	0	0	0	0	0	0	0	0	0	0	0	0	0	0
AL021368.1|ENSG00000271761|lncRNA	0	4	0	0	2	3	0	1	3	0	1	6	0	0	0	2	1	1	2	1	0	1	2	2	0	0	0	3	0	3	0	0	1	5	1	4	0	0	1	0	0	1	1	1	1	0	0	0	0
AC020611.2|ENSG00000255886|lncRNA	0	0	1	1	1	0	0	1	0	0	0	0	0	1	0	1	1	0	0	0	0	0	0	2	0	0	0	0	0	0	0	0	0	0	0	0	0	0	0	0	2	0	0	0	0	0	0	0	0
AC124067.3|ENSG00000254111|lncRNA	0	3	0	0	2	0	0	0	0	2	0	1	0	0	0	0	0	3	0	0	0	0	1	2	1	0	0	10	0	0	0	0	0	1	0	0	0	0	0	3	1	0	0	0	1	1	0	0	0
AC007406.3|ENSG00000256540|lncRNA	49	93	55	21	110	95	101	96	480	25	49	93	42	79	285	53	74	44	86	38	100	59	98	79	639	170	356	43	87	91	38	194	30	173	90	111	68	29	48	78	202	127	54	39	78	13	54	193	50
AC084024.3|ENSG00000253356|lncRNA	1	0	0	0	3	1	4	2	0	0	2	2	0	0	0	0	0	0	0	2	0	1	1	2	2	2	0	0	1	0	1	0	1	1	0	0	2	0	2	1	2	2	0	0	3	1	1	1	1
AL008638.3|ENSG00000279440|lncRNA	1	0	1	1	0	0	2	0	1	0	0	0	2	2	0	0	1	0	0	0	1	0	1	2	0	0	0	1	0	0	0	1	0	0	2	0	1	0	1	0	0	0	0	0	0	0	0	0	1
LINC02557|ENSG00000225413|lncRNA	0	0	0	0	0	0	0	0	0	0	0	0	0	0	0	0	0	0	0	0	1	0	1	0	0	0	0	0	0	0	0	0	0	0	0	0	1	0	0	1	0	0	0	0	0	0	0	0	0
AC136475.8|ENSG00000270105|lncRNA	1	0	1	2	0	0	0	0	1	1	1	3	0	1	0	0	0	2	0	0	0	1	0	0	3	1	0	1	1	1	0	1	0	0	2	0	0	0	1	0	1	0	0	0	0	0	0	0	0
AF127577.2|ENSG00000231201|lncRNA	3	2	0	1	0	0	1	1	0	1	1	1	2	1	3	0	2	0	0	2	0	1	0	3	9	0	2	1	0	1	0	0	2	1	1	0	1	0	1	1	13	0	2	0	0	5	1	0	0
AC011933.3|ENSG00000265342|lncRNA	1	1	6	0	1	6	1	2	7	1	2	4	2	2	2	1	2	0	0	0	0	1	2	0	14	3	4	7	2	0	1	1	2	3	2	3	4	1	2	1	13	0	1	0	2	2	3	0	2
LINC00596|ENSG00000259334|lncRNA	0	1	1	0	0	1	1	0	1	0	0	0	0	0	0	0	0	0	0	0	0	0	0	0	1	0	0	1	0	2	0	0	0	0	0	0	0	1	0	0	1	0	0	0	0	0	0	0	0
LINC01527|ENSG00000224308|lncRNA	1	2	1	1	1	0	0	3	1	0	1	1	0	2	2	0	1	2	2	4	0	0	2	0	9	0	0	0	1	0	0	1	0	1	0	2	0	2	2	0	3	5	0	0	4	2	0	0	1
AL139002.1|ENSG00000233379|lncRNA	0	1	0	0	0	0	0	1	0	1	0	1	1	0	0	0	4	0	0	0	0	0	0	0	3	1	0	0	0	1	0	0	0	0	0	0	0	1	0	0	0	0	0	0	0	1	1	0	0
AC044802.2|ENSG00000258122|lncRNA	2	2	2	4	2	2	4	4	6	1	1	2	2	4	9	4	1	1	1	3	6	1	1	4	7	3	2	1	3	0	0	3	1	2	0	1	1	1	1	3	8	3	0	1	1	1	2	2	1
AP000350.5|ENSG00000272973|lncRNA	9	7	5	6	6	2	3	0	10	0	1	2	4	3	8	8	5	0	10	0	9	6	3	3	16	7	5	2	2	2	2	5	2	5	5	6	5	1	8	2	5	5	2	1	2	2	0	1	10
MYO18B-AS1|ENSG00000231933|lncRNA	0	0	0	0	0	0	0	0	0	0	0	0	0	0	0	0	0	0	0	0	0	0	0	0	0	0	0	0	0	0	0	0	0	0	0	0	0	0	0	0	1	0	0	0	0	0	0	0	0
AC007728.2|ENSG00000261644|lncRNA	51	23	158	20	37	43	26	37	32	18	56	29	45	25	16	28	37	11	20	33	13	12	36	34	67	34	17	36	41	22	21	26	28	38	30	27	41	40	20	33	104	41	52	9	17	38	52	58	40
LINC01221|ENSG00000235492|lncRNA	0	0	0	0	0	0	0	0	0	0	0	0	0	0	0	0	0	0	0	0	0	0	0	0	0	0	0	0	0	0	0	0	0	0	0	1	0	0	0	0	0	0	0	0	0	0	0	0	0
ZNF337-AS1|ENSG00000213742|lncRNA	73	46	99	70	100	49	113	95	76	25	60	84	64	66	65	33	64	56	70	113	66	79	57	120	287	74	73	116	80	76	65	79	41	81	97	54	56	26	61	83	167	88	69	31	70	24	105	77	82
AL132801.2|ENSG00000259508|lncRNA	0	5	2	3	32	0	0	0	11	9	8	3	0	12	1	14	11	28	0	0	1	1	9	4	6	26	1	27	18	1	1	11	3	4	0	0	0	3	2	9	6	8	3	3	16	7	2	1	4
AC006305.3|ENSG00000267399|lncRNA	1	0	0	0	0	0	0	0	0	0	0	0	0	0	0	0	0	0	0	0	0	0	0	0	0	0	0	0	0	0	0	0	1	0	0	0	0	0	0	0	0	0	0	0	0	0	0	0	0
C9orf135-DT|ENSG00000225626|lncRNA	0	0	0	0	0	0	0	0	0	0	0	0	1	0	0	0	0	0	0	0	0	0	0	1	3	0	0	2	0	0	0	1	0	0	0	0	0	0	0	0	0	0	0	0	0	0	0	0	0
SNHG12|ENSG00000197989|lncRNA	408	716	1274	407	900	1457	336	404	1029	138	1166	657	892	387	116	480	718	438	693	770	463	259	651	436	1091	249	189	677	338	420	181	146	150	606	757	640	232	727	386	467	2509	306	1163	106	168	337	1073	273	529
AC138904.1|ENSG00000246465|lncRNA	3	8	16	4	7	3	1	11	13	1	3	13	6	3	9	2	7	4	2	6	19	3	4	9	7	4	7	4	4	2	7	9	4	8	7	3	5	2	3	8	17	7	2	9	6	0	3	5	4
AC127537.1|ENSG00000260647|lncRNA	13	21	14	24	35	7	14	16	10	6	33	17	8	12	22	11	12	28	11	17	12	28	8	17	49	21	12	11	17	12	7	7	9	7	20	13	10	9	16	22	23	23	20	6	23	12	11	19	5
AC097501.1|ENSG00000250375|lncRNA	0	0	0	0	0	0	0	0	0	0	0	0	0	0	0	0	0	0	0	0	0	0	0	0	0	0	0	0	0	0	0	0	0	0	0	0	0	0	0	0	0	0	0	0	0	0	0	0	0
AC106730.1|ENSG00000261648|lncRNA	0	0	0	0	0	0	0	0	0	0	0	0	0	0	0	0	0	0	0	0	0	0	0	0	0	0	0	0	0	0	0	0	0	0	0	0	0	0	0	0	0	0	0	0	0	0	0	0	0
AC025162.1|ENSG00000258554|lncRNA	0	0	0	0	0	0	0	0	0	0	0	0	0	0	0	0	0	0	0	0	0	0	0	0	0	0	0	0	0	0	0	0	0	0	0	0	0	0	0	0	0	0	0	0	0	0	0	0	0
LINC00955|ENSG00000216560|lncRNA	0	0	0	0	0	0	0	0	0	0	0	0	0	0	0	0	1	0	0	0	0	0	0	0	0	0	0	0	0	0	0	0	0	0	0	0	0	0	0	0	0	0	0	0	0	0	0	0	0
LINC01832|ENSG00000224231|lncRNA	1	0	0	0	0	0	1	0	0	0	0	1	1	0	0	0	0	0	0	0	0	0	0	0	1	1	1	1	1	0	0	0	0	0	0	0	0	0	0	0	1	0	0	0	0	0	0	1	0
LINC01593|ENSG00000231221|lncRNA	0	0	1	0	0	0	0	0	0	0	1	0	1	0	0	1	0	1	0	0	0	0	0	0	0	0	0	0	2	1	0	0	0	0	0	0	0	1	0	0	2	0	1	0	1	0	2	0	0
CASC17|ENSG00000260785|lncRNA	0	0	0	1	3	0	0	0	0	0	0	0	0	0	0	0	0	2	0	0	0	0	0	0	0	0	0	0	0	0	0	3	0	1	3	1	0	0	0	1	0	3	0	0	0	0	0	1	0
LINC01429|ENSG00000227964|lncRNA	0	0	1	0	0	1	0	0	0	0	0	3	0	0	0	0	0	0	0	0	0	0	0	3	0	1	0	0	3	0	0	0	0	0	1	0	0	0	0	0	1	0	1	0	0	0	0	0	0
FER1L6-AS1|ENSG00000181171|lncRNA	0	0	0	0	0	0	0	0	0	0	0	0	0	0	0	1	0	0	0	1	1	0	0	0	0	0	0	0	0	0	0	0	0	0	0	0	0	0	0	0	0	0	0	1	0	0	0	0	0
HOTAIR|ENSG00000228630|lncRNA	2	0	0	0	0	0	0	0	0	1	0	1	0	5	0	1	0	0	0	0	13	0	0	0	1	0	0	0	0	0	0	0	0	1	0	8	0	0	0	0	0	0	0	0	0	0	0	0	0
AC003101.1|ENSG00000228768|lncRNA	0	0	0	0	3	0	0	1	0	0	0	0	1	0	0	0	1	0	0	0	0	1	0	1	1	0	1	0	1	0	0	0	1	1	4	0	0	0	0	0	4	1	1	0	2	3	0	0	1
LINC02489|ENSG00000255007|lncRNA	79	175	74	85	119	17	127	130	67	13	303	139	252	76	88	51	35	83	63	192	434	212	60	95	373	101	123	43	54	76	145	103	43	89	124	56	105	16	105	176	183	66	112	86	81	51	90	176	119
AL162464.1|ENSG00000258601|lncRNA	0	1	0	0	0	2	0	0	2	2	0	0	2	0	0	0	8	9	0	0	3	0	7	0	0	0	0	12	2	0	0	0	0	0	0	0	0	0	1	2	4	0	0	0	0	0	0	0	2
AL391839.2|ENSG00000233825|lncRNA	0	0	1	0	1	3	0	0	0	2	4	0	3	7	1	2	0	0	0	1	0	0	0	0	10	1	1	0	3	0	1	0	1	0	2	0	2	1	0	2	4	1	3	0	2	3	1	1	2
C10orf25|ENSG00000165511|lncRNA	203	395	260	170	266	268	267	574	281	163	225	255	283	258	338	227	411	213	302	251	259	450	273	460	748	355	478	351	689	328	212	638	221	260	369	251	331	277	322	379	348	456	201	337	245	262	208	479	145
AC091820.2|ENSG00000254365|lncRNA	0	0	0	0	0	0	0	0	0	0	0	0	0	0	0	0	1	0	1	0	0	0	0	0	0	0	0	0	0	0	0	0	0	0	0	0	0	0	0	0	0	0	0	0	0	0	0	0	0
AC016820.1|ENSG00000228683|lncRNA	0	1	0	0	2	0	0	2	0	0	1	0	1	1	0	0	0	4	0	1	4	0	0	0	1	0	0	0	5	1	0	0	0	0	0	0	4	0	0	3	1	1	1	0	0	0	1	0	0
AC005104.1|ENSG00000223374|lncRNA	24	41	66	11	45	40	27	20	55	14	24	25	32	5	5	9	27	17	18	45	16	6	18	55	64	16	20	37	18	16	7	13	10	42	34	6	14	18	14	23	92	25	61	6	14	14	18	9	22
AL354824.2|ENSG00000232448|lncRNA	0	1	0	0	0	2	0	1	1	0	0	1	0	0	0	0	0	0	0	0	0	0	0	0	1	0	0	0	0	0	0	0	1	0	0	0	1	0	0	0	0	0	0	0	0	0	0	0	0
AC096637.2|ENSG00000226868|lncRNA	0	12	3	0	4	1	0	1	2	6	0	1	0	3	0	8	10	0	0	0	0	0	10	3	0	9	0	28	3	0	0	3	0	7	0	1	0	4	3	3	2	4	0	0	2	0	1	2	1
AC010723.1|ENSG00000223517|lncRNA	0	0	0	0	0	0	0	0	0	0	0	0	0	0	0	0	0	0	0	0	0	0	0	0	2	0	0	0	0	0	0	0	0	0	0	1	0	0	0	0	0	0	0	0	0	0	0	0	0
ZSCAN16-AS1|ENSG00000269293|lncRNA	404	614	363	232	431	292	357	416	312	132	635	381	904	414	462	246	390	385	257	477	937	566	286	361	538	453	381	415	409	207	322	284	277	263	370	299	440	161	254	528	568	376	360	343	279	307	589	383	263
AP003351.1|ENSG00000253585|lncRNA	1	0	0	0	0	0	0	1	0	0	1	0	1	0	0	1	0	1	1	0	0	0	0	0	2	1	1	0	1	0	0	0	0	0	0	0	0	0	0	0	1	2	0	1	0	0	2	1	0
AC105460.1|ENSG00000250920|lncRNA	1	1	0	1	0	0	2	1	0	0	2	0	0	0	1	0	1	0	0	0	0	0	0	0	1	0	0	4	0	0	0	2	14	0	0	0	1	2	0	0	4	1	1	0	0	1	0	2	2
AC091887.1|ENSG00000251556|lncRNA	1	3	5	2	8	10	2	3	2	2	1	3	4	3	2	1	6	3	2	2	0	0	2	4	11	1	2	2	8	3	5	0	2	4	4	5	2	0	0	2	4	3	2	1	1	0	1	1	0
AC099778.1|ENSG00000260236|lncRNA	36	51	68	31	55	49	28	64	47	20	30	42	81	41	5	42	33	44	47	37	32	39	45	51	116	40	38	49	65	34	19	35	15	45	38	28	34	28	26	41	72	64	48	9	25	36	35	49	28
AC009495.1|ENSG00000229195|lncRNA	2	13	5	5	10	3	6	8	5	4	2	1	6	3	0	6	6	6	5	1	0	7	5	6	7	5	2	17	2	1	1	1	2	5	5	2	1	1	3	2	8	4	4	2	4	0	8	5	1
LINC02331|ENSG00000235269|lncRNA	1	3	1	1	1	2	2	0	0	1	2	1	0	2	4	6	2	1	1	0	1	0	2	0	2	2	1	0	3	2	2	2	2	2	1	0	6	1	0	2	5	6	0	0	0	3	2	0	2
MCM3AP-AS1|ENSG00000215424|lncRNA	159	175	307	88	202	175	165	234	286	89	164	204	216	155	85	104	208	123	119	220	85	98	151	281	367	142	158	278	184	185	75	130	54	186	235	106	144	89	101	148	475	162	195	43	89	79	119	132	118
AL512641.1|ENSG00000234244|lncRNA	0	0	0	0	0	0	0	0	0	0	0	0	0	0	0	0	0	0	0	0	0	0	0	0	0	0	0	0	0	0	0	0	0	0	0	0	0	0	0	0	0	0	0	0	0	0	0	0	0
MALINC1|ENSG00000245146|lncRNA	178	219	182	117	260	143	239	216	205	50	207	229	292	151	192	108	140	124	120	247	172	188	171	186	381	149	133	180	206	145	121	177	110	149	182	116	218	94	201	176	339	196	283	100	179	103	136	260	120
AC005280.1|ENSG00000251393|lncRNA	0	1	3	3	3	2	3	8	2	0	5	5	4	3	0	3	4	1	3	0	1	2	0	4	1	2	1	1	1	0	0	1	1	1	1	2	7	0	1	4	4	1	1	0	3	2	1	4	2
LINC02476|ENSG00000225546|lncRNA	0	0	0	0	0	0	0	0	0	0	2	0	0	0	0	0	0	0	0	0	0	0	0	0	0	0	0	0	0	0	0	0	0	0	0	0	0	0	0	0	1	0	0	0	0	0	0	0	0
AL137058.2|ENSG00000273784|lncRNA	25	23	26	10	39	32	11	20	29	8	8	28	15	31	18	16	27	15	15	29	11	35	14	29	50	24	16	33	25	14	13	39	13	18	28	24	24	12	24	21	31	23	31	14	6	12	6	17	8
AC007179.1|ENSG00000231815|lncRNA	0	0	0	0	0	0	0	0	0	0	0	0	0	0	0	0	0	0	0	0	0	0	0	0	1	0	0	0	0	0	0	0	0	0	0	0	0	0	0	0	0	0	0	0	0	0	0	0	0
AC009803.1|ENSG00000257407|lncRNA	0	0	0	0	0	0	0	0	0	0	0	0	0	0	0	1	0	0	0	0	0	0	1	0	0	0	0	0	0	1	0	1	1	0	0	0	0	0	0	0	1	1	1	0	0	0	0	0	0
AC011611.3|ENSG00000257453|lncRNA	2	0	0	1	1	5	6	0	1	0	6	0	2	0	0	1	0	2	2	0	2	2	1	0	6	1	3	1	2	0	0	2	2	3	2	1	3	2	0	0	11	0	12	0	0	4	0	0	2
AC009152.1|ENSG00000275927|lncRNA	0	0	1	3	1	0	2	0	1	0	4	0	0	0	0	0	0	1	0	0	1	2	1	1	3	1	0	1	1	0	1	0	0	0	0	0	2	0	2	2	11	0	2	0	1	0	4	1	4
AC078882.1|ENSG00000244125|lncRNA	0	0	0	0	0	0	0	0	0	0	0	0	0	0	0	0	0	0	0	0	0	0	0	0	0	0	0	0	0	0	0	0	0	0	0	0	0	0	0	0	0	0	0	0	0	0	0	0	0
LINC00606|ENSG00000226567|lncRNA	0	0	0	0	0	0	0	1	0	0	0	0	0	0	1	0	0	0	0	0	0	0	0	0	0	0	0	0	0	0	0	0	0	0	0	0	1	0	0	0	0	0	0	0	0	0	0	0	0
AC087190.2|ENSG00000261392|lncRNA	0	0	0	0	0	2	0	1	0	0	0	1	1	0	0	0	1	0	2	0	0	0	0	0	2	2	0	0	1	0	0	1	0	2	0	1	0	0	0	2	1	1	0	1	0	0	0	0	1
AL133329.1|ENSG00000233103|lncRNA	0	0	0	0	0	0	0	0	0	0	0	0	0	0	0	0	0	0	0	0	0	0	0	0	0	0	0	0	0	0	0	0	0	0	1	0	0	0	0	0	0	0	0	0	0	0	0	0	0
AC074237.1|ENSG00000265980|lncRNA	0	0	0	0	0	0	0	0	1	0	0	1	0	0	0	0	0	0	0	0	0	0	0	0	0	0	0	0	0	0	0	0	0	0	0	0	0	0	0	0	0	0	0	0	0	0	0	0	0
LINC02824|ENSG00000255998|lncRNA	0	0	1	0	0	0	0	0	0	0	0	0	0	0	0	0	0	0	0	0	0	0	0	0	0	0	0	0	0	0	0	0	0	0	0	0	0	0	0	0	0	0	0	0	0	0	0	0	0
AC008885.2|ENSG00000249100|lncRNA	0	0	0	0	1	0	0	0	0	0	0	0	0	0	0	0	1	0	0	0	0	0	1	0	0	0	0	0	0	0	0	0	0	1	0	0	0	1	0	0	0	0	1	0	0	0	0	0	0
ARAP1-AS2|ENSG00000245148|lncRNA	13	26	27	21	46	47	17	9	27	8	16	32	21	13	0	28	59	6	19	15	4	4	26	31	27	6	12	21	10	11	2	7	7	35	35	15	10	13	13	6	175	11	30	4	5	8	17	11	30
TNR-IT1|ENSG00000235628|lncRNA	0	0	0	0	0	0	0	0	0	0	0	0	0	0	0	0	0	0	0	0	0	0	0	1	0	0	0	0	0	0	0	0	0	0	0	0	1	0	0	0	0	0	0	0	0	0	0	0	0
FGF12-AS2|ENSG00000230126|lncRNA	1	0	0	0	2	0	0	2	8	0	1	0	1	0	0	4	0	0	0	0	2	0	0	1	3	3	1	0	6	0	0	1	1	2	0	2	1	0	1	1	2	2	1	0	0	0	0	0	1
AC113410.3|ENSG00000251616|lncRNA	0	0	2	0	0	0	2	0	0	0	0	0	0	0	0	0	0	1	0	0	0	1	0	0	1	0	2	0	0	0	0	0	1	1	0	0	0	1	0	0	1	0	0	0	0	0	0	0	0
ELOA-AS1|ENSG00000236810|lncRNA	54	50	69	49	52	51	43	63	56	21	33	64	75	56	51	47	49	34	38	93	64	56	48	46	82	44	54	61	46	51	50	53	34	48	80	30	42	19	57	65	137	48	38	28	41	19	50	34	60
AL360169.1|ENSG00000238019|lncRNA	0	0	0	0	0	0	1	0	0	0	2	0	0	0	0	0	0	0	0	0	0	0	0	0	2	0	0	0	0	0	0	0	0	0	0	0	0	0	0	0	0	0	0	0	0	0	0	0	0
AC004542.2|ENSG00000269987|lncRNA	0	0	0	0	0	0	0	0	0	0	0	0	0	0	0	0	0	0	0	0	0	0	0	0	0	0	0	0	0	0	0	0	0	0	0	0	0	0	0	0	0	0	0	0	0	0	0	0	0
AC068756.1|ENSG00000242828|lncRNA	10	1	0	0	3	0	0	0	1	1	0	0	0	0	1	2	2	0	1	3	0	8	0	4	4	1	0	3	4	2	3	0	0	0	0	1	0	0	2	0	3	0	0	2	5	2	0	0	1
AC010280.2|ENSG00000248884|lncRNA	9	8	6	4	13	8	4	8	6	4	13	10	8	2	9	3	3	1	6	2	9	5	6	5	3	6	8	11	6	1	4	3	14	5	11	4	7	4	2	7	28	7	12	7	7	3	19	4	3
GFOD1-AS1|ENSG00000237786|lncRNA	2	4	0	1	1	1	0	3	1	1	2	1	2	2	4	2	1	2	6	0	1	1	2	7	8	4	6	3	6	1	1	4	2	0	1	1	5	3	1	4	8	1	4	0	5	3	0	3	3
AC012038.2|ENSG00000257849|lncRNA	0	1	0	0	0	0	0	0	0	0	2	1	1	0	0	0	0	0	0	0	1	0	0	1	0	1	1	0	0	1	0	0	0	0	0	0	1	0	0	0	0	0	0	0	0	0	0	0	0
AC145350.4|ENSG00000261682|lncRNA	0	0	0	0	0	0	0	0	0	0	0	0	0	0	0	0	0	0	0	0	0	0	0	0	0	0	0	0	0	0	0	0	0	0	0	0	0	0	0	0	0	0	0	0	0	0	0	0	0
TARID|ENSG00000227954|lncRNA	128	239	113	110	332	186	259	212	260	90	141	342	269	255	276	128	244	71	195	144	131	177	214	327	380	140	293	426	337	246	101	424	88	101	130	176	131	209	234	174	450	190	173	270	159	176	83	192	66
AL358781.1|ENSG00000176868|lncRNA	0	0	0	0	0	0	0	0	0	0	0	0	0	0	0	0	0	0	0	0	0	0	0	0	0	0	0	0	0	0	0	0	0	0	0	0	0	0	0	0	0	0	0	0	0	0	0	0	0
JAZF1-AS1|ENSG00000234336|lncRNA	22	5	15	4	14	10	7	17	11	7	8	7	11	13	5	7	10	5	7	2	11	8	8	12	33	8	8	17	29	11	10	29	8	5	19	18	11	7	9	17	11	22	12	18	12	4	10	11	3
AC124057.1|ENSG00000230483|lncRNA	0	0	0	0	0	0	0	0	0	0	0	0	0	0	0	0	0	0	0	0	0	0	0	0	0	0	0	0	0	0	0	0	0	0	0	0	0	0	0	0	0	0	0	0	0	0	0	0	0
PXN-AS1|ENSG00000255857|lncRNA	220	223	132	161	199	206	166	177	163	53	286	157	262	181	143	96	128	109	161	200	381	253	131	135	408	206	139	145	149	85	133	133	69	148	163	113	287	113	108	195	362	176	189	83	123	69	261	148	155
AP005329.3|ENSG00000272688|lncRNA	0	0	0	0	0	0	0	0	0	0	0	0	0	0	0	0	0	0	0	0	0	0	0	0	0	0	0	0	0	0	0	0	0	0	0	0	0	0	0	0	0	0	0	0	0	0	0	0	0
LINC01822|ENSG00000229621|lncRNA	0	0	1	0	1	0	0	0	0	0	0	0	0	0	2	0	0	0	0	0	0	0	0	0	0	0	0	0	0	3	0	0	0	0	0	0	0	0	0	0	0	0	0	0	0	1	1	0	0
AC008764.5|ENSG00000269085|lncRNA	0	0	0	0	0	0	0	0	0	0	0	0	0	0	0	0	0	0	0	0	0	0	0	0	0	0	0	0	0	0	0	0	0	0	0	0	0	0	0	0	0	0	0	0	0	0	0	0	0
AC089999.3|ENSG00000257286|lncRNA	0	0	0	0	0	0	0	0	0	0	0	0	0	0	0	0	0	0	0	0	0	0	0	0	0	0	0	0	0	0	0	0	0	0	0	0	0	0	0	0	0	0	0	0	0	0	0	0	0
AC002553.1|ENSG00000227782|lncRNA	33	70	72	38	59	93	42	53	83	29	62	49	64	30	14	36	65	57	43	92	23	23	28	44	114	27	23	59	50	28	22	25	13	88	48	40	25	20	53	67	130	42	95	6	46	42	44	42	30
LINC00244|ENSG00000279418|lncRNA	1	2	2	1	2	1	0	2	1	1	3	0	4	1	0	2	2	2	7	3	0	2	1	3	13	1	0	3	2	0	0	0	1	4	2	0	1	0	1	0	1	0	1	0	0	0	1	1	3
LMNTD2-AS1|ENSG00000254815|lncRNA	88	377	209	471	336	227	102	120	497	15	199	548	218	115	11	313	306	130	466	237	109	63	671	110	420	42	68	297	66	162	18	23	19	217	275	194	27	174	73	160	1084	32	223	5	53	47	170	38	164
LRIG2-DT|ENSG00000238198|lncRNA	17	30	28	18	30	23	21	34	17	9	13	16	23	38	34	16	27	19	10	17	25	20	13	42	32	20	11	36	41	23	15	39	13	21	31	19	13	19	34	30	81	38	5	11	14	8	22	25	12
PRICKLE2-AS1|ENSG00000241572|lncRNA	0	0	0	0	0	0	0	0	0	0	0	0	0	0	0	0	0	0	0	0	0	0	0	0	0	0	0	0	0	0	0	0	0	0	0	0	0	0	0	0	0	0	0	0	0	0	0	0	0
AC133106.1|ENSG00000228073|lncRNA	1	2	0	0	1	5	1	2	0	0	0	0	1	0	0	1	0	0	1	0	1	0	0	0	2	0	0	0	1	0	0	0	0	0	1	0	0	0	0	0	6	0	1	0	0	0	1	0	0
ZFAT-AS1|ENSG00000248492|lncRNA	0	0	0	0	0	0	0	0	0	0	0	0	0	0	0	0	0	0	0	0	0	0	0	0	1	0	0	0	0	0	0	0	0	0	0	0	0	0	0	0	0	0	0	0	0	0	0	0	0
AL512625.2|ENSG00000229422|lncRNA	2	3	14	3	1	2	1	8	8	1	1	0	1	12	0	5	2	2	3	3	4	2	6	0	22	1	4	7	5	1	0	1	1	8	0	1	6	0	0	1	11	11	1	2	8	0	2	4	6
AL160237.1|ENSG00000258464|lncRNA	0	0	0	0	0	0	0	0	0	0	0	0	0	0	0	0	0	0	0	0	0	0	0	0	0	0	0	0	0	0	0	0	0	0	0	0	0	0	0	0	0	0	0	0	0	0	0	0	0
SBNO1-AS1|ENSG00000256092|lncRNA	15	34	45	15	30	23	24	24	48	1	20	36	9	24	3	34	35	29	31	40	31	9	80	27	48	27	27	44	27	25	24	20	9	25	38	52	9	11	27	14	62	26	12	8	14	6	69	15	30
AC022893.2|ENSG00000260838|lncRNA	8	2	12	1	17	1	2	15	4	0	5	1	6	15	11	0	4	1	1	0	0	7	7	10	8	4	24	2	19	6	2	5	0	22	9	5	13	15	8	3	3	4	4	7	1	2	1	3	0
LINC00903|ENSG00000241397|lncRNA	0	0	0	0	0	0	0	0	1	0	0	0	0	1	0	0	0	0	0	0	0	0	0	0	2	0	0	0	0	0	0	0	0	1	0	0	0	0	0	0	0	0	0	0	0	0	0	0	0
LINC02342|ENSG00000280580|lncRNA	0	0	0	0	0	0	0	0	0	0	0	0	0	0	1	0	0	0	0	0	0	0	0	0	0	0	0	0	0	0	0	0	0	0	0	0	0	0	0	0	0	0	0	0	0	0	0	0	0
WASF3-AS1|ENSG00000237001|lncRNA	0	0	1	0	0	2	1	0	0	1	0	0	0	1	0	1	0	0	0	0	0	0	0	0	0	0	1	0	0	0	0	1	1	0	1	0	0	0	0	0	1	0	1	1	0	0	0	0	0
AC068491.3|ENSG00000270190|lncRNA	3	1	3	1	2	7	2	2	5	1	2	4	7	2	0	1	3	2	1	2	1	3	1	2	0	1	5	0	0	0	4	2	0	2	3	0	1	2	0	3	4	1	1	0	0	4	2	1	1
AP001970.1|ENSG00000254710|lncRNA	0	0	1	0	1	0	0	0	0	1	1	0	0	0	0	0	0	0	0	1	0	0	1	0	0	0	0	0	0	0	0	0	1	0	1	0	0	0	1	0	1	0	0	1	3	0	0	0	0
MIR3945HG|ENSG00000251230|lncRNA	323	234	104	211	314	595	97	937	38	341	510	94	542	358	365	364	163	372	149	188	123	69	207	973	508	171	199	210	216	77	189	128	156	492	247	52	401	596	118	386	553	324	1032	113	273	1239	112	298	90
INO80-AS1|ENSG00000259521|lncRNA	5	1	0	5	9	5	6	5	1	2	9	8	1	3	1	2	3	4	5	4	3	6	1	6	16	1	1	2	2	4	2	2	0	3	3	0	3	4	0	4	14	3	4	0	0	4	3	1	1
AC091917.3|ENSG00000251367|lncRNA	0	0	0	0	0	0	0	0	0	0	0	0	0	0	0	0	0	0	0	0	1	0	0	0	0	0	0	0	0	0	0	0	0	0	1	0	0	0	0	0	0	0	0	0	0	0	0	0	0
AC127029.2|ENSG00000263489|lncRNA	0	0	0	1	0	0	1	0	0	0	0	0	0	0	0	0	0	0	0	0	0	0	0	0	0	0	0	0	2	0	0	0	0	0	0	0	0	0	0	0	0	0	0	0	0	0	0	0	0
AC144568.2|ENSG00000253896|lncRNA	0	0	0	0	0	0	0	0	0	0	0	0	0	0	0	0	0	0	1	0	0	0	0	0	0	0	0	0	0	0	0	0	0	0	0	0	0	0	0	0	0	0	0	0	0	0	0	0	0
AC093673.1|ENSG00000232533|lncRNA	406	452	313	263	907	512	405	480	415	147	756	527	516	437	486	185	484	352	307	283	440	542	352	329	1025	394	696	396	729	261	471	723	382	614	370	392	660	630	336	576	888	686	760	361	386	373	487	466	328
AC008894.1|ENSG00000267373|lncRNA	0	2	0	3	2	4	2	4	0	1	2	1	2	0	0	0	1	1	0	0	3	0	1	1	14	0	1	2	2	0	0	0	1	0	0	0	2	3	2	0	4	0	0	0	1	0	1	2	2
AC092809.5|ENSG00000237101|lncRNA	14	16	11	9	12	17	3	7	3	3	9	11	16	11	9	5	15	17	8	10	15	3	9	8	16	6	1	14	18	10	3	6	1	12	7	8	7	6	15	13	30	5	8	11	3	11	2	5	1
KCNQ1OT1|ENSG00000269821|lncRNA	226	364	233	111	415	392	250	267	348	141	95	269	447	218	80	184	390	338	176	414	155	110	177	326	519	140	201	480	265	176	116	157	69	266	395	107	163	109	164	230	832	303	394	63	115	149	253	166	164
APCDD1L-DT|ENSG00000231290|lncRNA	2	6	1	3	7	8	7	5	1	1	6	0	8	5	1	3	6	1	3	2	1	2	6	2	9	8	2	7	2	3	7	8	5	7	8	4	1	4	1	1	6	6	3	4	2	3	8	6	2
AC008056.1|ENSG00000258637|lncRNA	0	1	2	0	0	0	0	1	0	0	0	0	0	0	3	0	0	0	1	0	0	0	0	0	1	0	0	0	0	1	0	1	0	0	3	0	1	0	0	1	2	1	0	0	0	0	0	0	1
AC011405.1|ENSG00000249593|lncRNA	6	5	3	6	9	4	5	0	10	2	9	4	5	5	5	6	6	6	3	4	6	6	7	6	15	5	4	10	8	4	4	4	5	12	9	2	3	3	3	1	18	1	4	5	8	2	5	6	6
AC010336.3|ENSG00000268120|lncRNA	0	0	0	0	0	0	0	0	0	0	0	0	0	0	0	0	0	0	0	0	0	0	0	0	0	0	0	0	0	0	0	0	0	0	0	0	0	0	0	0	0	0	0	0	0	0	0	0	0
AC068473.5|ENSG00000274828|lncRNA	254	351	248	151	207	259	229	265	298	75	154	285	244	216	207	112	236	228	173	359	316	445	170	283	626	370	363	336	284	247	46	224	110	194	142	166	352	74	122	190	371	192	215	122	127	106	153	246	119
AP002833.2|ENSG00000255317|lncRNA	0	0	0	0	0	0	0	0	0	0	0	0	0	0	0	0	0	0	1	0	0	0	0	0	1	0	0	0	0	0	0	0	0	0	1	0	1	0	0	0	0	1	0	0	0	0	0	0	0
AC090630.1|ENSG00000257239|lncRNA	3	3	0	5	5	6	0	1	6	4	0	0	3	0	4	2	0	2	0	0	2	3	0	0	3	3	5	1	3	0	0	2	0	2	0	0	4	0	0	1	4	7	0	3	0	0	0	0	0
LINC02542|ENSG00000226453|lncRNA	49	47	23	18	56	12	27	38	51	20	136	39	51	22	6	24	40	9	22	12	43	18	10	51	39	44	62	28	93	30	40	10	18	19	65	26	79	3	25	36	84	91	47	34	35	14	32	76	16
LINC02631|ENSG00000237772|lncRNA	5	3	7	5	0	1	2	1	0	0	3	4	2	0	1	0	1	1	3	0	1	2	3	0	12	2	0	2	1	0	0	2	0	1	0	0	2	2	3	3	3	0	1	1	0	3	4	3	3
KCNJ2-AS1|ENSG00000267365|lncRNA	72	98	57	50	215	108	75	77	393	60	66	68	44	92	48	61	118	100	31	54	41	128	91	169	144	129	346	210	81	41	67	79	95	212	42	40	82	45	54	76	124	81	146	22	51	63	54	46	49
AC104211.3|ENSG00000254020|lncRNA	0	0	0	0	0	0	0	0	0	0	0	0	0	0	0	0	0	0	0	0	0	0	0	0	0	0	0	0	0	0	0	0	0	0	0	0	0	0	0	0	0	0	0	0	0	0	0	0	0
AC020743.2|ENSG00000231681|lncRNA	0	0	1	0	0	0	0	0	0	0	0	0	0	0	0	0	0	0	0	0	0	0	0	0	0	0	0	0	0	0	0	0	0	0	0	0	0	0	0	0	0	0	0	0	1	0	0	0	0
AC025162.2|ENSG00000273973|lncRNA	3	5	5	4	1	3	2	3	7	0	4	3	1	1	2	1	2	4	3	8	3	2	6	6	7	7	1	16	3	2	3	3	0	3	1	4	1	2	0	4	3	1	0	0	3	0	1	2	0
AC245052.1|ENSG00000223660|lncRNA	2	4	0	2	2	0	0	1	0	0	1	3	1	0	0	0	1	2	0	0	0	0	0	3	4	1	0	1	0	0	2	0	0	2	2	0	0	1	0	0	2	1	2	0	2	2	0	2	2
AC009518.1|ENSG00000224865|lncRNA	0	0	2	1	0	0	0	1	0	1	0	0	0	0	0	0	0	1	0	0	0	0	0	0	0	0	0	1	0	0	0	0	0	0	2	0	0	1	0	0	0	0	0	0	0	0	0	0	0
AP000550.1|ENSG00000197210|lncRNA	0	0	0	0	1	0	0	0	0	0	1	0	0	0	0	0	1	0	0	0	0	0	0	0	0	0	0	1	0	0	0	0	0	0	0	0	0	0	0	0	0	0	0	0	0	0	0	0	1
AC092620.1|ENSG00000241772|lncRNA	1	4	2	1	1	5	1	1	3	1	1	4	17	0	8	0	6	4	0	5	9	0	2	2	5	2	0	0	0	9	0	1	0	1	4	0	1	0	2	0	2	0	0	2	0	3	2	0	1
AL136985.2|ENSG00000272226|lncRNA	4	5	13	2	10	3	3	6	3	0	3	1	3	5	2	2	10	5	4	12	7	5	5	2	9	3	5	3	2	6	1	4	1	3	5	3	4	3	4	5	13	4	3	1	5	0	0	6	5
AP001972.2|ENSG00000254963|lncRNA	0	0	0	0	0	0	0	0	0	0	0	0	0	0	0	0	0	0	0	0	0	0	0	0	0	0	0	0	0	0	0	0	0	0	0	0	0	0	0	0	0	0	0	0	0	0	0	0	0
Z98752.1|ENSG00000226143|lncRNA	0	0	0	0	0	0	0	0	0	0	0	0	0	0	0	0	0	0	0	0	0	0	0	0	0	0	0	0	0	0	0	0	0	0	0	0	0	0	0	0	0	0	0	0	0	0	0	0	0
AC111152.2|ENSG00000259647|lncRNA	9	60	7	17	11	3	17	20	17	2	17	16	49	20	18	6	6	17	39	15	11	20	14	64	10	16	37	11	27	10	13	13	1	11	8	7	5	21	11	20	7	14	27	8	5	12	7	15	5
LINC01432|ENSG00000234435|lncRNA	0	0	0	0	0	0	0	0	0	0	0	0	0	0	0	0	0	0	0	0	0	0	0	0	0	0	0	0	0	0	0	0	0	0	0	0	0	0	0	0	0	0	0	0	0	0	0	0	0
LINC01504|ENSG00000225434|lncRNA	226	450	150	89	107	187	351	126	224	120	79	204	125	95	166	208	83	139	44	249	200	167	79	428	503	154	209	73	140	105	163	302	176	161	121	52	166	27	115	117	279	147	362	112	63	36	259	85	158
STAU2-AS1|ENSG00000253302|lncRNA	15	20	8	7	22	3	16	9	11	5	8	9	3	20	12	10	8	3	6	5	20	11	6	15	30	8	18	49	7	4	13	10	8	9	15	5	5	3	5	15	22	9	9	5	7	6	3	12	3
AC009487.3|ENSG00000251621|lncRNA	0	0	0	0	0	0	0	0	0	0	0	0	0	0	0	0	0	0	0	0	0	0	0	0	0	0	0	0	0	0	0	0	0	0	0	0	0	0	0	0	0	0	0	0	0	0	0	0	0
AC019294.3|ENSG00000261043|lncRNA	0	0	0	1	1	1	0	0	0	0	0	0	1	0	0	0	1	0	0	0	0	0	0	0	0	0	0	0	1	0	0	0	0	0	0	0	0	0	0	0	0	0	0	0	0	0	0	1	0
KIAA0087|ENSG00000122548|lncRNA	5	17	21	5	25	2	10	12	20	6	3	22	18	7	4	8	17	2	11	10	19	14	15	26	33	6	4	5	11	11	1	12	5	12	32	6	1	1	3	13	26	5	7	3	10	2	5	14	18
LINC01541|ENSG00000260676|lncRNA	0	0	0	0	0	0	0	0	0	0	0	0	1	0	0	0	0	0	0	0	0	0	0	0	0	0	0	1	0	0	0	0	0	0	0	0	0	0	0	0	1	0	0	0	0	0	0	0	0
AL117336.2|ENSG00000271335|lncRNA	79	146	82	74	130	73	34	88	56	26	76	93	77	63	64	67	109	55	64	81	47	42	38	106	314	39	98	84	98	50	67	121	14	86	65	25	52	56	66	33	114	67	82	72	29	30	72	92	36
AC007014.2|ENSG00000274038|lncRNA	4	6	0	3	4	15	2	4	3	0	7	2	7	3	10	2	2	5	6	8	1	2	1	10	12	3	1	2	5	1	3	1	4	2	5	4	3	2	11	5	22	5	8	3	1	5	6	6	2
RNF217-AS1|ENSG00000236548|lncRNA	22	30	14	19	30	23	48	48	27	6	41	45	35	32	22	18	26	14	28	28	20	25	19	50	38	16	29	36	31	37	11	38	22	37	33	17	21	23	24	23	38	39	19	18	20	12	19	34	23
MNX1-AS1|ENSG00000243479|lncRNA	7	5	2	0	2	1	3	4	8	1	0	0	1	6	6	3	1	1	0	5	6	3	0	1	0	2	9	3	2	1	2	2	8	3	5	0	6	0	0	2	13	1	0	0	3	0	1	2	5
AC068790.2|ENSG00000269938|lncRNA	3	10	12	1	13	8	8	7	14	3	6	7	7	5	2	2	9	5	2	5	2	4	4	14	15	4	4	15	0	12	3	4	0	11	16	2	2	2	8	3	10	6	2	3	2	2	3	7	2
LINC02535|ENSG00000234155|lncRNA	2	3	6	1	6	1	0	0	5	0	1	0	2	2	1	0	0	1	0	0	4	1	1	3	5	1	15	3	2	2	0	1	0	1	5	3	1	1	3	1	11	4	2	0	3	1	2	2	3
LINC01492|ENSG00000225564|lncRNA	2	0	0	0	0	0	1	0	0	0	0	1	0	0	0	1	0	0	0	0	0	0	0	0	0	2	1	0	0	0	0	0	0	0	0	0	0	0	1	0	1	0	0	0	0	0	0	0	0
AP001972.3|ENSG00000255136|lncRNA	5	3	7	3	5	1	2	5	12	1	5	4	4	2	1	3	3	3	3	5	7	4	0	5	4	3	7	11	3	0	1	2	1	4	8	3	5	0	1	6	8	5	4	0	1	1	16	6	2
AC018946.1|ENSG00000259177|lncRNA	0	0	0	2	3	3	1	1	2	0	0	1	1	0	0	4	3	2	1	3	2	0	3	0	7	1	1	1	3	1	0	2	0	3	1	0	0	5	0	1	11	0	1	0	0	0	5	1	2
PRRT3-AS1|ENSG00000230082|lncRNA	27	39	26	12	31	52	22	36	19	17	22	32	48	25	34	21	29	21	17	37	43	45	13	22	48	39	26	20	21	39	12	28	28	16	37	21	48	7	24	43	67	37	27	13	21	19	44	29	17
AC002310.1|ENSG00000235560|lncRNA	66	64	100	31	63	73	32	56	82	27	36	48	49	57	39	31	51	46	25	41	70	77	38	48	74	89	57	64	51	69	24	77	25	37	58	64	62	25	50	71	94	72	41	36	36	18	53	58	35
AC114546.2|ENSG00000259587|lncRNA	0	1	0	0	0	0	0	0	1	0	1	1	0	1	3	0	0	0	0	1	1	0	0	0	0	0	0	1	1	1	0	0	0	0	3	0	0	0	0	0	0	1	0	0	0	0	0	0	0
Z83847.1|ENSG00000261202|lncRNA	1	3	3	1	2	4	0	2	3	2	1	1	0	2	0	2	5	1	0	1	2	1	3	2	2	1	2	6	4	1	0	3	1	3	0	2	4	1	3	1	1	2	1	0	1	0	1	3	0
AC012409.4|ENSG00000278146|lncRNA	4	4	4	0	5	1	2	4	3	1	5	1	11	4	5	1	1	1	1	0	1	1	3	3	8	1	0	1	4	3	1	1	0	2	2	3	1	1	0	5	12	7	2	2	0	0	0	0	3
AC007991.3|ENSG00000253939|lncRNA	1	0	2	0	0	0	0	1	0	0	1	1	2	0	0	0	3	3	2	0	0	0	1	0	2	0	0	0	0	0	1	0	0	1	0	0	1	2	0	2	3	1	2	0	0	0	1	2	2
AC104561.3|ENSG00000253986|lncRNA	3	3	5	4	2	5	7	6	4	3	0	2	0	2	3	1	2	3	4	5	2	0	2	2	8	6	3	5	1	0	5	4	3	1	4	2	8	1	3	8	5	1	3	1	2	2	1	1	2
AC040169.3|ENSG00000274677|lncRNA	18	4	5	9	8	13	7	8	6	1	20	7	9	10	5	6	10	6	12	16	11	12	0	10	14	14	10	6	4	5	12	7	4	8	8	6	20	2	12	9	39	10	17	4	7	8	14	10	4
AC090371.2|ENSG00000263765|lncRNA	1	0	0	0	1	0	0	0	0	0	0	0	1	0	0	0	0	1	0	0	0	1	0	1	0	0	0	0	0	0	0	0	0	0	1	0	0	0	0	0	1	0	0	0	0	0	0	0	0
AC104971.2|ENSG00000267579|lncRNA	0	0	1	0	0	0	0	0	0	0	0	0	0	0	0	0	0	0	0	0	0	0	0	0	0	0	0	0	0	0	0	0	0	0	0	0	0	0	0	0	0	0	0	1	0	0	0	0	0
AL163195.2|ENSG00000258573|lncRNA	0	0	0	1	0	0	0	0	0	0	0	0	2	0	0	0	0	0	0	0	0	0	0	0	0	0	0	0	0	0	0	0	0	0	0	0	0	0	0	0	0	0	0	0	0	0	0	0	0
AC010333.1|ENSG00000259876|lncRNA	0	1	4	1	1	1	7	4	1	5	0	1	6	4	0	0	12	4	2	0	2	0	0	3	6	2	5	0	5	1	0	5	0	4	1	2	0	1	1	0	2	2	5	2	0	0	3	2	5
RSF1-IT1|ENSG00000255409|lncRNA	0	2	1	1	0	7	2	3	3	1	2	0	6	1	1	3	5	0	3	1	1	2	3	2	3	2	1	3	1	1	0	2	1	3	2	3	2	6	0	0	6	2	0	0	0	0	2	1	1
AC097381.1|ENSG00000228919|lncRNA	5	1	0	1	5	1	0	2	2	1	0	2	3	3	2	0	4	2	0	0	4	0	3	1	15	5	1	3	3	0	1	5	1	0	2	1	4	4	0	1	3	3	0	1	2	0	4	3	2
AP005328.1|ENSG00000272461|lncRNA	2	0	0	0	0	1	0	1	5	2	0	2	3	0	0	0	2	0	0	0	2	2	0	0	0	3	1	0	1	1	1	0	1	1	2	1	0	0	0	0	0	2	0	3	0	0	0	0	0
AC008708.1|ENSG00000253357|lncRNA	0	1	0	1	0	1	0	1	5	0	1	0	0	0	0	0	3	0	1	3	0	0	0	0	1	1	1	2	1	0	0	0	0	0	1	5	2	0	0	4	1	0	2	1	0	0	0	0	1
AC027279.1|ENSG00000260816|lncRNA	39	46	10	12	37	34	10	24	28	5	41	20	66	10	10	15	48	47	5	64	16	30	20	8	71	6	5	13	2	33	26	2	3	18	43	5	46	8	21	76	79	1	13	7	3	23	24	4	5
AC069222.1|ENSG00000273374|lncRNA	1	11	25	1	6	10	6	5	9	4	6	11	14	3	2	3	3	7	2	17	0	4	6	8	15	8	6	4	5	1	5	1	3	6	7	1	3	9	3	2	10	9	8	0	0	0	0	5	4
AC015917.2|ENSG00000265254|lncRNA	4	4	5	6	2	3	4	4	3	1	1	0	2	2	9	3	4	3	2	0	4	1	3	2	11	5	9	2	2	2	5	2	5	1	13	1	7	0	1	1	9	2	5	3	4	2	30	5	5
AL359258.2|ENSG00000260879|lncRNA	0	0	0	0	0	0	0	0	0	0	0	0	0	0	0	0	0	1	0	0	0	0	0	0	0	0	0	0	0	0	0	0	0	0	0	0	0	0	0	0	0	0	0	0	0	0	0	0	0
LINC01220|ENSG00000259687|lncRNA	6	13	11	21	19	15	23	15	21	10	27	11	25	19	29	14	7	14	11	16	19	26	40	22	49	18	28	14	20	9	24	22	21	14	18	5	21	22	11	14	37	31	20	10	16	14	22	22	20
LINC02109|ENSG00000259786|lncRNA	0	2	0	0	21	0	2	0	0	1	0	0	0	0	0	0	0	0	0	0	0	0	0	0	0	0	0	0	0	0	0	0	0	0	0	0	0	0	0	0	0	0	0	0	0	0	1	0	0
Z98749.1|ENSG00000229955|lncRNA	0	0	5	0	1	0	1	0	0	0	0	0	3	0	0	0	1	2	0	3	0	1	1	1	3	0	2	0	0	0	1	0	0	1	1	0	0	1	0	1	1	0	2	0	0	0	2	1	1
AP001432.1|ENSG00000242553|lncRNA	8	14	18	3	28	8	8	18	23	7	9	17	9	11	6	9	15	7	7	17	12	9	13	24	16	11	14	20	13	8	7	3	2	20	21	10	12	5	6	9	38	8	9	6	7	4	8	16	11
AC090618.1|ENSG00000262052|lncRNA	2	11	5	1	2	3	2	4	1	2	2	1	0	4	7	0	5	0	4	6	2	3	3	1	3	2	0	1	3	3	1	1	1	2	2	2	3	1	3	4	1	2	3	0	4	3	4	2	0
AL008723.1|ENSG00000230120|lncRNA	0	0	0	0	0	0	0	0	0	0	0	0	0	0	0	0	0	0	0	0	0	0	0	0	0	0	0	0	0	0	0	0	0	0	0	0	0	0	0	0	0	0	0	0	0	0	0	0	0
TRAM2-AS1|ENSG00000225791|lncRNA	361	498	426	253	529	385	518	630	477	150	618	371	633	478	696	290	381	276	384	520	667	621	238	663	916	580	498	566	763	429	361	752	299	322	574	367	742	271	433	470	619	686	377	634	393	197	562	491	335
LINC01889|ENSG00000235491|lncRNA	0	1	0	0	0	0	3	4	0	0	2	0	0	0	6	2	1	0	0	0	0	0	1	2	3	2	0	1	1	0	0	1	0	0	0	0	0	1	0	2	1	0	2	0	1	0	1	0	0
AL451062.1|ENSG00000229444|lncRNA	0	0	2	4	1	3	0	2	0	0	0	0	1	1	2	0	1	2	0	2	2	2	0	1	4	1	0	2	2	4	1	0	0	0	4	1	2	0	0	1	3	1	0	0	1	2	1	1	0
AC007673.1|ENSG00000267311|lncRNA	3	3	1	0	3	2	3	0	2	0	0	3	1	0	0	0	2	1	1	0	0	0	2	5	2	0	3	1	0	3	2	1	0	1	4	2	0	1	1	4	4	5	6	0	0	0	0	0	0
AL354950.2|ENSG00000275327|lncRNA	0	0	0	0	0	0	0	0	0	0	0	0	0	0	0	0	0	0	0	0	0	0	0	0	0	0	0	0	0	0	0	0	0	0	0	0	0	0	0	0	0	0	0	0	0	0	0	0	0
AC016987.1|ENSG00000259620|lncRNA	1	3	1	0	3	0	0	1	1	0	1	4	0	0	0	0	0	0	0	5	2	0	0	2	3	0	0	0	0	0	2	0	0	0	1	0	1	0	1	1	1	0	2	0	0	0	0	0	0
PPP1R14B-AS1|ENSG00000256940|lncRNA	13	8	13	6	10	30	0	6	9	9	9	4	10	11	8	4	8	14	2	11	21	15	12	2	10	3	11	11	9	3	14	9	16	13	23	4	35	2	3	5	18	18	14	2	4	10	37	5	15
AP001527.1|ENSG00000260008|lncRNA	3	3	3	5	6	1	3	1	3	0	1	4	1	3	0	3	3	6	3	6	0	0	2	2	2	1	0	12	4	1	0	0	0	0	2	0	0	0	1	2	5	1	3	2	3	1	5	2	1
AL121929.2|ENSG00000226431|lncRNA	0	0	0	0	0	1	1	0	0	0	0	0	0	0	0	0	0	0	0	0	0	0	0	1	0	0	0	0	0	0	0	0	0	0	0	0	0	0	0	0	0	0	0	0	0	0	0	0	0
AP000692.1|ENSG00000228107|lncRNA	4	23	31	7	24	21	11	9	16	13	8	10	19	10	2	17	21	23	4	27	2	4	12	26	24	6	5	21	15	2	5	6	2	17	12	17	3	6	8	13	49	11	23	3	3	6	11	3	11
AC132872.2|ENSG00000264548|lncRNA	23	24	10	7	18	19	4	5	38	2	9	24	3	3	2	4	11	9	10	10	4	8	14	7	9	2	3	8	7	3	0	4	0	8	13	10	5	2	3	5	27	4	5	1	2	7	19	5	5
AC023825.2|ENSG00000260145|lncRNA	1	7	13	4	4	9	1	3	9	6	1	0	4	3	0	4	14	4	9	0	1	2	4	5	11	0	3	3	3	1	1	1	3	14	8	8	0	4	3	5	36	4	10	0	0	2	3	0	5
AC079354.2|ENSG00000231903|lncRNA	3	2	0	0	2	1	0	1	3	0	1	0	2	0	0	2	2	2	2	0	0	1	0	0	1	2	1	4	0	0	0	0	0	2	1	0	6	0	1	0	0	2	1	0	0	1	0	0	0
AL031772.1|ENSG00000231329|lncRNA	8	14	20	8	17	7	13	10	18	10	12	8	17	7	4	13	17	7	10	12	9	10	7	24	44	17	20	20	15	7	4	13	3	19	9	11	12	15	10	6	44	7	12	3	7	4	10	10	15
AC004584.3|ENSG00000263120|lncRNA	8	8	13	1	5	5	3	4	11	3	0	6	4	5	0	6	10	0	8	2	4	2	3	6	7	4	1	16	5	6	0	2	0	10	9	3	3	1	3	2	21	14	3	0	1	1	5	2	6
AC004771.4|ENSG00000262678|lncRNA	7	11	14	6	27	28	8	4	18	0	2	13	12	3	0	2	11	5	7	6	4	8	15	9	22	5	21	8	9	7	1	4	2	11	6	5	4	3	1	6	33	5	11	1	6	3	7	7	4
AC012615.5|ENSG00000267232|lncRNA	0	0	0	0	0	0	0	0	0	0	0	0	0	0	0	0	0	0	0	0	0	0	0	0	0	0	0	0	0	0	0	0	0	0	0	0	0	0	0	0	0	0	0	0	0	0	0	0	0
AC145423.2|ENSG00000274427|lncRNA	4	12	1	5	1	8	4	2	10	1	3	8	8	3	1	4	9	16	4	4	1	4	8	7	11	2	14	4	4	3	3	3	4	3	13	7	3	2	9	4	11	7	7	2	4	4	2	3	5
AC022400.1|ENSG00000224195|lncRNA	29	20	29	14	27	20	22	23	46	5	20	28	17	20	15	3	15	12	19	22	16	14	14	22	59	22	21	24	25	12	15	21	13	16	13	14	15	7	15	17	45	24	13	4	16	6	21	23	18
LINC01890|ENSG00000228329|lncRNA	3	1	1	1	1	0	0	2	0	1	0	2	2	0	2	1	0	0	0	2	0	1	2	0	8	1	1	1	0	4	2	1	1	1	1	0	0	1	1	0	6	0	0	0	0	1	7	3	0
AC005759.1|ENSG00000268650|lncRNA	16	11	6	6	7	8	12	11	9	2	12	10	18	6	12	3	6	8	11	5	7	4	3	4	12	8	6	6	9	10	4	1	6	3	6	12	5	3	2	13	19	4	6	3	5	5	14	5	7
AC079174.2|ENSG00000277715|lncRNA	29	35	46	13	33	33	16	28	36	11	11	41	27	21	23	20	40	34	23	25	18	16	35	53	53	19	29	50	25	26	11	29	16	24	47	31	16	23	16	33	80	28	23	13	19	14	16	14	13
C4A-AS1|ENSG00000233627|lncRNA	0	0	0	0	0	0	0	0	0	0	0	0	0	0	0	0	0	0	0	0	0	0	0	0	0	0	0	0	0	0	0	0	0	0	0	0	0	0	0	0	0	0	0	0	0	0	0	0	0
AC107993.1|ENSG00000267222|lncRNA	5	2	5	1	5	5	0	0	7	2	12	2	19	0	6	1	2	5	1	15	4	2	0	2	5	1	1	1	1	14	1	1	0	2	7	0	1	2	1	4	13	0	5	1	1	2	5	1	2
ZNF32-AS1|ENSG00000226245|lncRNA	2	10	25	4	11	11	4	10	14	1	8	18	23	10	4	6	20	8	12	10	4	3	11	8	17	2	6	8	7	5	0	4	0	10	9	5	4	9	5	7	16	6	12	5	1	2	7	10	5
AC145285.3|ENSG00000260796|lncRNA	4	7	13	5	5	5	4	5	3	1	3	12	4	7	2	3	13	6	4	9	0	0	3	3	12	1	3	4	4	2	1	1	1	8	7	1	2	5	3	3	17	4	5	3	1	1	1	4	2
AL590483.1|ENSG00000229960|lncRNA	1	0	0	0	1	2	0	0	0	0	0	0	0	1	0	0	0	1	0	0	1	0	0	1	1	0	0	0	1	0	0	0	0	1	0	0	0	0	0	0	0	0	0	2	0	0	1	0	0
AC073934.1|ENSG00000240790|lncRNA	1	1	0	1	2	0	3	1	0	0	0	0	2	1	0	0	0	1	2	0	0	0	1	1	1	1	0	0	1	0	0	0	2	0	0	0	0	1	1	0	1	1	1	1	0	0	2	1	0
LANCL1-AS1|ENSG00000234281|lncRNA	322	657	199	275	534	56	292	737	197	74	773	580	681	369	160	108	225	365	180	950	431	277	196	472	797	228	362	304	294	311	225	212	78	276	186	222	338	60	443	314	216	454	411	391	413	212	192	488	246
TCL6|ENSG00000187621|lncRNA	17	63	241	2	2	4	4	6	12	2	4	3	4	5	1	7	10	1	2	8	4	12	6	4	10	4	2	2	4	29	4	29	3	6	23	13	4	6	2	3	21	24	5	2	4	3	7	8	6
AP003392.4|ENSG00000271751|lncRNA	8	9	20	0	10	18	3	4	7	5	24	12	4	5	1	6	8	1	10	12	3	7	9	23	11	4	9	7	11	3	0	5	9	6	12	6	11	2	6	4	18	13	2	1	4	6	9	8	10
AL590004.3|ENSG00000260604|lncRNA	5	46	37	9	81	11	6	14	14	20	28	13	1	20	4	66	25	38	1	2	8	0	25	31	30	86	24	267	27	6	2	22	7	23	5	4	34	7	3	27	28	41	3	2	48	18	8	6	10
AC008073.2|ENSG00000232642|lncRNA	9	8	6	7	14	8	5	5	12	1	8	8	4	7	4	2	8	12	6	5	8	1	2	4	12	8	6	5	10	2	3	2	4	10	10	11	3	1	2	3	16	4	8	2	1	2	7	1	5
AP005131.5|ENSG00000267694|lncRNA	0	2	1	2	4	1	0	2	0	0	0	8	1	0	0	1	3	0	0	0	0	0	0	0	9	2	2	4	0	1	0	0	1	2	2	0	1	0	0	0	9	0	6	0	0	1	7	1	0
AF001550.1|ENSG00000262983|lncRNA	0	0	0	0	0	0	0	0	0	0	0	0	0	0	0	0	0	0	0	0	0	0	0	0	0	0	0	0	0	0	0	0	0	0	0	0	0	0	0	0	0	0	0	0	0	0	0	0	0
AC087379.1|ENSG00000254645|lncRNA	0	0	0	0	1	0	0	0	0	0	0	0	0	0	0	0	0	0	0	0	2	1	0	0	1	0	1	0	0	0	3	0	1	0	0	1	0	0	0	2	0	0	0	0	0	0	1	0	0
AC026894.3|ENSG00000255159|lncRNA	0	4	1	0	3	3	3	2	2	0	0	1	3	0	0	1	15	5	2	4	2	5	0	4	17	4	2	3	2	0	1	2	1	10	1	1	0	11	0	0	36	1	1	0	0	1	2	0	1
MSH2-OT1|ENSG00000235760|lncRNA	4	1	6	3	0	10	0	3	1	0	0	2	6	4	0	0	3	3	2	0	3	1	3	2	3	4	1	2	2	1	0	0	1	2	5	3	2	0	1	5	5	3	1	0	2	0	1	3	2
LINC01278|ENSG00000235437|lncRNA	1547	1620	1452	979	1791	1778	1750	2328	1651	1101	1420	1637	1195	1532	1352	1024	1402	1221	1112	1732	796	1639	1188	1998	3715	1811	2223	2152	2280	1331	1182	2057	1406	1294	1381	1162	1738	932	1325	1614	3514	2310	2065	829	1441	985	1041	1935	936
AC093019.2|ENSG00000241073|lncRNA	0	0	0	0	2	1	0	0	0	0	0	0	1	0	0	0	1	0	1	1	0	0	0	0	3	1	0	0	1	0	0	0	0	0	0	0	0	0	0	1	2	0	1	1	0	0	0	0	0
LINC01484|ENSG00000253686|lncRNA	16	41	60	20	32	6	17	22	50	7	19	11	6	35	14	14	22	29	11	13	6	25	31	41	84	16	31	10	16	16	24	27	28	15	15	7	4	10	10	24	39	16	17	3	16	3	21	22	34
AL138895.1|ENSG00000235119|lncRNA	1	1	3	0	0	0	2	3	2	1	3	2	1	2	0	1	6	3	2	5	0	0	1	5	4	1	3	3	2	0	4	1	0	0	1	0	1	1	1	1	6	0	0	1	0	1	1	0	2
AL590705.1|ENSG00000203279|lncRNA	3	13	16	14	10	17	9	6	14	3	13	21	9	4	10	6	11	5	9	10	1	16	10	9	25	2	16	5	10	0	7	9	16	5	10	5	8	1	12	3	26	3	0	5	7	0	23	2	17
AC004147.5|ENSG00000265775|lncRNA	0	0	0	0	0	0	0	0	0	0	0	0	0	0	0	0	0	0	0	0	0	0	0	0	0	0	0	0	0	0	0	0	0	0	0	0	0	0	0	0	0	0	0	0	0	0	0	0	0
AC005632.3|ENSG00000261596|lncRNA	30	21	60	17	30	42	27	33	37	10	49	18	65	47	15	30	44	22	21	66	28	17	18	71	19	23	21	28	21	22	26	24	20	27	29	34	23	33	28	35	89	42	35	33	11	24	35	59	23
AP001043.1|ENSG00000229925|lncRNA	0	0	0	0	0	0	0	0	0	0	1	0	1	0	0	0	0	0	1	0	0	0	0	0	0	0	0	0	0	0	0	1	0	0	0	0	0	4	0	0	0	0	0	0	0	0	0	0	0
AC144833.1|ENSG00000261426|lncRNA	0	0	0	0	0	0	0	0	3	0	0	0	0	0	0	0	0	0	0	0	0	0	0	0	0	0	0	0	0	0	0	0	0	0	0	0	0	0	0	0	0	0	0	0	0	0	0	0	0
AC004039.1|ENSG00000230612|lncRNA	6	11	17	2	9	21	5	11	12	6	8	7	11	5	1	5	8	8	11	6	6	5	7	8	6	1	5	19	9	8	3	2	1	15	10	4	3	7	3	9	19	7	6	1	8	5	8	5	3
AC022400.3|ENSG00000242288|lncRNA	3	2	7	6	6	7	6	3	2	5	5	10	0	3	2	2	7	2	3	2	0	2	4	4	11	3	8	8	2	3	1	6	3	2	5	6	4	0	6	1	20	4	6	0	2	3	1	5	7
LINC02281|ENSG00000257748|lncRNA	0	0	0	0	1	0	0	0	0	0	0	0	0	0	0	0	0	0	1	0	0	0	0	0	0	0	0	0	0	0	0	0	0	0	0	0	0	0	0	0	0	0	0	0	0	0	0	0	0
AC067817.2|ENSG00000253829|lncRNA	26	28	6	37	56	29	17	41	19	21	30	23	86	13	10	27	17	24	37	20	13	12	17	35	100	12	16	45	12	13	22	25	4	46	9	8	35	30	12	33	71	6	32	3	5	15	15	10	13
MALAT1|ENSG00000251562|lncRNA	10850	9276	14424	10038	19635	12731	20211	11094	20976	4026	16016	16749	17104	6546	6807	5313	18825	10525	6935	23613	5486	9115	10210	12437	56645	7763	7545	14088	7012	12748	6859	3305	4721	11399	24814	5714	10252	10701	6945	11156	86967	4011	29277	1693	4319	7633	7082	4947	9557
AC023034.1|ENSG00000259594|lncRNA	2	1	3	1	1	3	2	0	0	1	2	0	0	1	0	0	3	2	0	0	1	1	1	1	4	0	0	2	2	0	0	0	0	1	0	1	1	1	0	1	6	1	2	0	1	0	0	1	1
AC074031.1|ENSG00000257429|lncRNA	1	0	1	0	1	2	3	1	4	0	0	0	0	1	2	0	2	0	1	1	0	0	0	0	1	0	1	1	0	0	0	0	0	1	4	1	0	1	1	0	2	0	0	1	1	0	0	1	0
AC022784.5|ENSG00000254340|lncRNA	17	6	8	7	11	12	16	5	21	15	9	22	9	12	17	4	4	6	4	10	4	14	5	17	17	3	12	19	16	8	5	18	29	10	14	4	10	15	14	4	18	13	12	1	10	4	11	3	11
AC008735.1|ENSG00000267096|lncRNA	6	7	23	14	20	4	9	16	24	6	21	9	16	4	0	8	7	8	11	17	10	3	15	1	38	3	8	20	14	4	1	10	2	11	7	14	8	13	2	8	65	1	33	1	10	3	11	7	18
ANKRD10-IT1|ENSG00000229152|lncRNA	256	277	777	152	459	431	238	289	786	110	264	345	540	174	74	145	372	206	244	450	168	94	217	378	487	125	166	385	217	271	131	130	52	616	427	146	144	203	172	226	626	245	487	36	131	136	293	195	215
AC245088.2|ENSG00000241881|lncRNA	0	0	0	0	0	0	0	0	0	0	0	0	0	0	0	0	0	0	0	0	0	0	0	0	0	0	0	0	0	0	0	0	0	0	0	0	0	0	0	0	0	0	0	0	0	0	0	0	0
Z82196.1|ENSG00000234891|lncRNA	0	0	0	0	0	0	0	0	0	0	0	0	0	0	0	0	0	0	0	0	0	0	0	0	0	0	0	2	0	0	0	0	0	0	0	0	0	0	0	0	0	0	0	0	0	0	0	0	0
ARHGAP29-AS1|ENSG00000226835|lncRNA	2	9	1	4	2	6	4	10	4	2	7	1	7	6	2	2	1	0	2	2	8	7	5	4	8	2	2	0	6	6	2	11	2	0	4	4	6	17	10	4	2	4	14	10	3	2	13	6	2
AC110285.2|ENSG00000262877|lncRNA	28	242	115	85	112	128	79	60	194	11	98	357	160	31	16	65	142	91	383	134	60	66	227	102	150	33	28	128	126	60	7	32	11	66	86	68	14	119	33	156	305	38	120	1	19	32	61	15	29
FRGCA|ENSG00000236663|lncRNA	4	0	2	1	0	1	0	4	0	1	5	5	3	0	2	0	1	4	0	2	0	0	0	1	1	0	0	0	0	0	9	0	3	2	2	1	0	0	1	6	3	1	2	0	0	1	6	0	2
LINC00563|ENSG00000261097|lncRNA	7	7	2	4	10	2	3	4	3	2	1	3	7	7	0	1	2	0	7	9	13	3	5	5	3	6	3	10	5	5	2	5	2	4	8	3	3	3	4	3	22	10	1	3	3	2	4	10	5
MIR548XHG|ENSG00000224141|lncRNA	0	0	0	0	0	0	0	0	0	0	0	0	0	0	0	0	0	0	0	0	0	1	0	0	0	0	0	0	0	1	1	0	0	0	0	0	0	0	0	0	1	0	0	0	0	1	0	0	0
AC012462.2|ENSG00000228618|lncRNA	0	0	0	0	0	0	0	0	0	0	0	0	0	0	0	0	0	0	0	0	0	0	0	0	0	0	0	0	0	0	1	0	0	0	0	0	0	0	0	0	0	0	0	0	0	0	0	0	0
AL360091.3|ENSG00000234915|lncRNA	1	0	2	0	3	1	0	1	1	1	0	3	1	0	0	0	2	1	2	0	0	0	0	1	2	0	0	0	0	2	0	0	1	2	0	1	1	0	0	0	3	0	0	0	0	2	1	0	0
AL049812.3|ENSG00000228959|lncRNA	0	0	0	1	1	0	0	0	0	0	3	0	0	0	0	0	0	2	0	0	0	0	0	1	0	2	0	1	0	0	0	0	0	0	0	0	0	2	0	0	0	1	0	0	0	0	0	0	0
AC004009.1|ENSG00000224322|lncRNA	0	0	0	0	0	0	0	0	0	0	0	0	0	0	0	0	0	0	0	0	0	0	0	0	0	0	0	0	0	0	0	0	0	0	0	0	0	0	0	0	0	0	0	0	0	0	0	0	0
AC012574.1|ENSG00000253471|lncRNA	0	0	0	0	0	1	0	0	0	0	5	0	2	0	0	0	0	0	1	0	0	0	0	0	0	0	0	0	0	0	0	0	1	0	1	0	0	1	0	0	0	0	0	0	0	0	0	0	0
AC074052.2|ENSG00000261066|lncRNA	0	0	0	0	0	0	0	0	0	0	0	0	0	0	0	0	0	0	0	0	0	0	0	0	0	0	0	0	0	0	0	0	0	0	0	0	0	0	0	0	0	0	0	0	0	0	0	0	0
AP000866.2|ENSG00000250073|lncRNA	122	212	201	90	180	139	186	252	328	46	200	193	310	158	280	81	203	100	149	212	334	228	137	227	449	188	252	157	147	198	110	149	55	212	136	104	109	86	145	194	266	116	175	124	126	72	136	211	131
AC093157.2|ENSG00000235795|lncRNA	6	9	13	6	28	20	9	21	7	4	19	4	19	10	7	2	20	13	9	13	13	12	3	18	24	11	8	14	9	8	10	8	9	10	13	7	27	9	8	19	13	15	8	3	6	7	15	12	6
LINC02653|ENSG00000236373|lncRNA	0	0	0	0	1	0	0	0	0	0	0	0	0	0	0	0	0	0	0	1	0	0	0	0	0	0	0	0	0	0	0	0	1	0	0	0	1	0	0	0	0	1	0	0	0	0	0	0	0
HAGLROS|ENSG00000226363|lncRNA	9	13	12	4	9	24	6	9	33	3	3	2	10	11	2	1	3	9	6	14	13	3	11	5	23	2	10	6	2	8	0	3	15	14	11	6	8	0	3	7	15	6	7	1	5	1	5	12	9
AL358176.4|ENSG00000231440|lncRNA	0	1	0	0	0	0	0	0	0	0	0	0	1	0	0	0	0	0	0	0	0	0	0	0	0	0	0	0	1	2	0	0	0	0	1	0	0	0	0	0	1	0	0	0	0	0	0	0	0
ZNF790-AS1|ENSG00000267254|lncRNA	74	114	114	37	129	75	34	84	102	29	68	87	90	100	46	60	77	55	94	70	75	80	64	90	129	68	69	106	112	95	36	81	40	59	96	87	60	49	54	83	141	100	59	73	47	38	70	75	45
AC090506.1|ENSG00000266196|lncRNA	0	0	0	0	0	0	0	0	0	0	0	0	0	0	0	0	0	0	1	0	0	0	0	0	0	0	0	0	2	0	0	0	0	0	0	0	0	0	0	0	0	0	0	0	0	0	0	0	0
AL355987.4|ENSG00000273066|lncRNA	32	99	78	56	89	41	43	48	81	4	79	92	81	37	25	41	72	51	86	64	39	30	76	47	101	33	20	62	32	59	18	16	15	40	75	44	17	28	26	42	164	24	50	8	19	24	28	30	28
AC018647.1|ENSG00000227544|lncRNA	78	113	81	42	168	22	107	68	56	19	115	101	255	132	218	46	68	40	113	23	202	325	66	90	147	76	74	63	165	82	52	124	42	38	131	68	52	62	66	151	173	76	44	136	73	17	44	75	68
LINC02392|ENSG00000258183|lncRNA	0	0	0	0	0	0	0	0	0	0	1	0	0	0	0	0	1	0	1	0	0	0	0	0	1	0	0	0	0	0	0	0	0	1	0	0	0	0	0	0	1	1	0	1	0	0	0	0	0
AC005197.1|ENSG00000269694|lncRNA	0	0	0	0	0	0	0	3	0	0	1	0	2	0	0	0	0	0	0	3	1	1	0	0	2	0	0	1	1	1	0	0	0	1	0	0	0	0	2	0	2	0	2	1	0	2	0	1	0
AC006357.1|ENSG00000230033|lncRNA	0	0	0	0	0	0	0	0	0	0	0	0	0	0	0	0	0	0	0	1	0	0	0	0	0	0	0	0	0	0	0	0	0	0	2	0	1	1	0	0	0	0	0	0	0	0	0	0	1
RCC2-AS1|ENSG00000227751|lncRNA	0	0	0	0	0	0	0	0	0	0	0	0	0	0	0	0	0	0	0	0	0	0	0	0	0	0	0	0	0	0	0	0	0	0	0	0	0	0	0	0	0	0	0	0	0	0	0	0	0
LINC02171|ENSG00000250632|lncRNA	1	0	0	0	0	0	0	0	0	0	0	0	1	0	0	0	0	0	0	0	0	0	0	0	0	0	0	0	0	0	0	0	0	0	0	0	0	0	0	0	0	0	0	0	0	0	0	0	0
AL590006.1|ENSG00000227945|lncRNA	0	1	2	0	4	2	0	1	4	0	3	2	2	3	0	1	1	0	2	0	0	0	2	0	3	1	1	1	5	2	1	3	0	0	1	2	2	0	4	1	11	1	1	2	0	3	1	0	3
AL929601.1|ENSG00000257891|lncRNA	0	0	0	0	0	0	0	0	0	0	0	0	0	0	0	0	0	0	0	0	0	0	0	0	0	0	0	0	0	0	0	0	0	0	0	0	0	0	0	0	0	0	0	0	0	0	0	0	0
LINC02434|ENSG00000248370|lncRNA	0	0	0	0	0	4	0	0	0	0	0	0	2	0	0	0	0	1	0	0	0	4	0	1	1	0	0	0	0	1	0	0	3	2	1	0	0	0	0	0	0	0	0	0	0	0	0	0	0
AC055822.1|ENSG00000272155|lncRNA	27	37	72	36	22	22	23	15	62	4	15	31	40	25	24	14	32	13	11	63	17	25	19	19	50	28	10	28	28	28	12	24	7	15	34	18	12	21	28	19	28	12	20	29	18	5	28	20	21
AL121985.1|ENSG00000228863|lncRNA	31	14	110	23	38	232	56	12	36	5	41	15	32	16	11	33	37	84	8	52	28	26	26	398	84	6	8	27	5	11	65	7	29	34	18	23	51	38	8	30	116	16	192	12	4	132	97	29	32
Z94057.1|ENSG00000260990|lncRNA	0	1	3	0	0	0	0	0	0	0	1	1	0	0	1	0	1	0	0	0	0	0	0	1	3	0	0	1	2	0	0	1	0	0	0	1	0	2	0	0	0	0	1	0	0	0	0	1	1
AL450306.1|ENSG00000228748|lncRNA	21	21	6	5	27	21	15	18	28	5	7	16	18	8	5	4	24	11	12	27	6	8	17	30	56	8	13	36	20	14	3	2	9	26	15	11	7	7	6	17	61	19	19	1	9	11	8	10	7
LINC00899|ENSG00000231711|lncRNA	170	382	403	162	223	235	176	348	324	102	239	379	229	326	204	221	356	163	343	283	136	207	190	459	1000	234	151	317	266	191	175	230	119	195	388	294	139	93	266	223	469	200	175	175	146	58	198	233	131
LINC02642|ENSG00000232591|lncRNA	1	1	6	1	2	0	0	0	4	1	1	2	2	1	0	0	1	1	0	0	1	0	1	0	2	0	2	1	0	0	0	1	5	1	0	1	1	0	0	1	6	0	0	0	0	0	3	0	3
AC092691.1|ENSG00000239268|lncRNA	51	70	35	36	61	47	28	126	9	32	37	59	34	70	17	41	13	20	66	25	43	34	46	81	62	60	80	62	131	7	59	128	32	44	46	20	56	66	13	40	49	130	67	11	41	21	15	62	15
DIRC3-AS1|ENSG00000233143|lncRNA	1	1	1	0	0	1	0	1	1	0	0	3	0	1	4	0	4	1	0	0	2	0	1	0	0	1	0	2	2	1	0	0	0	1	0	2	1	0	1	0	0	0	0	0	0	0	0	0	0
AC015914.1|ENSG00000259351|lncRNA	30	87	40	33	46	16	39	56	112	3	17	59	83	47	11	34	53	48	87	55	21	22	28	117	164	24	44	46	35	54	16	12	2	91	78	14	27	10	38	45	88	20	38	14	21	6	13	39	11
AP002409.1|ENSG00000265069|lncRNA	0	1	0	0	0	0	0	0	0	0	0	0	0	0	0	0	0	0	0	0	0	0	0	0	0	0	0	0	0	0	0	0	0	0	0	0	0	0	0	0	1	0	1	0	0	0	0	0	0
AC004862.1|ENSG00000232667|lncRNA	2	0	0	0	0	3	0	0	0	1	1	1	0	2	0	0	0	0	0	0	0	1	0	0	1	1	0	0	0	1	0	1	0	0	0	1	1	0	0	0	3	1	0	0	0	0	0	1	1
AC062028.1|ENSG00000145063|lncRNA	2	0	9	2	3	10	7	7	1	3	3	0	5	4	0	1	1	5	2	3	6	4	4	6	5	11	4	3	4	1	10	3	3	0	3	6	6	0	1	7	8	3	1	0	5	0	4	4	2
AC048352.1|ENSG00000256389|lncRNA	0	0	0	0	0	0	0	0	0	0	0	0	0	0	0	0	0	0	0	0	0	0	0	0	0	0	0	0	0	0	0	0	0	0	0	0	0	0	0	0	0	0	0	0	0	0	0	0	0
AC117503.1|ENSG00000255839|lncRNA	0	2	4	1	4	1	2	0	1	0	3	4	1	1	1	0	0	2	2	0	0	3	1	0	0	1	0	4	1	2	0	0	0	0	2	0	2	0	0	0	0	0	1	0	1	1	0	0	0
AC113139.1|ENSG00000271555|lncRNA	4	5	3	5	8	2	2	3	7	1	1	8	10	2	0	1	6	6	2	23	2	2	5	8	8	1	0	6	2	3	0	1	0	4	1	0	2	3	2	2	4	1	5	1	2	1	0	4	1
AC009269.5|ENSG00000274297|lncRNA	0	12	3	1	8	10	2	4	2	3	18	6	7	3	1	11	11	3	7	3	2	1	3	14	13	0	4	7	8	1	2	1	0	7	3	3	0	8	2	6	5	4	8	3	1	4	4	2	3
AC009063.1|ENSG00000259914|lncRNA	0	0	0	0	0	0	0	0	0	0	0	0	0	0	0	0	0	0	0	0	0	0	0	0	0	0	0	1	0	1	0	0	0	0	0	0	0	0	0	0	0	0	0	0	0	0	0	0	0
DANT1|ENSG00000229335|lncRNA	0	0	0	0	0	0	0	0	0	0	0	0	0	0	0	0	0	0	0	0	0	0	0	0	0	0	0	0	2	0	1	0	0	0	0	0	0	0	0	0	0	0	0	0	0	1	0	0	0
AC011455.1|ENSG00000269050|lncRNA	0	1	8	0	3	1	0	2	0	0	2	2	0	0	0	1	0	0	0	3	1	0	4	1	0	2	0	5	0	0	0	0	1	1	2	0	1	0	1	1	7	0	2	0	1	0	1	1	6
AL161757.2|ENSG00000258428|lncRNA	1	1	2	2	4	2	4	4	4	2	0	2	1	2	0	2	1	2	3	1	4	1	0	5	1	0	4	1	0	0	0	2	3	5	0	2	1	1	0	1	3	3	0	0	5	1	0	6	3
AC026786.2|ENSG00000271963|lncRNA	0	4	0	0	1	3	0	2	1	0	2	1	3	0	0	0	0	0	1	3	0	2	0	0	1	1	2	0	0	0	0	1	0	0	0	0	2	0	0	0	0	0	2	3	1	0	1	1	0
AC011481.2|ENSG00000267282|lncRNA	22	15	11	6	17	14	11	9	20	6	32	5	45	14	7	3	8	13	11	24	10	2	10	12	55	10	21	9	13	6	4	7	5	10	12	7	8	2	5	12	23	3	29	3	7	5	16	10	10
AC099541.1|ENSG00000233096|lncRNA	1	1	0	2	1	0	0	0	0	1	6	0	0	2	0	1	2	2	1	0	1	1	0	2	3	1	1	5	0	0	1	0	0	0	1	2	2	3	0	0	1	0	0	0	2	1	0	0	0
AC027338.2|ENSG00000249857|lncRNA	0	1	0	0	1	0	0	0	0	1	0	0	2	0	0	0	0	0	0	0	0	0	0	0	0	0	0	0	0	0	0	0	0	1	1	0	0	0	1	0	2	0	0	0	0	0	0	0	0
AC026774.1|ENSG00000248127|lncRNA	0	0	0	0	0	0	0	0	0	0	0	0	0	2	1	0	0	1	0	0	0	0	3	0	1	1	0	0	1	0	0	0	0	0	0	0	0	1	0	0	0	0	0	1	0	0	0	0	0
AL450469.2|ENSG00000232121|lncRNA	2	0	0	2	1	2	4	3	0	0	5	0	0	0	0	0	0	0	2	0	0	0	0	1	1	0	0	1	0	0	0	0	2	0	0	0	1	9	0	1	0	0	8	0	0	2	0	1	0
AC009088.2|ENSG00000260304|lncRNA	0	0	0	0	3	0	1	0	3	0	0	2	0	1	0	2	0	0	0	0	2	1	0	1	3	0	0	0	1	0	0	0	0	2	2	0	2	0	0	0	2	0	2	0	0	1	0	0	1
AC069257.2|ENSG00000228028|lncRNA	0	2	2	0	1	2	3	1	3	1	3	3	1	0	0	3	2	0	1	1	1	0	2	4	10	0	0	4	0	2	0	0	0	2	2	1	2	2	3	3	15	3	4	0	4	3	3	1	2
LINC01603|ENSG00000253479|lncRNA	0	2	1	0	0	1	0	0	0	1	0	0	0	1	0	0	0	0	0	0	1	0	1	0	0	0	0	0	1	0	0	1	0	0	0	0	0	0	0	0	2	0	0	1	0	0	0	0	1
AC102797.1|ENSG00000261307|lncRNA	0	0	0	0	0	0	0	0	1	0	0	0	0	0	0	0	2	0	0	0	0	0	0	0	0	0	0	0	0	0	0	0	0	0	0	0	0	0	0	0	0	0	0	0	0	0	0	0	0
AL592431.2|ENSG00000241042|lncRNA	0	0	2	0	3	2	0	1	6	0	1	2	0	0	0	0	1	0	0	2	0	0	1	0	1	1	0	1	1	1	0	0	2	0	0	0	0	0	1	2	2	1	0	0	0	0	27	0	2
AC010601.1|ENSG00000259929|lncRNA	1	2	0	0	2	0	0	2	2	0	1	2	0	1	1	0	1	0	3	0	0	1	0	2	0	1	0	1	3	1	0	2	1	0	1	1	1	4	3	3	3	0	0	3	0	5	0	2	0
AC009063.3|ENSG00000261103|lncRNA	0	0	3	0	0	1	1	0	0	0	0	0	0	0	0	0	0	0	0	0	1	0	0	2	1	0	1	0	1	0	0	0	1	0	0	0	0	0	0	1	0	1	0	0	0	1	0	0	0
AC110619.1|ENSG00000218416|lncRNA	18	35	27	4	41	16	43	51	36	3	18	38	21	33	12	40	20	28	12	31	21	26	33	33	85	40	20	67	14	14	30	21	10	18	23	3	1	35	14	18	70	39	17	1	36	28	48	20	35
AC010424.2|ENSG00000271766|lncRNA	0	0	0	0	0	0	0	0	0	0	0	0	0	0	0	1	0	0	0	0	0	0	0	0	0	0	0	0	0	0	0	0	0	0	0	0	1	0	0	0	0	0	0	0	0	0	0	0	0
LINC02741|ENSG00000255388|lncRNA	0	0	0	0	0	0	0	0	0	0	0	0	0	1	0	0	0	0	0	0	0	0	0	0	0	0	0	0	0	0	0	0	0	0	0	0	0	0	0	0	0	0	0	0	0	0	0	0	0
AL590438.1|ENSG00000272235|lncRNA	1	7	2	6	17	14	8	9	6	5	6	11	7	21	3	10	11	21	6	0	0	3	7	6	13	11	6	12	11	1	4	9	1	7	2	4	4	12	3	6	14	16	8	1	8	9	2	6	2
AC092070.4|ENSG00000269758|lncRNA	1	0	1	0	0	0	0	0	1	0	0	1	0	0	0	0	1	0	0	0	1	0	0	0	0	1	5	0	0	0	1	0	0	1	0	0	0	0	0	0	2	0	0	0	1	0	0	1	0
AC073352.2|ENSG00000272967|lncRNA	1	2	0	0	0	1	1	0	1	0	1	1	1	0	0	1	1	0	0	4	1	0	1	1	0	0	1	2	1	2	0	0	1	1	0	0	1	1	3	1	1	0	0	0	0	0	0	1	2
AC130324.1|ENSG00000263531|lncRNA	5	5	8	7	10	2	3	7	14	1	4	18	13	4	2	8	9	13	6	2	5	17	3	5	9	5	0	11	14	5	1	5	3	8	21	2	4	3	3	13	8	0	4	5	12	1	1	14	1
AC140912.1|ENSG00000261227|lncRNA	2	1	0	0	4	6	1	5	2	1	1	1	4	1	0	0	0	1	3	1	7	2	3	4	4	1	5	1	2	0	2	2	2	4	2	2	3	5	0	0	4	5	2	1	1	6	3	0	0
ATP1B3-AS1|ENSG00000244124|lncRNA	102	14	23	79	56	38	107	83	19	47	53	16	159	9	9	22	44	16	27	46	6	13	28	45	402	4	22	49	20	21	16	13	31	53	14	15	66	38	17	20	215	11	131	3	24	23	49	24	66
AC022816.1|ENSG00000230647|lncRNA	0	0	0	0	1	6	0	0	0	0	1	1	0	0	1	0	3	0	1	0	2	3	0	9	0	3	1	2	1	0	0	0	0	0	0	0	0	9	0	1	2	3	0	0	0	1	0	0	0
AC073114.1|ENSG00000226965|lncRNA	0	1	0	1	1	2	0	0	1	0	0	0	1	0	0	2	0	0	0	0	0	0	2	0	0	1	0	0	0	0	0	1	0	0	1	0	0	1	0	0	1	1	0	0	0	0	3	0	0
LINC02442|ENSG00000256077|lncRNA	0	0	0	0	0	0	0	0	1	0	0	0	0	0	0	0	0	0	0	0	0	0	0	0	2	0	1	0	0	0	0	0	0	0	0	0	0	0	0	0	0	0	0	0	0	0	0	0	1
EVX1-AS|ENSG00000253405|lncRNA	0	0	0	0	0	0	0	0	0	0	0	0	0	0	0	0	0	0	0	0	0	0	0	0	0	0	1	0	0	0	0	0	0	0	0	0	0	1	0	0	0	0	0	0	0	0	0	0	0
AL354892.2|ENSG00000232640|lncRNA	44	45	39	16	54	38	29	64	68	20	28	24	14	61	27	29	42	42	37	31	23	46	35	31	117	80	75	62	45	27	30	46	24	41	38	25	41	16	40	46	80	62	59	21	33	25	28	36	24
AC025279.1|ENSG00000198106|lncRNA	31	20	157	17	48	34	20	40	36	19	25	14	13	27	7	32	55	14	32	18	6	21	31	31	41	29	24	54	29	4	10	24	19	37	23	32	11	20	15	40	98	18	19	2	9	11	15	13	20
LINC01476|ENSG00000265313|lncRNA	0	0	3	0	1	0	0	0	0	0	1	0	0	0	0	0	0	0	0	0	0	0	0	0	1	0	1	0	0	0	1	0	0	0	1	2	0	0	0	0	2	0	0	0	0	0	0	0	0
AL162725.2|ENSG00000237153|lncRNA	0	0	0	0	0	0	0	1	0	0	0	0	0	0	0	0	0	0	0	0	0	0	0	0	0	0	0	2	1	0	0	1	0	0	0	0	0	0	0	0	0	0	0	0	0	0	0	3	0
AL158090.1|ENSG00000232200|lncRNA	0	0	0	0	0	0	0	0	0	0	0	0	0	0	0	0	1	0	0	0	0	0	0	0	0	0	0	0	0	0	0	0	0	0	0	0	0	0	0	0	1	0	0	0	0	0	0	0	0
AL117332.1|ENSG00000275457|lncRNA	47	49	45	13	54	65	38	71	25	25	38	40	39	41	12	12	12	33	31	35	43	39	39	35	142	60	36	24	65	14	27	39	24	38	31	32	56	23	21	61	65	52	51	14	27	31	52	60	29
AC079950.1|ENSG00000257657|lncRNA	0	1	2	0	0	0	0	0	1	1	1	0	2	0	0	0	3	1	0	0	0	0	0	0	1	0	2	1	2	0	0	4	0	0	1	1	0	1	0	0	2	0	1	0	2	0	0	0	1
AL034548.1|ENSG00000272874|lncRNA	0	0	0	0	0	0	0	0	0	0	0	0	0	0	0	0	0	0	0	0	0	0	0	1	0	0	1	0	0	0	0	0	1	0	0	0	0	0	0	0	0	0	0	0	0	0	0	0	0
LINC02360|ENSG00000248300|lncRNA	27	0	1	1	1	4	0	2	0	0	0	3	7	1	0	0	15	1	1	0	9	1	1	1	4	1	1	1	3	58	0	0	1	4	179	1	27	1	0	1	2	2	0	0	1	0	0	0	1
LINC02447|ENSG00000245468|lncRNA	29	44	16	26	29	17	58	37	26	16	48	40	60	23	53	11	46	43	22	51	74	54	26	48	68	42	20	54	32	33	17	55	16	26	44	9	12	8	38	62	57	32	31	55	25	18	45	32	48
BX640514.2|ENSG00000273812|lncRNA	11	16	6	19	50	21	21	52	19	15	44	16	47	30	12	9	26	20	6	14	8	20	28	36	52	16	25	27	41	17	29	29	17	39	9	12	25	124	5	29	35	29	93	5	9	54	12	24	12
AC011479.4|ENSG00000269653|lncRNA	4	16	11	9	14	20	4	5	17	4	1	11	9	4	3	10	10	8	9	16	7	3	5	7	42	0	10	5	2	16	4	1	1	11	10	5	2	9	2	9	30	2	11	3	5	4	12	2	5
AL139420.1|ENSG00000226172|lncRNA	0	0	0	1	0	0	0	0	0	0	0	0	0	0	0	0	0	0	0	0	0	0	0	0	1	0	0	0	0	0	0	0	2	1	0	1	0	0	0	1	0	0	0	0	0	0	0	0	1
AC007389.5|ENSG00000281920|lncRNA	4	6	1	4	2	7	3	6	6	0	4	2	6	4	0	3	6	2	4	0	1	7	0	5	6	1	3	10	4	3	5	1	4	3	12	3	8	3	1	8	14	5	7	1	2	2	7	4	5
AC129492.2|ENSG00000263427|lncRNA	4	11	7	3	7	5	15	12	1	1	7	1	14	12	6	11	7	5	8	47	3	3	6	3	20	7	0	26	3	2	3	2	0	5	1	1	16	1	8	3	11	21	1	2	9	2	6	1	4
LINC01134|ENSG00000236423|lncRNA	38	32	39	11	18	20	13	27	21	16	12	27	20	14	15	19	20	7	16	29	22	22	30	16	28	22	18	37	18	21	9	24	8	21	26	18	25	3	8	12	35	30	18	4	16	6	23	18	13
AC087612.1|ENSG00000259672|lncRNA	1	0	1	1	0	0	0	0	0	0	0	0	0	0	0	0	0	1	1	1	1	1	2	0	0	0	0	3	0	0	0	2	0	0	1	0	0	0	0	0	2	1	2	0	1	0	2	0	0
AP001619.1|ENSG00000227698|lncRNA	5	0	6	0	4	6	2	1	1	0	0	1	1	2	0	0	1	0	1	3	1	1	4	0	5	1	3	4	1	0	0	1	0	0	1	1	2	0	3	1	7	0	3	0	0	0	4	0	0
AL021368.3|ENSG00000272541|lncRNA	2	13	21	4	6	7	14	8	6	0	5	12	14	5	0	1	19	1	19	2	9	2	4	9	42	2	1	8	6	3	2	1	2	2	7	12	3	3	0	19	15	9	3	0	0	0	9	12	5
AC084291.1|ENSG00000256071|lncRNA	0	0	0	0	0	0	0	0	0	0	0	0	0	0	0	0	1	0	0	0	0	0	0	0	0	0	0	0	0	0	0	0	0	0	0	0	0	0	0	0	0	0	0	0	0	0	0	0	0
AL139089.1|ENSG00000273723|lncRNA	10	17	66	6	16	22	13	13	48	4	29	29	39	24	2	16	23	19	11	28	12	4	37	16	30	9	6	25	18	10	2	1	7	24	25	12	5	9	6	10	26	5	28	2	11	9	27	10	11
AC245187.1|ENSG00000253855|lncRNA	0	1	0	1	0	0	0	2	0	0	2	0	0	0	0	0	3	0	6	0	2	1	1	0	6	0	0	1	2	2	0	1	0	1	0	0	4	0	0	1	0	0	2	0	0	0	3	0	1
AL691403.2|ENSG00000273565|lncRNA	4	7	1	10	4	1	3	1	15	1	11	4	3	6	2	4	4	4	5	3	9	9	4	3	28	3	5	3	2	0	1	3	5	6	7	4	7	1	4	2	7	1	4	2	4	1	5	4	3
AC090987.1|ENSG00000253656|lncRNA	0	0	0	0	0	0	0	0	0	0	0	0	0	0	0	0	0	0	0	0	0	0	0	0	0	0	1	0	0	0	0	0	0	0	0	0	0	0	0	0	0	0	0	0	0	0	3	0	0
AC007743.1|ENSG00000233251|lncRNA	127	326	267	228	312	228	346	794	490	214	216	461	449	207	357	248	345	163	336	218	261	543	283	753	537	377	608	406	594	458	290	500	184	349	398	260	455	299	385	206	330	358	558	176	182	261	225	570	165
LINC00926|ENSG00000247982|lncRNA	695	80	5398	67	93	184	111	96	248	35	112	115	305	143	27	59	97	60	68	151	106	75	253	61	303	57	52	171	68	98	57	28	58	171	124	593	52	82	56	115	441	59	110	21	22	28	114	63	776
LAMA5-AS1|ENSG00000228812|lncRNA	4	7	7	3	8	10	6	4	7	2	0	2	6	4	1	5	1	3	7	0	0	4	5	3	5	4	3	5	5	1	2	6	6	5	2	4	0	7	2	3	19	2	1	0	1	9	6	2	3
AC104134.1|ENSG00000225420|lncRNA	1	4	1	1	1	5	2	2	1	1	1	1	1	1	1	0	0	2	1	3	0	0	2	0	6	1	4	2	2	1	0	1	0	2	1	1	0	0	0	2	6	0	3	0	2	2	3	2	2
AC012378.1|ENSG00000259180|lncRNA	0	3	0	0	0	0	0	0	0	0	0	0	1	0	0	0	0	1	1	0	0	0	0	2	0	0	0	0	0	0	0	0	0	1	0	0	1	0	0	1	0	0	1	1	1	0	3	0	0
AC022613.2|ENSG00000259523|lncRNA	53	90	39	49	93	76	110	166	87	31	74	70	83	79	147	40	78	48	80	70	69	112	41	152	287	103	149	78	127	62	61	127	54	77	57	58	92	55	63	75	84	91	99	45	75	41	44	124	26
AL731557.1|ENSG00000225936|lncRNA	23	32	9	13	14	21	13	22	24	12	11	28	29	19	19	4	12	10	13	19	33	36	36	19	6	15	27	25	34	13	3	8	6	7	4	18	24	11	8	43	35	14	4	10	2	11	12	12	6
AC096644.3|ENSG00000260505|lncRNA	0	0	0	0	0	0	1	0	0	0	0	0	0	0	0	0	0	0	0	0	0	0	0	0	0	0	0	0	0	0	0	0	0	0	0	0	0	0	0	0	0	0	0	0	0	0	0	0	1
AL137798.1|ENSG00000271732|lncRNA	3	0	3	0	0	4	1	2	1	0	2	3	1	1	0	2	4	1	1	1	2	1	3	2	6	1	1	3	1	4	1	0	1	2	2	1	0	2	0	2	1	2	1	0	0	0	2	1	2
LINC02669|ENSG00000233321|lncRNA	2	5	3	1	4	2	1	3	1	1	2	0	5	1	6	1	0	1	0	1	1	1	2	0	5	2	2	4	0	0	0	1	0	0	3	2	1	4	0	1	2	1	1	3	2	0	0	0	3
AC093725.1|ENSG00000249831|lncRNA	0	0	0	0	0	0	0	0	0	0	0	0	0	0	0	0	0	0	0	0	0	0	0	0	0	0	0	0	0	0	0	0	0	0	0	0	0	0	0	0	0	0	0	0	0	0	0	0	0
AC025423.4|ENSG00000257181|lncRNA	0	0	0	0	0	0	0	0	0	0	0	0	0	0	0	0	0	0	0	0	0	0	0	0	0	0	0	0	0	0	0	0	0	0	0	0	0	0	0	0	0	0	0	0	0	0	0	0	0
CDKN2B-AS1|ENSG00000240498|lncRNA	31	54	47	26	81	43	33	52	83	13	48	45	97	54	19	61	72	53	36	24	54	29	70	42	88	28	31	64	75	23	26	33	23	61	33	31	46	43	29	42	44	36	40	32	25	31	95	29	22
LINC00709|ENSG00000230014|lncRNA	0	0	0	0	0	0	0	0	0	0	0	0	0	0	0	0	2	0	0	0	0	0	0	0	0	0	0	0	0	0	0	0	0	0	0	0	0	0	0	0	0	0	0	0	0	0	0	0	0
AP003774.2|ENSG00000236935|lncRNA	26	19	80	9	17	17	11	6	26	6	14	6	13	14	6	8	25	0	5	11	21	3	10	16	18	17	3	19	21	4	6	12	15	6	14	10	15	9	6	17	47	7	8	33	10	7	16	16	22
ZEB1-AS1|ENSG00000237036|lncRNA	191	208	293	74	242	238	182	201	287	130	136	188	155	233	311	166	259	158	144	126	143	213	155	307	579	225	292	401	265	170	80	346	150	247	172	247	172	105	160	168	306	223	200	139	123	69	126	138	126
LINC01818|ENSG00000230645|lncRNA	0	0	0	0	0	0	0	0	0	0	0	0	0	0	0	0	0	0	0	0	0	0	0	0	0	0	0	0	0	0	0	0	0	0	0	0	0	0	0	0	0	0	0	0	0	0	0	0	0
AC092834.1|ENSG00000249453|lncRNA	5	0	2	17	11	11	0	22	28	1	12	0	0	0	11	30	0	18	3	23	0	3	3	0	1	15	0	21	13	0	2	2	4	0	35	0	1	19	29	0	40	5	0	0	16	10	0	11	4
COL5A1-AS1|ENSG00000204011|lncRNA	2	0	0	0	5	5	3	2	2	0	4	2	0	0	0	0	0	0	1	0	1	0	1	1	10	1	2	0	1	1	0	1	1	1	0	0	3	2	0	2	17	0	3	0	0	0	5	0	1
AC013402.3|ENSG00000236109|lncRNA	0	0	0	0	0	0	0	0	0	0	0	0	0	0	0	0	0	0	0	0	0	0	0	0	0	0	0	0	0	0	0	0	0	0	0	0	0	0	0	0	0	0	0	0	0	0	0	0	0
AP003354.2|ENSG00000253263|lncRNA	1	3	6	1	5	1	0	2	2	0	0	3	0	1	0	1	3	3	6	5	1	0	0	1	3	0	4	5	2	3	0	0	0	4	4	0	0	0	0	1	4	1	2	0	2	0	1	1	4
AC022166.2|ENSG00000261376|lncRNA	0	0	0	0	0	0	0	0	0	0	0	0	0	0	0	0	0	0	0	0	0	0	0	0	0	0	0	0	0	0	0	0	0	0	0	0	0	0	0	0	0	0	0	0	0	0	0	0	0
AL807752.5|ENSG00000260190|lncRNA	7	4	11	6	24	14	7	29	7	6	16	12	15	3	4	5	11	12	7	2	3	6	9	7	47	5	9	14	4	8	8	5	3	5	4	5	8	14	6	14	42	12	17	0	5	13	2	14	3
AL360169.2|ENSG00000274023|lncRNA	1	0	0	1	0	3	0	0	1	2	0	0	0	1	0	1	2	0	0	0	0	1	0	0	0	1	0	2	0	0	0	0	1	0	0	0	0	0	0	1	2	0	0	0	0	0	1	0	0
AC004865.2|ENSG00000239636|lncRNA	88	66	107	39	59	54	42	52	41	19	54	56	63	33	27	55	42	28	30	29	88	71	82	28	117	66	42	75	58	30	42	43	54	63	48	61	71	18	13	74	189	56	75	26	32	36	113	55	46
LINC02519|ENSG00000226194|lncRNA	31	38	22	41	96	71	46	127	159	28	29	70	22	123	73	31	38	34	34	9	66	114	65	88	261	48	114	78	277	42	16	137	28	69	66	76	95	31	47	63	147	90	72	75	47	15	63	43	40
AC002467.1|ENSG00000241764|lncRNA	82	71	107	73	59	73	44	101	38	38	111	75	89	79	54	77	54	30	30	55	103	52	53	43	97	80	57	101	90	28	42	83	84	48	76	40	96	72	52	88	123	79	107	23	60	56	78	113	42
AC087393.2|ENSG00000263986|lncRNA	0	0	0	0	0	0	0	0	0	0	0	0	0	0	0	0	0	0	0	0	0	0	0	0	0	0	0	0	0	0	0	0	0	0	0	0	0	0	0	0	0	0	0	0	0	0	0	0	0
AC127522.1|ENSG00000259277|lncRNA	0	0	0	0	0	0	0	0	0	0	0	0	0	0	0	0	1	0	0	1	0	1	0	0	0	0	0	0	0	0	0	0	0	0	1	0	0	2	0	0	0	0	0	1	0	0	0	0	0
LINC01017|ENSG00000250716|lncRNA	0	0	0	0	0	0	0	0	0	0	0	0	0	0	0	0	0	0	0	0	0	0	0	0	0	0	0	0	0	0	0	0	0	0	0	0	0	0	0	0	0	0	0	0	0	0	0	0	0
AC107463.1|ENSG00000248434|lncRNA	0	0	0	0	0	0	0	0	0	0	0	0	0	0	0	0	0	0	0	0	0	0	0	0	0	0	0	0	0	0	0	0	0	0	0	0	0	1	0	0	0	0	0	0	0	0	0	0	0
AL161630.1|ENSG00000233569|lncRNA	0	3	0	1	8	4	0	1	0	1	1	0	2	1	0	6	2	0	1	2	0	3	0	4	0	2	0	5	0	0	0	0	0	2	3	5	0	0	2	0	6	0	2	2	6	1	0	0	1
AC114550.1|ENSG00000253130|lncRNA	0	0	0	0	0	0	0	0	1	0	0	0	0	0	0	0	0	0	0	0	0	0	0	0	2	0	0	0	0	0	0	0	0	0	0	0	0	0	0	0	0	0	0	0	0	0	0	0	0
AC108025.1|ENSG00000230090|lncRNA	0	0	0	0	0	0	1	0	0	0	0	0	0	0	0	0	0	0	0	0	0	0	0	0	0	0	0	0	0	0	0	0	0	0	0	0	0	0	0	0	0	0	0	0	0	0	0	0	0
AL360267.1|ENSG00000232636|lncRNA	1	2	0	1	0	6	0	1	0	0	0	1	6	1	1	0	0	0	0	1	0	0	1	1	0	0	0	0	0	0	0	0	0	0	1	0	0	0	0	3	2	0	2	1	1	0	3	1	0
SCARNA9|ENSG00000254911|lncRNA	39	15	27	6	25	36	27	31	17	4	21	15	23	8	38	10	39	12	9	46	12	23	9	14	58	12	12	13	10	14	13	18	45	7	53	28	16	3	21	18	119	8	16	9	7	19	41	4	6
AC025871.1|ENSG00000253567|lncRNA	0	0	1	0	0	0	0	0	1	0	0	1	0	0	0	0	1	0	0	0	0	0	0	1	0	0	1	0	0	0	0	0	0	0	0	0	4	0	0	2	2	0	0	0	0	0	1	0	0
AC107072.1|ENSG00000224218|lncRNA	3	1	0	0	3	2	1	0	1	0	1	2	0	0	1	1	0	1	0	0	0	1	1	1	11	0	0	2	2	0	0	1	2	0	0	0	1	0	3	0	2	0	1	0	0	1	4	1	0
LINC00887|ENSG00000214145|lncRNA	5	0	3	1	1	1	2	1	4	0	5	4	1	1	3	1	0	0	2	0	4	1	0	7	16	0	6	0	2	1	5	0	2	3	16	4	3	2	3	3	6	0	2	2	1	3	2	2	1
AC104035.1|ENSG00000258551|lncRNA	5	18	4	5	17	6	10	10	13	6	20	2	15	33	2	6	11	11	2	18	0	10	4	22	10	25	4	34	9	2	14	5	6	7	5	1	4	4	1	14	28	5	11	8	8	6	8	5	8
AC087477.2|ENSG00000259275|lncRNA	65	63	46	27	124	70	50	65	154	39	87	52	98	93	70	41	86	62	59	26	63	108	48	77	253	77	76	165	118	48	31	78	50	49	79	79	98	49	64	57	148	98	47	46	40	22	66	73	41
AC099560.1|ENSG00000231873|lncRNA	4	1	5	0	0	0	3	2	0	1	4	1	5	2	3	1	0	0	0	0	1	0	1	0	0	1	3	2	1	0	1	1	2	2	3	0	1	0	0	2	7	4	4	4	0	1	2	3	3
SNHG11|ENSG00000174365|lncRNA	397	634	382	247	522	370	270	530	468	126	456	395	382	401	232	349	396	341	495	487	441	539	389	354	792	465	273	550	488	253	257	367	197	328	477	303	417	235	374	504	689	395	325	213	309	223	435	393	272
WAKMAR2|ENSG00000237499|lncRNA	141	142	370	155	171	114	202	159	266	113	184	115	155	100	80	149	164	116	103	125	68	93	93	244	264	138	192	396	122	79	82	176	89	228	119	130	96	122	112	119	554	112	151	67	83	130	136	91	131
AC096733.3|ENSG00000273472|lncRNA	92	89	122	55	128	46	87	149	89	49	75	63	45	84	60	58	39	39	88	33	53	60	74	121	330	96	106	97	116	29	49	91	53	97	70	89	99	62	56	82	181	110	127	20	55	39	51	196	71
AC233701.1|ENSG00000263278|lncRNA	0	1	0	0	0	0	0	0	0	0	0	0	0	0	0	0	0	0	0	0	0	0	0	0	1	1	0	0	0	0	0	0	0	0	0	0	0	0	0	1	0	0	0	0	0	0	0	0	0
AL356515.1|ENSG00000276527|lncRNA	0	5	0	3	2	3	1	1	3	0	2	4	3	0	9	2	0	0	3	1	1	3	2	2	3	2	1	0	3	2	2	3	2	0	2	2	0	1	3	1	1	1	0	0	1	0	2	0	0
AC016687.2|ENSG00000250723|lncRNA	0	0	0	0	0	0	0	0	0	0	0	0	0	0	0	0	0	0	0	0	0	0	0	0	0	0	0	0	0	0	0	0	0	0	1	0	0	0	0	0	0	0	0	0	0	0	0	0	0
AP001160.4|ENSG00000269463|lncRNA	11	2	8	7	11	16	5	6	8	2	13	12	19	8	8	5	20	8	10	27	2	5	8	5	19	4	3	14	7	8	5	6	3	3	10	3	3	7	7	13	15	1	21	2	3	4	8	0	2
AC010980.2|ENSG00000267034|lncRNA	11	9	3	6	18	6	13	12	19	17	9	3	15	21	25	27	37	6	23	15	4	31	15	26	14	7	42	48	55	27	5	32	20	15	112	10	18	13	21	13	7	30	4	2	4	14	17	19	2
AC079174.1|ENSG00000258355|lncRNA	2	2	0	3	0	3	1	2	1	0	5	2	3	1	0	0	4	1	1	6	1	2	0	3	6	0	1	3	0	0	0	3	1	2	3	1	1	6	2	3	11	1	5	0	1	5	0	1	0
AC100797.1|ENSG00000254207|lncRNA	0	3	4	2	5	0	3	0	2	0	0	8	0	0	0	0	2	1	2	5	0	0	0	2	14	1	3	0	5	1	1	1	0	0	0	2	4	3	0	0	19	1	8	0	0	0	0	1	5
AP003071.2|ENSG00000261070|lncRNA	2	1	0	0	0	3	0	1	1	0	1	1	4	3	0	0	0	3	2	1	0	0	0	1	0	0	1	0	1	0	1	0	0	0	0	0	0	0	0	0	3	0	2	0	0	1	0	3	1
AC091946.2|ENSG00000272130|lncRNA	0	1	0	2	3	0	1	0	3	0	1	1	0	1	0	1	0	2	1	1	0	1	0	3	1	0	0	3	0	0	0	0	0	7	1	0	1	2	0	2	1	1	2	0	0	0	0	1	0
AC140847.2|ENSG00000255652|lncRNA	6	20	3	4	11	3	5	6	4	4	12	11	23	5	8	2	4	3	7	17	11	4	7	9	12	5	8	3	5	1	3	6	6	12	10	3	12	5	15	2	13	14	19	0	4	0	3	8	9
AC004975.2|ENSG00000229660|lncRNA	10	4	4	9	10	5	4	4	11	0	8	12	6	13	1	8	4	10	10	7	6	14	8	6	15	10	5	14	8	3	11	3	8	8	2	1	6	3	5	4	22	11	6	0	10	5	9	10	6
LINC01774|ENSG00000236950|lncRNA	0	0	0	0	0	0	0	0	0	0	0	0	0	0	0	0	0	0	0	0	0	0	0	0	0	0	1	0	0	0	0	0	0	0	0	0	0	0	0	0	0	0	0	1	0	0	0	0	0
SPATA8|ENSG00000185594|lncRNA	4	3	0	1	1	3	4	0	1	1	0	5	1	4	7	0	0	0	0	0	0	1	2	1	0	0	0	0	0	2	3	0	0	0	5	0	2	0	0	2	3	7	0	0	1	0	9	1	1
MIR34AHG|ENSG00000228526|lncRNA	14	9	5	4	8	13	7	10	5	6	7	5	0	11	1	9	5	3	1	2	9	2	7	3	29	7	10	24	6	6	7	9	8	4	13	2	7	5	0	5	35	10	6	2	4	3	10	4	5
LINC02304|ENSG00000259110|lncRNA	0	0	0	0	0	0	0	0	0	0	0	0	0	0	0	0	0	0	0	0	0	0	0	0	0	0	0	0	0	0	0	0	0	0	0	0	0	0	0	0	0	0	0	0	0	0	0	0	0
AC137590.2|ENSG00000274670|lncRNA	0	1	0	0	0	0	0	0	1	0	0	0	0	0	0	0	0	0	0	0	1	0	0	0	2	0	1	0	0	0	0	0	0	0	1	0	0	1	0	0	0	0	0	0	1	0	0	0	0
FGD5-AS1|ENSG00000225733|lncRNA	8512	11705	9274	5275	11999	8655	10067	14870	10300	4842	16109	10688	10794	12010	10886	6303	9635	7439	8909	9628	9475	10063	6320	15125	21291	12503	11192	12899	16611	9234	7834	16763	6703	7949	9756	8777	15637	7355	11328	11884	14999	16276	10537	9358	10638	5405	9701	14930	5870
BX640514.1|ENSG00000264490|lncRNA	0	0	0	0	0	1	1	1	0	0	0	0	0	0	0	0	0	0	0	2	0	0	0	0	0	0	0	0	0	0	0	0	0	0	0	0	1	0	0	0	0	0	0	0	0	0	0	0	0
AL157955.1|ENSG00000258407|lncRNA	2	0	2	1	3	1	0	0	2	1	0	0	0	3	0	1	2	0	0	0	0	0	1	1	1	2	3	1	2	0	0	0	0	0	1	0	0	1	0	1	3	2	0	0	1	0	0	2	0
AL031846.2|ENSG00000279833|lncRNA	161	96	283	35	84	80	51	113	214	21	29	140	70	74	20	41	73	62	102	91	67	70	94	115	194	58	65	103	90	58	16	35	14	102	152	59	51	32	52	85	247	84	100	11	47	12	50	76	87
AC012558.1|ENSG00000226426|lncRNA	0	0	0	0	0	0	0	0	0	0	0	0	0	0	0	0	1	0	2	0	2	0	0	0	0	0	0	4	0	0	0	0	0	0	0	0	0	0	0	0	1	0	0	0	0	0	0	0	0
AC010320.3|ENSG00000268015|lncRNA	1	1	1	7	7	5	2	1	0	1	0	2	5	1	0	1	1	1	4	4	0	2	1	1	19	2	5	1	1	1	2	0	0	0	2	1	1	4	1	2	15	6	5	0	1	1	2	6	1
OTUD6B-AS1|ENSG00000253738|lncRNA	1312	1947	1688	839	1660	1271	2017	1873	1710	633	1309	1778	2052	1749	1889	816	1385	1100	1027	2062	1897	1807	1111	2728	2829	1379	1248	1971	2022	1411	925	1932	860	1050	1522	1146	1432	1034	1578	1595	1633	1786	1495	1457	1130	966	1325	1850	868
AC134407.1|ENSG00000266717|lncRNA	0	6	8	2	9	7	3	0	5	2	6	11	6	3	0	2	7	4	3	7	2	0	2	5	15	2	2	2	2	6	0	4	4	5	3	4	1	1	3	3	13	0	3	2	0	2	3	1	4
AC003991.2|ENSG00000254003|lncRNA	4	4	5	1	14	5	4	1	4	2	6	3	11	2	8	1	2	1	2	3	3	0	4	10	5	2	4	8	1	1	1	1	1	6	1	0	0	4	2	4	14	4	8	1	3	4	3	2	3
MIF-AS1|ENSG00000218537|lncRNA	106	11	131	83	133	56	46	26	111	25	99	54	63	37	25	1	69	57	96	63	45	24	9	60	167	81	98	79	117	2	68	80	50	77	42	36	98	35	27	57	126	50	64	10	53	27	61	77	56
LINC01960|ENSG00000260868|lncRNA	14	27	8	4	13	11	9	12	24	9	4	13	4	20	9	13	4	4	14	9	19	29	4	13	40	18	19	9	29	16	4	17	8	7	17	26	21	2	17	6	14	22	4	4	9	2	22	13	8
AL109955.1|ENSG00000218018|lncRNA	37	14	74	6	26	12	19	12	21	6	17	16	25	22	13	18	16	7	8	5	14	7	28	18	37	19	16	49	33	3	5	13	20	24	9	24	11	15	4	17	54	21	20	5	10	6	12	20	18
AC024619.1|ENSG00000238007|lncRNA	0	0	0	0	0	0	0	0	0	0	0	0	0	1	0	0	0	0	1	2	0	0	0	0	1	0	0	0	0	0	0	0	0	0	0	0	0	0	0	0	0	0	0	0	0	0	0	1	0
AC114980.1|ENSG00000251023|lncRNA	57	58	49	32	73	60	50	49	61	20	54	58	75	41	27	30	77	33	46	114	35	41	41	58	81	46	27	64	34	46	18	40	17	45	41	34	41	41	46	46	67	40	59	23	36	29	43	42	18
AC005034.4|ENSG00000270696|lncRNA	450	338	334	173	452	384	307	463	497	178	148	400	178	406	499	223	411	270	292	505	174	394	194	538	626	480	479	383	675	448	371	445	217	354	419	286	540	177	387	453	494	608	451	214	287	291	265	611	124
AL132657.2|ENSG00000260137|lncRNA	0	1	0	0	3	2	0	1	1	1	1	2	3	0	0	0	1	1	0	0	1	1	1	2	4	0	0	0	0	1	0	3	0	2	2	0	0	0	0	3	4	1	0	0	0	2	0	0	0
ZFX-AS1|ENSG00000234230|lncRNA	2	2	3	0	1	1	1	2	1	1	1	0	0	0	0	1	0	1	0	0	1	0	1	7	4	1	3	1	2	0	0	0	0	1	1	1	2	1	0	0	0	2	1	0	1	2	0	1	0
BX324167.2|ENSG00000279954|lncRNA	6	8	7	3	11	7	5	8	10	0	5	7	4	4	1	1	9	3	4	1	4	4	4	3	29	5	2	8	3	2	1	3	2	3	5	3	2	4	4	3	16	4	3	0	3	6	4	5	5
MAGI2-AS3|ENSG00000234456|lncRNA	1658	2361	1459	1311	3181	2029	3038	3677	2990	985	3115	2757	2781	2301	3076	1078	2853	1344	2317	1689	1809	2559	1846	3635	5756	2107	2310	2835	3242	2916	1683	3662	1337	2015	2788	1932	2432	3234	2354	1944	2861	3009	2793	1985	1419	1945	1791	2199	1145
LINC02572|ENSG00000229536|lncRNA	2	8	1	0	7	1	1	3	2	10	1	2	2	9	0	6	4	4	3	0	2	3	3	3	8	2	2	6	3	7	7	3	1	0	1	1	5	3	5	5	5	3	2	2	2	2	9	1	2
ARHGAP31-AS1|ENSG00000241155|lncRNA	19	21	12	17	22	18	18	25	10	13	40	25	27	13	6	20	25	15	30	2	8	15	8	22	74	23	18	14	19	5	3	25	13	18	11	20	22	30	14	13	52	18	21	4	12	13	19	14	8
ZBTB20-AS3|ENSG00000239946|lncRNA	0	0	2	1	1	0	1	1	0	0	0	0	0	1	0	0	0	1	0	0	0	0	2	0	1	0	0	0	0	0	0	0	0	0	1	0	0	0	0	1	1	0	0	0	0	0	0	0	2
FAM167A-AS1|ENSG00000184608|lncRNA	11	22	12	5	17	5	5	7	5	14	5	7	17	17	21	21	15	26	18	3	23	7	11	16	24	19	6	22	27	6	6	7	2	7	11	3	3	5	5	25	15	11	2	6	16	6	5	13	3
AP000977.1|ENSG00000246790|lncRNA	2	3	42	1	2	1	0	3	0	2	1	0	0	2	4	5	4	0	0	6	0	3	1	1	2	0	3	3	2	2	1	1	2	4	5	6	3	4	0	2	8	1	0	1	2	0	1	3	3
RNF213-AS1|ENSG00000263069|lncRNA	110	145	107	69	180	140	84	177	161	59	139	139	80	119	63	113	160	158	117	88	47	60	139	146	268	144	97	248	132	83	43	63	39	119	122	80	47	107	96	112	334	119	137	27	114	62	68	86	62
AC022679.2|ENSG00000253976|lncRNA	0	0	0	0	0	0	0	0	0	0	0	0	0	0	0	0	0	0	0	0	0	0	0	0	1	0	0	0	0	0	0	0	0	0	0	0	0	0	0	0	1	0	0	0	0	0	0	0	0
AL139286.2|ENSG00000271914|lncRNA	4	8	11	2	7	5	1	6	13	2	5	9	9	4	4	5	10	8	7	11	3	3	5	3	15	5	7	6	5	7	4	5	4	2	13	3	6	2	1	8	11	3	4	3	1	1	8	5	4
AC141257.1|ENSG00000261009|lncRNA	0	0	0	0	0	0	0	0	0	0	0	0	0	0	0	0	0	0	0	0	0	0	0	0	0	0	0	0	0	0	0	0	0	0	0	0	0	0	0	0	0	0	0	0	0	0	0	0	0
MACC1-AS1|ENSG00000228598|lncRNA	0	2	1	0	2	5	0	0	1	1	1	1	2	0	0	1	1	0	2	3	0	0	0	0	6	0	0	0	2	1	0	0	0	2	0	1	0	1	0	1	9	1	7	0	1	2	0	0	1
LINC00670|ENSG00000179136|lncRNA	2	9	5	3	17	24	8	27	2	10	11	11	42	10	10	10	10	10	11	6	16	4	9	17	30	15	13	6	39	11	8	26	12	11	5	16	5	21	15	13	20	39	9	13	9	2	4	12	11
DHRS4-AS1|ENSG00000215256|lncRNA	1235	1331	1598	738	1140	1021	1277	1839	1456	466	562	1530	1352	1574	1544	933	1143	771	1033	1444	1896	1572	1008	1334	1380	1880	1518	1620	1997	1233	963	1968	784	954	1309	1097	1843	456	1298	1380	1899	1980	816	1343	1422	418	1298	1568	1107
AL645465.1|ENSG00000240963|lncRNA	0	1	1	0	0	1	2	0	0	0	0	0	0	0	3	0	0	1	0	0	1	0	0	0	0	0	1	0	0	0	0	0	0	0	0	0	0	0	0	1	0	0	0	0	0	0	0	0	0
AC010486.1|ENSG00000248667|lncRNA	0	0	0	0	0	0	0	0	0	0	0	0	0	0	0	0	0	0	0	0	0	0	0	0	0	0	0	0	0	0	0	0	0	0	0	0	0	0	0	0	0	0	0	0	0	0	0	0	0
AC015911.2|ENSG00000267035|lncRNA	1	2	1	0	0	0	0	1	0	0	0	0	0	0	0	0	1	0	0	0	0	0	0	0	0	0	0	3	0	0	0	0	0	0	0	0	1	1	0	0	0	0	0	0	0	0	0	0	0
LINC00870|ENSG00000243083|lncRNA	1	0	10	0	0	0	1	2	2	1	0	6	5	1	1	4	3	2	2	1	1	0	0	12	3	1	2	4	2	3	1	2	0	0	4	2	1	0	4	2	2	4	0	5	3	0	1	2	3
AC064801.1|ENSG00000278017|lncRNA	11	6	5	6	9	4	2	10	3	6	16	4	6	3	4	5	6	2	6	4	1	12	7	5	28	16	9	9	5	3	6	6	3	9	3	8	7	5	3	5	20	2	5	7	3	7	8	3	3
NR4A1AS|ENSG00000259884|lncRNA	132	90	52	122	50	189	221	112	112	69	85	172	94	158	203	68	64	31	35	218	250	207	146	41	518	73	89	24	44	51	40	47	142	69	375	24	60	86	55	51	531	5	115	16	120	33	75	64	178
LINC01234|ENSG00000249550|lncRNA	1	0	0	2	0	2	1	4	0	0	3	0	0	0	0	2	6	26	2	4	2	1	0	3	11	2	0	2	0	0	4	0	15	4	0	0	1	0	2	1	26	2	2	2	1	0	2	0	2
AC084782.2|ENSG00000261823|lncRNA	0	11	4	0	13	3	2	6	13	5	4	1	4	3	0	7	16	8	3	7	1	2	9	8	7	3	2	21	2	1	0	3	1	4	3	0	1	1	4	4	3	2	2	1	3	3	3	1	1
AC138028.1|ENSG00000182376|lncRNA	3	5	2	3	18	14	4	4	5	4	2	4	4	1	5	7	16	5	16	5	1	2	4	12	52	4	3	12	8	3	0	2	0	10	5	3	0	15	4	3	73	6	4	0	2	6	3	1	3
AL355835.1|ENSG00000259072|lncRNA	0	0	4	0	3	4	1	1	2	3	3	7	10	3	11	2	3	3	5	0	0	2	2	10	2	1	2	7	1	4	4	4	1	3	3	2	2	0	3	0	2	1	0	3	1	3	4	1	0
AP001453.4|ENSG00000257086|lncRNA	37	32	41	35	74	62	21	57	30	16	40	43	38	32	12	32	33	27	34	46	27	45	44	20	78	34	66	46	43	17	34	24	39	46	44	30	46	23	23	36	139	42	64	7	25	20	46	30	26
AC106872.9|ENSG00000250887|lncRNA	0	0	0	0	0	0	0	0	0	0	0	0	0	0	0	0	0	0	0	0	0	0	0	0	1	0	0	0	0	0	0	0	0	0	0	0	0	0	0	0	0	0	0	0	0	0	0	0	0
GYG2-AS1|ENSG00000235483|lncRNA	0	0	0	0	0	0	0	0	0	0	0	0	0	0	0	0	1	1	0	0	0	0	0	0	0	0	0	0	0	0	0	0	0	0	0	0	0	1	0	0	0	0	0	0	0	0	0	0	0
AC008870.2|ENSG00000260482|lncRNA	0	0	0	0	0	0	0	0	0	0	0	0	0	0	0	0	0	0	0	0	0	0	0	0	0	0	0	0	0	0	0	0	0	0	0	0	0	0	0	0	0	0	0	0	0	0	0	0	0
GRHL3-AS1|ENSG00000232298|lncRNA	0	3	0	0	2	1	1	0	1	2	0	0	0	2	0	1	2	2	2	0	2	0	1	0	0	1	0	5	1	3	0	0	0	1	1	1	0	0	0	1	1	2	0	0	0	0	0	0	1
AC107909.2|ENSG00000253562|lncRNA	0	1	0	0	2	1	1	0	3	1	2	3	2	0	0	1	0	2	0	2	0	0	2	2	5	0	0	0	0	2	0	0	0	0	0	0	0	0	1	1	5	0	2	0	1	0	0	0	0
AP001999.1|ENSG00000254989|lncRNA	0	0	0	0	0	0	0	0	0	0	0	0	0	0	0	0	0	0	0	0	0	0	0	0	0	0	0	0	0	0	0	0	0	0	0	0	0	0	0	0	0	0	0	0	0	0	0	0	0
LINC01790|ENSG00000230173|lncRNA	0	0	0	0	0	0	0	0	0	0	0	0	0	0	0	0	0	0	0	0	0	0	0	0	0	0	0	0	0	0	0	0	0	0	0	0	0	0	0	0	0	0	0	0	0	0	0	0	0
AC131238.1|ENSG00000274859|lncRNA	1	5	0	0	3	2	1	1	3	0	1	0	1	3	0	0	0	0	0	0	0	1	0	0	1	0	0	0	0	1	0	2	0	1	0	0	1	2	1	2	6	0	1	0	1	0	0	0	0
AL139082.1|ENSG00000273523|lncRNA	14	16	14	13	17	13	13	12	25	4	9	23	16	14	18	10	9	10	11	26	11	19	17	11	31	25	6	15	19	18	2	5	7	6	34	9	13	6	7	16	9	7	3	3	4	7	9	9	2
AC099524.1|ENSG00000261218|lncRNA	79	13	177	21	9	21	14	48	15	20	21	23	24	30	19	11	10	6	15	10	15	24	17	21	13	22	19	10	18	14	15	16	38	16	14	36	23	17	22	42	70	21	14	8	9	13	25	17	44
AC027451.1|ENSG00000255402|lncRNA	0	0	0	0	0	0	0	0	0	0	0	0	0	0	0	0	0	0	0	0	0	0	0	0	0	0	0	0	0	0	0	0	0	0	0	0	0	0	0	0	0	0	0	0	0	0	0	0	0
AC024896.1|ENSG00000247903|lncRNA	1109	1306	951	630	1035	1067	782	1131	1234	364	549	1296	1061	1080	1004	402	997	1131	762	1433	807	870	695	932	1326	1006	530	1319	1077	914	614	935	330	748	1187	849	1246	521	724	982	657	1497	1059	646	731	447	1120	965	538
AC113423.2|ENSG00000253447|lncRNA	0	0	0	0	0	0	0	0	0	0	0	0	0	0	0	0	0	0	1	0	0	0	0	0	0	0	0	0	0	0	0	0	0	0	0	0	0	0	0	0	0	0	0	0	0	0	0	0	0
AC084759.2|ENSG00000259669|lncRNA	0	0	0	0	0	0	0	0	0	0	0	0	0	0	0	0	0	0	1	1	0	0	0	0	0	0	0	0	0	0	0	0	0	0	0	0	0	0	1	0	0	0	1	0	0	0	0	0	0
LINC02812|ENSG00000230138|lncRNA	22	11	133	2	9	16	7	13	9	7	4	9	7	12	5	5	12	0	9	3	14	5	10	6	9	6	20	2	9	9	4	11	4	18	41	14	10	4	22	5	16	18	3	3	7	0	19	21	18
AL121890.4|ENSG00000277425|lncRNA	3	4	15	3	2	8	5	7	4	2	3	3	7	5	11	5	4	3	5	2	0	2	4	9	9	5	1	9	8	8	4	3	1	4	2	3	2	1	3	6	21	4	5	2	1	1	1	6	3
LINC02860|ENSG00000222004|lncRNA	6	0	7	1	2	2	2	2	2	2	0	1	1	1	0	1	4	4	0	4	0	1	1	1	4	2	3	1	1	2	0	1	1	2	8	1	3	1	1	2	3	0	0	0	0	0	5	3	0
AC012508.2|ENSG00000260634|lncRNA	5	3	1	1	1	3	2	0	1	0	5	4	7	0	0	4	5	2	6	3	1	6	2	0	14	1	8	1	0	0	1	2	1	6	6	2	8	3	2	2	6	7	2	1	0	0	1	6	3
RBAKDN|ENSG00000273313|lncRNA	1	3	2	1	0	0	3	1	0	0	2	0	2	0	0	0	0	1	0	0	2	1	1	0	5	1	0	1	1	0	1	3	2	4	1	1	7	0	1	1	5	2	0	0	1	6	0	2	2
AL121970.1|ENSG00000236389|lncRNA	1	1	0	0	0	0	0	3	0	0	2	1	0	0	0	1	0	0	0	0	1	0	0	0	0	0	0	1	3	0	1	0	0	0	0	0	0	0	0	1	3	1	0	0	0	0	0	0	0
AL449403.2|ENSG00000237212|lncRNA	0	0	2	4	2	2	3	0	1	0	5	1	6	0	0	0	4	4	1	0	2	1	2	5	9	2	0	5	2	1	0	2	1	1	3	1	2	2	0	2	3	0	4	0	0	0	0	1	2
AC004702.1|ENSG00000263494|lncRNA	0	0	0	0	0	0	1	0	0	0	0	0	0	0	0	0	0	0	0	0	0	0	0	0	1	0	0	0	0	0	0	0	0	0	1	0	0	0	0	0	1	0	0	0	0	0	0	0	0
AL162399.1|ENSG00000225545|lncRNA	0	0	0	0	0	0	0	0	0	0	0	0	0	0	0	0	0	0	0	0	0	0	0	0	0	0	0	0	0	0	0	0	0	0	0	0	0	0	0	0	0	0	0	0	0	0	0	0	0
AC078880.1|ENSG00000257519|lncRNA	0	0	0	0	0	0	0	0	0	0	0	0	0	0	0	0	0	0	0	0	0	0	0	0	0	0	0	0	1	0	0	0	0	0	0	0	0	0	0	0	0	0	0	0	0	0	0	0	0
AC008894.2|ENSG00000269243|lncRNA	12	9	25	5	11	9	13	8	18	2	12	12	20	18	0	2	5	7	8	7	13	5	16	20	38	9	8	14	8	6	5	5	5	19	18	1	3	7	4	13	38	5	23	1	4	4	9	5	15
AC091151.2|ENSG00000267354|lncRNA	0	1	0	0	0	0	0	1	0	0	0	0	0	0	0	0	0	0	0	0	0	0	0	1	1	0	0	0	2	0	0	0	0	0	0	0	0	0	0	1	0	0	0	0	0	0	0	0	0
AP003555.2|ENSG00000255191|lncRNA	3	19	7	10	37	14	23	52	10	9	11	26	7	18	3	11	11	4	27	1	6	14	14	18	39	19	26	28	40	6	9	29	7	4	7	24	6	22	7	26	12	20	17	0	10	13	2	25	2
AC092364.1|ENSG00000268184|lncRNA	0	0	0	0	1	0	1	0	0	0	0	0	0	0	0	0	0	0	0	0	0	0	0	0	1	0	0	1	0	0	0	0	0	0	0	0	0	0	0	0	0	0	0	0	0	0	1	0	0
AL356740.2|ENSG00000269356|lncRNA	3	1	1	0	3	2	0	3	0	1	7	1	0	1	0	6	1	2	1	0	0	1	2	5	10	4	0	1	1	0	0	1	0	1	0	1	1	1	2	0	6	1	2	0	1	1	3	0	0
AP000941.1|ENSG00000255176|lncRNA	27	12	15	10	49	63	29	31	50	34	23	31	44	8	6	7	31	12	15	17	13	6	22	30	108	11	35	30	18	28	4	13	3	56	20	7	15	42	4	16	108	11	44	2	5	20	11	7	10
AC005277.1|ENSG00000263707|lncRNA	0	0	0	0	0	0	0	0	0	0	0	0	0	0	0	0	0	0	0	0	0	0	0	0	0	0	0	0	0	0	0	0	0	0	0	0	0	0	0	0	0	0	0	0	0	0	0	0	0
AP001107.1|ENSG00000245156|lncRNA	20	43	47	27	56	53	30	34	68	17	40	38	49	25	15	26	53	31	45	45	17	21	30	53	112	23	28	59	39	30	12	17	13	61	54	19	24	22	14	14	132	24	52	10	12	18	37	18	32
AC011444.2|ENSG00000267262|lncRNA	1	17	0	14	17	9	10	13	3	6	14	8	31	12	5	2	7	8	4	27	2	7	6	9	89	10	27	19	7	2	4	3	6	10	10	3	3	6	8	6	53	1	21	1	9	7	11	16	11
TRPM2-AS|ENSG00000230061|lncRNA	10	7	15	9	7	6	5	1	10	6	6	1	15	4	3	3	1	5	8	4	8	12	7	12	9	11	12	15	14	4	3	2	10	22	9	1	1	1	4	5	32	9	7	4	1	2	6	3	5
PACRG-AS2|ENSG00000225437|lncRNA	0	0	0	0	0	0	0	0	1	0	0	0	0	0	0	0	1	0	0	0	0	0	0	0	0	2	1	0	0	0	0	0	0	0	0	0	0	0	0	0	0	0	0	0	0	0	0	0	0
AL121944.2|ENSG00000272009|lncRNA	47	99	60	103	83	47	184	104	59	32	192	81	169	71	108	42	63	82	57	112	92	98	75	69	230	125	70	94	88	37	61	53	79	58	55	32	65	93	44	106	144	63	235	71	64	108	126	103	62
AL136528.1|ENSG00000227589|lncRNA	3	0	5	3	1	4	1	1	2	0	1	1	2	5	0	0	4	2	1	0	0	3	1	2	4	0	4	0	1	5	2	0	8	1	1	0	1	0	2	8	9	1	3	0	3	1	3	1	1
ELN-AS1|ENSG00000232415|lncRNA	39	442	115	73	482	80	58	187	291	213	195	139	68	257	78	558	352	324	57	74	74	82	190	199	191	340	69	923	277	50	58	283	25	255	45	51	60	145	80	270	469	252	87	55	404	56	112	126	134
AC034223.2|ENSG00000251281|lncRNA	0	0	0	0	2	0	0	0	0	0	0	0	0	0	0	0	0	0	0	0	0	0	0	0	0	0	0	0	0	0	0	0	0	1	0	0	0	1	0	0	0	0	0	0	0	0	0	0	0
LINC01740|ENSG00000228067|lncRNA	1	0	1	1	0	0	6	0	0	0	1	0	1	4	1	0	1	0	0	2	1	0	0	1	0	0	1	1	1	0	0	1	0	0	2	0	4	1	0	1	0	0	4	1	2	1	5	0	0
LINC01483|ENSG00000227517|lncRNA	0	1	5	0	3	2	1	2	10	0	2	0	2	0	0	1	0	3	1	1	0	1	0	3	2	3	3	0	0	0	0	1	2	0	0	1	1	3	1	1	3	3	1	2	0	0	0	0	0
AL132719.1|ENSG00000258795|lncRNA	0	0	0	0	0	0	0	0	0	0	0	0	0	0	0	0	0	0	0	0	0	0	0	0	0	0	0	0	0	0	0	0	0	0	0	0	0	0	0	0	0	0	0	0	0	0	0	0	0
ANO3-AS1|ENSG00000254819|lncRNA	0	0	0	0	0	0	0	0	0	0	0	0	0	0	0	0	1	0	0	0	0	1	0	0	1	0	0	0	0	0	0	0	0	0	0	0	0	0	0	0	0	0	0	0	0	0	0	0	0
CPEB2-DT|ENSG00000247624|lncRNA	0	1	1	1	5	3	2	4	2	0	0	2	2	5	1	0	1	2	3	3	2	1	5	3	5	1	0	2	2	1	0	5	0	2	4	4	5	4	0	2	15	1	3	0	0	0	3	4	3
AL355472.3|ENSG00000273367|lncRNA	4	2	12	1	2	5	2	3	11	2	1	10	6	1	1	3	3	2	0	12	1	4	1	1	6	2	2	9	2	8	2	8	3	2	2	3	2	1	4	3	3	2	4	1	4	0	2	2	0
AC016876.3|ENSG00000264772|lncRNA	241	65	95	122	150	176	84	452	84	411	910	87	294	80	46	101	96	74	94	128	82	174	108	88	474	152	327	98	246	78	277	109	407	95	112	56	811	187	32	371	532	259	614	26	537	126	105	293	92
AC009974.1|ENSG00000272555|lncRNA	32	38	50	17	56	36	17	24	54	10	54	25	48	13	15	19	27	19	19	63	20	25	29	26	57	13	12	26	14	33	6	5	13	15	84	44	11	17	13	23	100	23	34	1	20	17	32	27	20
LINC02161|ENSG00000250437|lncRNA	0	0	2	0	0	0	0	0	0	0	0	0	0	0	0	0	0	0	0	0	1	0	0	0	0	0	0	0	0	0	0	0	0	0	0	0	0	0	0	0	0	0	0	0	0	0	0	0	0
AC116424.1|ENSG00000250129|lncRNA	0	1	2	2	1	0	1	0	0	2	1	4	0	0	0	1	3	2	0	2	3	1	0	1	3	4	1	7	2	0	1	0	1	3	3	1	1	1	2	0	5	1	1	0	0	2	3	0	1
AC008972.2|ENSG00000272081|lncRNA	46	39	37	78	35	24	64	69	30	30	64	28	28	40	28	31	16	35	21	156	22	25	20	29	85	39	44	59	36	17	66	35	62	38	37	31	74	15	17	67	162	52	47	14	33	41	68	44	38
LINC01553|ENSG00000235931|lncRNA	0	0	0	1	0	0	0	0	1	0	0	2	2	0	0	0	0	1	0	1	0	0	0	1	0	0	0	0	1	1	1	0	0	0	0	0	0	0	0	0	0	0	1	0	0	0	0	0	0
AC100778.2|ENSG00000263916|lncRNA	6	7	19	5	8	13	3	10	16	3	4	12	23	5	0	5	11	7	8	26	4	2	10	5	16	6	1	13	10	4	1	7	0	13	5	1	5	7	3	14	20	5	17	0	3	1	9	8	7
AC026355.2|ENSG00000228561|lncRNA	8	12	9	21	18	26	49	18	7	3	20	13	33	7	4	0	15	12	2	13	11	14	5	6	13	3	8	17	11	7	9	11	7	5	7	4	33	12	5	6	27	12	17	8	6	12	74	22	21
LINC01922|ENSG00000259779|lncRNA	0	0	0	0	0	0	0	0	0	0	0	0	0	0	0	0	0	0	0	4	0	0	0	0	0	0	0	0	0	1	0	0	0	0	2	0	0	0	0	0	0	0	0	0	0	0	0	0	0
AC073288.2|ENSG00000242578|lncRNA	2	0	5	9	9	3	6	6	8	2	8	2	11	1	0	3	2	6	4	5	3	1	6	4	8	1	1	9	1	2	1	5	1	12	2	4	2	7	1	3	6	4	8	0	0	5	4	4	3
AC100801.1|ENSG00000253154|lncRNA	0	0	0	0	0	0	0	0	0	0	2	0	0	1	2	0	0	0	0	0	2	1	0	0	0	1	1	1	0	1	0	0	2	0	0	0	0	0	0	1	0	0	0	0	0	0	1	1	0
AL133338.1|ENSG00000260000|lncRNA	61	106	51	44	80	51	58	67	112	24	112	74	107	63	73	46	81	50	54	79	110	106	48	59	191	82	96	70	96	76	41	90	43	52	56	60	92	55	72	40	76	105	70	53	56	27	68	98	36
AC092718.4|ENSG00000261061|lncRNA	98	68	118	58	159	160	70	181	99	32	170	105	121	107	97	52	96	123	66	132	64	97	70	71	242	95	161	102	111	57	174	80	95	104	123	42	117	121	74	129	180	164	200	38	90	116	187	157	55
AL359710.1|ENSG00000237461|lncRNA	2	4	5	2	9	6	10	3	4	0	22	3	12	6	7	5	12	0	8	10	5	4	11	8	20	7	2	11	7	4	0	5	3	3	4	3	7	5	11	5	10	8	13	4	6	4	7	4	7
LMCD1-AS1|ENSG00000227110|lncRNA	13	49	20	20	54	13	35	50	23	23	38	14	25	25	19	20	33	19	29	11	24	28	17	70	86	18	36	30	33	18	19	42	25	15	35	20	28	29	32	34	39	41	31	21	23	15	22	13	20
AL080248.1|ENSG00000238102|lncRNA	0	0	0	0	0	0	0	0	0	0	0	0	0	0	0	0	0	0	0	0	0	0	0	0	0	0	0	0	0	0	0	0	0	1	0	0	0	0	0	0	0	0	0	0	0	0	0	0	0
AC008869.1|ENSG00000250032|lncRNA	0	0	0	0	0	0	0	0	0	0	0	0	0	0	0	0	0	0	0	0	0	0	0	0	0	0	0	0	0	0	0	0	0	0	0	0	0	0	0	0	0	0	0	0	0	0	0	0	0
FER1L6-AS2|ENSG00000253868|lncRNA	0	1	0	0	0	1	0	0	0	0	0	2	0	0	1	0	0	0	0	0	0	0	0	0	0	0	0	1	1	0	0	0	0	0	0	0	0	0	1	0	0	1	0	0	0	0	0	0	0
LINC02012|ENSG00000272989|lncRNA	18	17	4	3	1	11	7	8	9	3	2	8	9	10	2	3	12	23	11	48	0	17	10	4	28	15	28	19	14	3	18	4	10	9	8	10	4	3	16	6	23	8	9	0	8	3	25	21	5
AC109587.1|ENSG00000244513|lncRNA	66	107	99	54	247	122	158	202	133	51	165	124	146	105	113	75	155	96	105	120	64	106	112	227	261	96	131	159	247	114	77	189	79	85	114	88	131	206	134	95	176	172	234	73	82	110	54	138	51
AC099509.1|ENSG00000249746|lncRNA	8	6	5	1	1	3	3	4	10	2	2	9	12	1	4	2	6	4	2	2	12	4	3	9	6	2	3	1	2	7	11	1	9	4	3	0	7	1	0	5	7	3	5	1	5	2	36	1	5
LINC00479|ENSG00000236384|lncRNA	1	17	2	2	23	1	2	0	8	1	5	3	5	1	0	8	7	2	1	2	5	0	8	7	2	8	3	32	2	6	0	3	1	14	10	3	2	1	0	7	12	3	9	0	9	1	4	1	3
AP003500.1|ENSG00000281386|lncRNA	0	0	2	0	3	0	0	0	0	1	0	0	0	0	0	0	0	0	0	0	1	0	0	1	0	0	1	4	0	0	0	0	0	0	0	0	0	1	0	0	0	0	0	0	0	0	0	0	0
AC093916.1|ENSG00000251598|lncRNA	0	1	0	0	2	0	0	3	1	0	6	19	0	1	15	0	0	0	2	0	2	1	3	4	5	6	0	0	2	2	0	2	0	1	1	0	2	0	0	0	3	0	0	6	0	1	0	2	0
AC138057.1|ENSG00000243903|lncRNA	0	0	0	0	0	0	0	0	0	0	0	0	0	0	0	0	0	0	0	0	0	0	0	0	0	0	0	0	0	0	0	0	0	0	0	0	0	0	0	0	0	0	0	1	0	0	0	0	0
AL512631.1|ENSG00000271046|lncRNA	38	2	174	1	0	4	4	1	5	0	0	2	6	10	2	0	0	0	0	5	5	1	7	0	2	1	1	5	2	0	1	1	4	1	0	18	0	0	0	3	14	2	0	1	0	1	2	3	24
AC091179.1|ENSG00000242407|lncRNA	0	0	3	0	0	0	0	0	0	0	0	0	0	0	0	0	0	0	0	0	0	0	1	0	0	0	0	0	0	0	0	0	0	0	0	0	0	0	0	0	0	0	0	0	0	0	0	0	0
AP005233.2|ENSG00000260877|lncRNA	0	1	1	0	3	0	0	0	0	0	0	0	0	1	0	0	0	0	0	0	0	1	0	0	7	5	2	2	3	0	0	0	0	1	0	0	0	0	0	2	1	1	1	0	0	0	0	0	0
AC008736.2|ENSG00000267567|lncRNA	3	1	4	2	0	3	1	4	3	0	0	4	2	1	0	4	5	2	3	5	2	4	1	1	3	0	4	0	5	6	2	0	1	2	12	2	0	1	3	6	1	2	1	1	1	1	2	1	1
LINC01537|ENSG00000227467|lncRNA	109	36	254	17	68	56	19	46	176	19	33	49	21	90	64	10	43	42	30	22	37	137	9	44	211	99	146	66	88	56	20	25	46	67	44	152	64	54	40	37	84	61	66	16	28	21	26	18	7
AP000654.1|ENSG00000269895|lncRNA	2	2	3	1	0	3	0	5	4	0	0	2	0	1	0	0	6	1	0	0	0	2	0	4	5	2	0	2	0	0	1	3	0	1	0	0	2	1	1	0	4	0	5	0	0	0	1	0	1
GAS1RR|ENSG00000226237|lncRNA	125	54	69	35	70	44	57	78	74	27	46	73	44	62	64	33	46	22	42	14	58	59	47	60	116	33	63	98	71	138	52	119	33	26	172	107	45	38	75	41	108	88	34	82	31	14	46	76	38
AL049833.1|ENSG00000258393|lncRNA	0	0	0	0	0	0	0	0	0	0	0	0	0	0	0	0	0	0	0	0	0	0	0	0	0	0	0	0	0	0	0	0	0	0	0	1	0	0	0	0	0	0	0	0	0	0	0	0	0
AC009318.2|ENSG00000273680|lncRNA	65	63	38	33	61	59	42	62	55	21	41	60	35	46	60	26	56	63	40	79	20	45	32	63	88	60	41	70	62	53	37	37	25	33	56	36	60	24	36	66	66	77	71	37	47	26	44	64	28
CSTF3-DT|ENSG00000247151|lncRNA	8	2	17	1	10	0	1	3	5	0	5	2	1	4	3	5	1	0	7	1	7	4	6	7	4	8	7	4	3	1	2	4	3	3	5	2	1	0	4	0	10	6	0	2	2	1	6	2	0
AP000251.1|ENSG00000237594|lncRNA	2	3	4	2	2	1	1	0	3	1	1	0	4	4	0	0	1	0	0	2	4	1	3	1	0	6	2	4	4	1	6	0	2	2	2	0	0	0	1	1	2	4	1	0	1	0	0	1	0
AC011773.2|ENSG00000257962|lncRNA	0	0	0	0	0	0	1	1	0	0	5	0	2	0	0	0	0	0	0	0	0	0	0	1	1	0	0	0	0	0	0	0	0	2	0	0	0	0	0	0	0	0	3	0	0	0	0	0	0
MEF2C-AS2|ENSG00000245864|lncRNA	1	0	2	0	4	1	2	2	2	1	3	1	0	0	1	0	0	0	1	0	1	2	0	0	5	0	1	0	1	3	0	0	0	1	4	0	1	1	0	2	1	0	1	0	1	0	5	2	0
AC091544.6|ENSG00000272298|lncRNA	0	0	0	0	0	0	0	0	0	0	0	0	1	0	1	0	0	0	1	3	0	0	1	0	2	0	0	1	0	0	0	0	0	1	1	0	0	0	0	0	3	0	1	0	0	0	0	2	0
AC078880.2|ENSG00000257726|lncRNA	0	0	0	0	0	0	1	0	0	0	0	0	5	0	0	0	1	0	0	0	0	0	1	0	1	0	0	0	0	0	0	0	0	0	0	0	0	3	0	0	0	0	0	0	0	0	0	0	0
AC079779.1|ENSG00000227061|lncRNA	0	0	0	0	1	0	0	0	0	0	0	0	0	0	2	0	0	0	0	0	2	0	0	0	0	0	0	1	0	0	0	2	0	0	0	1	0	2	0	0	0	1	3	0	0	0	0	0	0
AC239727.1|ENSG00000227303|lncRNA	1	3	0	0	0	0	0	0	1	0	0	0	0	0	0	0	0	0	0	0	0	0	0	1	0	0	0	0	0	0	0	0	0	0	1	0	0	0	0	0	1	1	0	0	0	0	0	0	0
AL662789.1|ENSG00000232080|lncRNA	0	0	2	0	0	0	0	0	4	0	0	0	0	0	0	0	0	1	0	1	2	0	0	0	0	0	0	0	0	0	1	0	1	1	0	6	0	1	1	0	0	0	0	0	0	0	1	0	0
AC009228.1|ENSG00000242628|lncRNA	7	9	4	5	7	3	3	5	3	1	5	5	9	4	7	4	6	3	3	3	3	6	6	14	22	5	0	4	3	3	1	2	5	7	6	3	7	4	5	5	14	6	5	4	1	2	2	7	8
RPL34-AS1|ENSG00000234492|lncRNA	14	27	23	12	23	8	15	9	20	8	18	7	21	10	8	8	7	6	11	8	14	11	18	18	48	21	18	32	20	10	14	20	6	13	20	8	18	9	18	25	40	15	7	9	16	7	16	23	7
AC023154.1|ENSG00000248115|lncRNA	3	2	2	0	7	7	2	3	0	3	3	1	3	1	2	6	4	3	2	7	0	4	1	3	14	3	2	1	2	0	1	2	0	3	3	6	4	2	3	0	9	6	4	0	2	3	3	4	3
AC004542.1|ENSG00000269972|lncRNA	0	0	0	0	0	0	0	0	0	0	0	0	0	0	0	0	0	0	0	0	0	0	0	0	0	0	0	0	0	0	0	0	0	0	0	0	0	0	0	0	0	0	0	0	0	0	0	0	0
SATB1-AS1|ENSG00000228956|lncRNA	45	17	253	15	24	18	21	29	25	13	12	12	18	21	49	17	29	12	11	19	27	20	19	35	26	23	16	41	20	25	23	35	34	25	13	38	24	9	26	59	49	25	23	30	6	10	47	21	36
LINC02132|ENSG00000268804|lncRNA	12	4	63	4	1	4	6	8	2	1	3	2	2	9	5	4	3	0	1	3	9	6	4	4	8	6	6	2	10	8	0	8	7	1	1	2	11	4	1	5	10	3	3	4	1	3	12	5	13
AC009167.1|ENSG00000261523|lncRNA	0	0	0	0	0	0	0	0	0	0	0	0	0	0	0	0	0	0	0	0	0	0	0	0	0	0	0	0	0	0	0	0	0	0	0	0	0	0	0	0	0	0	0	0	0	0	0	0	0
AC023300.2|ENSG00000277749|lncRNA	2	61	13	2	70	13	1	8	23	32	56	9	0	29	1	65	54	51	4	0	8	0	26	21	4	103	0	160	30	1	2	16	1	9	0	3	0	5	1	48	13	18	0	3	80	19	16	2	10
AC027544.2|ENSG00000256588|lncRNA	2	2	4	1	4	5	1	1	2	3	0	3	1	1	1	2	7	2	3	3	1	1	2	7	2	4	6	4	1	3	0	2	1	13	7	2	3	1	2	3	14	2	3	2	0	0	0	0	2
AP000777.1|ENSG00000255845|lncRNA	0	0	0	0	0	0	0	0	0	0	0	0	0	0	0	0	0	0	0	0	0	0	0	1	0	0	0	0	0	0	0	0	0	0	0	0	0	0	0	0	0	0	0	0	0	0	1	0	0
AL355483.2|ENSG00000232762|lncRNA	1	0	1	0	0	0	1	0	1	0	2	0	1	0	0	0	0	1	0	0	0	0	0	0	0	0	1	0	0	0	1	0	0	0	1	0	0	0	0	0	3	0	0	0	0	0	0	0	0
LINC02709|ENSG00000245522|lncRNA	17	8	23	4	18	16	12	14	11	6	8	16	13	11	11	11	10	8	0	10	10	16	8	7	31	7	10	22	15	5	8	7	18	7	6	11	20	15	8	8	38	12	10	5	9	5	18	11	9
AC015795.1|ENSG00000250751|lncRNA	1	2	6	1	2	6	3	1	1	2	0	1	2	0	1	2	7	2	1	1	4	2	6	2	5	1	1	8	7	1	0	1	0	0	2	3	1	0	0	1	5	1	0	0	1	1	2	1	5
LINC02463|ENSG00000257683|lncRNA	0	1	0	1	0	0	0	2	0	0	0	0	0	0	0	0	1	0	0	0	0	0	1	2	2	0	1	6	2	0	1	2	0	0	0	0	1	0	0	0	0	1	0	0	1	0	0	0	0
AP001042.2|ENSG00000229986|lncRNA	0	1	0	0	0	0	5	0	0	0	0	0	1	1	0	0	0	0	0	1	0	0	0	0	2	2	0	1	0	0	0	0	0	0	0	0	0	0	0	1	2	0	0	0	0	0	0	0	0
AC138956.1|ENSG00000250909|lncRNA	6	9	28	8	17	17	9	17	20	6	13	18	26	7	6	2	13	6	9	26	4	0	11	18	36	7	2	23	13	15	5	3	2	15	19	3	13	13	2	13	42	7	28	4	6	5	6	11	9
AC090617.4|ENSG00000262810|lncRNA	6	4	5	2	3	7	4	1	10	1	1	4	8	2	2	1	1	2	2	7	4	2	3	0	12	2	3	5	4	0	1	3	1	4	5	4	4	2	2	3	17	3	6	1	1	2	8	2	1
AC092337.1|ENSG00000261653|lncRNA	0	0	0	0	0	0	0	0	0	0	0	0	0	0	0	0	1	0	0	0	0	0	0	0	0	0	0	0	0	0	0	0	0	0	0	0	0	0	0	0	0	0	0	0	0	0	0	0	0
RERE-AS1|ENSG00000232912|lncRNA	13	8	29	24	26	16	9	29	20	2	15	15	19	5	7	13	20	4	20	11	7	7	15	36	36	16	5	34	15	15	1	7	6	9	23	7	5	10	5	17	42	5	9	9	2	7	17	7	10
AC073115.2|ENSG00000237471|lncRNA	2	2	10	2	0	1	4	3	0	1	3	1	2	0	3	0	0	0	0	1	5	1	2	1	1	5	3	0	5	0	0	5	3	0	0	2	1	0	1	1	4	5	0	4	1	0	1	3	9
BX284656.2|ENSG00000238192|lncRNA	0	0	0	0	0	0	0	0	0	0	0	0	0	0	0	0	0	0	0	0	0	0	0	0	0	0	0	0	1	1	0	0	0	0	0	0	0	0	0	0	0	0	0	0	0	0	0	0	0
AC120049.1|ENSG00000267414|lncRNA	158	152	107	45	263	223	126	212	176	71	79	138	92	258	195	59	83	62	89	72	125	172	88	193	392	159	225	162	455	129	111	208	103	117	114	116	222	83	140	87	224	417	126	125	110	49	108	168	63
AC023510.2|ENSG00000276842|lncRNA	25	57	109	13	33	25	13	12	63	16	18	32	7	23	15	34	49	21	11	7	13	6	27	26	10	25	12	56	16	11	1	19	5	34	18	30	5	22	18	17	25	21	5	5	12	10	16	3	26
AC021205.3|ENSG00000273007|lncRNA	12	34	37	7	35	19	15	15	30	8	8	27	40	14	4	20	37	5	20	24	31	18	28	25	39	13	7	28	15	26	3	9	7	19	36	21	4	6	22	19	52	13	12	3	13	5	9	12	9
TTTY18|ENSG00000233699|lncRNA	0	0	0	0	0	0	0	0	0	0	0	0	0	0	0	0	0	0	0	0	0	0	0	0	0	0	0	0	0	0	0	0	0	0	0	0	0	0	0	0	0	0	0	0	0	0	0	0	0
AL451127.1|ENSG00000232590|lncRNA	0	0	0	0	0	0	0	0	0	0	0	0	0	0	0	0	0	0	0	0	0	0	0	0	0	0	0	0	0	0	0	0	0	0	0	0	0	0	0	0	0	0	0	0	0	0	0	0	0
AC087241.2|ENSG00000257023|lncRNA	2	3	0	2	0	1	3	0	2	1	1	3	2	2	0	1	1	0	0	4	0	1	0	2	4	2	2	0	0	0	2	0	0	2	1	1	3	1	0	0	1	0	4	0	3	0	1	4	2
PPEF1-AS1|ENSG00000237221|lncRNA	0	0	0	0	0	0	0	0	1	0	0	0	0	0	0	0	0	0	0	0	0	0	0	1	0	0	0	0	0	0	0	0	0	0	0	0	0	0	0	0	0	0	0	0	0	0	1	0	0
AC026167.1|ENSG00000226022|lncRNA	0	0	0	0	0	0	0	0	0	0	0	0	1	0	0	0	0	0	0	0	0	0	0	0	0	0	0	0	0	0	0	0	0	0	0	0	0	0	0	0	0	0	0	0	0	0	0	0	0
AC016396.2|ENSG00000261076|lncRNA	1	0	1	0	0	1	0	0	2	0	0	0	0	0	0	0	0	0	0	0	5	2	2	1	0	1	1	0	1	1	0	0	3	2	2	0	1	0	2	0	2	3	0	1	0	0	1	0	1
AL031386.1|ENSG00000232183|lncRNA	0	0	0	0	0	0	0	0	0	0	0	0	0	0	0	0	0	0	0	0	0	0	0	0	0	0	0	0	0	0	0	0	0	0	0	0	0	0	0	0	0	0	0	0	0	0	0	0	0
FAM223A|ENSG00000279245|lncRNA	0	0	0	0	0	0	0	0	0	0	1	0	0	0	0	0	0	0	0	0	0	0	0	0	0	0	0	0	0	0	0	0	0	0	0	0	0	0	0	0	0	0	0	0	0	0	0	0	1
AC087521.2|ENSG00000246250|lncRNA	22	52	24	25	42	24	36	41	25	21	53	34	38	17	19	41	38	32	2	18	17	17	15	53	79	35	16	78	22	18	18	36	5	37	16	8	13	18	19	13	45	26	44	7	29	15	16	17	20
AC121761.1|ENSG00000257497|lncRNA	32	87	126	11	66	54	79	68	70	16	142	75	45	34	37	22	27	42	64	62	26	86	52	30	126	90	48	84	43	51	52	49	33	73	55	38	61	35	15	75	110	72	81	18	15	31	93	62	36
AC091152.2|ENSG00000267160|lncRNA	8	10	2	3	7	3	5	8	7	1	7	11	12	5	7	2	9	4	6	7	7	9	4	7	14	7	5	8	12	5	6	4	0	9	13	8	11	2	7	13	8	14	15	13	8	6	9	5	3
AL450468.2|ENSG00000261055|lncRNA	2	5	4	2	3	5	9	10	1	0	11	3	4	3	2	0	3	2	2	2	4	3	4	2	9	8	5	2	11	0	1	11	1	2	0	7	5	8	4	1	5	2	2	3	1	6	2	6	3
AC002091.2|ENSG00000266389|lncRNA	62	16	53	25	49	18	32	59	25	28	35	26	16	33	14	25	30	14	19	51	13	10	39	68	55	45	41	57	38	17	14	18	32	31	39	20	57	27	18	28	122	57	50	14	41	21	16	74	22
AC114316.1|ENSG00000250049|lncRNA	4	1	0	1	0	0	1	2	4	1	0	2	1	1	0	0	1	0	1	0	1	2	0	5	2	1	2	0	1	4	0	5	0	1	1	1	1	0	2	1	1	2	3	1	0	0	3	1	0
AC022960.1|ENSG00000263924|lncRNA	1	4	5	5	2	4	2	4	2	2	4	3	3	0	0	0	6	1	1	4	0	4	0	5	9	1	2	2	1	5	4	2	0	4	1	1	1	1	2	3	9	4	5	1	1	1	0	1	2
AC025580.1|ENSG00000259342|lncRNA	10	15	3	18	20	22	9	12	40	10	35	11	19	22	3	4	15	13	2	1	2	9	18	28	24	8	44	15	10	5	10	10	33	14	6	1	24	68	5	8	60	21	14	0	19	9	65	5	11
AL031656.1|ENSG00000229042|lncRNA	0	1	0	0	2	0	0	1	2	0	0	0	0	1	0	1	0	2	0	0	1	0	1	0	0	0	0	0	1	2	0	1	0	0	0	0	0	0	0	5	1	0	0	0	0	3	1	0	0
LINC01733|ENSG00000226203|lncRNA	0	0	0	0	0	0	0	0	0	0	0	1	1	0	1	0	0	0	0	1	0	0	0	0	0	0	0	0	0	0	0	1	0	0	1	0	3	0	0	0	3	0	0	1	0	0	0	0	0
FNDC1-IT1|ENSG00000235086|lncRNA	1	0	0	0	0	2	0	1	2	0	0	3	0	2	0	0	0	0	0	0	0	0	3	1	5	0	1	2	2	1	0	0	2	0	0	1	1	1	1	0	0	0	1	0	0	0	1	0	0
AC079807.1|ENSG00000233230|lncRNA	32	64	72	25	62	39	83	80	55	38	49	54	47	45	33	25	47	34	31	40	39	46	48	49	126	37	60	75	69	29	23	42	40	37	54	32	35	34	26	35	76	53	66	12	39	45	46	73	44
LINC01732|ENSG00000237292|lncRNA	1	23	11	4	14	2	0	7	6	3	7	3	5	12	3	35	18	29	2	4	5	1	13	8	2	25	2	58	2	1	1	4	0	5	1	3	0	1	3	11	4	2	0	3	7	9	2	5	3
AC015563.2|ENSG00000263904|lncRNA	1	0	1	0	2	0	0	0	4	0	1	1	3	0	0	0	1	0	2	1	0	1	1	6	1	0	0	1	0	0	0	2	0	3	2	1	0	1	0	2	1	0	1	0	0	1	0	2	0
AC079949.2|ENSG00000278266|lncRNA	20	27	12	12	32	7	20	25	36	5	11	83	27	64	54	28	27	7	33	19	21	48	11	70	34	48	56	26	51	46	56	23	12	15	49	26	28	9	27	11	27	58	9	24	28	6	43	68	20
PSMD6-AS2|ENSG00000239653|lncRNA	62	37	117	55	89	35	100	103	115	20	48	59	117	50	16	15	34	34	47	86	37	36	44	77	252	31	51	109	33	62	24	31	24	46	68	14	28	30	25	36	112	48	71	14	23	13	56	97	43
AC105940.2|ENSG00000234775|lncRNA	0	1	1	0	0	0	0	0	0	0	0	2	0	0	0	0	0	0	0	0	0	0	0	0	1	0	0	0	0	0	0	0	0	0	0	0	0	0	0	0	0	0	0	0	0	0	0	0	0
AC073862.1|ENSG00000256204|lncRNA	0	0	0	0	0	0	0	0	0	0	0	0	0	0	0	0	0	0	0	0	0	0	0	0	0	0	0	0	0	0	0	0	0	0	0	0	0	0	0	0	0	0	0	0	0	0	0	0	0
ASH1L-AS1|ENSG00000235919|lncRNA	73	119	104	48	138	100	68	102	113	23	221	87	96	84	85	68	94	114	59	79	86	123	87	106	330	121	102	129	106	39	49	83	36	130	83	47	106	62	57	86	179	78	140	25	78	78	115	69	57
AL138976.2|ENSG00000259775|lncRNA	41	50	21	9	50	30	18	25	35	7	32	17	26	61	18	20	38	33	21	27	16	22	21	51	43	43	31	47	52	21	23	18	33	35	41	23	63	14	15	30	45	36	20	5	32	17	22	44	11
C5orf34-AS1|ENSG00000248554|lncRNA	5	8	16	0	7	5	2	2	3	2	4	8	2	2	0	3	6	13	3	8	2	2	5	6	11	4	0	10	2	6	0	6	2	10	3	1	3	4	0	9	12	6	4	0	6	3	2	2	4
LINC02035|ENSG00000273033|lncRNA	1273	1419	671	872	1501	653	864	1544	2038	215	819	1300	569	1090	918	490	990	944	1348	1152	374	1226	726	1413	2836	1197	1447	1138	1501	1254	909	611	371	853	1626	680	973	672	1083	1139	1234	1556	1378	220	977	399	571	1796	389
LINC01111|ENSG00000254300|lncRNA	0	0	0	0	0	0	0	3	0	0	2	0	0	0	0	0	0	0	0	0	0	0	0	0	0	0	0	0	0	1	0	0	1	0	3	1	0	0	0	0	0	0	0	0	0	0	1	0	0
AC021979.2|ENSG00000258853|lncRNA	0	1	0	0	0	0	0	0	0	0	0	0	1	0	0	0	0	0	0	0	0	0	1	0	0	0	0	0	0	0	0	0	0	0	0	0	0	0	0	1	1	0	0	0	0	0	0	0	0
AC051619.7|ENSG00000260035|lncRNA	0	1	1	1	0	2	4	1	3	0	4	1	7	2	1	2	1	0	0	4	8	3	2	1	15	1	0	1	1	3	0	0	0	0	2	1	3	0	0	1	1	4	0	0	1	0	1	3	0
AC008250.2|ENSG00000275567|lncRNA	4	1	1	1	2	8	3	2	6	0	3	2	0	3	0	2	4	2	2	0	4	5	0	2	9	0	1	4	3	1	4	3	0	3	0	0	1	0	1	5	6	1	6	1	3	0	3	1	2
Z82198.1|ENSG00000228622|lncRNA	0	0	0	0	2	1	0	0	0	0	0	0	0	0	0	1	1	0	0	1	1	1	0	1	0	1	0	1	0	3	0	0	0	1	0	0	0	0	1	0	1	0	1	0	1	0	0	1	0
AC131391.1|ENSG00000260601|lncRNA	0	3	5	0	1	4	1	3	2	0	0	0	0	2	0	0	0	0	0	2	0	0	1	3	4	0	3	0	0	0	0	2	0	4	0	0	0	1	1	0	3	0	0	0	2	0	1	3	1
AC022486.1|ENSG00000251510|lncRNA	0	0	0	0	0	0	0	0	0	0	0	0	0	0	1	0	0	0	0	0	0	0	0	0	0	0	0	0	0	0	0	0	0	0	0	0	0	0	0	0	0	0	0	0	0	0	0	0	0
BX470209.1|ENSG00000226206|lncRNA	0	1	0	0	1	2	0	1	0	0	1	0	0	0	0	1	0	0	0	0	2	0	0	1	1	0	0	0	0	0	0	0	1	0	0	1	0	1	0	1	4	0	1	1	0	0	2	0	0
AL513285.1|ENSG00000226208|lncRNA	0	0	0	0	0	0	0	0	0	0	0	0	0	0	0	0	0	0	0	0	0	0	0	0	0	0	0	0	0	0	0	0	0	0	0	0	0	0	0	0	0	0	0	0	0	0	0	0	0
AL358933.1|ENSG00000261839|lncRNA	7	8	3	2	9	1	4	6	12	1	4	6	1	4	1	6	12	1	3	3	4	10	7	7	11	5	7	11	6	4	1	10	1	5	3	3	5	2	2	7	7	9	3	3	3	2	2	7	5
MIR194-2HG|ENSG00000229719|lncRNA	1	1	4	7	2	2	1	6	1	3	5	4	3	0	0	2	0	4	3	0	1	2	4	1	19	0	1	1	1	0	0	2	1	3	2	0	6	6	1	3	18	1	4	0	0	1	0	6	3
HTR3E-AS1|ENSG00000238020|lncRNA	0	0	0	0	0	0	0	0	0	0	0	0	0	1	0	0	0	0	0	0	0	0	0	0	1	1	0	0	0	0	0	1	0	0	0	1	0	0	0	1	0	0	0	0	1	0	0	0	0
AC110285.5|ENSG00000274833|lncRNA	0	0	1	0	0	2	1	2	1	1	0	2	3	2	0	1	0	0	3	3	0	0	1	1	6	0	0	2	0	0	0	2	0	2	1	0	0	2	1	0	0	3	0	0	1	0	0	1	1
AC018358.1|ENSG00000281160|lncRNA	0	3	0	3	2	3	1	4	1	0	6	4	2	0	2	6	1	8	7	2	0	3	0	4	0	1	2	0	1	3	0	9	0	0	0	4	1	3	8	3	0	1	0	0	1	1	0	3	1
AC018953.1|ENSG00000253583|lncRNA	0	0	0	0	0	0	0	0	0	0	0	0	0	0	0	0	0	0	0	0	0	0	0	0	0	0	0	0	0	0	0	0	0	0	0	0	0	0	0	0	0	0	0	0	0	0	0	0	0
AL022328.1|ENSG00000272836|lncRNA	22	27	44	20	48	44	26	66	48	8	18	43	27	17	6	26	26	31	29	28	10	12	32	29	139	19	19	64	19	25	16	12	11	37	28	18	10	25	20	37	133	25	37	2	24	13	27	20	17
AC068134.2|ENSG00000237087|lncRNA	1	11	8	3	4	0	8	21	5	0	4	3	4	5	0	13	10	2	6	3	14	8	6	5	22	13	6	2	4	5	3	4	2	5	2	8	7	1	7	12	6	3	7	1	3	0	3	11	1
AC003098.1|ENSG00000267604|lncRNA	0	0	0	0	0	0	0	0	0	0	0	0	0	0	0	0	0	0	1	0	0	0	0	0	0	0	0	0	0	0	0	0	0	0	1	0	0	0	0	0	0	0	0	0	0	0	0	0	0
LINC02229|ENSG00000250313|lncRNA	0	0	0	0	0	0	0	1	0	0	0	1	0	1	0	0	0	0	0	0	0	0	0	0	0	0	0	0	0	1	0	0	0	0	1	0	1	0	0	0	0	0	0	0	0	0	4	0	0
RBMS3-AS1|ENSG00000235593|lncRNA	0	0	1	0	2	2	0	0	5	0	0	0	4	1	0	0	1	1	0	0	0	0	1	0	6	0	0	0	0	0	1	2	1	0	0	0	0	0	2	0	5	0	0	0	0	0	1	3	0
C16orf97|ENSG00000261190|lncRNA	0	0	0	0	0	0	0	0	0	0	0	0	0	0	0	0	0	0	0	0	0	0	0	0	0	0	0	0	0	0	0	0	0	0	0	0	0	0	0	0	0	0	0	0	0	0	0	0	0
LINC01475|ENSG00000257582|lncRNA	2	0	0	0	0	0	0	0	0	0	0	0	0	0	0	0	0	0	0	0	0	0	0	0	0	0	2	0	2	0	1	0	3	0	0	0	0	0	0	0	0	0	0	0	1	0	1	0	0
AC107029.1|ENSG00000243089|lncRNA	1	3	0	0	2	1	1	0	1	0	2	0	5	2	0	1	1	2	1	1	0	0	1	3	7	0	0	6	2	0	1	1	0	2	0	0	0	0	0	0	2	0	1	0	0	0	3	0	0
GAS5-AS1|ENSG00000270084|lncRNA	53	66	33	34	73	33	52	65	57	18	51	55	63	51	58	20	57	44	26	88	34	55	23	65	134	48	50	51	57	52	40	42	37	47	52	37	28	28	44	68	102	62	56	41	40	28	43	65	30
AL389885.1|ENSG00000228553|lncRNA	0	0	0	0	0	0	0	0	0	0	0	0	0	0	0	0	0	0	0	0	3	0	0	0	4	0	0	0	0	0	0	0	0	0	0	0	0	0	0	0	0	0	1	0	0	0	1	0	0
AJ239322.2|ENSG00000244337|lncRNA	0	0	0	0	0	0	0	0	0	0	0	0	0	0	0	0	0	0	0	0	0	0	0	0	0	0	0	0	0	0	0	0	0	0	0	0	0	0	0	0	0	0	0	0	0	0	0	0	0
AL161638.1|ENSG00000231949|lncRNA	0	0	0	0	0	0	0	0	0	0	0	0	0	0	0	0	0	0	0	0	0	0	0	0	0	0	0	0	0	0	0	0	0	0	0	0	0	0	0	0	0	0	0	0	0	0	0	0	0
Z82188.2|ENSG00000235237|lncRNA	1	0	4	0	2	0	2	2	5	0	0	1	7	0	0	0	1	1	0	0	3	1	1	1	3	0	1	1	1	2	2	0	2	5	8	3	0	1	0	1	9	0	0	1	0	0	2	3	2
AC066612.2|ENSG00000259385|lncRNA	0	0	0	1	0	0	0	0	0	0	0	0	0	0	0	0	0	0	0	0	0	0	0	0	0	0	0	0	0	0	0	0	0	0	0	0	0	0	0	0	0	0	0	0	0	0	0	0	0
AC117505.1|ENSG00000257514|lncRNA	0	0	0	0	0	0	0	0	0	0	0	0	0	0	0	0	0	0	1	0	0	0	0	0	0	0	0	0	0	0	0	0	0	0	1	0	1	0	0	0	0	0	0	0	0	0	0	0	0
SALRNA1|ENSG00000258952|lncRNA	4	0	2	1	9	7	1	1	3	2	1	2	0	11	0	5	3	3	0	1	2	0	2	3	5	9	0	8	5	0	0	1	0	1	0	1	0	6	1	1	3	6	0	0	2	1	0	5	0
AC124301.1|ENSG00000254586|lncRNA	0	0	0	0	0	0	0	0	0	0	0	0	0	0	0	0	0	0	0	0	0	0	0	1	0	0	0	0	0	0	0	0	0	0	0	0	0	0	0	0	0	0	0	0	0	0	0	0	0
LINC01891|ENSG00000231682|lncRNA	4	2	32	0	5	3	2	1	3	0	0	1	3	1	1	0	3	0	0	0	0	0	2	4	2	0	1	1	4	1	2	0	0	0	0	3	3	0	1	1	5	1	0	1	0	0	0	1	3
CU634019.3|ENSG00000278884|lncRNA	0	0	0	0	0	0	0	0	0	0	0	0	0	0	0	0	0	0	0	0	0	0	0	0	0	0	0	0	0	0	0	0	0	0	0	0	0	0	0	0	0	0	0	0	0	0	0	0	0
AP001469.2|ENSG00000228137|lncRNA	3	3	18	1	12	18	4	3	8	3	4	3	11	4	5	5	7	5	3	12	2	3	7	10	11	6	1	10	10	3	6	6	2	3	17	4	3	7	3	7	18	4	6	0	4	5	2	7	6
AC010336.6|ENSG00000269813|lncRNA	0	0	0	0	0	0	0	0	0	0	0	0	0	0	0	0	0	0	0	0	0	0	0	0	0	0	0	0	0	0	0	0	0	0	0	0	0	0	0	0	0	0	0	0	0	0	0	0	0
AL139288.1|ENSG00000231563|lncRNA	5	3	11	4	17	14	2	9	14	2	10	3	6	4	0	8	15	3	10	2	5	6	11	9	15	9	5	13	6	6	2	1	8	4	12	9	4	2	2	10	24	8	8	2	1	3	14	5	6
AC010196.1|ENSG00000258185|lncRNA	0	0	0	0	0	0	0	0	0	0	0	0	0	0	0	0	0	0	0	0	0	0	0	0	0	0	0	0	0	0	0	0	0	0	0	0	0	0	0	0	0	0	0	0	0	0	0	0	0
HNF4A-AS1|ENSG00000229005|lncRNA	0	0	0	0	0	0	0	0	0	0	0	0	0	0	0	0	0	1	0	0	0	0	0	0	0	0	0	0	0	0	0	0	0	0	0	0	0	0	0	0	0	0	0	0	0	0	0	0	0
AC009081.1|ENSG00000261310|lncRNA	0	0	0	0	0	0	0	0	0	0	0	0	0	0	0	0	0	0	0	0	0	0	0	0	0	0	0	0	0	0	0	0	0	0	0	0	0	0	0	0	0	0	0	1	0	0	0	0	0
AL049835.1|ENSG00000258490|lncRNA	0	3	1	0	0	2	0	0	2	0	0	1	6	1	1	2	5	4	1	1	2	0	0	0	3	1	1	0	0	0	0	1	0	3	5	0	1	0	0	2	1	0	0	1	0	7	0	0	0
AL133215.3|ENSG00000273476|lncRNA	2	4	5	3	5	4	4	6	2	0	2	1	2	3	2	4	1	6	3	9	3	0	3	2	8	5	4	8	6	3	0	2	3	1	4	4	5	3	1	5	5	6	1	0	3	0	0	7	2
PCGEM1|ENSG00000227418|lncRNA	0	0	0	0	0	0	0	0	0	0	0	0	0	0	0	0	0	0	0	0	0	0	0	0	0	0	0	0	0	0	0	0	0	0	0	0	0	0	0	0	0	0	0	0	0	0	0	0	0
LINC00474|ENSG00000204148|lncRNA	0	0	0	0	0	0	0	0	0	0	0	0	0	0	0	0	0	0	0	0	0	0	0	0	0	0	0	0	0	0	0	0	0	0	0	0	0	0	0	0	0	0	0	0	0	0	0	0	0
FAM153CP|ENSG00000204677|lncRNA	29	24	73	35	23	17	73	28	23	9	19	23	35	18	5	7	10	18	29	12	12	32	41	38	14	15	7	92	46	47	7	16	9	46	104	39	17	36	13	25	12	13	48	6	9	22	18	23	29
AC079349.1|ENSG00000250150|lncRNA	0	0	0	0	0	0	0	0	0	0	0	0	0	0	0	0	0	0	0	0	0	0	0	0	0	0	0	0	0	0	0	0	0	0	0	0	0	0	0	0	0	0	0	0	0	0	0	0	0
AC004466.3|ENSG00000276691|lncRNA	5	11	10	0	17	21	6	9	15	7	2	5	5	4	0	6	27	7	31	11	1	5	10	7	11	4	10	16	6	1	5	3	2	17	7	8	2	2	10	6	23	13	11	2	1	4	4	1	2
AP000793.1|ENSG00000255246|lncRNA	0	0	0	0	0	0	0	0	0	0	0	0	0	0	0	0	0	0	0	0	0	0	0	0	0	0	0	0	0	0	0	0	0	0	0	0	0	0	0	0	0	0	0	0	0	0	0	0	0
SRP14-AS1|ENSG00000248508|lncRNA	361	437	451	244	418	199	429	427	408	97	312	394	248	270	393	203	356	274	317	469	438	314	214	411	681	376	278	378	269	363	258	395	157	274	400	219	263	177	309	317	625	232	246	229	261	142	206	407	225
AC009126.1|ENSG00000247121|lncRNA	88	93	106	42	78	69	58	80	80	32	68	58	22	72	64	34	71	44	71	63	55	84	46	59	199	77	65	77	73	47	50	69	46	67	68	65	80	30	52	68	120	105	46	30	57	29	62	79	54
MACORIS|ENSG00000237797|lncRNA	12	13	14	11	21	6	9	10	16	4	22	8	11	16	5	2	16	5	4	8	24	11	14	12	24	8	24	19	21	14	6	22	14	9	28	9	14	1	13	5	15	8	4	17	10	2	44	10	12
AP001628.2|ENSG00000233754|lncRNA	0	2	3	1	10	0	0	1	0	0	1	2	3	1	2	3	4	2	6	0	3	3	1	7	3	5	5	4	0	1	0	1	0	7	2	0	6	3	2	2	5	0	0	1	0	1	1	0	2
AC129507.3|ENSG00000262558|lncRNA	36	53	31	34	26	15	31	53	28	9	12	61	14	14	12	21	15	43	24	20	32	37	23	36	60	32	38	14	22	31	3	16	17	29	24	14	47	3	34	37	85	24	31	19	13	0	39	62	30
FAM181A-AS1|ENSG00000258584|lncRNA	7	32	45	6	171	17	13	186	34	19	108	10	17	116	43	66	64	84	3	172	14	8	51	23	80	214	47	27	65	88	38	32	10	66	104	6	14	13	7	197	120	40	5	124	36	13	39	209	37
U62317.1|ENSG00000272666|lncRNA	67	38	83	48	24	59	47	60	38	52	49	33	102	30	39	65	39	82	5	54	34	28	47	39	202	22	38	36	27	4	55	64	68	45	38	19	47	25	31	41	127	28	60	29	19	33	108	33	66
AL590708.1|ENSG00000232850|lncRNA	1	3	11	0	3	2	1	1	7	2	3	7	7	2	3	4	4	5	0	3	1	2	9	3	7	2	0	8	1	4	0	0	1	3	4	3	1	1	0	2	8	4	2	0	2	4	6	2	2
AC120024.1|ENSG00000260369|lncRNA	3	1	1	4	5	3	10	10	7	2	8	1	2	0	4	4	2	10	5	2	4	2	11	4	16	5	31	8	2	2	2	6	6	4	5	5	6	5	5	7	14	5	12	0	6	6	2	10	3
AC018716.1|ENSG00000254651|lncRNA	0	0	0	1	0	0	1	0	0	0	0	0	1	0	0	0	0	0	0	0	0	0	0	0	0	0	0	0	0	0	0	0	0	0	0	0	0	0	0	0	0	0	0	0	1	0	0	0	0
RB1-DT|ENSG00000231473|lncRNA	10	18	10	8	25	2	12	14	9	4	14	12	6	8	6	7	21	14	6	12	4	4	15	16	15	23	4	33	13	5	6	9	8	8	1	4	5	5	7	4	13	6	9	3	15	6	4	6	8
AC097491.1|ENSG00000251055|lncRNA	0	0	0	0	0	0	0	0	0	0	0	0	0	0	0	0	0	0	0	0	0	0	0	0	0	0	0	0	0	0	0	0	0	0	0	0	0	0	0	0	0	0	0	0	0	0	0	0	0
MYT1L-AS1|ENSG00000225619|lncRNA	0	0	0	0	0	0	0	0	0	0	0	0	0	0	0	0	0	0	0	0	0	0	0	0	0	0	0	0	0	0	0	0	0	0	0	1	0	0	0	0	0	0	0	0	0	0	0	0	0
AC137056.1|ENSG00000262995|lncRNA	6	5	1	0	0	0	4	2	4	1	3	1	0	0	0	0	2	1	1	0	5	4	1	1	5	3	0	0	3	4	0	1	1	0	0	6	1	0	9	4	0	4	0	4	5	0	0	0	0
LINC01635|ENSG00000228397|lncRNA	6	6	10	7	4	0	2	8	6	0	19	6	10	5	3	5	4	1	4	3	14	12	2	5	11	7	10	4	4	4	6	0	7	0	4	1	9	1	4	4	1	3	3	2	1	2	12	5	8
AL590068.2|ENSG00000230298|lncRNA	0	0	1	1	0	1	0	0	0	0	0	0	0	0	0	0	0	0	0	0	0	0	0	0	0	0	0	0	0	0	0	0	0	0	0	0	0	0	0	0	0	0	0	0	0	0	0	0	0
AC004063.1|ENSG00000250670|lncRNA	0	2	0	1	2	0	0	0	0	0	0	0	0	0	0	0	0	0	0	0	0	0	0	0	0	0	0	0	0	0	0	0	0	0	0	0	1	0	0	0	0	0	0	0	0	0	0	0	0
AC005363.2|ENSG00000277602|lncRNA	0	0	1	2	0	0	2	0	2	0	0	1	1	1	1	0	0	2	0	0	0	0	0	2	2	0	1	0	0	1	0	0	0	0	0	0	1	0	1	1	2	1	1	0	0	1	0	0	0
AL390774.2|ENSG00000230826|lncRNA	0	0	0	1	0	0	0	0	0	0	0	0	0	1	0	0	0	0	0	2	0	0	0	0	2	0	1	0	0	0	1	2	0	1	0	0	0	0	1	0	1	0	0	0	0	0	0	0	0
LIX1L-AS1|ENSG00000234222|lncRNA	30	53	59	14	43	39	13	20	72	8	47	34	47	38	15	32	38	18	35	37	23	12	34	27	53	12	25	91	25	24	14	22	19	33	29	17	30	11	14	50	61	12	35	16	15	13	41	18	17
AC025857.2|ENSG00000269899|lncRNA	42	50	66	34	59	90	48	56	58	33	71	34	72	47	30	66	54	29	40	70	38	29	38	22	93	31	68	58	47	41	41	19	32	70	55	15	80	36	34	52	357	42	170	30	68	23	149	63	32
AL353801.1|ENSG00000223462|lncRNA	3	3	8	0	3	3	3	0	5	0	0	2	1	1	0	0	3	2	1	1	0	0	0	5	3	1	0	4	0	0	2	0	1	4	1	1	2	1	2	2	1	4	1	0	0	0	1	0	1
AC092747.1|ENSG00000256226|lncRNA	2	0	1	1	1	0	0	2	0	0	1	0	1	2	4	0	0	0	0	2	0	0	0	0	1	0	0	0	1	0	0	0	0	0	0	0	0	2	1	0	2	0	0	0	1	0	0	0	0
LINC00868|ENSG00000267535|lncRNA	0	0	1	2	0	0	2	0	2	0	5	4	6	3	0	3	3	0	1	3	3	3	2	2	2	0	1	1	2	1	0	2	1	0	0	0	1	1	4	3	0	0	3	0	1	3	0	2	3
AC005261.2|ENSG00000268205|lncRNA	2208	1212	1318	1212	2112	2250	1378	2204	1986	643	2326	2121	1789	1309	1424	611	1461	1711	1161	2031	591	1276	1065	1479	4707	1435	838	1830	2077	1606	1269	821	1308	1323	1896	903	1973	2573	1374	1688	2162	1584	4997	476	778	1391	989	1691	512
LINC00618|ENSG00000225163|lncRNA	8	2	2	1	3	0	1	7	0	0	7	1	6	1	1	4	2	1	2	1	5	2	0	0	1	4	1	1	2	1	0	1	1	2	3	0	1	2	1	3	10	4	3	0	2	1	3	2	2
AL161645.1|ENSG00000278518|lncRNA	1	0	3	0	1	5	1	3	3	1	2	0	3	3	1	1	1	1	1	0	0	1	1	0	1	4	0	2	7	3	0	1	1	1	5	1	1	0	1	1	6	3	0	4	0	1	2	0	1
AC125437.1|ENSG00000267655|lncRNA	28	29	34	19	44	37	31	40	18	12	36	44	33	22	17	12	40	31	18	49	20	17	21	40	72	32	25	31	33	22	26	23	19	23	27	21	40	24	15	45	46	32	54	10	11	49	37	37	15
AP005264.1|ENSG00000267069|lncRNA	7	47	0	11	11	11	18	11	19	5	20	7	25	7	17	20	12	12	39	11	22	16	8	6	99	12	24	12	20	4	5	13	2	8	9	11	12	3	9	12	11	13	8	4	4	3	5	10	6
AC130895.1|ENSG00000258337|lncRNA	0	0	0	0	3	1	0	1	0	0	0	1	0	2	0	0	1	0	0	0	0	0	0	0	4	0	0	0	0	0	0	2	0	0	2	0	0	0	1	1	5	0	0	0	0	0	0	0	3
AC093535.1|ENSG00000250602|lncRNA	12	29	16	9	40	27	21	7	38	16	15	20	23	19	7	17	28	26	13	39	17	4	19	27	58	15	15	35	7	9	6	16	3	28	21	7	7	10	4	18	36	11	13	8	11	9	21	8	16
AC005828.4|ENSG00000265282|lncRNA	4	5	3	5	8	4	6	4	4	0	3	11	5	5	4	3	11	6	3	9	9	4	6	3	16	3	4	10	4	5	3	9	0	5	7	4	6	5	4	5	11	4	12	1	5	2	7	9	6
OTX2-AS1|ENSG00000248550|lncRNA	0	2	0	0	0	0	0	0	0	0	0	0	0	0	0	0	1	0	0	0	0	0	0	1	0	0	1	1	0	0	0	0	12	1	1	0	1	0	1	0	0	0	0	0	0	0	0	0	0
AC008438.2|ENSG00000253965|lncRNA	0	1	0	0	3	2	2	0	0	1	1	0	3	1	0	3	1	2	0	0	0	0	0	0	3	0	0	0	4	0	0	0	0	1	0	0	1	0	0	0	2	0	1	0	0	3	1	1	1
AJ271736.1|ENSG00000270726|lncRNA	0	0	1	1	0	1	0	0	0	0	1	0	0	0	2	0	0	0	0	0	0	2	0	0	1	0	0	2	0	1	0	0	0	0	0	1	1	1	0	1	5	2	1	0	0	0	0	0	2
AC012213.1|ENSG00000253477|lncRNA	0	0	1	0	0	0	1	1	1	0	0	0	0	0	0	10	1	0	0	0	0	1	0	0	0	0	0	0	0	1	0	0	1	0	0	0	0	0	0	0	4	0	0	0	0	0	0	1	0
AC036222.4|ENSG00000266222|lncRNA	0	0	0	0	0	0	0	0	0	0	0	0	0	0	0	0	0	0	0	0	0	0	0	0	0	0	0	0	0	0	0	0	0	0	0	0	0	0	0	0	0	0	0	0	0	0	0	0	0
AC022034.1|ENSG00000237807|lncRNA	224	167	95	103	101	247	142	402	92	233	62	95	106	240	80	95	198	59	75	38	75	71	135	222	279	138	135	284	486	103	100	590	267	89	164	313	206	140	97	106	187	737	105	220	84	65	172	129	94
AP002008.1|ENSG00000254980|lncRNA	0	13	2	0	11	2	1	2	1	7	1	4	0	10	0	6	8	3	0	0	0	0	1	5	1	13	0	16	2	0	0	3	0	5	0	1	0	1	0	2	2	2	0	0	3	1	0	1	1
AC022400.5|ENSG00000271816|lncRNA	21	22	46	8	19	21	18	14	38	12	10	12	17	18	11	13	19	20	14	22	10	13	13	29	27	10	17	25	14	16	6	3	5	27	27	14	13	9	11	30	43	13	24	2	5	8	17	14	26
LINC02488|ENSG00000249362|lncRNA	0	0	0	0	0	0	0	0	0	0	0	0	0	0	0	0	0	0	0	0	0	0	0	1	0	0	0	0	0	0	0	0	0	0	0	0	0	0	0	0	0	0	0	0	0	0	0	0	0
AC104135.1|ENSG00000236209|lncRNA	21	1	13	16	1	7	0	0	10	3	0	13	2	3	0	4	5	7	10	0	0	11	5	2	31	4	3	12	12	0	2	0	5	6	17	5	5	9	0	9	3	1	17	0	0	6	2	0	16
AP003306.1|ENSG00000254404|lncRNA	0	0	0	0	0	0	0	0	0	0	0	0	0	0	0	0	0	0	0	0	0	0	0	0	0	0	0	0	0	0	0	0	1	0	0	0	0	0	0	0	0	0	0	0	0	0	0	0	0
AL023584.2|ENSG00000237851|lncRNA	6	5	1	2	16	7	8	1	3	1	8	7	44	1	3	2	23	13	0	3	3	2	1	1	8	0	0	3	0	4	8	0	1	3	3	0	3	4	2	5	19	0	3	2	0	26	2	0	0
AL391832.2|ENSG00000238005|lncRNA	20	25	32	32	26	30	20	52	18	18	34	30	37	14	17	29	10	27	10	21	35	20	29	43	16	37	16	32	24	12	16	19	23	17	29	19	32	19	15	35	61	20	29	9	14	20	50	20	37
AL450345.1|ENSG00000227455|lncRNA	0	0	1	0	0	0	0	0	0	0	0	0	0	1	0	0	0	0	1	0	0	0	0	0	1	0	0	0	0	0	0	0	0	0	0	1	0	0	0	0	0	0	0	0	0	0	0	0	0
AL353801.3|ENSG00000273363|lncRNA	2	5	9	1	2	9	1	5	6	2	6	5	6	1	0	2	5	1	6	11	1	2	2	2	6	2	2	7	1	0	1	0	2	3	4	6	6	1	3	0	5	1	6	1	1	2	3	3	3
LINC02207|ENSG00000258476|lncRNA	13	10	14	73	29	4	6	54	4	66	181	1	38	22	2	23	12	23	11	44	4	22	10	71	19	11	19	40	8	7	17	5	11	17	1	4	52	51	6	10	52	12	22	5	6	109	43	15	13
AC073188.5|ENSG00000234387|lncRNA	0	0	0	0	0	0	0	0	0	0	0	0	0	0	0	0	0	0	0	0	0	0	0	0	0	0	0	0	0	0	0	0	0	0	0	0	0	0	0	0	0	0	0	0	0	0	0	0	0
LINC00560|ENSG00000261666|lncRNA	13	0	0	0	0	1	0	0	0	0	0	0	0	0	0	0	0	0	0	0	0	0	0	0	0	0	0	0	1	21	0	0	0	0	148	0	11	0	0	0	0	0	0	0	0	0	3	0	0
AC002470.1|ENSG00000272829|lncRNA	13	23	12	10	19	9	7	29	15	9	26	6	16	18	12	16	25	24	7	24	26	27	11	26	30	34	29	31	11	7	11	15	6	12	11	7	29	2	11	14	15	16	8	4	15	9	23	5	17
AC015971.1|ENSG00000228363|lncRNA	16	15	34	16	20	19	15	18	29	7	17	18	24	12	6	4	20	7	13	23	11	4	11	36	54	8	12	25	4	10	4	5	10	34	30	11	12	13	10	12	48	10	19	1	6	7	12	17	18
AP000290.1|ENSG00000226433|lncRNA	0	0	0	0	0	0	0	0	0	0	0	0	0	1	0	0	0	0	0	0	0	0	0	0	0	0	0	0	0	0	0	0	0	0	0	0	0	0	0	0	0	0	0	0	0	0	0	0	0
AC010183.2|ENSG00000257997|lncRNA	0	0	0	0	0	0	0	0	0	0	0	0	0	0	0	0	0	0	0	0	0	0	0	0	0	0	0	0	0	0	0	0	0	0	0	0	0	0	0	0	0	0	0	0	0	0	0	0	0
AC023906.2|ENSG00000259178|lncRNA	0	0	0	0	1	0	0	0	0	0	0	0	0	0	0	0	0	0	0	0	0	0	0	0	0	0	0	0	0	1	0	0	1	1	0	0	0	0	0	0	0	0	0	0	0	0	0	0	0
MIR381HG|ENSG00000258861|lncRNA	0	0	0	0	0	0	0	0	0	0	0	0	0	0	0	0	0	0	0	0	0	0	0	0	0	0	0	0	0	0	0	0	0	0	0	0	0	0	0	0	0	0	0	0	0	0	0	0	0
AC010320.5|ENSG00000269535|lncRNA	1	5	4	0	3	5	0	2	1	2	0	0	3	0	1	1	3	3	1	0	1	3	0	3	12	2	3	2	0	3	0	0	0	3	4	2	2	4	2	2	19	0	3	0	0	1	3	2	1
DNM1P35|ENSG00000246877|lncRNA	27	23	19	22	43	10	15	39	20	12	36	20	19	11	21	11	19	20	10	29	11	21	30	38	108	26	23	40	40	14	20	24	9	20	33	10	5	19	14	15	61	17	54	6	20	15	20	34	5
AC004830.2|ENSG00000228204|lncRNA	9	13	2	12	27	11	3	25	37	1	23	12	31	17	0	8	24	39	14	21	3	5	4	13	22	7	11	20	9	10	15	3	2	26	13	6	5	23	10	9	12	5	67	4	7	12	4	5	3
AC025180.1|ENSG00000249899|lncRNA	2	7	2	3	15	5	2	2	1	2	5	6	12	7	0	2	7	1	13	0	1	6	5	9	27	5	5	5	8	4	5	5	0	1	1	1	5	6	3	5	8	2	6	0	5	7	5	3	0
LINC01493|ENSG00000254562|lncRNA	0	0	0	0	0	0	0	0	0	0	0	0	0	0	0	0	0	0	0	0	0	0	0	0	0	0	0	0	0	0	0	0	0	0	0	0	0	0	0	0	0	0	0	0	0	0	0	0	0
AL157938.2|ENSG00000236986|lncRNA	3	1	4	2	6	3	3	2	2	2	3	2	0	3	1	4	3	4	5	4	1	1	3	5	14	5	3	6	3	2	0	3	1	3	9	0	1	3	2	1	18	4	1	1	3	1	8	2	1
MIR137HG|ENSG00000225206|lncRNA	0	0	1	0	1	0	1	3	1	0	0	0	0	1	0	0	0	0	0	2	0	1	0	0	0	0	1	0	0	0	0	1	1	0	0	0	0	1	0	0	0	2	0	0	0	0	0	0	0
AC099343.3|ENSG00000270426|lncRNA	13	21	21	4	10	25	5	12	17	3	15	15	5	10	6	23	19	11	18	10	9	12	12	7	17	5	7	26	10	10	7	3	20	10	12	4	14	12	8	14	58	12	15	4	6	4	25	12	5
AL031587.4|ENSG00000273214|lncRNA	0	0	0	0	0	0	0	0	1	0	0	0	0	0	0	0	0	0	0	0	0	0	0	0	0	0	0	0	0	0	0	0	0	0	0	0	0	0	0	0	1	0	0	0	0	0	0	0	0
RTCA-AS1|ENSG00000224616|lncRNA	29	50	49	23	57	16	47	42	33	20	47	52	49	42	25	40	50	42	20	37	50	36	42	69	47	46	42	110	42	27	26	67	16	40	33	25	35	17	16	45	49	50	25	20	39	18	38	50	24
AC005920.3|ENSG00000251665|lncRNA	0	0	3	0	1	3	1	0	1	0	0	1	2	2	0	1	0	0	0	2	1	4	0	0	12	3	0	2	1	0	0	2	0	0	1	0	2	0	2	1	0	1	0	0	0	0	2	1	0
AL158151.1|ENSG00000204055|lncRNA	28	14	25	10	19	17	4	17	21	5	20	8	9	21	22	6	23	9	11	13	19	23	14	12	33	16	15	36	31	5	12	23	25	17	25	13	28	2	6	12	23	13	12	14	8	5	20	7	24
LINC01727|ENSG00000279082|lncRNA	7	3	22	1	0	1	2	3	1	1	0	0	0	5	0	1	1	0	0	0	1	1	2	0	3	0	0	0	1	0	2	3	2	2	1	10	0	0	0	4	2	1	1	1	0	0	0	0	2
AC063948.1|ENSG00000257543|lncRNA	7	13	11	0	5	19	5	12	14	3	11	9	7	7	5	10	2	9	6	10	4	8	6	8	19	14	4	13	1	4	3	10	2	2	6	11	9	5	6	5	10	8	10	1	3	6	5	6	1
AC069287.3|ENSG00000255229|lncRNA	0	0	0	0	0	0	0	0	0	0	0	0	0	0	0	0	0	0	0	0	0	0	0	0	0	0	0	0	1	0	0	0	0	0	0	0	0	0	0	0	0	0	0	0	0	0	0	0	0
AC092168.2|ENSG00000232034|lncRNA	2	1	2	3	1	5	1	2	1	2	7	1	3	1	0	0	3	1	1	1	0	3	0	2	15	4	0	0	0	9	0	6	2	2	7	0	6	1	2	6	13	1	11	0	0	2	0	3	2
AL032821.1|ENSG00000234484|lncRNA	2	3	10	11	1	5	1	3	5	4	6	1	2	1	0	2	6	1	0	4	4	2	2	14	2	1	5	3	0	3	0	0	1	3	3	5	4	10	0	2	18	1	11	0	0	7	1	2	11
RUVBL1-AS1|ENSG00000239608|lncRNA	1	0	1	0	3	1	2	3	0	2	0	1	0	0	0	0	3	2	3	1	0	2	2	2	0	1	0	3	0	3	2	1	3	0	2	0	2	0	0	1	4	0	1	1	0	1	0	2	0
AL583808.1|ENSG00000225087|lncRNA	1	1	2	2	0	1	0	0	1	2	4	0	2	3	0	1	0	1	1	0	0	0	1	0	0	0	1	1	2	0	0	7	0	1	0	0	0	3	0	3	3	4	0	0	0	1	0	0	1
PLCE1-AS1|ENSG00000268894|lncRNA	3	7	5	1	19	2	7	1	4	0	2	3	10	5	1	2	2	3	2	0	3	1	0	9	11	1	7	6	4	11	1	3	3	6	4	1	6	0	0	1	12	1	3	1	3	2	3	1	0
PCBP1-AS1|ENSG00000179818|lncRNA	1181	1009	1164	710	1431	1363	919	1230	1249	546	1117	991	1327	794	963	589	1092	758	792	981	800	981	807	1368	1894	929	994	1272	1106	700	558	956	604	1000	1316	911	1090	647	828	1062	2662	890	1307	577	667	538	1791	796	710
AC002511.1|ENSG00000232680|lncRNA	2	3	8	2	8	2	1	4	2	1	7	1	3	5	0	1	5	2	1	0	0	0	2	4	15	1	1	3	1	1	1	8	3	4	3	2	5	5	2	1	8	1	9	2	0	1	1	1	2
LINC02837|ENSG00000264464|lncRNA	2	0	1	0	1	0	0	0	2	2	1	0	0	0	0	0	0	0	2	0	0	0	0	0	1	0	0	0	1	0	0	0	0	0	2	0	1	0	0	5	2	0	2	0	0	0	0	0	0
LINC02213|ENSG00000249160|lncRNA	0	2	1	1	2	0	0	2	2	0	0	2	0	1	0	3	2	2	0	0	1	0	3	0	0	2	0	8	0	0	0	2	2	3	0	0	0	2	1	1	1	2	0	0	0	0	0	0	0
AC100835.2|ENSG00000275527|lncRNA	0	0	0	0	0	0	0	0	0	0	0	0	0	0	0	0	0	0	0	0	0	0	0	0	0	0	0	0	0	0	0	0	0	0	0	0	0	0	0	0	0	0	0	0	0	0	0	0	0
AC083798.2|ENSG00000272758|lncRNA	75	129	99	37	125	53	96	94	67	20	164	96	137	105	72	33	53	76	55	109	121	63	35	137	126	61	58	120	61	47	59	82	42	78	81	50	45	55	45	62	114	53	66	102	66	33	53	94	40
ZMYM4-AS1|ENSG00000227409|lncRNA	1	0	4	2	2	1	1	5	1	0	0	0	3	1	1	3	1	2	3	2	1	1	2	2	5	2	2	1	1	3	3	1	2	3	1	0	2	0	1	0	3	0	5	0	0	0	0	0	1
AL583810.3|ENSG00000259067|lncRNA	0	0	0	0	0	0	0	0	1	0	0	0	4	0	0	1	0	1	0	0	0	0	0	0	4	0	1	2	0	0	0	0	0	4	2	0	0	0	0	1	1	0	0	0	0	0	1	0	0
AL158825.2|ENSG00000229587|lncRNA	8	3	5	4	11	12	6	8	8	2	12	7	7	5	8	2	11	2	8	9	4	10	1	2	8	13	2	5	7	8	6	2	4	7	3	1	6	6	4	10	19	3	16	5	6	10	9	3	3
DCST1-AS1|ENSG00000232093|lncRNA	35	38	29	23	75	27	13	27	42	21	29	30	44	48	23	48	35	30	18	17	26	29	48	28	55	41	28	61	35	16	35	23	15	19	43	27	47	18	19	34	61	25	19	10	23	13	35	24	20
LINC02117|ENSG00000248539|lncRNA	0	0	0	0	0	0	0	0	0	0	0	0	0	0	0	0	0	1	0	0	0	0	0	0	1	0	0	0	0	0	0	0	0	0	0	0	0	0	0	0	0	0	0	0	0	1	0	0	0
AF064858.2|ENSG00000237609|lncRNA	5	11	9	7	8	8	10	12	2	6	3	19	30	5	3	7	11	5	8	2	4	6	4	13	16	1	3	13	3	10	4	4	2	8	4	3	5	6	2	7	10	3	17	3	3	8	9	3	3
AC008957.1|ENSG00000250155|lncRNA	94	78	153	61	130	49	18	131	91	15	82	28	22	101	6	87	25	17	43	93	101	10	72	119	14	15	8	26	88	80	42	68	58	22	67	62	33	10	45	59	44	78	22	66	76	18	92	99	61
SEPTIN4-AS1|ENSG00000264672|lncRNA	8	10	23	7	23	31	24	18	37	17	23	13	24	19	17	14	27	13	5	22	17	16	12	17	51	8	31	25	32	11	13	24	19	19	10	12	47	11	2	16	49	22	13	10	13	10	55	21	7
LINC02851|ENSG00000229611|lncRNA	2	2	7	2	1	2	0	2	1	0	0	0	0	0	0	0	0	0	0	0	0	2	1	0	0	0	0	1	1	0	2	2	0	1	0	3	0	0	0	0	1	1	2	0	0	0	3	0	0
AC093732.2|ENSG00000272814|lncRNA	1	2	0	0	4	3	1	2	0	2	1	2	0	0	0	5	6	2	3	4	1	0	4	1	5	2	2	5	0	0	0	2	0	1	2	2	0	0	0	0	8	0	0	0	1	1	0	1	2
AL133387.1|ENSG00000225208|lncRNA	0	1	0	0	0	0	0	0	0	0	0	0	0	0	0	0	0	0	0	0	0	0	0	0	0	0	0	0	0	0	0	0	0	0	2	0	0	0	0	0	0	0	0	0	0	0	0	0	0
AL050403.1|ENSG00000232900|lncRNA	0	0	0	0	0	0	1	0	1	0	0	1	0	0	0	0	0	0	0	0	0	0	0	1	0	0	0	0	0	0	0	0	0	1	0	0	0	0	0	0	0	0	0	0	0	0	0	2	0
LINC01717|ENSG00000232812|lncRNA	0	1	0	0	0	0	0	1	0	0	0	0	0	0	0	0	0	0	0	0	0	0	0	0	0	0	0	0	0	0	0	0	0	0	0	0	0	0	0	0	1	0	0	0	0	0	0	0	0
AL049836.2|ENSG00000259166|lncRNA	1	0	0	0	0	1	0	0	0	1	0	0	0	0	0	0	0	0	1	0	3	0	0	0	0	0	1	1	0	0	0	0	0	0	0	0	0	0	0	0	1	0	0	0	0	1	0	0	0
LINC02424|ENSG00000258220|lncRNA	0	0	0	0	0	0	0	0	0	0	0	0	0	0	0	0	0	0	0	0	0	0	0	0	0	0	0	0	0	0	0	0	0	1	0	0	0	0	0	0	0	0	0	0	0	0	0	0	0
AC008738.7|ENSG00000273420|lncRNA	0	0	0	0	0	0	0	0	0	0	0	0	0	0	0	0	0	0	0	0	0	0	0	0	0	0	0	0	0	0	0	0	0	0	0	0	0	0	0	0	0	0	0	0	0	0	0	0	0
AP003469.2|ENSG00000253395|lncRNA	4	3	6	1	10	3	6	7	7	1	7	3	2	3	1	7	3	0	1	2	2	6	3	4	3	4	3	4	5	0	5	4	8	3	2	0	4	2	2	6	16	7	5	3	1	4	11	0	4
AL138830.2|ENSG00000232395|lncRNA	0	0	0	0	0	0	0	0	0	0	0	0	0	0	0	0	0	0	1	0	0	0	0	0	0	0	0	0	0	0	0	0	0	0	0	0	0	0	0	0	1	0	0	0	0	0	0	0	0
AL033397.1|ENSG00000231683|lncRNA	1	1	5	1	0	1	7	1	0	3	8	0	0	2	2	64	23	101	0	13	0	0	0	0	6	2	1	7	1	1	0	11	2	9	0	1	0	1	0	9	63	0	1	1	2	34	0	0	2
AC091987.1|ENSG00000253584|lncRNA	0	0	0	0	0	0	0	1	0	0	0	0	0	0	0	0	1	1	0	0	0	0	0	0	0	0	0	0	0	0	0	0	0	0	1	0	0	0	0	0	0	0	0	0	0	0	0	0	0
AC244517.4|ENSG00000278936|lncRNA	0	0	0	0	0	0	0	0	0	0	0	0	0	0	0	0	0	0	0	0	0	0	0	0	2	0	0	0	1	0	0	0	0	0	0	0	0	0	0	0	0	0	0	0	0	0	0	0	0
ZEB2-AS1|ENSG00000238057|lncRNA	38	40	52	48	76	44	29	28	57	27	64	45	44	30	43	52	62	15	35	43	40	24	30	59	60	20	32	64	56	18	22	47	37	40	52	45	38	33	33	40	170	42	65	26	20	19	86	48	44
RNASEH1-AS1|ENSG00000234171|lncRNA	203	216	257	117	120	128	172	201	228	93	317	80	158	253	237	139	87	71	173	146	372	150	160	157	365	292	232	269	219	97	160	312	78	175	122	199	274	107	70	232	309	219	128	165	178	152	221	248	186
DLG3-AS1|ENSG00000231651|lncRNA	0	4	0	0	2	2	3	0	5	1	8	5	9	4	2	0	1	6	4	3	1	4	8	2	8	0	3	5	2	0	2	2	2	3	3	1	5	1	2	8	8	3	4	1	3	3	11	3	3
AC138305.1|ENSG00000260658|lncRNA	1	1	0	0	0	0	0	0	1	1	0	3	1	2	0	1	0	0	0	0	2	0	1	0	1	0	0	3	1	0	0	0	2	0	2	0	1	0	0	1	1	0	2	0	1	0	3	0	1
AL590302.2|ENSG00000236627|lncRNA	1	1	0	0	2	3	0	0	0	0	0	0	0	1	0	0	0	1	0	0	0	1	0	0	0	1	0	0	0	0	0	0	1	0	2	0	0	0	2	0	0	1	0	0	0	0	0	0	0
AC008799.2|ENSG00000241059|lncRNA	0	3	0	0	2	1	0	0	0	0	1	0	0	0	0	0	0	0	0	0	0	2	0	1	0	1	1	0	0	0	0	0	0	0	0	0	0	1	0	0	1	0	0	0	0	0	0	1	0
AC064807.1|ENSG00000228801|lncRNA	129	155	150	60	116	91	98	126	121	43	57	88	68	108	112	66	74	57	68	70	123	134	85	132	199	144	181	90	165	61	88	156	103	78	139	108	184	19	78	112	163	163	51	74	113	22	134	158	104
AC107959.2|ENSG00000246130|lncRNA	4	2	2	1	5	1	2	5	4	1	3	2	0	0	1	1	2	2	0	1	0	4	2	5	14	4	1	4	1	2	2	3	1	5	5	3	4	9	0	2	10	5	2	1	0	2	1	0	1
AC012653.2|ENSG00000274719|lncRNA	34	1	2	3	2	6	22	0	1	1	4	2	5	6	9	3	2	1	6	17	0	4	2	4	0	14	1	1	3	8	14	2	1	4	20	1	1	3	3	2	7	6	4	0	7	4	5	3	6
AC126323.5|ENSG00000260957|lncRNA	0	0	0	0	0	0	0	0	0	0	0	0	0	0	0	0	0	0	0	0	0	0	0	0	0	0	0	0	0	0	0	0	0	0	0	0	0	0	0	1	0	0	1	0	0	0	0	2	2
AL390961.2|ENSG00000235843|lncRNA	0	0	1	1	0	0	0	2	0	0	0	1	0	0	0	0	3	0	1	0	0	0	1	4	1	2	0	0	1	2	1	0	0	1	0	0	1	0	1	0	3	0	0	1	0	0	0	0	1
AL391069.3|ENSG00000273481|lncRNA	0	0	1	0	0	0	0	0	0	1	0	0	0	0	0	1	0	1	0	1	1	0	0	0	1	0	1	0	1	0	0	0	0	0	1	0	0	0	0	0	0	0	0	1	0	0	0	1	1
LINC02569|ENSG00000235781|lncRNA	5	14	12	6	10	3	12	15	12	6	5	20	6	12	3	9	9	12	7	4	4	11	3	13	32	9	6	16	11	6	7	26	6	8	15	9	6	5	5	5	22	8	4	8	3	7	5	14	7
AC079943.1|ENSG00000239716|lncRNA	0	0	0	0	0	0	0	0	0	0	0	0	0	0	0	0	0	0	0	0	0	0	0	0	0	0	0	0	0	0	0	0	0	0	0	0	0	0	0	0	0	0	0	0	0	0	0	0	0
AL157832.1|ENSG00000227374|lncRNA	5	6	3	2	10	2	4	1	10	3	4	0	3	2	0	0	3	1	6	2	1	6	1	6	17	4	5	6	7	3	3	5	5	5	4	3	4	4	1	3	9	2	1	0	1	1	4	3	5
AL713923.1|ENSG00000234712|lncRNA	0	0	0	0	0	0	0	0	0	0	0	0	0	0	0	0	0	0	0	0	0	0	0	0	0	0	0	0	0	0	0	0	0	0	0	0	0	0	0	0	0	0	0	0	0	0	0	0	0
LINC01392|ENSG00000233607|lncRNA	0	7	9	0	2	0	1	0	3	1	7	1	0	2	0	13	5	1	0	0	4	0	4	2	0	4	0	8	3	1	0	1	0	1	0	0	0	0	0	0	2	2	0	0	7	2	2	1	2
AC108462.1|ENSG00000233553|lncRNA	0	0	0	0	0	0	0	0	0	0	0	0	0	0	0	0	0	0	0	0	2	0	0	0	1	1	0	0	0	0	0	0	0	0	0	0	0	0	0	0	0	0	0	0	0	0	0	0	0
C7orf65|ENSG00000221845|lncRNA	0	3	0	0	0	0	1	0	1	3	0	0	0	0	0	1	0	0	1	0	0	0	2	1	1	2	1	1	0	0	0	1	0	0	0	0	0	0	1	2	2	2	0	0	0	1	4	0	1
AC124283.1|ENSG00000261845|lncRNA	0	0	0	0	0	0	0	0	0	0	0	0	0	0	0	0	0	0	0	0	0	0	0	0	0	0	0	0	0	0	0	0	0	0	0	0	0	0	0	0	0	0	0	0	0	0	0	0	0
AL117190.1|ENSG00000258399|lncRNA	9	1	4	1	4	30	3	1	5	6	2	0	5	3	2	0	3	0	2	0	3	1	2	1	35	0	1	4	4	3	0	1	2	4	12	2	12	2	0	0	20	4	18	0	2	4	5	0	2
AC018695.3|ENSG00000270159|lncRNA	1	2	2	3	0	1	0	0	3	1	1	0	2	1	0	4	0	1	2	2	0	1	3	2	5	0	0	1	0	1	0	0	2	2	1	0	0	4	0	3	7	1	0	0	0	3	2	0	3
AC105020.2|ENSG00000260206|lncRNA	3	0	0	0	2	4	0	4	1	0	2	0	3	2	0	0	0	1	2	3	3	2	1	2	5	1	2	0	0	0	0	1	1	1	2	0	1	0	1	2	1	0	0	0	3	3	3	0	0
AC012358.1|ENSG00000203327|lncRNA	6	11	12	3	10	9	3	10	14	4	3	8	7	12	4	2	7	9	6	9	4	3	6	7	13	2	3	8	3	5	2	2	2	11	12	5	2	10	6	4	9	8	4	1	4	2	12	8	7
AC003986.3|ENSG00000236536|lncRNA	0	0	0	0	1	0	0	0	1	0	0	0	0	0	0	0	0	0	0	0	1	1	0	0	1	0	0	0	0	1	0	0	1	0	0	0	0	0	0	0	1	1	1	0	0	0	0	0	0
AC009505.1|ENSG00000234162|lncRNA	0	0	0	0	0	0	0	0	0	0	1	0	0	0	0	0	0	0	0	0	0	0	0	0	0	0	0	0	0	0	0	0	0	0	0	0	0	1	0	0	0	1	1	0	1	0	1	0	0
LINC02381|ENSG00000250742|lncRNA	441	140	244	71	159	344	157	243	184	90	73	182	153	379	141	74	108	93	111	119	342	157	114	199	403	144	300	102	419	232	159	269	198	129	613	282	275	150	183	208	442	388	228	206	164	118	245	172	145
AC027117.1|ENSG00000253671|lncRNA	117	124	126	91	126	43	51	144	131	28	127	130	164	82	40	70	113	129	38	135	54	51	121	136	199	71	36	367	132	54	108	49	17	143	124	22	11	46	76	66	146	82	88	39	52	53	220	45	88
AC079612.2|ENSG00000227459|lncRNA	0	0	0	0	0	0	0	0	0	0	0	0	0	0	0	0	0	0	0	0	0	0	0	0	0	0	0	0	0	0	0	0	0	0	0	0	0	0	0	0	0	0	0	0	0	0	0	0	0
AC116025.1|ENSG00000261978|lncRNA	1	0	0	0	1	2	0	0	3	0	0	0	0	0	0	1	1	0	0	2	0	1	0	1	5	0	0	0	0	1	0	1	0	1	4	0	1	0	0	0	8	0	0	0	1	0	1	1	0
AC243829.2|ENSG00000276241|lncRNA	3	1	1	0	1	0	3	3	1	3	2	6	6	2	4	4	9	1	2	0	1	1	3	0	0	1	1	2	6	3	0	2	0	0	2	0	8	2	0	0	1	7	0	1	0	3	1	4	3
AC091564.3|ENSG00000254641|lncRNA	0	0	0	0	0	0	0	0	0	0	0	0	0	0	0	0	0	0	0	0	0	0	0	0	0	0	0	0	0	0	0	0	0	0	0	0	0	0	0	0	0	0	0	0	0	0	0	0	0
AC116552.1|ENSG00000261744|lncRNA	6	5	14	4	12	14	2	6	9	0	1	15	9	7	3	2	4	3	2	4	2	1	10	9	21	4	6	11	7	7	1	4	1	8	6	2	2	3	2	6	50	2	8	0	1	3	2	3	4
AL031674.1|ENSG00000232294|lncRNA	0	0	0	0	0	2	0	0	0	0	0	3	0	0	0	0	0	0	0	0	1	1	0	0	0	0	1	0	0	1	0	0	2	0	0	1	2	0	0	0	0	0	0	0	0	0	0	0	0
LINC02588|ENSG00000257842|lncRNA	0	3	0	0	2	0	1	0	0	2	0	0	0	0	0	1	0	2	0	0	0	0	2	0	1	3	0	0	0	0	0	0	0	0	0	0	0	1	0	1	1	1	0	0	0	0	0	0	0
DSG1-AS1|ENSG00000266729|lncRNA	1	0	0	0	0	0	0	1	0	0	0	0	0	0	0	1	0	2	0	0	0	0	0	0	1	0	0	0	0	0	0	0	1	0	12	0	0	0	1	0	0	1	0	0	0	0	0	1	0
AC022146.2|ENSG00000271717|lncRNA	6	2	10	3	10	4	2	6	7	1	0	1	6	4	2	1	2	4	1	7	5	2	4	3	3	0	2	2	1	5	0	2	0	1	5	2	2	1	0	0	10	2	2	0	3	2	1	4	4
AC110813.1|ENSG00000249690|lncRNA	0	1	2	0	1	2	1	1	0	0	0	0	0	0	0	0	0	1	0	0	0	0	1	1	6	0	0	1	2	0	0	2	0	0	0	1	0	0	3	0	13	1	0	0	0	0	0	0	1
AL138900.1|ENSG00000228239|lncRNA	0	3	0	0	1	0	2	1	0	0	1	0	0	0	0	0	0	1	1	0	0	1	0	0	0	0	0	0	0	0	0	0	0	0	0	0	0	0	0	1	1	0	0	0	0	1	2	0	0
AC106892.1|ENSG00000250791|lncRNA	0	0	0	0	0	0	0	0	0	0	0	0	0	0	0	0	0	0	0	0	0	0	0	0	0	0	0	0	0	0	0	0	0	0	0	0	0	0	0	0	0	0	0	0	0	1	1	0	0
LINC01343|ENSG00000237290|lncRNA	1	1	0	1	0	0	0	0	1	0	0	0	0	0	0	0	0	1	0	0	0	0	0	1	0	1	0	3	2	0	0	0	0	0	0	0	0	0	0	0	1	0	0	0	1	0	1	0	0
AP000477.1|ENSG00000226996|lncRNA	0	0	0	0	0	0	0	1	0	0	1	0	0	0	1	0	0	0	1	1	0	0	0	0	0	0	2	0	1	0	0	0	0	0	0	0	1	0	0	0	0	0	1	0	0	0	1	0	1
CAVIN2-AS1|ENSG00000233766|lncRNA	17	32	21	29	45	17	32	26	19	8	33	24	40	34	30	17	15	14	29	25	27	12	20	52	99	26	32	22	29	62	19	31	7	23	75	15	31	26	23	25	37	17	25	19	21	20	16	25	19
AC010319.5|ENSG00000269736|lncRNA	0	1	1	2	1	0	0	0	3	0	0	1	1	0	0	0	0	0	0	0	0	1	0	0	0	0	3	0	0	0	2	1	0	1	3	0	0	0	1	3	1	0	2	0	1	0	0	1	0
AC004982.1|ENSG00000272732|lncRNA	50	109	68	91	171	56	154	122	101	14	153	152	158	69	87	41	147	113	53	132	58	77	79	112	293	75	43	147	47	71	50	42	14	61	57	32	68	87	80	63	101	65	115	36	75	43	95	102	60
GSEC|ENSG00000280832|lncRNA	99	138	155	74	117	177	72	127	233	56	157	131	129	164	139	68	151	120	78	55	167	202	98	133	222	104	174	127	263	90	67	244	104	82	159	93	162	63	108	174	253	172	124	127	90	55	240	98	110
AC004951.4|ENSG00000273432|lncRNA	16	20	17	13	22	13	6	22	23	8	14	20	27	13	8	15	24	15	8	17	12	19	16	11	37	16	6	22	28	16	4	9	1	11	25	13	13	6	7	15	36	8	15	5	8	10	9	11	6
AC098872.1|ENSG00000225884|lncRNA	0	0	0	0	1	0	0	0	1	0	0	0	0	0	0	0	0	0	0	0	0	0	0	1	1	1	0	0	0	0	0	0	0	0	0	0	0	0	0	0	0	0	1	0	1	0	0	0	0
AP001574.1|ENSG00000253217|lncRNA	6	8	9	2	9	1	5	5	5	2	3	0	2	3	6	4	4	8	4	2	2	2	4	5	20	9	2	4	7	4	2	3	2	8	7	2	2	7	0	3	9	10	13	1	7	1	3	3	2
Z99756.1|ENSG00000203527|lncRNA	1	0	0	0	0	1	0	1	0	1	2	0	0	0	0	1	1	1	0	1	1	0	0	0	1	0	0	1	0	0	0	0	0	0	1	0	1	0	0	0	4	0	1	0	0	0	0	2	1
AC064805.2|ENSG00000264659|lncRNA	7	5	7	3	3	1	1	1	3	1	2	3	2	4	1	0	3	1	0	1	1	7	13	2	14	8	5	3	3	2	1	4	4	3	8	2	5	1	6	1	12	3	0	0	5	0	1	5	0
AC012414.3|ENSG00000259443|lncRNA	0	0	0	0	0	0	0	0	0	0	0	0	0	0	0	0	0	0	0	0	0	0	0	0	0	0	0	0	0	0	0	0	0	0	0	0	0	0	0	0	0	0	0	0	0	0	0	0	0
AL390961.1|ENSG00000234296|lncRNA	1	0	0	0	0	0	0	0	0	0	1	0	0	0	0	0	0	0	0	0	0	0	0	0	0	0	0	0	0	0	0	0	0	1	0	0	0	0	0	0	0	0	2	0	0	0	0	0	0
BX649632.1|ENSG00000273249|lncRNA	6	21	7	5	9	4	11	4	17	2	10	11	18	9	8	7	5	8	10	19	8	9	8	10	11	10	4	12	9	9	6	4	2	8	8	8	6	7	9	10	17	20	2	4	5	6	8	8	5
AL157896.1|ENSG00000235410|lncRNA	0	0	3	0	4	1	1	1	1	1	1	3	0	1	0	2	0	1	0	0	1	0	1	1	0	1	0	0	1	0	0	0	0	0	1	0	0	1	0	0	5	0	0	0	3	0	2	2	1
AC002558.2|ENSG00000261872|lncRNA	0	2	0	0	4	3	1	2	4	2	0	0	2	1	0	2	1	0	1	1	1	0	1	0	5	1	1	1	2	1	0	1	0	6	4	1	0	1	1	1	4	1	1	1	0	0	0	0	0
LINC02753|ENSG00000248844|lncRNA	0	0	0	1	0	0	0	0	2	0	0	1	0	0	1	0	0	0	1	0	0	0	1	0	5	1	0	0	1	1	0	3	0	0	0	0	0	0	0	0	3	0	0	0	0	0	0	0	0
AC005697.2|ENSG00000266527|lncRNA	4	3	4	1	2	0	1	0	0	0	1	4	1	5	0	3	8	5	1	0	1	1	1	0	3	4	1	9	1	0	0	1	0	5	2	1	0	1	2	0	6	1	1	0	1	1	3	1	0
AC022447.3|ENSG00000248813|lncRNA	0	0	0	0	0	0	0	0	0	0	0	0	0	0	0	0	0	0	0	0	0	0	0	0	0	0	0	0	0	0	0	0	0	0	0	0	0	0	0	0	0	0	0	0	0	0	0	0	0
AP002518.2|ENSG00000256947|lncRNA	3	6	0	12	4	3	3	2	1	2	2	0	3	1	0	3	3	2	7	10	0	2	0	1	35	5	3	13	1	1	0	3	1	1	0	0	2	3	1	10	17	3	2	1	0	4	5	0	0
AC022784.2|ENSG00000253252|lncRNA	0	0	0	0	0	0	0	0	0	0	0	0	0	1	0	0	0	0	0	0	1	0	1	0	0	0	0	0	0	0	0	0	0	0	0	0	0	0	0	0	0	0	0	0	0	0	0	0	0
AC017006.1|ENSG00000231336|lncRNA	0	1	7	2	2	2	5	1	2	2	2	6	7	1	0	0	6	2	0	1	1	0	4	4	8	1	1	2	3	5	0	1	0	5	3	0	0	5	1	1	4	1	3	0	0	3	3	5	3
AL451074.6|ENSG00000273365|lncRNA	1	3	2	3	2	0	0	1	1	1	3	1	3	1	4	0	2	1	1	7	5	3	1	0	5	1	0	2	4	1	1	5	1	0	1	2	0	1	2	0	1	1	0	2	0	0	6	1	0
LINC01068|ENSG00000227676|lncRNA	0	1	3	5	2	0	2	1	1	1	1	0	7	1	0	1	3	0	1	1	1	0	4	0	2	3	1	0	5	1	0	5	0	3	1	1	3	4	0	2	12	1	1	0	1	2	2	1	1
AC027373.1|ENSG00000260368|lncRNA	8	7	20	26	33	17	21	13	12	4	36	13	41	5	6	4	19	11	10	34	20	4	7	16	52	18	6	12	7	11	10	5	10	18	10	7	3	16	4	12	59	5	27	1	4	13	17	7	19
AC073864.1|ENSG00000255686|lncRNA	0	0	0	0	0	0	0	0	0	0	0	0	0	0	0	0	0	0	0	0	0	0	0	0	0	0	0	0	0	0	0	0	0	0	0	0	0	0	0	0	0	0	0	0	0	0	0	0	0
SHANK2-AS3|ENSG00000171671|lncRNA	0	3	0	0	0	1	0	2	0	0	1	0	0	0	0	1	2	1	1	0	1	1	0	0	6	1	0	0	0	0	0	0	0	1	2	1	0	0	1	0	7	0	1	0	0	1	0	0	2
AC243964.3|ENSG00000266903|lncRNA	12	162	97	11	197	103	100	195	25	6	50	105	86	22	45	13	25	71	32	55	27	329	106	31	98	142	54	20	151	6	4	28	17	172	30	116	32	22	18	27	31	116	38	60	6	9	38	30	22
LINC01431|ENSG00000232645|lncRNA	21	27	26	14	24	4	12	14	25	3	27	17	18	7	14	21	19	18	23	22	26	16	16	27	47	13	9	32	12	9	19	10	8	9	15	12	15	10	13	20	34	2	14	2	12	9	23	13	12
AC025171.1|ENSG00000177738|lncRNA	254	327	452	144	288	282	233	310	259	168	232	247	235	339	184	193	268	174	151	199	246	312	228	293	417	321	316	431	352	154	147	341	220	228	228	225	265	125	198	265	492	326	226	114	251	91	242	345	221
AC083843.1|ENSG00000253433|lncRNA	1	2	1	1	0	2	0	1	2	1	0	2	0	1	0	5	3	0	2	2	0	0	1	0	1	0	0	9	2	3	2	4	0	0	3	1	1	0	0	0	1	1	1	0	5	0	0	1	0
AC126118.1|ENSG00000271993|lncRNA	7	24	39	2	24	16	7	6	34	3	4	21	21	6	0	9	25	20	16	28	3	5	18	14	19	11	1	34	12	13	2	3	1	7	18	5	10	5	6	11	12	11	9	2	8	3	3	4	5
AC034243.1|ENSG00000253404|lncRNA	2	3	2	2	5	8	2	1	0	0	2	3	35	1	2	3	3	5	2	39	44	0	42	20	1	3	4	6	3	36	1	2	3	39	1	1	9	3	15	3	89	1	1	5	22	0	45	13	48
CADM2-AS1|ENSG00000239519|lncRNA	0	0	0	1	0	0	0	0	1	0	0	0	0	0	1	1	0	0	0	0	0	0	1	1	0	0	0	0	2	0	2	0	0	0	0	0	0	0	0	1	2	0	0	0	0	0	0	0	0
AC084757.4|ENSG00000273925|lncRNA	3	0	0	1	0	2	0	1	2	1	0	0	0	2	0	0	2	0	0	0	0	0	0	1	2	1	1	0	0	1	0	0	0	2	1	1	1	0	1	1	5	0	0	0	0	0	0	0	2
AL050309.1|ENSG00000227486|lncRNA	56	101	47	41	94	58	77	84	79	34	122	59	98	81	67	38	67	61	59	57	68	90	60	84	211	75	68	71	89	38	43	61	43	66	55	72	84	46	61	59	102	82	66	57	45	40	55	81	42
AC000068.2|ENSG00000273212|lncRNA	14	9	6	6	12	6	7	15	14	4	3	10	4	9	6	9	14	15	6	9	5	13	4	6	26	15	5	6	7	10	9	10	2	9	5	6	8	9	11	11	35	13	13	7	6	5	7	15	3
LINC01775|ENSG00000267201|lncRNA	0	0	2	0	1	1	1	1	5	2	1	0	1	3	0	0	1	0	0	0	0	0	1	0	0	2	10	2	2	0	0	1	1	1	1	0	1	0	0	3	0	1	0	2	0	0	6	0	0
PTENP1-AS|ENSG00000281128|lncRNA	13	4	10	1	7	4	5	5	16	1	5	6	2	3	5	1	1	5	1	0	6	2	4	7	23	2	11	5	4	2	3	7	5	7	14	4	2	4	3	3	8	8	4	4	3	0	4	3	2
AC007001.1|ENSG00000267055|lncRNA	1	1	0	1	4	1	0	2	0	0	0	0	0	0	0	0	0	0	1	0	0	0	1	0	1	0	1	2	0	0	0	0	0	0	1	1	0	0	0	1	2	0	7	0	0	0	0	0	0
AL359878.2|ENSG00000229869|lncRNA	6	15	1	3	14	3	11	9	11	0	9	8	7	5	5	7	6	11	4	12	7	19	8	3	27	3	9	1	1	4	1	2	2	13	13	1	5	6	3	5	12	2	4	5	3	2	8	12	0
NAV2-AS2|ENSG00000254453|lncRNA	17	14	4	38	81	1	16	9	133	4	5	2	22	160	53	2	16	13	13	4	51	107	17	30	13	4	154	8	24	7	86	16	16	48	76	11	0	15	13	21	33	8	5	40	9	2	28	19	13
LINC01479|ENSG00000255772|lncRNA	0	6	2	0	4	1	0	1	2	0	8	6	4	0	2	3	1	3	2	0	2	1	1	1	17	1	0	2	3	2	3	1	2	2	0	1	3	1	1	4	1	0	2	1	1	0	1	0	4
AC009686.1|ENSG00000254205|lncRNA	0	1	1	0	0	0	1	1	0	0	0	3	0	0	0	0	1	0	0	0	0	0	0	2	0	0	0	0	0	0	0	0	0	2	0	0	3	0	0	1	0	0	0	0	0	0	2	0	0
AC010329.1|ENSG00000268416|lncRNA	109	1387	140	688	601	113	510	375	423	85	558	374	545	631	228	416	384	417	437	459	595	426	495	935	470	500	303	495	395	588	326	442	92	296	304	272	177	474	414	414	420	245	412	369	156	200	98	602	151
IATPR|ENSG00000233387|lncRNA	4	8	12	3	3	2	1	4	1	3	1	10	5	3	2	1	4	2	2	0	5	0	5	1	5	2	1	7	4	1	2	16	3	5	2	2	3	0	4	3	7	1	1	19	2	0	5	7	2
AC015468.3|ENSG00000254260|lncRNA	0	0	0	0	1	0	0	0	0	0	0	0	0	0	1	0	0	0	0	0	0	0	2	0	1	0	0	0	0	0	0	0	1	0	1	0	0	1	0	0	0	0	0	0	1	0	2	3	0
UBE2E1-AS1|ENSG00000223791|lncRNA	3	9	5	2	3	1	2	6	2	1	3	6	4	3	0	1	5	2	1	3	4	3	5	1	7	6	2	2	1	3	2	4	0	5	8	1	2	1	2	1	7	5	0	5	1	1	2	4	2
AP005137.2|ENSG00000272703|lncRNA	0	0	1	0	0	1	0	0	1	0	0	0	1	0	0	0	1	0	0	0	0	0	1	0	0	0	0	0	2	1	1	0	0	0	1	0	0	0	0	0	0	0	0	0	0	0	0	4	0
AC110760.2|ENSG00000249717|lncRNA	3	6	3	9	25	7	26	5	3	1	9	4	22	3	13	0	11	7	1	7	3	6	3	6	54	1	9	9	2	9	0	3	0	3	7	2	2	3	8	7	30	8	8	1	4	6	7	2	5
AC006487.2|ENSG00000250310|lncRNA	1	0	1	0	0	0	0	1	1	1	0	0	0	2	1	0	0	0	0	0	0	0	0	0	5	3	0	0	1	0	0	1	0	0	0	0	0	1	0	2	1	5	1	2	0	2	4	1	1
AC137590.1|ENSG00000257000|lncRNA	0	0	0	0	0	0	0	0	0	0	0	0	0	0	0	0	0	0	0	0	0	0	0	0	0	0	0	0	0	0	0	0	0	0	0	0	0	0	0	0	0	0	0	0	0	0	0	0	0
AC092944.1|ENSG00000243176|lncRNA	36	34	24	35	43	36	49	40	37	11	50	29	61	21	16	30	52	36	17	47	24	21	27	55	81	38	31	55	48	21	40	32	23	26	29	27	31	37	23	39	78	42	30	29	32	24	36	48	23
FRMD6-AS1|ENSG00000273888|lncRNA	22	16	18	3	19	17	3	11	37	5	6	14	5	5	8	1	12	6	11	12	5	12	13	15	50	23	15	17	23	10	4	13	9	19	12	12	20	10	6	6	36	12	4	9	3	1	8	14	5
AP001160.1|ENSG00000256690|lncRNA	19	10	23	14	21	37	11	18	25	4	48	27	42	13	6	15	18	20	10	22	14	15	10	13	45	13	4	11	8	11	8	8	13	17	26	10	16	12	9	23	89	6	52	2	6	21	17	4	18
AC112493.1|ENSG00000242021|lncRNA	0	0	1	0	0	3	1	0	3	0	0	1	0	5	0	0	0	0	0	4	0	1	0	0	1	0	0	1	0	0	1	0	3	0	1	3	0	0	0	0	1	0	3	1	0	1	2	0	0
Z97192.1|ENSG00000212939|lncRNA	2	6	7	3	1	3	2	1	4	2	2	4	0	8	1	17	11	2	5	1	1	0	0	5	20	4	1	15	4	0	0	2	0	13	2	0	1	0	1	2	5	2	8	0	1	0	2	1	0
AL161729.1|ENSG00000271155|lncRNA	11	23	7	2	13	19	12	12	30	9	3	12	10	21	10	5	8	6	11	7	23	28	6	15	38	34	39	16	33	13	5	26	8	15	10	20	10	0	8	16	12	27	7	4	14	3	10	18	18
AL450327.1|ENSG00000229495|lncRNA	0	3	0	0	0	0	0	0	4	0	0	1	1	0	0	0	0	0	0	0	0	0	3	0	1	0	1	0	0	0	1	0	0	1	1	0	0	0	0	1	0	0	0	0	0	0	0	0	1
AC008742.1|ENSG00000267650|lncRNA	0	1	4	1	6	23	5	1	12	4	8	2	2	0	0	1	5	0	1	0	2	2	0	1	11	0	3	0	1	2	0	2	3	0	5	3	3	0	0	0	23	1	4	0	0	0	1	0	4
AL137026.2|ENSG00000237590|lncRNA	0	0	0	0	0	0	0	0	0	0	0	0	1	0	0	0	0	0	0	0	0	0	0	0	0	0	0	0	0	0	0	0	0	0	0	0	0	0	0	1	0	0	0	0	0	0	0	0	0
AC124319.1|ENSG00000262979|lncRNA	7	12	13	17	23	32	14	17	35	4	8	19	7	3	1	13	38	16	17	21	3	4	10	10	73	7	5	10	4	11	2	2	3	11	10	4	13	8	4	11	164	5	62	5	1	15	12	8	7
AL449423.1|ENSG00000266446|lncRNA	2	2	0	0	2	0	0	0	1	1	1	1	1	0	0	3	1	0	0	0	0	1	3	0	1	5	1	8	2	1	0	3	0	1	0	0	0	4	0	1	2	2	0	0	1	1	1	0	0
AL583722.3|ENSG00000258736|lncRNA	3	1	7	0	1	0	2	1	1	1	0	0	0	0	0	0	0	1	1	4	0	1	1	0	2	0	1	0	0	0	0	0	0	0	1	1	0	0	0	0	2	0	2	0	1	0	0	0	4
AC080112.2|ENSG00000266208|lncRNA	610	472	341	280	571	699	600	874	433	269	382	604	284	631	668	242	510	335	423	268	325	814	366	603	1932	1113	801	703	956	302	471	923	517	427	433	494	1044	263	402	559	911	925	763	270	441	390	660	723	339
SGO1-AS1|ENSG00000231304|lncRNA	0	1	1	0	0	0	0	0	1	1	0	0	1	0	0	1	4	0	0	0	0	1	2	0	1	1	0	4	0	0	0	0	0	2	0	0	0	0	0	2	3	0	0	0	0	0	3	2	0
AL592435.1|ENSG00000232995|lncRNA	34	36	96	27	80	56	74	61	64	16	36	56	46	36	30	21	80	59	27	78	32	53	35	64	87	48	34	59	50	20	26	55	18	51	61	24	42	35	35	50	93	52	24	20	19	13	39	53	42
AC008870.5|ENSG00000261723|lncRNA	2	6	7	1	5	3	0	3	8	2	2	5	4	3	2	3	1	2	4	8	3	0	1	2	0	5	4	4	3	4	1	0	0	2	2	1	0	3	4	6	8	4	5	1	0	1	10	1	3
AL451140.1|ENSG00000229297|lncRNA	0	1	0	0	0	0	0	0	0	0	0	0	0	0	0	0	0	0	0	0	0	0	0	0	0	0	0	0	0	0	0	0	0	0	0	0	0	0	0	0	0	0	0	0	0	0	0	0	0
AC138869.3|ENSG00000260827|lncRNA	0	0	0	0	0	0	0	0	0	0	0	0	0	0	0	0	0	0	0	0	0	0	0	0	0	0	0	0	0	0	0	0	0	0	0	0	0	0	0	0	0	0	0	0	0	0	0	0	0
AC114954.1|ENSG00000248148|lncRNA	0	0	0	0	0	0	0	0	0	0	0	0	0	0	0	0	0	0	0	0	0	0	0	0	0	0	0	0	0	0	0	0	0	0	0	0	0	0	0	0	0	0	0	2	0	0	0	0	0
AC008937.2|ENSG00000237705|lncRNA	1	4	2	0	5	8	1	0	2	0	1	6	0	1	0	2	6	4	3	1	3	0	1	1	2	0	1	1	3	2	1	2	0	4	4	2	0	4	1	0	4	1	0	0	0	0	1	1	2
AC017002.3|ENSG00000280878|lncRNA	0	0	0	0	0	0	0	0	0	0	0	0	0	0	1	0	0	0	0	0	0	0	0	1	1	0	0	0	0	1	0	0	0	0	0	0	0	1	0	0	2	0	0	0	0	0	0	1	0
AL445649.1|ENSG00000276740|lncRNA	11	5	16	9	5	8	12	11	1	2	9	4	7	4	14	2	12	17	7	14	1	7	11	2	12	0	4	1	5	22	19	5	2	4	13	2	8	4	0	1	4	8	2	4	0	7	16	12	2
LENG8-AS1|ENSG00000226696|lncRNA	84	144	197	47	106	156	65	79	190	55	74	172	85	93	43	97	132	90	85	68	60	69	99	133	207	80	89	176	102	71	34	86	49	130	103	80	44	49	77	83	349	76	94	28	54	36	73	64	77
HCG17|ENSG00000270604|lncRNA	4	5	4	5	19	5	6	15	11	0	16	12	4	1	2	3	7	3	9	8	9	7	5	3	10	14	11	11	12	6	8	7	6	2	12	2	8	10	7	11	16	13	5	6	5	1	7	6	4
AC092683.1|ENSG00000230606|lncRNA	9	7	15	10	22	19	14	15	26	3	9	14	19	5	1	15	20	15	15	12	3	2	14	17	24	13	6	19	9	8	3	10	4	24	6	4	2	21	6	8	24	6	26	2	1	7	5	4	7
ETV7-AS1|ENSG00000224666|lncRNA	5	8	10	8	9	12	11	17	6	2	8	6	9	6	5	5	10	7	2	8	8	13	6	14	23	5	13	15	8	6	15	12	10	14	6	1	12	6	4	11	22	10	20	9	8	5	22	13	7
AC022167.2|ENSG00000260276|lncRNA	113	124	160	45	101	128	77	151	103	50	98	116	157	72	40	47	78	86	46	106	44	67	67	114	301	91	66	105	92	84	55	61	65	90	119	61	45	93	50	104	278	86	173	17	49	87	64	134	49
AP002802.1|ENSG00000254511|lncRNA	0	0	0	0	0	0	0	0	0	0	0	0	0	1	0	0	0	0	0	0	0	0	0	0	0	0	0	0	0	0	0	0	0	0	0	0	0	1	0	0	0	0	0	0	0	0	0	0	0
AC026368.1|ENSG00000277840|lncRNA	8	13	6	7	6	11	7	9	5	0	1	9	3	11	4	2	2	3	2	7	0	5	2	5	38	13	6	6	8	3	4	2	4	12	6	0	6	4	3	3	11	6	9	1	6	1	2	3	3
ARHGAP26-IT1|ENSG00000230789|lncRNA	0	1	0	0	1	3	5	1	0	1	2	1	0	0	0	0	2	1	0	1	0	2	0	5	4	0	1	2	0	0	0	0	0	0	1	0	4	3	0	0	7	0	0	0	0	1	2	3	1
FP236240.1|ENSG00000278927|lncRNA	0	0	0	0	0	0	0	0	0	0	0	0	0	0	0	0	0	0	0	0	0	0	0	0	0	0	0	0	0	0	0	0	0	0	0	0	0	0	0	0	0	0	0	0	0	0	0	0	0
LINC02070|ENSG00000241328|lncRNA	0	0	0	0	0	0	0	0	0	0	0	0	0	0	0	0	0	0	0	0	0	0	0	0	0	0	0	0	0	0	0	0	0	0	0	0	0	0	0	0	0	0	0	0	0	0	0	0	0
AC092957.1|ENSG00000243620|lncRNA	0	0	0	0	0	0	0	0	0	0	0	0	0	0	0	0	0	0	0	0	0	0	0	0	0	0	0	0	0	0	0	0	0	0	0	0	0	0	0	1	0	0	0	0	0	0	0	0	0
AC002368.1|ENSG00000237741|lncRNA	1	0	1	0	0	1	1	7	0	1	0	3	1	1	4	0	1	0	2	0	0	1	0	0	4	3	4	4	0	0	0	2	1	0	1	0	2	0	3	1	6	7	1	0	0	0	0	1	0
LINC01569|ENSG00000262468|lncRNA	66	103	180	53	108	58	89	84	63	50	106	91	91	91	51	52	116	66	42	82	58	107	87	89	187	91	60	144	68	30	105	72	62	114	103	50	75	34	56	117	254	58	65	35	57	30	147	70	96
AC012366.1|ENSG00000278060|lncRNA	1	0	0	0	0	2	0	0	0	0	1	0	0	0	0	1	0	1	0	0	0	0	0	0	0	0	0	0	0	0	0	0	0	0	0	0	0	0	0	0	0	0	0	0	0	1	0	0	0
AL034550.2|ENSG00000277301|lncRNA	6	7	27	4	3	2	1	11	10	2	7	5	10	9	10	7	3	7	10	1	6	14	14	25	11	9	17	7	27	7	5	24	6	14	7	20	8	3	3	9	18	11	5	4	6	2	9	10	7
AF001548.1|ENSG00000263065|lncRNA	6	5	8	0	8	7	10	13	3	3	4	5	2	11	3	6	7	7	5	2	1	9	3	16	23	6	3	11	23	1	4	5	13	4	2	6	5	2	6	4	12	22	4	0	2	9	1	3	7
AC119674.1|ENSG00000260971|lncRNA	5	10	7	2	11	16	10	8	12	3	8	6	10	5	8	4	11	6	5	4	4	4	2	7	8	5	9	6	10	5	5	8	4	10	7	17	10	5	11	7	22	8	7	2	5	5	11	0	4
AP006621.2|ENSG00000255142|lncRNA	15	20	46	8	27	27	6	17	34	9	0	46	14	14	0	9	22	9	18	15	2	2	34	16	12	3	7	34	13	11	2	3	0	23	24	7	2	4	6	12	64	11	11	0	8	1	7	3	8
LINC02726|ENSG00000255193|lncRNA	0	0	0	1	0	0	2	0	1	0	0	0	0	0	0	0	0	0	0	0	0	0	0	3	1	0	0	0	1	0	1	0	0	0	0	0	0	0	0	0	0	0	0	0	0	0	0	0	1
AC024603.1|ENSG00000269256|lncRNA	0	0	0	1	4	1	2	3	0	0	0	0	5	0	0	0	0	1	0	0	0	1	0	1	1	0	1	0	1	1	0	0	0	3	1	1	1	3	0	1	1	0	0	0	0	0	0	0	0
LINC00937|ENSG00000226091|lncRNA	33	51	41	46	34	70	25	94	53	23	107	60	83	18	32	72	65	19	23	53	35	21	38	36	47	30	21	56	57	13	15	18	35	71	42	23	38	38	22	50	147	23	48	9	15	49	38	31	70
LINC01160|ENSG00000231346|lncRNA	15	8	36	8	23	24	13	23	39	10	18	11	42	8	9	7	19	12	18	21	14	6	12	10	24	7	15	16	18	6	11	11	5	20	15	17	14	18	9	14	48	15	22	1	8	14	25	11	29
AC010636.1|ENSG00000268560|lncRNA	0	1	2	0	0	1	0	2	2	0	0	1	1	0	1	0	1	0	0	0	1	0	0	3	0	0	2	1	0	0	0	0	0	0	2	1	0	1	0	0	1	0	0	4	0	0	0	0	1
AC007298.1|ENSG00000257715|lncRNA	1	1	1	7	6	2	0	2	1	2	4	1	0	3	1	3	3	0	2	1	1	1	0	3	3	3	1	1	0	0	1	1	1	2	7	1	2	2	2	2	10	1	2	0	1	1	3	0	3
AC104423.1|ENSG00000267628|lncRNA	0	0	0	0	0	0	0	0	0	0	0	0	0	0	0	0	0	0	0	0	0	0	0	0	0	0	0	0	0	0	0	0	0	0	0	0	0	0	0	0	0	0	0	0	0	0	0	0	0
AC007036.2|ENSG00000230751|lncRNA	0	13	0	1	3	2	4	0	4	1	1	4	8	8	0	2	8	8	6	5	4	4	2	0	8	3	1	7	1	3	5	0	0	1	3	0	3	4	0	5	4	4	3	1	1	5	4	1	2
LINC02684|ENSG00000255512|lncRNA	0	0	0	0	0	0	0	0	0	0	0	0	0	0	0	0	0	0	0	0	0	0	0	0	1	0	0	0	0	0	0	0	0	0	0	0	0	0	0	0	0	0	0	0	0	0	0	0	0
AP005432.1|ENSG00000266805|lncRNA	3	0	6	1	2	5	5	2	10	2	1	2	5	1	0	3	13	1	2	11	2	0	1	2	2	3	0	1	1	1	0	1	2	4	2	0	2	2	2	2	13	2	3	0	0	0	1	1	1
AC068135.2|ENSG00000260142|lncRNA	0	0	0	0	0	0	0	0	0	0	0	0	0	0	0	0	0	0	0	0	0	0	0	0	0	0	0	0	0	0	0	0	0	0	0	0	0	0	0	0	0	0	0	0	0	0	0	0	0
AL445224.1|ENSG00000234117|lncRNA	0	2	0	1	0	1	3	2	2	1	0	1	2	8	2	0	5	0	1	1	1	3	2	1	5	1	1	2	3	1	2	4	0	2	1	0	1	3	3	3	0	2	1	0	1	0	0	5	1
LINC01582|ENSG00000259611|lncRNA	0	0	0	0	0	0	0	0	0	0	0	0	0	0	0	0	0	0	0	0	0	0	0	1	0	0	0	0	0	0	0	0	0	0	0	0	0	0	0	0	1	0	0	0	0	0	0	0	0
AL035252.4|ENSG00000277938|lncRNA	23	41	41	24	63	33	47	66	56	10	49	83	65	25	25	9	28	45	18	50	27	54	22	39	110	29	74	46	25	54	31	31	22	39	39	18	14	23	9	48	69	36	62	6	24	19	21	46	25
ZBTB11-AS1|ENSG00000256628|lncRNA	228	270	172	120	297	230	214	277	185	76	216	205	177	225	191	92	132	162	168	272	166	324	140	191	571	308	228	218	253	173	172	226	129	198	145	143	324	163	187	261	424	253	259	120	147	159	207	261	131
AL512310.3|ENSG00000257395|lncRNA	0	0	0	0	0	0	0	0	0	0	0	0	0	0	0	0	0	0	0	0	0	0	0	0	0	0	0	0	0	0	0	0	0	0	0	0	0	0	0	0	0	0	0	0	0	0	0	0	0
AC064799.2|ENSG00000260586|lncRNA	1	1	0	2	1	0	1	0	0	0	0	0	1	2	0	0	0	0	0	3	0	0	0	2	8	1	0	0	2	0	0	1	0	2	0	1	0	0	2	0	5	0	1	0	0	2	1	1	1
AP002884.1|ENSG00000254638|lncRNA	3	1	3	1	2	4	1	1	0	0	0	1	1	2	0	0	1	1	0	4	0	0	0	2	1	0	0	3	1	0	0	0	0	0	2	1	1	0	1	1	2	1	0	1	0	2	2	0	1
AC073655.2|ENSG00000258365|lncRNA	19	37	34	21	67	32	20	53	47	13	52	29	28	25	12	19	54	49	8	14	11	22	44	26	116	21	16	41	17	13	3	9	9	22	29	18	19	51	10	37	58	18	60	2	15	29	21	14	22
AL021395.1|ENSG00000233508|lncRNA	3	3	1	1	1	0	0	1	5	1	0	0	0	2	0	0	0	3	0	2	0	0	0	0	0	3	0	0	1	2	0	2	1	0	5	0	0	2	0	0	0	0	0	0	0	0	1	1	0
AL008727.1|ENSG00000260316|lncRNA	3	10	6	3	4	10	1	1	8	2	2	8	9	2	1	6	7	6	3	7	2	2	4	5	18	3	7	3	2	2	3	1	2	9	9	2	5	4	4	4	23	3	6	0	1	5	0	7	4
AC015911.3|ENSG00000267074|lncRNA	56	26	126	16	33	29	48	38	44	28	20	29	45	39	16	15	76	7	19	23	12	28	55	38	133	32	14	65	77	21	19	31	14	53	58	31	36	26	41	40	169	50	61	14	14	10	46	40	32
AC021683.2|ENSG00000267506|lncRNA	16	6	16	4	6	16	5	15	21	19	1	9	10	11	9	1	14	4	3	7	6	1	7	6	23	19	15	18	8	6	5	4	19	7	20	10	13	1	3	8	42	41	2	1	2	2	23	8	7
H2AZ1-DT|ENSG00000245322|lncRNA	3	1	5	3	4	0	7	2	3	1	1	5	3	2	1	1	0	0	2	2	3	5	3	7	9	2	3	3	2	0	2	4	1	4	2	4	2	0	3	3	12	4	0	0	4	2	5	1	1
LINC02129|ENSG00000261045|lncRNA	0	3	0	0	1	2	2	1	0	1	0	0	0	0	0	0	3	0	1	0	0	0	0	1	0	0	0	1	0	0	0	0	0	0	0	0	1	0	0	1	1	0	3	0	0	4	1	0	1
MAMDC2-AS1|ENSG00000204706|lncRNA	87	124	74	45	153	64	89	257	114	36	51	110	142	76	122	50	87	70	76	180	60	102	54	120	210	46	68	113	107	90	53	64	19	72	105	86	54	36	85	93	134	86	90	34	45	38	58	116	35
KCNAB1-AS1|ENSG00000242370|lncRNA	0	0	0	0	0	0	0	0	0	0	0	0	0	0	0	0	0	0	0	0	0	0	0	0	0	0	1	0	1	0	0	0	0	0	0	0	0	0	0	0	0	0	0	0	0	0	0	1	0
LINC01613|ENSG00000261432|lncRNA	0	0	0	0	0	0	2	1	0	0	0	0	1	0	0	0	0	0	1	1	0	1	0	4	0	0	0	0	1	0	1	0	0	0	1	1	0	0	0	0	0	0	0	0	0	0	0	0	0
AL162384.1|ENSG00000228739|lncRNA	0	0	0	0	0	0	0	0	0	0	0	0	0	0	0	0	0	1	0	0	0	0	0	0	0	0	0	0	0	0	0	0	0	0	0	0	0	0	0	0	0	0	0	0	0	0	0	0	0
LRRC7-AS1|ENSG00000237919|lncRNA	0	0	0	1	0	0	0	0	0	0	0	0	0	0	0	0	0	0	0	0	0	0	0	0	0	0	0	0	0	1	0	1	0	0	0	0	0	0	0	0	0	0	0	0	0	0	0	0	0
AP005202.1|ENSG00000265174|lncRNA	1	1	0	1	3	1	2	1	1	0	0	0	1	0	0	2	4	0	2	0	0	2	0	1	0	2	3	0	1	3	0	2	2	1	4	4	4	1	3	2	1	3	0	3	0	0	2	1	1
ARNILA|ENSG00000235072|lncRNA	35	27	27	31	44	17	15	30	40	10	20	20	22	21	10	8	26	23	12	47	13	18	12	26	135	26	16	30	31	17	6	5	10	22	20	25	8	9	10	17	62	16	21	3	21	7	9	27	11
LINC01507|ENSG00000230945|lncRNA	0	0	2	0	0	0	0	1	0	0	0	0	1	0	0	0	0	0	0	0	0	0	0	0	0	0	0	0	0	0	0	0	1	0	0	0	1	0	0	0	1	0	0	0	0	0	0	0	3
AC010359.2|ENSG00000269961|lncRNA	4	15	8	6	12	4	6	10	9	6	9	6	11	4	16	4	8	5	4	8	5	13	10	3	16	12	9	17	7	2	4	7	4	7	7	5	7	2	8	5	10	10	9	0	7	1	14	6	8
LINC02625|ENSG00000233643|lncRNA	4	2	1	3	3	0	6	7	2	1	0	1	4	2	0	0	4	1	0	2	0	1	2	0	2	3	0	0	1	3	4	1	2	4	1	2	3	6	1	3	8	6	1	0	2	0	1	2	3
AC004908.2|ENSG00000272812|lncRNA	10	19	36	4	18	24	16	15	34	7	7	20	26	7	3	21	21	10	11	35	8	6	19	32	23	9	5	18	5	8	9	6	4	25	21	18	6	13	9	13	29	17	21	5	13	9	12	4	11
AC079341.2|ENSG00000261501|lncRNA	0	0	0	0	1	0	0	0	1	0	0	0	0	0	0	1	0	0	1	0	0	0	1	1	0	0	0	0	0	0	0	0	0	0	0	1	0	0	0	0	0	0	0	0	0	0	0	1	0
AL391863.2|ENSG00000234361|lncRNA	0	0	0	1	0	0	0	0	0	0	0	0	0	0	0	0	1	0	0	1	0	0	1	1	3	0	2	0	0	0	0	0	0	2	0	0	1	1	0	0	6	0	2	0	0	0	2	0	0
GRIK1-AS1|ENSG00000174680|lncRNA	2	2	7	1	10	8	1	1	9	2	3	6	5	1	4	1	3	2	1	0	2	6	13	1	3	2	2	7	4	1	3	3	0	8	7	5	3	3	4	3	18	4	2	1	1	0	3	2	4
AL354712.1|ENSG00000259961|lncRNA	0	0	0	0	0	0	0	0	0	0	0	0	0	0	0	0	0	0	0	0	0	0	0	0	1	0	0	0	0	0	0	0	0	0	0	0	0	0	0	0	0	0	0	0	0	0	0	0	0
AL355834.1|ENSG00000259008|lncRNA	0	0	0	0	0	0	0	0	0	0	0	1	0	0	0	0	0	0	0	0	1	0	0	0	0	0	0	0	0	0	0	0	0	0	0	0	0	0	0	0	0	0	0	0	0	0	0	0	0
AP001330.4|ENSG00000271882|lncRNA	24	23	14	13	32	28	28	35	27	9	33	20	38	25	29	16	16	22	23	30	16	25	20	24	54	19	28	28	34	28	22	35	17	13	42	14	28	21	16	22	31	25	27	9	22	32	35	26	14
AF038458.3|ENSG00000267786|lncRNA	0	1	1	0	3	6	1	3	2	1	0	1	1	0	1	0	0	1	1	0	0	0	0	0	6	0	1	3	6	2	2	0	0	1	1	0	1	1	0	0	5	2	1	0	0	0	2	5	0
AC103957.1|ENSG00000253505|lncRNA	0	0	0	0	1	0	0	1	0	1	0	0	0	0	0	0	0	0	0	0	0	0	1	0	0	0	0	0	0	1	2	0	0	0	0	1	3	0	0	0	2	0	0	0	0	1	4	0	0
LINC01242|ENSG00000280683|lncRNA	0	0	0	0	0	0	0	0	0	0	0	0	0	0	0	0	0	0	1	0	0	0	0	0	0	0	1	0	0	0	0	0	0	0	0	0	0	0	1	0	0	2	0	0	0	0	0	0	0
AC083864.3|ENSG00000261184|lncRNA	0	0	0	0	0	0	0	0	0	0	0	0	0	0	0	0	0	0	0	0	0	0	0	0	0	0	0	0	0	0	0	0	0	0	0	0	0	0	0	0	0	1	0	0	0	0	0	0	0
AC039056.2|ENSG00000278493|lncRNA	15	11	3	1	24	13	7	8	19	7	32	5	12	6	3	21	15	4	10	6	1	3	3	9	12	18	12	5	4	9	13	5	9	19	10	9	7	10	12	4	48	13	29	3	3	6	10	8	5
AC078923.1|ENSG00000258077|lncRNA	3	2	1	2	5	4	2	5	18	0	6	2	2	5	2	0	5	1	6	0	2	3	6	2	7	6	18	6	7	4	2	2	1	18	2	1	4	1	0	4	2	3	1	1	0	0	0	3	0
LINC00543|ENSG00000260704|lncRNA	5	15	5	4	12	11	9	14	7	6	5	7	5	12	4	10	10	11	2	10	3	5	6	6	25	14	3	9	6	3	3	4	3	5	10	2	2	2	3	4	37	10	13	2	16	7	9	17	4
AC073896.4|ENSG00000258199|lncRNA	200	184	84	149	155	147	86	169	175	52	106	306	150	124	200	150	167	105	168	193	78	283	161	181	354	210	192	85	182	243	146	252	100	175	182	160	98	154	253	268	295	162	167	131	116	85	95	162	65
AL049748.1|ENSG00000228587|lncRNA	0	0	0	0	0	0	0	0	0	0	0	0	0	0	0	0	0	0	0	0	0	0	0	0	1	0	0	0	0	0	0	0	0	0	0	0	0	0	0	0	0	0	0	0	0	0	0	0	0
AC026401.2|ENSG00000262380|lncRNA	1	0	2	2	3	4	3	1	0	2	0	2	4	2	0	3	2	0	1	3	1	1	1	1	9	0	1	0	3	2	0	1	2	3	2	1	2	1	2	2	7	4	4	0	1	1	4	0	3
AC007570.1|ENSG00000255655|lncRNA	3	7	1	3	13	9	2	7	6	3	5	3	5	5	7	1	17	6	3	4	5	4	4	8	22	4	6	3	13	6	6	8	1	4	6	4	7	3	3	7	18	8	6	3	3	3	4	9	1
AL031289.1|ENSG00000237899|lncRNA	2	8	13	1	6	4	9	4	6	1	3	7	5	4	2	2	2	1	2	7	1	0	5	2	3	3	3	9	5	3	3	2	3	5	7	5	2	4	4	2	8	3	1	5	0	3	12	4	2
LINC00498|ENSG00000248397|lncRNA	0	0	2	1	0	0	0	0	0	0	0	0	1	0	0	1	2	0	0	0	0	0	0	1	0	0	0	1	0	0	0	0	0	0	0	0	0	1	0	0	0	0	0	0	1	0	3	0	0
NEUROG2-AS1|ENSG00000249509|lncRNA	0	0	0	0	0	0	0	0	1	0	0	0	1	0	0	0	0	0	0	0	1	0	0	0	0	0	0	0	0	1	0	0	0	0	0	0	0	0	0	0	0	0	0	0	0	0	0	0	1
AL049651.1|ENSG00000230492|lncRNA	0	0	2	2	0	0	0	2	0	0	0	2	0	0	0	0	0	0	0	0	0	0	0	2	7	1	2	0	1	0	0	0	0	0	0	1	1	2	0	0	0	1	0	0	0	0	0	1	0
LINC01471|ENSG00000239921|lncRNA	0	0	0	0	1	0	0	0	2	0	0	0	0	1	0	0	2	1	0	2	0	0	1	0	0	1	0	0	0	0	1	0	0	1	0	0	0	0	0	0	0	0	0	0	0	1	0	0	0
AP000759.1|ENSG00000255320|lncRNA	165	105	95	61	134	109	99	188	95	50	129	110	70	103	46	49	79	72	84	76	31	141	55	124	292	140	189	111	233	40	94	124	97	79	67	85	108	81	67	104	227	193	128	31	71	79	94	149	22
AL353742.1|ENSG00000230030|lncRNA	0	0	0	0	0	0	0	0	0	0	0	0	1	0	0	0	0	0	0	0	0	0	0	0	0	0	0	1	0	0	0	0	0	0	0	0	0	0	0	0	0	0	0	0	0	0	0	0	0
AC129510.1|ENSG00000265678|lncRNA	18	30	42	14	65	32	35	35	75	13	44	59	36	24	1	13	55	56	21	45	14	8	46	27	61	15	14	74	8	30	14	4	9	50	34	14	13	29	20	36	90	12	34	0	10	14	17	17	14
AC016825.1|ENSG00000232767|lncRNA	0	0	0	0	0	1	0	2	0	0	0	0	0	0	0	0	0	0	0	0	1	0	0	0	0	0	0	0	1	0	0	0	0	0	0	0	0	0	0	0	0	0	0	0	0	0	2	0	0
AC120349.1|ENSG00000269365|lncRNA	4	5	2	1	2	12	2	7	3	0	4	5	14	4	11	3	20	27	0	8	1	3	2	4	18	0	1	0	3	23	2	1	0	6	30	1	3	0	2	3	8	5	3	2	5	2	6	1	2
Z94160.2|ENSG00000272694|lncRNA	0	0	0	0	0	0	0	0	0	0	0	0	0	0	0	0	0	0	0	0	0	0	0	0	0	0	0	0	0	0	0	0	0	0	0	0	0	0	0	0	0	0	0	0	0	0	0	0	0
AC020897.1|ENSG00000267378|lncRNA	1	0	0	0	2	1	0	1	0	0	2	4	1	0	0	0	0	0	2	0	0	0	1	6	0	0	0	1	0	2	0	2	0	0	0	1	0	0	5	0	3	1	2	1	2	0	0	4	1
AL136988.1|ENSG00000224407|lncRNA	0	0	0	0	0	0	0	0	0	0	0	0	0	0	0	0	0	0	0	0	0	0	0	0	0	0	0	0	0	0	0	0	0	0	0	0	0	0	0	0	0	0	0	0	0	0	0	0	0
AL662864.1|ENSG00000231963|lncRNA	0	0	0	0	0	0	0	0	0	0	0	0	0	0	0	0	0	0	0	0	0	0	0	0	0	0	0	0	0	0	0	0	0	0	0	0	0	0	0	0	0	0	0	0	0	0	0	0	0
LILRB1-AS1|ENSG00000224730|lncRNA	1	1	5	0	0	0	0	0	1	0	0	0	0	0	0	1	3	0	1	0	0	0	1	0	4	0	0	3	0	0	0	1	0	0	1	0	2	2	1	0	0	0	0	0	0	0	0	0	0
LINC01206|ENSG00000242512|lncRNA	2	0	7	3	3	0	21	0	5	1	0	1	0	1	0	18	4	7	0	3	0	0	0	0	2	2	0	30	1	4	1	1	4	0	0	5	15	1	0	2	5	2	0	0	3	2	0	0	0
AC106754.1|ENSG00000260761|lncRNA	0	0	0	2	0	0	23	0	15	6	0	0	5	0	0	0	11	0	0	0	0	0	1	1	0	0	3	31	36	1	0	0	0	0	0	0	0	0	0	0	10	12	0	0	0	0	0	0	15
AF121898.1|ENSG00000253500|lncRNA	0	0	0	0	0	0	0	0	0	0	0	0	0	1	0	0	0	0	0	0	0	0	0	0	0	0	0	0	0	0	1	0	0	0	0	0	0	0	0	0	0	0	0	0	0	0	0	0	0
EHHADH-AS1|ENSG00000223358|lncRNA	0	0	0	0	1	0	0	0	0	0	0	0	0	0	0	0	0	0	0	0	0	0	0	0	0	0	0	0	0	0	0	0	0	0	0	0	0	0	0	0	0	0	0	0	0	0	0	0	0
AC010978.1|ENSG00000235522|lncRNA	3	5	4	3	5	2	1	5	0	0	7	2	0	3	4	4	2	6	3	4	4	1	2	2	6	3	3	9	3	1	1	1	4	7	2	2	5	3	1	5	23	2	5	0	3	3	4	1	3
AL359195.1|ENSG00000235858|lncRNA	0	1	0	0	4	0	0	0	1	2	2	0	0	0	0	1	0	0	0	0	0	0	2	1	0	1	0	1	0	0	0	0	0	1	0	0	0	1	0	1	0	1	0	0	0	0	0	0	0
AL133457.1|ENSG00000261038|lncRNA	0	0	0	0	0	0	0	0	0	0	0	0	1	0	0	0	2	1	1	0	2	0	1	0	0	1	1	0	0	0	0	0	0	0	0	0	0	0	0	0	0	0	0	0	0	0	0	0	0
AL590666.1|ENSG00000223356|lncRNA	17	5	19	6	13	10	8	10	19	5	5	6	15	7	0	0	8	6	7	15	1	0	2	3	57	2	4	5	6	5	2	4	5	4	10	4	13	5	0	11	30	1	16	1	7	4	9	8	5
LINC02505|ENSG00000248215|lncRNA	0	0	0	0	0	1	0	0	0	0	0	0	0	0	0	0	0	1	0	0	0	0	0	0	0	0	0	1	0	0	0	0	0	0	2	1	0	0	0	0	0	1	0	0	0	0	0	0	0
AC024337.2|ENSG00000273771|lncRNA	52	63	61	30	97	56	48	54	63	14	107	76	114	47	26	18	48	44	47	33	61	50	43	65	237	40	15	107	44	38	16	46	13	38	54	46	21	70	43	57	112	31	69	25	18	14	23	15	25
LINC01997|ENSG00000241383|lncRNA	0	0	0	0	0	0	0	0	0	0	0	0	0	0	0	0	0	0	0	0	0	0	0	0	0	0	0	0	0	0	0	0	0	0	0	0	0	0	0	0	0	0	0	0	0	0	2	0	0
AC006238.1|ENSG00000272799|lncRNA	18	34	24	52	24	3	26	27	21	4	14	32	67	21	25	9	18	19	13	56	24	52	29	28	155	27	27	22	17	9	20	11	16	14	15	8	15	2	15	29	32	10	13	3	42	6	28	40	21
AL137847.1|ENSG00000229109|lncRNA	2	18	5	4	16	4	5	5	7	10	11	10	1	10	7	18	20	11	6	3	16	4	11	7	7	10	6	36	23	5	1	13	6	7	10	1	17	5	5	12	9	19	9	7	7	5	13	8	3
AL663074.1|ENSG00000233069|lncRNA	0	0	1	0	0	0	1	0	0	1	0	0	0	0	0	0	0	0	0	0	0	0	0	0	1	0	0	0	0	0	0	0	0	0	0	0	0	1	0	0	1	0	0	0	0	1	0	0	0
AC073957.1|ENSG00000225146|lncRNA	0	3	1	0	1	0	0	1	0	0	1	1	0	0	0	3	1	2	2	1	2	3	0	2	4	2	1	0	1	0	2	1	2	0	0	0	0	0	0	0	1	0	0	0	0	0	0	1	0
AC103925.1|ENSG00000229821|lncRNA	0	0	0	0	2	0	0	0	3	0	0	0	0	0	0	0	0	0	0	0	0	0	0	0	0	0	1	1	1	1	0	1	0	0	0	0	3	1	3	0	0	0	1	0	0	0	1	0	0
AC012464.2|ENSG00000258303|lncRNA	0	9	5	7	6	4	2	5	0	3	24	11	6	4	13	2	5	3	4	4	4	4	3	5	9	5	3	7	3	3	8	4	2	1	1	3	9	3	4	7	7	1	1	1	5	4	12	3	1
LINC00410|ENSG00000231674|lncRNA	0	0	1	0	0	1	0	0	0	0	0	0	0	0	3	0	1	0	0	0	0	0	0	0	0	0	0	0	1	0	0	0	0	0	0	0	0	0	0	0	0	0	0	0	0	0	0	0	0
AC242426.2|ENSG00000237188|lncRNA	96	189	134	106	168	102	147	232	154	64	90	111	117	174	116	99	149	51	144	127	109	100	79	230	307	133	181	180	193	121	99	178	79	142	127	114	132	55	108	142	249	233	105	79	74	60	127	162	95
AC093423.2|ENSG00000230735|lncRNA	6	4	12	4	13	7	7	7	9	3	5	6	7	9	0	7	14	4	4	5	6	12	3	4	21	3	20	9	14	5	6	2	10	12	9	5	8	5	6	7	22	15	11	7	9	3	2	10	12
AP000688.2|ENSG00000233393|lncRNA	13	9	1	2	5	0	5	2	4	4	15	8	9	5	15	5	8	1	4	1	2	0	9	7	24	1	5	5	6	6	1	0	5	1	27	4	14	3	5	5	5	21	2	0	19	0	2	6	2
AC064853.1|ENSG00000236116|lncRNA	0	0	3	0	0	0	0	0	0	0	0	0	4	0	0	0	0	0	1	3	0	0	0	1	0	0	0	0	1	0	0	0	4	0	2	0	0	1	0	0	2	0	3	0	0	0	5	0	1
USP30-AS1|ENSG00000256262|lncRNA	180	254	227	92	242	133	121	239	133	95	170	109	226	221	89	198	193	89	126	172	309	97	115	98	311	162	111	179	239	49	86	103	105	174	122	103	186	54	113	151	351	162	316	205	175	114	239	298	183
AL445493.3|ENSG00000275392|lncRNA	32	15	31	5	37	22	26	27	63	2	14	25	35	38	38	18	9	21	31	87	21	36	23	67	106	17	46	24	24	38	10	10	8	54	34	8	17	12	36	17	32	39	12	9	16	18	44	43	16
LINC02042|ENSG00000240893|lncRNA	0	4	2	0	7	0	0	3	0	1	0	2	1	0	0	3	1	0	0	1	2	0	1	0	0	0	0	40	2	0	0	0	0	1	2	0	0	0	0	2	1	1	0	0	1	0	0	0	0
AL589765.5|ENSG00000268288|lncRNA	7	9	5	5	7	5	6	6	11	1	6	2	0	4	7	4	9	3	1	5	2	9	2	8	23	7	3	6	10	2	4	2	5	7	9	2	6	3	6	5	5	6	6	5	15	2	4	5	1
AC068792.1|ENSG00000275769|lncRNA	17	3	11	2	6	9	4	3	14	2	9	6	3	7	6	6	5	6	7	6	5	13	3	3	18	6	4	4	10	5	2	9	4	9	7	5	4	10	4	6	11	8	12	3	6	6	0	6	7
LINC01235|ENSG00000270547|lncRNA	103	0	59	0	177	227	6	4	528	85	1	1	90	73	8	0	0	1	1	0	29	9	10	4	22	4	253	16	17	23	1	5	9	8	45	9	77	1	1	3	41	5	5	5	3	0	48	1	14
AC079385.2|ENSG00000257711|lncRNA	0	1	0	2	1	0	1	0	1	0	1	1	3	1	0	0	0	0	1	0	2	0	0	0	2	3	0	0	0	0	0	1	1	0	1	0	1	0	2	0	1	1	0	1	0	0	2	1	1
Z95114.4|ENSG00000279927|lncRNA	1	4	0	0	0	1	0	1	0	1	2	3	2	0	3	1	2	1	2	1	4	1	1	0	1	2	0	1	1	0	0	2	1	1	2	0	1	0	1	0	4	0	2	0	1	1	1	3	1
AL672032.1|ENSG00000235813|lncRNA	1	2	0	0	2	1	0	0	0	0	0	0	0	0	0	1	0	0	1	0	0	0	0	0	1	0	0	0	0	1	0	0	0	0	2	0	1	0	0	0	1	1	1	0	0	0	0	1	0
LINC01182|ENSG00000250634|lncRNA	0	0	1	0	1	2	2	2	1	0	0	0	0	0	0	0	1	0	0	0	1	1	0	0	1	0	0	0	0	0	0	0	0	0	0	0	0	0	0	0	2	0	0	0	0	0	0	2	0
LINC02184|ENSG00000260854|lncRNA	0	0	0	0	0	0	0	0	0	0	0	0	0	0	0	0	0	0	0	0	0	0	0	0	0	0	0	0	0	0	0	0	0	0	0	0	0	0	0	0	0	2	0	0	0	0	0	0	0
SOX9-AS1|ENSG00000234899|lncRNA	20	36	14	16	87	10	22	69	49	7	65	46	33	36	14	23	43	53	10	21	38	30	21	31	52	49	21	90	33	49	19	30	7	25	13	22	20	6	19	50	22	31	6	7	38	8	4	22	17
AL031005.1|ENSG00000236936|lncRNA	0	13	4	5	23	6	3	6	8	4	9	3	14	5	0	8	16	3	0	0	5	2	14	4	21	16	1	14	4	1	0	9	2	3	1	1	4	7	2	1	25	10	5	1	10	4	3	0	5
TTTY8|ENSG00000183385|lncRNA	0	0	0	0	0	0	0	0	0	0	0	0	0	0	0	0	0	0	0	0	0	0	0	0	0	0	0	0	0	0	0	0	0	0	0	0	0	0	0	0	0	0	0	0	0	0	0	0	0
AC078962.2|ENSG00000225195|lncRNA	0	3	3	1	0	2	1	2	2	1	0	3	14	2	2	1	4	3	2	0	0	2	1	1	7	1	0	1	1	4	2	1	0	3	11	0	1	2	1	4	6	0	5	0	0	4	2	0	1
AC068506.1|ENSG00000278464|lncRNA	0	0	1	0	0	1	1	1	0	0	8	0	1	0	0	2	0	0	3	0	1	1	0	0	1	1	0	0	2	0	0	3	1	0	0	2	0	6	0	0	1	0	21	0	0	1	2	1	0
AC136944.2|ENSG00000261200|lncRNA	0	0	0	0	0	0	0	0	0	0	0	0	0	0	0	0	0	0	0	0	0	0	1	0	0	0	0	0	0	0	0	0	0	0	0	0	1	0	0	0	0	0	0	0	0	0	0	0	0
LINC02848|ENSG00000226581|lncRNA	3	5	4	2	5	1	4	5	4	0	2	6	3	6	8	9	2	0	7	5	7	3	2	6	13	7	4	6	2	6	2	4	4	7	6	7	12	3	4	4	3	2	3	3	4	0	2	1	1
AC095032.2|ENSG00000230759|lncRNA	0	0	0	0	0	0	0	0	0	0	0	0	0	0	0	0	0	0	0	0	0	0	0	0	0	0	0	0	0	0	0	0	0	0	0	0	0	0	0	0	0	0	1	0	0	0	0	0	0
AL096870.1|ENSG00000258973|lncRNA	1	3	1	1	3	5	1	0	4	0	1	3	0	1	0	0	2	0	1	0	1	1	6	2	5	0	1	0	0	0	0	0	1	1	1	3	2	3	1	0	9	2	2	0	0	2	1	3	2
AL591770.1|ENSG00000259055|lncRNA	0	0	0	0	0	0	1	1	0	0	0	0	0	0	0	0	0	0	1	0	0	0	0	0	1	0	0	1	0	1	0	0	0	0	0	0	0	0	0	0	1	0	0	0	0	0	0	1	0
AC020634.2|ENSG00000273123|lncRNA	7	23	5	10	7	8	9	16	14	5	13	6	14	13	19	5	14	7	10	24	6	15	11	18	38	10	13	11	21	11	7	12	3	7	7	9	4	18	7	21	15	14	8	9	7	14	4	24	2
AC006026.3|ENSG00000234286|lncRNA	23	19	32	6	7	9	20	11	8	6	6	25	6	7	8	13	14	7	5	16	9	9	17	20	15	16	25	26	31	9	15	7	5	10	10	5	6	0	13	14	17	30	4	2	20	7	14	5	9
LINC00545|ENSG00000236094|lncRNA	2	1	1	0	0	4	0	1	1	2	2	1	2	1	0	0	0	1	0	0	0	1	1	0	1	0	0	2	1	5	1	0	1	1	23	1	5	3	0	0	2	1	2	1	0	3	3	1	1
AC104232.1|ENSG00000254006|lncRNA	1	4	5	1	6	3	16	2	5	1	6	1	6	4	5	1	1	2	7	3	2	5	7	4	8	5	9	2	3	5	5	0	6	3	0	4	5	2	4	4	13	4	1	4	5	3	4	5	4
MINCR|ENSG00000253716|lncRNA	125	191	156	103	108	88	99	123	108	32	183	116	186	115	94	81	142	102	107	164	218	271	97	93	218	155	54	112	89	68	53	62	72	79	123	79	81	35	88	143	221	76	75	54	81	38	140	70	120
AC105105.4|ENSG00000276403|lncRNA	0	0	0	0	0	0	0	0	0	0	0	0	0	0	0	0	0	1	0	0	0	0	0	0	0	0	0	0	0	0	0	0	0	0	0	0	0	1	0	0	0	0	0	0	0	0	0	0	0
AC009955.4|ENSG00000269068|lncRNA	4	8	6	1	5	3	3	4	6	1	0	3	4	3	0	3	2	1	5	2	2	4	6	4	5	1	5	4	5	3	0	2	0	3	9	5	3	0	1	4	9	5	1	0	1	1	0	1	3
AC004832.6|ENSG00000273428|lncRNA	3	0	2	1	0	2	5	3	2	1	5	1	3	0	0	1	0	4	1	0	0	1	1	1	7	1	1	1	1	1	2	0	3	2	0	3	2	7	1	1	9	0	10	0	0	6	3	2	1
TMEM212-IT1|ENSG00000235943|lncRNA	0	1	0	0	0	0	0	0	0	0	0	0	0	0	0	1	1	0	0	0	0	0	0	1	0	0	0	2	0	0	0	0	0	0	0	0	0	1	0	0	0	0	0	0	0	0	0	0	0
AC126121.3|ENSG00000243295|lncRNA	0	0	0	0	1	0	0	1	0	0	0	1	0	0	0	1	0	0	0	0	0	0	0	0	0	1	0	0	2	0	0	0	0	0	0	1	0	0	0	0	0	0	0	0	1	0	0	0	3
AL390860.1|ENSG00000235749|lncRNA	5	0	4	1	5	1	2	1	2	0	4	0	2	1	0	1	0	0	1	3	0	6	0	0	1	6	0	0	5	0	3	0	1	1	3	3	1	1	1	1	4	0	3	1	2	0	0	2	1
AC005549.1|ENSG00000264990|lncRNA	0	0	0	0	0	0	0	0	0	0	0	0	0	0	0	0	0	0	0	0	0	0	0	0	0	0	0	0	0	0	0	0	0	0	0	0	0	0	0	0	1	0	0	0	0	0	0	0	0
AP002075.1|ENSG00000251309|lncRNA	0	4	3	0	3	3	1	1	0	0	2	0	3	1	0	0	1	2	2	1	0	1	1	1	1	0	0	0	0	0	1	2	0	0	0	1	1	1	2	1	2	1	0	0	3	0	7	1	0
AC092078.2|ENSG00000259754|lncRNA	1	5	2	2	7	1	3	7	5	0	11	3	6	2	0	3	6	4	4	1	3	5	2	4	11	3	2	3	4	1	3	3	0	2	6	5	4	3	1	1	5	7	3	0	1	0	1	5	0
LINC02448|ENSG00000257230|lncRNA	0	0	0	0	0	0	0	0	0	0	0	0	0	0	0	0	0	0	0	0	0	0	0	0	1	0	0	0	0	0	0	0	1	0	0	0	0	0	0	0	0	0	0	0	0	0	0	0	0
LINC01449|ENSG00000224017|lncRNA	0	0	0	0	1	0	0	0	0	2	0	0	0	1	0	0	0	1	0	0	0	1	0	0	1	0	1	0	1	1	2	0	0	1	0	2	0	0	0	1	3	0	0	1	0	0	0	0	1
AL162411.1|ENSG00000236924|lncRNA	8	0	1	0	1	1	4	3	3	0	8	2	10	2	4	2	0	1	2	3	2	8	2	2	5	1	1	4	0	6	3	0	4	0	1	0	0	0	5	3	7	2	1	3	4	0	6	2	3
AL627309.2|ENSG00000239906|lncRNA	1	0	0	2	0	2	0	1	2	0	1	3	0	0	0	1	3	1	0	1	0	1	0	0	2	0	0	0	1	4	2	0	2	1	3	0	1	3	0	3	0	0	3	1	0	0	1	2	0
AL008726.1|ENSG00000271984|lncRNA	5	4	10	7	7	22	6	4	6	1	3	0	3	4	3	3	5	6	3	5	4	3	6	7	9	1	2	6	6	1	5	2	10	4	10	1	10	8	2	1	54	4	10	0	4	6	23	7	4
AC007383.3|ENSG00000231955|lncRNA	0	0	0	0	0	0	0	0	0	0	0	0	0	0	0	0	0	0	0	0	0	0	0	0	0	0	0	0	0	0	0	0	0	0	0	0	0	0	0	0	0	0	0	0	0	0	0	0	0
AC093515.1|ENSG00000260289|lncRNA	1	0	0	0	0	0	0	0	4	0	0	0	0	1	0	0	0	0	0	0	0	0	0	0	1	0	0	0	0	0	0	0	0	0	0	1	0	0	1	0	1	0	0	0	0	0	0	0	0
AC026316.2|ENSG00000239739|lncRNA	0	0	0	0	0	0	0	0	0	0	0	0	2	0	0	0	0	0	0	0	0	0	1	0	2	0	0	0	0	0	0	0	0	0	0	0	0	0	0	1	0	0	1	0	0	0	0	0	1
KLF7-IT1|ENSG00000237892|lncRNA	11	4	2	29	19	21	22	12	12	8	14	14	14	14	8	4	10	10	15	17	6	10	6	41	74	9	14	15	15	9	5	8	15	14	10	14	12	48	14	11	49	9	38	0	4	9	5	16	13
AL139260.2|ENSG00000273637|lncRNA	1	1	2	2	3	0	1	0	0	1	0	3	1	0	2	2	2	0	1	3	3	1	2	3	2	2	2	1	2	1	4	2	3	1	3	0	0	0	2	4	5	3	0	1	1	0	4	3	0
SSBP3-AS1|ENSG00000198711|lncRNA	45	26	68	19	54	58	40	47	75	24	28	71	75	31	5	15	42	54	21	24	20	17	20	31	108	24	22	66	29	24	8	21	13	36	32	18	34	36	23	45	135	25	34	8	16	10	29	33	29
ACBD3-AS1|ENSG00000234478|lncRNA	11	339	66	20	228	51	31	46	126	101	234	51	49	134	24	252	265	271	16	20	73	9	135	100	60	353	9	526	140	18	11	122	9	78	14	9	15	74	25	102	99	92	38	34	185	80	72	46	56
AP000542.3|ENSG00000280341|lncRNA	0	0	0	0	0	0	0	0	0	0	0	0	0	0	0	0	1	0	0	0	0	0	0	0	0	0	0	0	1	0	0	0	0	1	0	0	0	0	0	0	0	0	0	0	0	0	0	0	0
AC010511.1|ENSG00000267509|lncRNA	0	0	0	1	0	0	0	0	0	0	0	1	5	0	0	0	1	0	1	0	0	0	0	0	0	0	0	3	0	0	0	8	0	0	0	0	0	0	0	0	0	0	1	0	0	0	0	0	0
LINC02540|ENSG00000236635|lncRNA	0	0	0	0	0	0	0	0	0	0	0	0	0	0	0	0	0	0	0	0	0	0	0	0	0	0	0	0	0	0	0	0	0	0	0	0	0	0	0	0	0	0	0	0	0	0	0	0	0
AC026523.1|ENSG00000259582|lncRNA	0	2	0	0	1	1	2	0	0	0	1	0	6	1	0	0	0	1	0	1	0	1	1	2	0	2	2	0	0	0	1	0	0	0	0	0	2	1	0	0	1	1	1	0	1	0	1	1	2
NRG3-AS1|ENSG00000225738|lncRNA	0	1	0	1	1	0	0	0	0	0	0	0	0	0	0	0	0	0	0	0	0	0	0	0	0	0	0	1	0	0	0	0	0	0	0	0	0	0	0	0	0	0	0	0	0	0	0	0	0
AC136475.5|ENSG00000255328|lncRNA	21	28	37	25	25	20	26	38	12	45	13	52	37	13	6	13	23	17	19	4	14	28	8	18	35	9	13	10	11	13	5	20	8	15	10	16	15	25	11	29	53	4	26	6	9	13	25	13	11
ADIPOQ-AS1|ENSG00000226482|lncRNA	0	0	0	0	2	0	0	0	0	0	0	0	0	0	0	0	0	0	0	0	0	1	0	0	1	0	1	0	0	0	0	0	1	0	1	0	0	0	0	0	1	0	0	0	0	0	0	0	0
LINC02718|ENSG00000255418|lncRNA	3	9	4	3	12	4	6	4	10	2	7	2	6	9	4	9	2	3	4	2	2	9	7	13	14	3	13	12	17	2	2	8	2	9	2	8	4	3	4	3	10	2	10	1	3	3	5	4	6
AC007308.1|ENSG00000272600|lncRNA	0	0	0	0	0	0	0	0	0	0	0	0	0	0	0	0	0	0	0	0	0	0	0	0	0	0	0	0	0	0	0	0	0	0	0	0	0	0	0	0	0	0	0	0	0	0	0	0	0
LINC02820|ENSG00000258815|lncRNA	0	0	0	1	5	1	0	2	0	1	0	2	0	0	2	1	1	0	0	0	5	0	0	0	0	0	0	1	0	1	0	0	0	0	0	1	0	0	0	0	1	0	2	4	0	0	0	2	0
PSG8-AS1|ENSG00000225877|lncRNA	0	0	0	0	0	0	0	1	0	0	0	0	0	0	0	0	0	1	0	0	0	0	0	0	2	0	0	0	0	0	0	0	0	0	2	0	1	1	0	0	0	0	0	0	0	0	0	0	0
AC096759.2|ENSG00000250735|lncRNA	0	0	0	0	0	0	0	0	0	0	0	0	0	0	1	0	0	0	0	3	0	0	0	0	0	0	0	0	0	0	0	0	1	0	0	0	0	0	0	0	1	0	1	0	0	1	0	0	0
AC007540.2|ENSG00000257579|lncRNA	0	0	0	0	0	0	0	0	0	0	0	0	0	0	0	0	0	0	0	0	0	0	0	1	1	0	0	0	0	0	0	0	0	0	0	0	0	0	0	0	0	0	0	0	0	0	0	0	0
LINC00613|ENSG00000248330|lncRNA	0	0	0	0	0	0	0	0	0	0	0	0	0	0	0	0	0	0	0	0	0	0	0	0	0	0	0	0	0	0	0	0	0	0	0	0	0	0	0	0	0	0	0	0	0	0	0	0	0
MIR17HG|ENSG00000215417|lncRNA	31	31	101	99	101	107	42	76	72	9	182	56	253	33	15	26	92	61	33	159	16	4	46	63	273	15	8	93	16	23	13	2	15	69	54	5	24	265	21	25	197	18	427	6	17	92	20	19	28
AC244517.1|ENSG00000272108|lncRNA	30	22	14	8	29	36	26	32	56	3	11	22	17	31	21	12	20	18	13	21	9	14	13	31	38	16	32	15	32	28	13	16	6	11	41	11	11	19	26	17	13	33	26	10	15	3	7	16	10
AP003498.2|ENSG00000254972|lncRNA	0	0	1	0	0	2	0	0	0	0	0	0	0	0	0	0	0	0	0	0	0	0	1	0	4	0	0	1	1	2	0	0	0	0	0	0	0	0	0	0	1	0	0	0	0	0	0	0	0
AC091053.2|ENSG00000254900|lncRNA	2	4	6	2	3	3	1	3	4	0	0	1	4	1	1	0	2	2	3	1	0	0	1	2	4	1	2	2	2	0	0	3	1	3	3	0	0	0	0	2	7	1	2	0	0	3	0	1	0
AC072039.2|ENSG00000273455|lncRNA	4	3	1	0	0	3	0	1	1	1	2	0	1	1	1	0	2	1	1	9	0	1	0	2	4	3	2	4	2	0	0	2	1	0	3	3	0	3	2	1	4	2	1	0	0	0	3	1	2
AL360227.1|ENSG00000231046|lncRNA	0	0	0	0	0	0	1	0	0	0	0	1	0	0	0	0	1	1	0	1	0	0	0	2	0	1	0	0	0	1	0	0	1	0	0	0	1	0	0	0	5	0	0	0	0	0	1	1	0
AC019330.1|ENSG00000225421|lncRNA	0	0	0	0	0	0	0	0	0	0	0	0	0	0	0	0	0	0	0	0	0	0	0	0	0	0	0	0	0	0	0	0	0	0	0	0	0	0	0	0	0	0	0	0	0	0	0	0	0
HOXC-AS2|ENSG00000250133|lncRNA	1	0	8	0	0	1	0	0	0	3	1	0	0	1	3	1	3	0	0	0	4	1	0	1	2	0	0	1	3	0	0	2	2	0	0	1	1	1	0	0	4	2	2	2	0	0	2	0	0
DARS-AS1|ENSG00000231890|lncRNA	42	40	103	39	64	52	34	47	62	16	34	69	35	27	15	31	41	30	18	57	35	18	29	44	81	42	30	62	36	23	30	25	19	37	54	30	37	21	20	47	94	41	57	26	33	29	83	28	20
AP003171.1|ENSG00000254874|lncRNA	0	0	0	0	0	1	0	0	0	0	0	0	0	0	0	0	0	0	1	0	0	0	0	0	0	0	0	0	0	0	0	0	0	0	0	0	0	0	0	0	0	0	0	0	0	0	0	0	0
AL021707.1|ENSG00000225450|lncRNA	13	21	12	14	18	8	9	9	11	7	28	14	31	3	3	9	15	12	13	8	10	6	21	9	55	7	3	15	6	3	2	7	5	9	13	1	5	10	4	14	34	3	24	2	5	7	8	11	11
AC027458.1|ENSG00000260457|lncRNA	0	0	0	0	0	0	0	0	0	0	0	0	0	0	0	0	0	0	0	0	1	0	0	0	0	0	0	0	0	0	0	0	0	0	0	0	0	0	0	0	0	0	0	0	0	0	0	0	0
AC132872.1|ENSG00000260563|lncRNA	255	257	235	170	347	224	155	359	329	72	299	224	199	191	191	127	287	242	268	230	85	301	251	304	683	337	366	331	213	165	85	159	144	235	193	179	139	166	210	255	565	169	266	43	176	96	130	204	105
AL731661.1|ENSG00000234986|lncRNA	0	0	0	0	0	0	0	0	0	0	0	0	0	0	0	0	0	0	0	0	0	0	0	0	0	0	0	0	0	0	0	0	0	0	0	0	0	0	0	0	0	0	0	0	0	0	0	0	0
POLR2J4|ENSG00000214783|lncRNA	242	182	242	152	315	177	130	278	184	51	286	190	282	116	66	111	178	174	151	156	105	122	162	161	556	160	67	271	195	105	74	94	65	124	163	94	77	137	138	203	430	104	226	40	99	68	178	148	116
PANTR1|ENSG00000233639|lncRNA	0	0	0	0	0	0	1	0	0	1	0	1	0	1	0	0	0	0	0	0	0	0	0	0	0	0	2	0	0	0	1	0	0	0	0	2	0	0	0	0	0	0	0	2	0	0	0	0	0
AC125793.1|ENSG00000260832|lncRNA	0	0	0	0	0	0	0	0	0	0	0	0	0	0	0	0	0	0	0	0	0	0	0	0	0	0	0	0	0	0	0	0	0	0	0	0	0	0	0	0	1	0	0	0	0	1	0	1	0
AF015262.1|ENSG00000234703|lncRNA	1	0	0	0	0	0	0	0	0	0	0	0	0	0	0	0	0	0	0	0	0	0	0	0	0	0	0	0	0	0	0	0	1	0	0	0	1	0	0	0	5	0	0	0	0	0	2	0	1
AL162408.1|ENSG00000229206|lncRNA	0	21	1	9	3	11	2	5	2	2	13	4	11	1	11	0	12	16	7	24	4	2	0	7	55	6	4	9	1	13	5	1	0	3	9	3	6	3	8	0	20	0	0	6	5	3	2	1	1
AP000439.3|ENSG00000261347|lncRNA	0	1	1	0	0	0	3	0	0	0	1	1	0	1	1	0	4	0	1	0	0	0	1	0	3	0	0	0	0	0	1	0	0	1	0	0	0	0	0	2	1	1	1	0	1	0	0	0	0
ZNF528-AS1|ENSG00000269834|lncRNA	234	388	358	162	325	328	187	269	401	113	237	305	479	305	169	236	327	242	294	225	387	229	238	411	513	299	406	349	556	295	141	344	204	276	343	301	225	203	183	388	523	401	191	159	177	173	273	242	184
AC004816.1|ENSG00000259153|lncRNA	20	37	38	21	67	36	34	31	33	16	41	34	52	40	36	23	31	20	15	39	27	31	28	34	77	48	35	39	28	24	41	17	22	22	36	25	62	14	22	33	72	62	32	12	31	14	63	35	39
AC006994.2|ENSG00000279317|lncRNA	12	26	1	6	20	1	8	8	9	5	7	9	1	10	5	14	11	10	10	16	5	9	7	8	13	23	6	10	8	2	11	9	0	7	4	5	5	1	12	11	12	6	2	4	5	4	3	6	5
AP002336.2|ENSG00000254604|lncRNA	9	21	2	3	13	9	6	3	8	2	4	8	7	8	10	2	11	2	2	8	5	6	10	8	17	8	9	6	11	12	10	7	5	12	19	9	5	11	9	11	23	8	8	6	5	6	13	5	7
LINC02242|ENSG00000249736|lncRNA	0	5	1	5	2	1	7	3	2	0	1	1	3	7	3	2	4	2	3	8	1	5	1	3	1	0	2	0	6	2	0	4	0	2	1	0	2	3	0	3	4	1	0	4	1	0	1	3	2
AC018752.1|ENSG00000250015|lncRNA	11	8	12	3	9	16	11	12	18	2	2	11	1	9	9	3	11	7	10	7	3	11	2	18	24	17	24	6	15	6	14	15	6	7	14	3	21	5	4	9	10	21	5	8	4	8	12	19	4
LINC01764|ENSG00000267308|lncRNA	0	0	3	0	0	0	1	1	0	0	0	1	1	0	0	0	1	1	0	1	0	1	0	0	2	2	0	1	0	1	0	0	0	1	0	0	0	0	3	3	1	0	4	0	0	0	0	11	2
LINC01022|ENSG00000232715|lncRNA	0	0	0	0	0	0	0	0	0	0	0	0	0	0	0	0	1	0	0	0	1	0	0	0	0	0	0	0	0	0	0	0	0	0	0	0	1	0	0	0	0	0	0	0	0	1	0	0	0
AC010273.2|ENSG00000248664|lncRNA	9	8	9	5	4	15	7	7	6	5	11	10	5	3	4	3	6	2	5	18	6	7	6	9	12	13	5	11	27	4	4	3	6	7	11	7	3	5	4	5	18	10	7	6	1	12	2	6	5
AC068898.1|ENSG00000236800|lncRNA	1	0	24	0	0	0	0	0	1	0	0	0	0	2	0	0	0	0	0	0	2	0	0	0	0	0	0	0	0	1	3	0	0	0	0	6	0	0	0	0	0	0	0	0	0	0	0	0	2
AP003064.1|ENSG00000255126|lncRNA	0	0	0	0	0	0	0	0	0	0	0	0	0	0	0	0	0	0	0	0	0	0	0	0	0	0	0	0	0	0	0	0	0	0	0	0	0	0	0	0	0	0	0	0	0	0	0	0	0
AL732372.1|ENSG00000236601|lncRNA	0	0	0	0	0	0	0	0	0	0	0	0	0	0	0	0	0	0	0	1	0	0	0	0	0	0	0	0	0	0	0	0	0	0	0	0	0	0	0	0	0	0	0	0	0	0	0	0	0
BX539320.1|ENSG00000278869|lncRNA	43	26	58	30	37	42	60	67	45	8	72	54	30	24	17	36	21	74	32	40	26	39	52	28	149	31	31	32	42	10	32	18	24	46	14	21	50	33	12	51	201	28	53	7	31	29	59	37	34
LINC02438|ENSG00000248238|lncRNA	0	0	0	0	0	0	0	0	1	0	1	0	0	0	0	0	1	0	0	0	0	0	0	0	0	0	0	0	0	0	0	0	0	0	0	0	0	0	0	0	0	0	0	0	0	0	0	0	0
AL138955.1|ENSG00000276809|lncRNA	11	15	5	8	18	32	8	19	8	3	12	7	7	12	16	6	11	6	9	17	6	11	4	19	19	16	6	9	8	3	14	6	9	9	9	4	22	10	14	5	28	14	17	7	11	12	12	11	2
AC073487.1|ENSG00000257509|lncRNA	20	25	31	11	26	13	16	14	26	9	12	20	32	4	1	9	15	21	11	39	12	6	14	18	25	3	6	23	16	9	7	7	5	27	13	8	12	6	6	26	48	9	41	0	8	13	13	3	9
AC010609.1|ENSG00000253980|lncRNA	1	0	1	1	0	0	4	0	0	1	0	1	0	0	0	1	0	0	1	0	0	1	0	0	1	0	0	0	0	0	0	2	1	0	1	1	1	1	2	0	8	2	0	0	0	0	3	0	3
AL121574.1|ENSG00000225945|lncRNA	2	15	5	1	8	2	5	3	4	2	2	2	5	4	1	10	5	4	3	3	1	4	3	4	8	6	3	10	7	1	3	2	1	8	5	3	5	3	2	2	3	2	3	2	4	0	2	2	3
AP000755.1|ENSG00000255015|lncRNA	1	0	0	0	2	0	4	2	1	0	0	3	1	0	0	0	0	0	0	0	0	0	3	0	7	0	1	0	0	1	0	3	0	1	1	0	2	0	0	0	0	0	0	0	1	0	2	0	2
AC027228.1|ENSG00000259474|lncRNA	0	0	1	0	1	2	1	1	0	0	0	0	1	0	0	2	3	0	0	6	0	1	0	1	0	1	0	1	0	0	0	0	0	1	2	1	0	0	1	2	7	0	1	0	0	2	3	1	0
LINC00928|ENSG00000259218|lncRNA	0	0	0	0	0	0	0	0	0	0	0	0	0	0	0	0	0	0	0	0	0	0	0	0	0	0	0	0	0	0	0	0	0	0	0	0	0	0	0	0	0	0	1	0	0	0	0	0	0
LINC02845|ENSG00000253644|lncRNA	0	0	0	0	0	0	0	0	0	0	0	0	0	0	0	0	0	0	0	0	0	0	0	0	0	0	0	1	0	0	0	0	0	0	0	0	0	0	0	0	0	0	0	0	0	0	0	0	0
LINC01389|ENSG00000225762|lncRNA	9	13	6	6	8	11	6	7	18	8	18	13	7	4	0	5	5	8	12	7	4	5	5	9	11	8	6	7	5	9	7	4	1	6	6	4	5	8	6	7	32	5	14	2	7	4	14	4	8
AL158071.4|ENSG00000237422|lncRNA	7	7	10	17	8	3	5	7	6	5	8	4	5	5	2	1	0	1	4	15	4	3	3	5	10	6	4	26	13	0	3	5	3	3	3	1	8	8	1	3	20	3	10	19	2	2	10	2	5
AC243773.2|ENSG00000277911|lncRNA	5	0	0	0	4	1	4	0	1	0	2	2	0	1	5	0	2	2	0	1	0	0	0	1	7	1	1	0	2	0	0	0	0	1	1	0	3	1	0	2	2	3	0	0	4	1	1	0	0
AL513304.1|ENSG00000233052|lncRNA	0	0	0	0	0	0	0	0	0	0	0	0	0	0	0	0	0	0	0	0	0	0	0	0	0	0	0	0	0	0	0	0	0	0	0	0	0	0	0	0	3	0	0	0	0	0	0	0	0
AL589935.1|ENSG00000232295|lncRNA	26	33	24	27	39	31	26	30	32	8	21	21	51	28	26	28	37	29	20	31	19	20	30	46	94	21	21	33	35	23	7	31	8	36	44	22	11	21	21	15	53	35	39	10	7	11	11	20	10
ACTN1-AS1|ENSG00000259062|lncRNA	7	4	1	3	4	5	5	8	5	1	5	4	4	2	4	2	2	3	2	0	3	5	2	2	8	2	2	5	4	0	3	1	0	4	6	6	4	0	1	5	8	2	5	0	2	6	3	0	3
AC130650.1|ENSG00000262529|lncRNA	6	4	1	1	6	2	0	4	3	3	4	3	3	2	0	1	0	3	0	3	2	3	0	4	0	1	0	7	0	5	1	1	0	2	7	0	2	0	2	0	12	0	1	0	1	1	4	0	0
AC022679.1|ENSG00000253857|lncRNA	0	0	2	0	0	0	0	0	0	0	0	0	0	0	0	1	0	0	0	0	0	0	0	0	0	0	0	0	0	0	0	0	0	0	0	0	1	0	0	0	0	0	1	0	0	0	0	0	0
AC079610.1|ENSG00000270659|lncRNA	25	37	47	5	27	26	21	9	41	4	48	37	46	19	17	22	29	7	16	17	24	12	13	27	40	16	12	24	9	26	11	32	5	14	26	17	27	11	24	19	11	20	9	9	15	4	18	15	12
AC093690.1|ENSG00000223522|lncRNA	17	20	11	13	21	18	16	15	13	4	5	7	18	8	4	11	19	14	6	20	14	10	7	18	87	7	14	12	9	10	6	9	6	19	17	3	4	9	1	9	58	8	8	2	5	6	7	6	16
AL158147.1|ENSG00000228165|lncRNA	0	0	0	0	0	0	0	0	0	0	0	0	0	0	0	0	0	0	0	0	0	0	0	0	0	0	0	0	0	0	0	0	0	0	0	0	0	0	0	0	0	0	0	0	0	0	0	0	0
LINC01396|ENSG00000273396|lncRNA	3	0	0	0	2	0	0	0	0	0	1	1	0	1	0	0	0	0	0	0	0	0	0	0	0	0	0	0	0	1	0	0	1	0	0	0	0	0	1	0	0	0	0	0	0	0	0	0	0
UGDH-AS1|ENSG00000249348|lncRNA	187	222	119	84	207	133	125	265	202	71	92	139	127	151	122	106	154	108	86	162	140	147	111	189	312	236	224	208	274	120	118	230	93	127	137	117	134	80	158	164	233	256	124	111	157	57	148	180	85
AC007652.1|ENSG00000235464|lncRNA	0	0	0	0	0	0	0	0	0	0	0	1	0	0	0	0	0	0	0	0	0	0	0	0	0	0	0	0	0	0	0	0	0	0	0	0	0	0	0	0	0	0	0	0	0	0	0	0	0
AL157817.1|ENSG00000274652|lncRNA	0	0	0	0	0	0	0	1	0	0	0	0	0	0	0	0	0	0	0	0	0	0	0	0	0	0	0	0	0	0	0	0	0	0	0	0	0	0	0	0	0	0	0	0	0	0	0	0	0
Z97192.2|ENSG00000213279|lncRNA	13	16	54	12	26	37	22	39	47	26	17	18	20	33	35	21	24	11	16	9	12	70	12	70	115	38	65	43	45	12	12	35	33	43	35	22	64	20	13	31	46	19	52	7	12	29	28	45	26
Z93403.1|ENSG00000231772|lncRNA	0	5	1	0	3	0	2	0	1	0	1	3	1	0	0	4	0	0	2	0	1	4	0	2	15	4	2	0	0	1	0	1	0	0	0	0	5	0	4	0	0	1	3	2	1	2	0	0	0
AC090109.1|ENSG00000258115|lncRNA	4	3	2	0	0	6	0	2	0	0	4	2	3	3	7	4	2	0	2	2	5	0	1	1	2	1	0	2	2	26	1	0	0	2	55	1	1	0	0	0	0	1	1	0	0	0	0	0	0
AC080075.1|ENSG00000256458|lncRNA	0	0	0	0	1	0	2	0	0	0	0	0	0	0	0	0	0	0	0	0	0	0	0	0	1	0	0	3	0	0	0	0	0	1	1	0	0	1	0	0	0	0	0	0	0	0	1	0	0
LINC01482|ENSG00000267659|lncRNA	18	24	7	21	42	49	48	19	9	5	37	15	69	8	6	5	20	24	4	13	6	19	13	30	68	11	15	22	10	20	22	14	12	34	15	9	19	50	4	26	118	8	68	3	9	18	44	14	29
AC099398.1|ENSG00000261467|lncRNA	0	0	1	0	0	2	0	1	1	1	2	1	2	0	0	1	0	0	0	1	1	1	1	1	0	1	0	0	1	0	0	0	0	2	0	0	1	0	1	0	1	0	0	0	0	0	1	0	1
PAUPAR|ENSG00000281880|lncRNA	0	0	0	0	0	0	0	0	0	0	0	0	0	0	0	0	0	0	0	0	0	0	0	0	0	0	0	0	0	0	0	0	0	0	0	0	0	0	0	0	0	0	0	0	0	0	0	0	0
AC096666.1|ENSG00000235435|lncRNA	0	0	0	0	0	0	0	0	0	0	0	0	0	0	0	0	0	0	0	0	0	0	0	0	0	0	0	0	0	0	0	0	0	0	1	0	0	0	0	0	0	0	0	0	0	0	0	0	0
AL358334.2|ENSG00000258711|lncRNA	0	0	3	1	4	3	3	0	6	0	4	6	1	0	1	5	1	0	2	0	5	1	1	2	4	3	4	4	3	1	1	6	4	1	2	0	1	3	0	3	7	5	1	3	0	3	6	1	0
AL133480.1|ENSG00000233367|lncRNA	0	3	0	0	0	3	0	1	0	1	0	0	3	0	0	0	0	0	0	0	1	0	0	0	1	1	1	2	0	0	0	0	1	2	1	1	1	0	0	0	8	0	0	0	0	0	0	1	0
AP003352.1|ENSG00000245970|lncRNA	99	109	171	68	200	164	90	97	161	32	241	110	201	99	72	85	151	94	108	151	126	67	90	121	243	107	72	122	93	90	36	49	41	100	157	63	93	123	75	100	252	60	174	44	36	94	147	70	75
AC007998.4|ENSG00000275512|lncRNA	9	4	8	0	6	0	0	1	42	1	0	1	0	13	4	2	10	1	0	3	4	7	2	1	9	10	60	7	3	1	3	5	0	22	2	9	5	1	2	1	2	2	4	1	2	1	1	1	4
AL161757.5|ENSG00000259133|lncRNA	0	0	0	0	0	0	0	0	0	0	0	0	0	0	0	0	2	2	0	0	0	0	0	0	0	0	0	0	0	0	0	0	1	0	0	0	0	0	0	0	0	0	0	0	0	0	1	0	0
LIMD1-AS1|ENSG00000230530|lncRNA	13	8	27	13	7	7	11	8	16	4	4	8	7	12	3	6	11	1	7	19	18	14	12	22	13	12	6	19	18	6	6	19	3	9	20	16	7	1	6	12	15	14	5	5	4	4	10	14	10
AC009088.3|ENSG00000261385|lncRNA	0	0	0	0	0	0	0	0	0	0	0	0	0	0	0	0	0	0	0	0	0	0	0	0	0	0	0	0	0	0	0	0	0	0	0	0	0	0	0	0	0	0	0	0	0	0	0	0	0
AC018635.2|ENSG00000272915|lncRNA	1	0	0	1	0	0	0	3	0	0	2	0	0	0	0	0	4	1	0	0	0	1	0	2	0	0	1	0	0	0	0	0	0	1	0	1	0	0	1	0	0	0	1	0	0	0	0	0	0
LINC02382|ENSG00000250968|lncRNA	0	1	0	0	1	0	0	0	1	0	0	1	0	0	1	0	0	0	0	0	2	0	0	0	0	1	0	0	1	0	1	0	0	0	0	0	0	0	0	0	2	0	0	2	0	0	0	1	0
AL135910.1|ENSG00000272848|lncRNA	15	11	20	6	24	13	14	16	17	12	7	26	12	20	7	10	22	17	12	13	17	17	14	15	51	24	15	21	33	16	7	33	15	14	22	16	15	10	13	15	31	12	16	9	7	5	16	15	3
AC008906.2|ENSG00000272109|lncRNA	5	6	2	5	23	8	9	11	3	1	24	10	11	1	0	2	8	11	8	7	2	3	4	7	36	4	2	3	5	4	2	3	1	3	7	4	3	8	1	1	15	2	18	0	1	4	3	8	5
AP000919.2|ENSG00000265907|lncRNA	2	4	1	3	7	3	5	5	1	5	1	0	7	2	1	2	4	0	5	7	1	5	4	5	21	2	8	3	3	2	2	1	1	7	4	1	5	2	2	1	16	2	5	1	1	4	1	6	2
AP003396.5|ENSG00000263873|lncRNA	0	0	0	0	0	0	0	0	0	0	0	0	0	0	0	0	0	0	0	0	0	0	0	0	0	0	0	0	0	0	0	0	0	0	0	0	0	0	0	0	0	0	0	0	0	0	0	0	0
AC093525.6|ENSG00000261613|lncRNA	9	0	6	0	16	24	13	57	0	1	1	0	23	1	5	0	12	18	19	5	9	14	1	15	4	0	1	7	2	11	0	14	0	18	1	4	9	7	19	28	52	1	10	0	0	13	0	2	0
AL031186.1|ENSG00000237015|lncRNA	11	8	38	6	15	20	7	16	19	3	19	13	28	11	1	3	7	18	9	29	9	4	19	7	35	5	2	17	10	12	9	5	6	15	21	11	9	16	4	27	42	6	17	0	4	13	20	13	11
AC113133.1|ENSG00000253389|lncRNA	1	2	3	3	0	1	0	0	0	0	0	0	1	1	0	2	1	0	1	0	1	1	2	0	1	0	1	0	2	0	0	1	0	0	1	1	1	0	0	0	2	2	1	0	0	0	1	1	0
LINC02608|ENSG00000226251|lncRNA	26	0	18	1	92	0	0	0	13	0	4	0	3	0	5	24	2	3	37	0	2	2	16	1	2	43	4	1	2	1	27	21	20	1	43	12	9	1	0	1	42	29	5	3	2	4	23	0	3
AC010632.2|ENSG00000267672|lncRNA	2	5	0	0	2	8	3	0	6	1	0	1	4	3	0	1	6	2	1	2	1	1	3	6	5	2	3	3	3	6	1	2	0	2	3	0	0	0	2	1	7	2	0	2	2	4	4	1	1
BACH1-IT1|ENSG00000248476|lncRNA	12	14	17	14	32	35	19	30	20	8	35	14	31	7	16	14	39	8	11	23	5	14	9	35	72	16	42	15	18	11	18	14	12	21	25	10	26	50	9	13	84	19	48	3	7	25	17	14	16
AP000753.2|ENSG00000256789|lncRNA	0	3	3	0	5	2	0	1	2	1	2	3	0	0	0	0	2	0	1	2	2	0	0	5	5	0	2	3	3	1	1	1	1	2	5	1	2	2	2	2	15	2	0	1	0	1	0	2	0
LINC01503|ENSG00000233901|lncRNA	320	190	215	154	304	486	206	221	263	150	208	201	178	296	150	179	176	181	123	184	336	248	173	164	272	304	211	346	328	137	363	319	426	213	331	161	516	157	116	358	643	494	240	186	166	123	777	186	180
AC010624.3|ENSG00000269091|lncRNA	2	25	22	8	29	22	11	7	35	12	11	25	15	20	1	49	50	31	4	10	6	4	65	18	4	16	5	69	16	4	1	8	1	19	6	5	2	7	2	12	25	19	5	3	9	8	8	8	18
AC093909.4|ENSG00000250626|lncRNA	2	1	2	0	0	11	0	3	7	1	0	2	3	13	1	2	3	0	2	0	16	0	0	0	2	4	2	6	2	0	3	0	0	1	2	9	5	1	0	0	4	1	4	0	3	2	1	0	2
VENTXP1|ENSG00000259849|lncRNA	0	0	0	0	0	0	0	0	0	0	0	0	0	0	0	0	0	0	0	0	0	0	0	0	0	0	0	0	0	0	0	0	0	0	0	0	0	0	0	0	0	0	0	0	0	0	0	0	0
AC011603.2|ENSG00000257346|lncRNA	1	1	0	1	1	1	1	0	1	1	0	7	4	1	4	1	4	1	1	0	0	0	1	1	1	1	0	0	2	0	0	1	0	1	2	3	0	0	1	3	0	0	1	1	1	0	0	0	1
GNAS-AS1|ENSG00000235590|lncRNA	9	13	17	3	10	6	5	6	9	0	3	6	6	7	1	2	7	8	2	6	9	6	4	8	18	8	11	6	5	9	17	9	5	12	13	7	2	2	4	9	13	8	6	4	7	8	7	9	5
AC008914.1|ENSG00000262211|lncRNA	0	0	0	0	0	0	0	0	0	0	0	0	0	0	0	0	0	0	0	0	0	0	0	0	0	0	0	0	0	0	0	0	0	0	0	0	0	0	0	0	0	0	0	0	0	0	0	0	0
AL158071.1|ENSG00000229694|lncRNA	20	7	12	12	12	10	12	12	3	4	34	12	12	15	16	7	19	10	5	23	19	12	12	6	28	11	2	14	9	6	15	6	18	4	13	5	17	2	6	11	31	10	12	15	7	6	26	4	20
LINC02769|ENSG00000259815|lncRNA	0	0	3	0	0	2	0	0	2	0	0	0	0	0	0	0	0	0	0	0	0	0	1	0	0	0	0	1	0	1	0	0	0	0	0	0	0	0	0	0	2	0	0	0	0	0	0	0	0
AL445123.1|ENSG00000234675|lncRNA	0	0	0	0	1	0	0	0	1	0	0	0	0	0	0	0	0	0	0	0	0	0	0	1	0	0	0	0	0	0	0	0	0	0	0	0	0	0	0	0	0	0	0	0	0	0	0	0	0
AC011824.1|ENSG00000265115|lncRNA	0	0	0	0	0	0	1	0	0	0	0	0	0	0	0	0	0	0	0	0	0	2	0	0	0	0	0	0	0	0	0	0	0	0	0	0	0	0	0	0	0	1	1	0	0	1	1	0	0
AC091062.1|ENSG00000261976|lncRNA	0	0	0	0	0	0	0	0	0	0	0	0	0	0	0	0	0	0	0	0	0	0	0	0	0	0	0	0	0	0	0	0	0	0	0	0	0	0	0	0	0	0	0	0	0	0	0	0	0
AC254562.3|ENSG00000281538|lncRNA	26	24	39	11	29	34	19	30	15	5	15	24	15	28	11	19	6	18	15	12	16	15	24	17	74	12	18	33	42	8	19	37	13	11	14	21	30	14	6	24	79	16	22	1	32	10	30	27	17
CASC11|ENSG00000249375|lncRNA	1	1	4	2	9	3	3	7	1	2	6	1	4	3	5	1	1	2	0	4	1	5	2	3	7	2	1	3	2	2	5	2	4	2	1	0	4	1	4	2	11	1	2	1	2	1	8	3	1
AC008731.1|ENSG00000261669|lncRNA	14	7	11	1	20	10	8	14	7	0	5	13	2	1	1	2	10	6	9	7	5	2	4	11	11	4	5	16	6	4	4	8	2	8	14	6	6	2	4	8	18	7	4	2	4	4	6	6	8
AC009119.2|ENSG00000260932|lncRNA	5	3	6	1	7	2	0	5	3	2	0	5	5	4	0	0	1	3	5	5	2	7	3	7	18	2	3	6	1	2	0	0	0	1	5	2	2	3	1	0	13	2	8	0	2	0	0	1	1
AC015660.2|ENSG00000259760|lncRNA	8	7	13	3	7	6	5	4	5	0	21	1	14	2	7	3	8	6	1	15	14	2	9	11	7	1	4	7	3	3	1	3	2	5	24	20	4	1	7	14	4	1	12	1	1	7	4	3	10
LINC02677|ENSG00000228951|lncRNA	3	4	2	3	2	2	2	6	7	0	2	2	1	1	0	1	1	1	2	0	7	7	0	0	3	1	2	6	6	0	1	3	1	3	1	2	3	2	0	2	4	7	6	0	3	2	2	3	1
AL035541.1|ENSG00000227297|lncRNA	0	0	0	0	0	0	0	0	0	1	0	1	0	0	0	0	0	0	0	0	0	0	0	0	0	0	0	0	0	0	0	1	0	0	0	0	0	0	0	0	1	0	0	0	0	0	0	0	0
AL162419.1|ENSG00000228322|lncRNA	2	3	2	0	3	1	1	2	2	1	3	5	1	1	0	2	4	6	0	1	3	3	3	2	3	3	2	8	1	2	1	2	1	0	1	2	2	1	0	1	7	0	2	0	0	0	5	2	1
AC005906.2|ENSG00000256654|lncRNA	0	16	1	0	16	0	0	0	3	2	1	1	0	1	0	1	2	2	0	0	0	0	2	1	2	0	0	44	1	0	0	1	3	2	0	1	0	0	0	2	0	2	0	0	0	0	1	0	0
AC007128.1|ENSG00000229970|lncRNA	0	0	0	1	3	0	2	1	2	0	0	0	0	1	1	1	1	3	0	0	2	2	0	1	4	0	0	1	1	0	0	0	4	3	0	1	3	0	0	3	2	0	1	0	0	0	0	0	1
AC004543.1|ENSG00000237921|lncRNA	0	2	0	0	0	1	2	0	0	0	1	1	0	1	1	0	4	1	1	0	0	0	0	1	1	2	0	0	2	1	0	0	1	1	2	0	0	0	2	0	0	0	1	0	0	0	0	0	1
AC006213.2|ENSG00000267058|lncRNA	34	21	53	21	45	35	25	50	38	18	28	34	39	20	35	18	27	10	26	32	56	48	19	38	58	43	66	5	36	30	26	80	28	39	45	39	56	13	33	43	61	30	25	26	13	5	23	32	25
LINC01915|ENSG00000265485|lncRNA	9	42	16	12	22	12	29	46	26	8	19	29	33	22	75	19	39	14	22	2	54	10	17	27	109	30	22	26	61	21	15	39	11	20	46	48	39	13	23	18	48	53	8	52	29	7	32	18	16
AC142086.4|ENSG00000260921|lncRNA	0	0	0	0	0	0	0	0	0	0	0	0	0	0	0	0	0	0	0	0	0	0	0	0	0	0	0	0	0	0	0	0	0	0	0	0	0	0	0	0	0	0	0	0	0	0	0	0	0
PAXIP1-AS1|ENSG00000273344|lncRNA	289	588	462	227	537	265	309	400	480	91	586	411	340	338	359	237	344	322	363	452	378	405	314	434	894	608	340	493	388	199	237	312	173	404	323	290	406	202	308	338	615	302	313	222	290	147	400	360	281
AC079054.1|ENSG00000253189|lncRNA	0	0	0	0	0	0	0	0	0	0	0	0	0	0	0	0	0	0	0	0	0	0	0	0	1	0	0	0	1	0	0	0	0	0	0	0	1	0	0	0	0	0	1	0	0	0	0	0	0
AC114271.1|ENSG00000274425|lncRNA	42	42	53	19	51	32	39	42	31	18	32	38	22	42	20	17	25	22	32	34	31	39	16	34	68	43	60	47	41	11	47	47	45	32	25	24	60	12	24	44	91	46	38	14	30	16	38	56	25
AL117341.1|ENSG00000225303|lncRNA	0	0	0	0	0	0	0	0	3	0	0	0	0	0	0	0	0	0	1	0	0	0	0	0	0	0	0	0	0	2	0	0	0	0	1	0	0	0	0	0	0	0	0	0	0	0	0	0	0
AC016642.1|ENSG00000248475|lncRNA	3	2	0	1	1	1	0	1	0	0	1	0	0	4	3	0	1	1	1	1	1	0	2	1	1	1	2	0	5	1	0	0	1	1	2	2	3	1	1	1	6	1	4	1	0	2	0	0	0
AC093752.3|ENSG00000260091|lncRNA	39	27	67	27	67	27	46	47	45	23	15	69	42	38	23	24	12	23	26	53	12	30	31	40	106	47	46	51	44	31	28	26	22	45	38	19	18	22	17	45	149	25	30	3	23	6	25	67	23
AP000146.1|ENSG00000230379|lncRNA	0	0	0	0	1	1	0	0	0	0	0	0	0	0	0	0	0	0	0	0	0	0	0	0	0	0	0	2	0	0	0	0	0	0	0	0	0	0	0	0	0	0	0	0	0	0	0	0	0
ASH1L-IT1|ENSG00000227773|lncRNA	0	0	0	0	1	2	0	1	2	1	0	0	6	0	3	0	2	2	1	0	0	0	1	1	1	1	1	0	1	0	0	1	0	2	0	1	0	2	1	1	7	3	1	0	0	1	0	1	0
AC245128.3|ENSG00000268734|lncRNA	85	27	34	201	63	74	53	164	11	81	641	74	27	26	53	59	22	56	72	10	16	45	9	481	103	55	40	38	17	82	53	49	156	84	29	30	460	245	47	23	360	13	176	15	18	339	37	117	79
AC087749.2|ENSG00000264829|lncRNA	2	0	0	2	4	0	1	0	0	1	0	1	3	0	0	0	0	0	1	1	0	0	0	0	18	0	0	2	0	0	0	0	0	1	1	0	0	3	0	4	12	0	3	0	0	0	0	2	1
AC097639.1|ENSG00000261572|lncRNA	157	429	139	149	190	121	327	337	182	112	291	203	168	323	292	172	227	175	256	347	110	410	247	512	1046	257	201	215	420	195	197	441	116	169	150	125	251	148	171	256	307	223	204	103	148	279	176	473	109
LINC00967|ENSG00000253138|lncRNA	0	0	0	0	1	0	0	0	0	0	2	0	0	0	0	0	0	0	0	0	0	0	0	1	1	0	0	0	1	0	1	0	0	6	0	0	0	0	0	0	0	0	0	2	0	0	0	0	0
AC008747.1|ENSG00000267024|lncRNA	1	5	0	2	3	0	2	1	0	1	2	0	1	1	1	8	0	1	2	0	0	1	3	0	5	5	0	7	4	1	3	0	1	0	0	0	3	0	1	0	2	1	2	1	1	1	5	0	4
AC068620.2|ENSG00000270147|lncRNA	7	19	14	3	12	17	2	6	24	4	5	23	8	5	0	4	14	7	1	12	3	5	6	7	13	10	6	14	5	5	3	2	1	8	7	7	6	5	4	7	10	9	14	2	4	4	8	5	4
AL122125.1|ENSG00000277050|lncRNA	4	5	5	3	5	9	0	2	14	1	1	8	5	3	0	4	6	3	0	1	7	1	5	3	9	3	3	10	3	5	1	1	1	7	6	4	3	3	1	3	8	7	2	2	2	0	2	4	0
AC025254.1|ENSG00000258125|lncRNA	0	0	0	0	0	0	0	0	0	0	0	0	0	0	0	0	0	0	1	0	0	0	0	0	0	0	0	0	0	0	0	0	0	0	0	0	0	0	0	0	1	0	0	0	0	0	0	0	0
AC069444.1|ENSG00000239994|lncRNA	1	2	0	0	2	1	1	1	0	1	1	2	0	1	0	0	5	2	0	0	0	0	0	4	3	0	1	2	0	0	0	1	0	0	1	0	1	1	0	0	1	1	0	0	0	1	0	0	1
AC012467.1|ENSG00000271916|lncRNA	7	6	9	5	11	4	8	11	18	5	5	10	13	2	1	1	22	1	8	3	4	8	8	6	29	1	6	16	12	11	4	11	2	11	5	1	6	4	3	5	12	5	6	1	3	2	11	5	6
AC099811.4|ENSG00000267758|lncRNA	0	0	3	3	2	1	1	2	1	1	0	3	2	0	0	1	0	2	1	1	1	2	0	4	5	0	3	1	0	1	1	1	0	4	1	1	0	8	1	0	21	0	1	0	0	1	2	2	3
AC005034.3|ENSG00000270462|lncRNA	1	0	4	2	3	4	0	4	5	2	3	2	0	0	1	3	2	0	1	3	1	2	2	1	4	2	5	9	2	4	2	6	1	4	4	0	2	1	0	1	5	1	2	0	1	0	1	1	0
LINC01817|ENSG00000231420|lncRNA	0	0	0	1	1	0	2	0	1	0	0	1	0	1	5	0	1	0	0	4	1	1	0	3	1	1	1	0	2	1	0	1	0	1	1	0	0	0	0	2	2	0	0	3	0	0	0	0	0
LINC01381|ENSG00000230452|lncRNA	0	0	0	0	0	1	2	2	0	0	0	0	0	0	0	1	0	1	0	0	0	1	0	0	1	0	0	1	0	0	0	0	0	0	0	1	0	0	0	0	3	0	0	0	0	1	0	0	0
ALG14-AS1|ENSG00000230427|lncRNA	0	3	0	1	0	0	2	0	1	0	3	3	0	1	2	0	0	1	0	1	1	2	0	1	1	0	0	1	0	0	3	1	0	0	1	1	1	0	1	0	3	0	3	1	3	0	0	2	0
AC091488.1|ENSG00000271320|lncRNA	2	8	4	3	4	5	8	4	6	1	3	6	2	3	1	8	8	7	0	0	4	2	4	3	2	10	2	10	4	1	1	5	2	3	7	2	1	0	1	5	6	1	2	0	4	1	7	5	2
ARMC2-AS1|ENSG00000230290|lncRNA	0	6	7	3	7	10	4	4	8	1	3	7	5	4	0	2	12	6	3	2	4	0	6	15	15	2	1	19	4	2	0	3	0	8	1	3	0	2	1	4	5	2	2	0	0	0	4	2	4
LINC02059|ENSG00000250544|lncRNA	0	0	1	0	2	0	0	0	0	0	0	0	0	0	0	0	0	0	0	0	0	0	0	0	0	0	0	0	0	0	0	0	0	0	0	0	0	0	0	0	0	0	0	0	0	0	0	0	0
AC007920.1|ENSG00000198491|lncRNA	2	0	0	0	0	1	0	0	0	0	0	0	2	1	0	0	0	0	0	0	1	0	1	0	1	0	1	0	0	1	0	0	2	0	0	0	1	0	0	0	0	2	1	1	0	0	1	1	0
CU639417.4|ENSG00000280095|lncRNA	0	0	1	0	0	1	0	0	0	0	0	0	2	0	0	0	0	0	0	0	0	0	1	0	0	0	0	1	0	0	0	0	0	0	0	0	0	0	0	0	0	0	0	0	0	0	0	0	0
LINC02318|ENSG00000258390|lncRNA	0	0	1	0	1	0	1	0	0	0	0	0	0	0	1	0	0	0	0	0	0	0	0	1	0	1	0	0	0	0	0	0	0	0	0	0	0	0	1	1	0	0	0	0	0	0	0	0	0
AL356417.1|ENSG00000224478|lncRNA	8	4	32	0	8	0	2	6	1	1	2	3	4	4	2	7	1	3	1	2	2	3	5	4	4	0	4	3	2	4	0	2	1	2	1	7	2	0	3	5	3	3	3	5	2	1	8	3	8
AC092447.8|ENSG00000261275|lncRNA	0	0	0	0	0	0	0	0	0	0	0	0	0	0	0	1	0	0	0	0	0	0	0	0	0	0	0	0	0	0	0	0	0	0	0	0	0	0	0	0	0	1	0	0	0	0	0	0	0
AL136181.1|ENSG00000229418|lncRNA	1	0	0	0	0	0	0	0	0	0	0	0	0	0	0	0	0	0	0	0	0	0	0	0	0	0	0	0	0	1	0	0	0	0	0	0	0	0	0	0	0	0	0	0	0	0	0	0	0
AC097376.3|ENSG00000273247|lncRNA	252	383	249	221	407	248	343	353	306	108	309	414	312	238	233	119	298	241	185	367	214	313	172	373	672	341	275	399	265	289	176	306	106	274	294	203	196	156	224	292	448	249	243	187	190	127	207	286	158
AC104964.1|ENSG00000253641|lncRNA	32	16	41	5	45	17	19	27	23	12	10	7	49	17	2	10	19	19	13	35	13	4	17	22	42	13	29	17	14	17	4	5	10	24	29	8	5	10	3	17	52	13	25	3	19	10	16	5	10
AC090198.1|ENSG00000253106|lncRNA	199	188	204	103	247	208	169	288	273	69	181	258	114	171	192	80	178	133	132	274	80	158	96	239	625	288	234	232	327	214	124	158	80	132	186	106	185	145	150	201	403	225	302	96	149	109	119	274	72
AL365204.1|ENSG00000231460|lncRNA	0	0	0	0	0	0	0	0	0	0	0	0	0	0	0	0	1	0	0	0	0	0	0	0	0	0	0	0	0	0	0	0	0	0	0	2	0	0	0	0	0	0	0	0	0	0	0	0	0
AC012613.1|ENSG00000248647|lncRNA	0	0	0	2	3	0	0	1	1	0	0	2	1	0	1	0	0	0	0	0	0	2	0	2	5	1	2	0	3	1	1	0	1	0	1	0	1	0	0	2	2	1	0	1	1	0	0	0	0
AL139280.1|ENSG00000227338|lncRNA	3	1	0	0	3	0	0	0	1	1	3	0	0	2	0	0	0	1	1	0	3	0	0	1	4	2	1	2	2	0	0	0	0	0	0	2	2	0	1	1	3	1	0	0	0	2	0	1	1
[truncated: 12,081 more rows]
[truncated: 502 more columns]
