# Supplementary material for: LINC01936 inhibits the proliferation and metastasis of lung squamous cell carcinoma probably by EMT signaling and immune infiltration
Source: PeerJ. 2023 Dec 7;11:e16447. doi: 10.7717/peerj.16447 (PMC10710776; doi:10.7717/peerj.16447)
Supplement: Supplemental Information 1 — The differentially expressed lncRNAs from LUSC and normal tissues were collected using the DEseq2, edgeR and Limma packages in R platform. [file peerj-11-16447-s001.zip › S1.TCGA differentially expressed genes/01.TCGA-LUSC-lncRNA/up.csv]

	x
1	AL049555.1|ENSG00000261116|lncRNA
2	KCNMB2-AS1|ENSG00000237978|lncRNA
3	CASC9|ENSG00000249395|lncRNA
4	BBOX1-AS1|ENSG00000254560|lncRNA
5	MIR205HG|ENSG00000230937|lncRNA
6	LINC00511|ENSG00000227036|lncRNA
7	DLX6-AS1|ENSG00000231764|lncRNA
8	CALML3-AS1|ENSG00000205488|lncRNA
9	LINC01748|ENSG00000226476|lncRNA
10	LINC01572|ENSG00000261008|lncRNA
11	LINC01980|ENSG00000225548|lncRNA
12	AC093895.2|ENSG00000249001|lncRNA
13	AC007128.1|ENSG00000229970|lncRNA
14	AC079160.1|ENSG00000250546|lncRNA
15	AC099850.4|ENSG00000265415|lncRNA
16	AC005537.2|ENSG00000232006|lncRNA
17	AC022031.2|ENSG00000267284|lncRNA
18	AC011632.1|ENSG00000253706|lncRNA
19	LINC00519|ENSG00000258955|lncRNA
20	AC013652.1|ENSG00000259345|lncRNA
21	LINC00958|ENSG00000251381|lncRNA
22	AP005230.1|ENSG00000263745|lncRNA
23	LINC00668|ENSG00000265933|lncRNA
24	VPS9D1-AS1|ENSG00000261373|lncRNA
25	AC010168.1|ENSG00000214772|lncRNA
26	AL117329.1|ENSG00000224271|lncRNA
27	AC133785.1|ENSG00000233221|lncRNA
28	LINC00491|ENSG00000250682|lncRNA
29	AP003390.1|ENSG00000254854|lncRNA
30	PCAT6|ENSG00000228288|lncRNA
31	TMPO-AS1|ENSG00000257167|lncRNA
32	AC006206.2|ENSG00000256417|lncRNA
33	TFAP2A-AS1|ENSG00000229950|lncRNA
34	G2E3-AS1|ENSG00000257636|lncRNA
35	AL512363.1|ENSG00000224984|lncRNA
36	MIR924HG|ENSG00000267374|lncRNA
37	AL031058.1|ENSG00000261189|lncRNA
38	AC009264.1|ENSG00000234352|lncRNA
39	FOXD3-AS1|ENSG00000230798|lncRNA
40	AC007128.2|ENSG00000272328|lncRNA
41	MELTF-AS1|ENSG00000228109|lncRNA
42	POU6F2-AS2|ENSG00000233854|lncRNA
43	HOXC13-AS|ENSG00000249641|lncRNA
44	AC020907.1|ENSG00000179066|lncRNA
45	DDX11-AS1|ENSG00000245614|lncRNA
46	LINC02163|ENSG00000251026|lncRNA
47	AL133215.2|ENSG00000273162|lncRNA
48	AC022075.1|ENSG00000245648|lncRNA
49	AC010275.1|ENSG00000248268|lncRNA
50	LINC02428|ENSG00000248740|lncRNA
51	FEZF1-AS1|ENSG00000230316|lncRNA
52	LINC01234|ENSG00000249550|lncRNA
53	AC010595.1|ENSG00000250874|lncRNA
54	HAGLROS|ENSG00000226363|lncRNA
55	AC011374.1|ENSG00000260581|lncRNA
56	CASC8|ENSG00000246228|lncRNA
57	AC116049.2|ENSG00000249413|lncRNA
58	AF127577.3|ENSG00000235277|lncRNA
59	SLC2A1-AS1|ENSG00000227533|lncRNA
60	AP000251.1|ENSG00000237594|lncRNA
61	AC025575.2|ENSG00000258053|lncRNA
62	LINC01206|ENSG00000242512|lncRNA
63	SNHG1|ENSG00000255717|lncRNA
64	LINC02820|ENSG00000258815|lncRNA
65	AC021504.1|ENSG00000267313|lncRNA
66	AC006305.2|ENSG00000206129|lncRNA
67	AC026401.3|ENSG00000280206|lncRNA
68	LINC01633|ENSG00000260976|lncRNA
69	TYMSOS|ENSG00000176912|lncRNA
70	PCAT7|ENSG00000231806|lncRNA
71	AL021707.2|ENSG00000228274|lncRNA
72	AC106799.2|ENSG00000248973|lncRNA
73	AC091057.1|ENSG00000187951|lncRNA
74	AC027228.2|ENSG00000261762|lncRNA
75	AC020891.2|ENSG00000259306|lncRNA
76	OGFRP1|ENSG00000182057|lncRNA
77	AC092969.1|ENSG00000240086|lncRNA
78	IGFL2-AS1|ENSG00000268621|lncRNA
79	FAM83A-AS1|ENSG00000204949|lncRNA
80	AC106900.1|ENSG00000270460|lncRNA
81	LINC00898|ENSG00000205634|lncRNA
82	TRPM2-AS|ENSG00000230061|lncRNA
83	PVT1|ENSG00000249859|lncRNA
84	HOXC-AS2|ENSG00000250133|lncRNA
85	AL583808.1|ENSG00000225087|lncRNA
86	AL033384.1|ENSG00000236740|lncRNA
87	AC069277.1|ENSG00000189229|lncRNA
88	AC012073.1|ENSG00000271936|lncRNA
89	SNHG4|ENSG00000281398|lncRNA
90	MIR4713HG|ENSG00000259240|lncRNA
91	PPP1R14B-AS1|ENSG00000256940|lncRNA
92	PCCA-DT|ENSG00000274605|lncRNA
93	ZFPM2-AS1|ENSG00000251003|lncRNA
94	AC011287.1|ENSG00000229618|lncRNA
95	HOXA11-AS|ENSG00000240990|lncRNA
96	DSG1-AS1|ENSG00000266729|lncRNA
97	AL513123.1|ENSG00000236347|lncRNA
98	LINC02253|ENSG00000259485|lncRNA
99	LINC02562|ENSG00000260265|lncRNA
100	C5orf34-AS1|ENSG00000248554|lncRNA
101	SOX21-AS1|ENSG00000227640|lncRNA
102	C5orf66-AS1|ENSG00000249082|lncRNA
103	AC083973.1|ENSG00000253408|lncRNA
104	AC009271.1|ENSG00000267327|lncRNA
105	FIRRE|ENSG00000213468|lncRNA
106	MIR2052HG|ENSG00000254349|lncRNA
107	LINC01807|ENSG00000232023|lncRNA
108	NPSR1-AS1|ENSG00000197085|lncRNA
109	AC104041.1|ENSG00000259692|lncRNA
110	AL590226.2|ENSG00000279141|lncRNA
111	DARS-AS1|ENSG00000231890|lncRNA
112	LINC00626|ENSG00000225826|lncRNA
113	LINC01703|ENSG00000225518|lncRNA
114	AL033397.2|ENSG00000249379|lncRNA
115	AC080037.2|ENSG00000263893|lncRNA
116	AC009123.1|ENSG00000250685|lncRNA
117	AL354993.2|ENSG00000259723|lncRNA
118	DUXAP8|ENSG00000206195|lncRNA
119	LINC02657|ENSG00000242147|lncRNA
120	LINC01096|ENSG00000246095|lncRNA
121	LINC01305|ENSG00000231453|lncRNA
122	FP325330.3|ENSG00000279712|lncRNA
123	AC023906.2|ENSG00000259178|lncRNA
124	AP003119.2|ENSG00000255100|lncRNA
125	AL033397.1|ENSG00000231683|lncRNA
126	AL136162.1|ENSG00000271888|lncRNA
127	LINC01414|ENSG00000253554|lncRNA
128	CASC19|ENSG00000254166|lncRNA
129	LNCAROD|ENSG00000231131|lncRNA
130	AC068831.7|ENSG00000278514|lncRNA
131	AL118505.1|ENSG00000278192|lncRNA
132	LINC01605|ENSG00000253161|lncRNA
133	MAGEA4-AS1|ENSG00000229967|lncRNA
134	SOX2-OT|ENSG00000242808|lncRNA
135	AL359513.1|ENSG00000278238|lncRNA
136	AC010280.1|ENSG00000248359|lncRNA
137	LINC00942|ENSG00000249628|lncRNA
138	AL358334.2|ENSG00000258711|lncRNA
139	KDM4A-AS1|ENSG00000236200|lncRNA
140	AC106799.3|ENSG00000260763|lncRNA
141	LINC01559|ENSG00000180861|lncRNA
142	AL391244.2|ENSG00000272455|lncRNA
143	LINC01967|ENSG00000235493|lncRNA
144	AC005993.1|ENSG00000266869|lncRNA
145	LINC01752|ENSG00000224961|lncRNA
146	LINC01249|ENSG00000231532|lncRNA
147	AC114489.2|ENSG00000224409|lncRNA
148	IRX4-AS1|ENSG00000249116|lncRNA
149	LINC00355|ENSG00000227674|lncRNA
150	AL391152.1|ENSG00000258592|lncRNA
151	AC105339.2|ENSG00000252690|lncRNA
152	LINC00392|ENSG00000228295|lncRNA
153	AL109946.1|ENSG00000236064|lncRNA
154	AC103702.2|ENSG00000272763|lncRNA
155	LINC02709|ENSG00000245522|lncRNA
156	AC012213.4|ENSG00000271830|lncRNA
157	LINC02466|ENSG00000246876|lncRNA
158	LINC00640|ENSG00000258479|lncRNA
159	AC010148.1|ENSG00000235726|lncRNA
160	AL513318.2|ENSG00000269994|lncRNA
161	AC068831.2|ENSG00000258384|lncRNA
162	AC073365.1|ENSG00000223812|lncRNA
163	AL139385.1|ENSG00000275880|lncRNA
164	AC106799.1|ENSG00000231291|lncRNA
165	AC006262.1|ENSG00000268460|lncRNA
166	AC012213.1|ENSG00000253477|lncRNA
167	AL139023.1|ENSG00000257869|lncRNA
168	RUNDC3A-AS1|ENSG00000267750|lncRNA
169	AC040174.1|ENSG00000261502|lncRNA
170	AC104088.1|ENSG00000232555|lncRNA
171	MIR2117HG|ENSG00000267151|lncRNA
172	AC083801.2|ENSG00000260377|lncRNA
173	AP003469.2|ENSG00000253395|lncRNA
174	SCAT2|ENSG00000257596|lncRNA
175	LINC02541|ENSG00000230943|lncRNA
176	LINC00887|ENSG00000214145|lncRNA
177	LINC01977|ENSG00000262772|lncRNA
178	AC105219.4|ENSG00000254973|lncRNA
179	AC092718.4|ENSG00000261061|lncRNA
180	AC024581.1|ENSG00000249894|lncRNA
181	AC036176.3|ENSG00000269989|lncRNA
182	AC138305.1|ENSG00000260658|lncRNA
183	AC012640.4|ENSG00000259802|lncRNA
184	LINC00393|ENSG00000224853|lncRNA
185	LINC01564|ENSG00000235899|lncRNA
186	FRMD6-AS1|ENSG00000273888|lncRNA
187	AC007848.1|ENSG00000255983|lncRNA
188	AL133243.2|ENSG00000276334|lncRNA
189	AC099487.1|ENSG00000247402|lncRNA
190	AC009262.1|ENSG00000236212|lncRNA
191	HOXA10-AS|ENSG00000253187|lncRNA
192	AC091182.2|ENSG00000253746|lncRNA
193	AL023754.1|ENSG00000224260|lncRNA
194	AC013731.1|ENSG00000270557|lncRNA
195	BARX1-DT|ENSG00000235601|lncRNA
196	AC106798.1|ENSG00000250421|lncRNA
197	CYP4A22-AS1|ENSG00000225506|lncRNA
198	LINC02595|ENSG00000231566|lncRNA
199	AL023803.2|ENSG00000274825|lncRNA
200	HOTAIR|ENSG00000228630|lncRNA
201	NAALADL2-AS2|ENSG00000226779|lncRNA
202	AL590617.2|ENSG00000225177|lncRNA
203	AC114812.2|ENSG00000224814|lncRNA
204	LINC01698|ENSG00000231648|lncRNA
205	MIR9-3HG|ENSG00000255571|lncRNA
206	AC109322.1|ENSG00000255224|lncRNA
207	AL161431.1|ENSG00000275216|lncRNA
208	AC004816.1|ENSG00000259153|lncRNA
209	AC008406.3|ENSG00000277619|lncRNA
210	GHET1|ENSG00000281189|lncRNA
211	AC114956.1|ENSG00000248240|lncRNA
212	ABCA9-AS1|ENSG00000231749|lncRNA
213	AC009121.3|ENSG00000262703|lncRNA
214	LINC01873|ENSG00000232164|lncRNA
215	AC016888.1|ENSG00000266036|lncRNA
216	AL035258.1|ENSG00000234862|lncRNA
217	AC073529.1|ENSG00000234129|lncRNA
218	AC003958.2|ENSG00000234859|lncRNA
219	AC074117.1|ENSG00000234072|lncRNA
220	AC023301.1|ENSG00000265579|lncRNA
221	AC010491.1|ENSG00000261360|lncRNA
222	AL157838.1|ENSG00000197670|lncRNA
223	UCA1|ENSG00000214049|lncRNA
224	AL354707.1|ENSG00000225489|lncRNA
225	LUARIS|ENSG00000231638|lncRNA
226	Z93403.1|ENSG00000231772|lncRNA
227	MYOSLID|ENSG00000229647|lncRNA
228	AC017083.1|ENSG00000273064|lncRNA
229	AL683887.1|ENSG00000271252|lncRNA
230	AP003119.3|ENSG00000261578|lncRNA
231	LINC01518|ENSG00000233515|lncRNA
232	LINC02043|ENSG00000232233|lncRNA
233	AC025244.1|ENSG00000251185|lncRNA
234	LINC01833|ENSG00000259439|lncRNA
235	SH3PXD2A-AS1|ENSG00000280693|lncRNA
236	AP002784.1|ENSG00000250519|lncRNA
237	AC073195.2|ENSG00000271855|lncRNA
238	AC105118.1|ENSG00000253931|lncRNA
239	AC108676.1|ENSG00000244675|lncRNA
240	GRHL3-AS1|ENSG00000232298|lncRNA
241	AC019080.4|ENSG00000271996|lncRNA
242	C10orf91|ENSG00000180066|lncRNA
243	AL356234.2|ENSG00000230533|lncRNA
244	LSAMP-AS1|ENSG00000240922|lncRNA
245	LINC01456|ENSG00000225882|lncRNA
246	AL122125.1|ENSG00000277050|lncRNA
247	HOXC-AS3|ENSG00000251151|lncRNA
248	AC009118.2|ENSG00000276131|lncRNA
249	KTN1-AS1|ENSG00000186615|lncRNA
250	DGUOK-AS1|ENSG00000237883|lncRNA
251	LINC02864|ENSG00000263711|lncRNA
252	LINC00858|ENSG00000229404|lncRNA
253	HOTTIP|ENSG00000243766|lncRNA
254	MIR210HG|ENSG00000247095|lncRNA
255	LINC02830|ENSG00000224899|lncRNA
256	HOXC-AS1|ENSG00000250451|lncRNA
257	AL354993.1|ENSG00000231703|lncRNA
258	AL445524.1|ENSG00000233461|lncRNA
259	AC096759.2|ENSG00000250735|lncRNA
260	AL121832.3|ENSG00000275437|lncRNA
261	SLC12A9-AS1|ENSG00000236305|lncRNA
262	AC022031.1|ENSG00000267172|lncRNA
263	AP001360.1|ENSG00000255216|lncRNA
264	PART1|ENSG00000152931|lncRNA
265	LINC01133|ENSG00000224259|lncRNA
266	MNX1-AS1|ENSG00000243479|lncRNA
267	LINC01063|ENSG00000232065|lncRNA
268	AC026785.3|ENSG00000249199|lncRNA
269	AC007996.1|ENSG00000277534|lncRNA
270	EMSLR|ENSG00000232445|lncRNA
271	LINC00520|ENSG00000258791|lncRNA
272	AL133325.3|ENSG00000278041|lncRNA
273	AC016027.1|ENSG00000225335|lncRNA
274	LNCOC1|ENSG00000253741|lncRNA
275	AC007785.1|ENSG00000267922|lncRNA
276	AC122685.1|ENSG00000258763|lncRNA
277	LINC01194|ENSG00000248131|lncRNA
278	KC877982.1|ENSG00000269993|lncRNA
279	AC097713.1|ENSG00000228162|lncRNA
280	AL359643.3|ENSG00000272142|lncRNA
281	SLC9A3-AS1|ENSG00000225138|lncRNA
282	AP001453.4|ENSG00000257086|lncRNA
283	LINC00941|ENSG00000235884|lncRNA
284	AC010894.2|ENSG00000226853|lncRNA
285	AC004477.1|ENSG00000263412|lncRNA
286	AC011005.4|ENSG00000243230|lncRNA
287	AC008649.1|ENSG00000267291|lncRNA
288	AC233280.1|ENSG00000229178|lncRNA
289	LINC02783|ENSG00000204362|lncRNA
290	AC084864.1|ENSG00000242078|lncRNA
291	AC010442.1|ENSG00000188242|lncRNA
292	AL445531.1|ENSG00000260677|lncRNA
293	AL133353.1|ENSG00000229278|lncRNA
294	HOXD-AS2|ENSG00000237380|lncRNA
295	AC112236.1|ENSG00000261268|lncRNA
296	ATP2A1-AS1|ENSG00000260442|lncRNA
297	AC084816.1|ENSG00000256995|lncRNA
298	AF131216.3|ENSG00000255020|lncRNA
299	AC104794.4|ENSG00000260476|lncRNA
300	LINC02678|ENSG00000231483|lncRNA
301	LOXL1-AS1|ENSG00000261801|lncRNA
302	AL359504.2|ENSG00000271576|lncRNA
303	AL132712.1|ENSG00000258534|lncRNA
304	AP003680.1|ENSG00000268635|lncRNA
305	AC105137.2|ENSG00000276744|lncRNA
306	AL358115.1|ENSG00000236364|lncRNA
307	CASC20|ENSG00000229876|lncRNA
308	MAFA-AS1|ENSG00000254338|lncRNA
309	AC083880.1|ENSG00000273391|lncRNA
310	AC113346.1|ENSG00000251144|lncRNA
311	LINC01901|ENSG00000267413|lncRNA
312	AL161756.1|ENSG00000214770|lncRNA
313	AL136018.1|ENSG00000258657|lncRNA
314	MAGEA10-MAGEA5|ENSG00000266560|lncRNA
315	LINC01503|ENSG00000233901|lncRNA
316	LINC01981|ENSG00000229243|lncRNA
317	LINC02012|ENSG00000272989|lncRNA
318	AL138789.1|ENSG00000233589|lncRNA
319	AC010719.1|ENSG00000270933|lncRNA
320	AL356299.3|ENSG00000272945|lncRNA
321	AC002076.1|ENSG00000234695|lncRNA
322	LINC02109|ENSG00000259786|lncRNA
323	SATB2-AS1|ENSG00000225953|lncRNA
324	AC092910.3|ENSG00000242622|lncRNA
325	AC034206.1|ENSG00000250167|lncRNA
326	AC027031.2|ENSG00000254615|lncRNA
327	AC013391.3|ENSG00000261478|lncRNA
328	LINC02827|ENSG00000236908|lncRNA
329	LINC00592|ENSG00000258279|lncRNA
330	PKP4-AS1|ENSG00000204380|lncRNA
331	TMED2-DT|ENSG00000247373|lncRNA
332	AC002116.2|ENSG00000267698|lncRNA
333	LINC00885|ENSG00000224652|lncRNA
334	AC022211.4|ENSG00000265800|lncRNA
335	AC080023.1|ENSG00000254554|lncRNA
336	AF165147.1|ENSG00000232855|lncRNA
337	LINC00871|ENSG00000258700|lncRNA
338	AL391427.1|ENSG00000224251|lncRNA
339	MIR548XHG|ENSG00000224141|lncRNA
340	AC114803.1|ENSG00000230432|lncRNA
341	AC016065.1|ENSG00000246089|lncRNA
342	LINC02323|ENSG00000259230|lncRNA
343	AC105460.1|ENSG00000250920|lncRNA
344	YEATS2-AS1|ENSG00000233885|lncRNA
345	LINC01615|ENSG00000223485|lncRNA
346	ESRG|ENSG00000265992|lncRNA
347	LINC01711|ENSG00000268941|lncRNA
348	LINC01311|ENSG00000260924|lncRNA
349	AC131157.1|ENSG00000257253|lncRNA
350	AC011337.1|ENSG00000271795|lncRNA
351	AP003721.1|ENSG00000256196|lncRNA
352	HMGA2-AS1|ENSG00000197301|lncRNA
353	AC109454.3|ENSG00000250564|lncRNA
354	LINC01208|ENSG00000223715|lncRNA
355	AL021877.2|ENSG00000280356|lncRNA
356	LINC01419|ENSG00000253898|lncRNA
357	AC069544.1|ENSG00000272853|lncRNA
358	LINC02457|ENSG00000258018|lncRNA
359	AL353708.3|ENSG00000272906|lncRNA
360	SATB1-AS1|ENSG00000228956|lncRNA
361	CYP4F26P|ENSG00000226562|lncRNA
362	AL079303.1|ENSG00000258661|lncRNA
363	AC025166.1|ENSG00000274798|lncRNA
364	AC092115.4|ENSG00000262136|lncRNA
365	LINC01705|ENSG00000232679|lncRNA
366	SNHG17|ENSG00000196756|lncRNA
367	LINC01322|ENSG00000244128|lncRNA
368	LEF1-AS1|ENSG00000232021|lncRNA
369	LINC02315|ENSG00000251363|lncRNA
370	AC012501.2|ENSG00000227400|lncRNA
371	AC108136.1|ENSG00000255325|lncRNA
372	LINC01385|ENSG00000251604|lncRNA
373	LINC01524|ENSG00000234948|lncRNA
374	LINC01611|ENSG00000231776|lncRNA
375	AL121832.2|ENSG00000273619|lncRNA
376	AC019205.1|ENSG00000229852|lncRNA
377	AC246793.1|ENSG00000220891|lncRNA
378	AC099066.2|ENSG00000227496|lncRNA
379	AC005863.1|ENSG00000205325|lncRNA
380	AC097358.2|ENSG00000272202|lncRNA
381	LINC01992|ENSG00000260019|lncRNA
382	LINC01842|ENSG00000267147|lncRNA
383	AC023034.1|ENSG00000259594|lncRNA
384	AC016737.1|ENSG00000271151|lncRNA
385	AC006449.5|ENSG00000277182|lncRNA
386	AC011352.3|ENSG00000251320|lncRNA
387	SREBF2-AS1|ENSG00000184068|lncRNA
388	AC010731.3|ENSG00000228577|lncRNA
389	LINC01527|ENSG00000224308|lncRNA
390	TMEM147-AS1|ENSG00000236144|lncRNA
391	LINC01876|ENSG00000226383|lncRNA
392	AC010343.3|ENSG00000250697|lncRNA
393	AC092142.1|ENSG00000261235|lncRNA
394	AL009179.1|ENSG00000281706|lncRNA
395	AC079684.2|ENSG00000274943|lncRNA
396	DLX2-DT|ENSG00000236651|lncRNA
397	LINC02014|ENSG00000248243|lncRNA
398	LINC01905|ENSG00000267057|lncRNA
399	AL049539.1|ENSG00000275576|lncRNA
400	SLC16A1-AS1|ENSG00000226419|lncRNA
401	AL359551.1|ENSG00000231877|lncRNA
402	LINC02561|ENSG00000224034|lncRNA
403	LINC02321|ENSG00000258884|lncRNA
404	AC091153.3|ENSG00000244184|lncRNA
405	LINC00615|ENSG00000196243|lncRNA
406	LINC00470|ENSG00000132204|lncRNA
407	LINC01561|ENSG00000177234|lncRNA
408	CT69|ENSG00000231971|lncRNA
409	AC010894.3|ENSG00000236449|lncRNA
410	AFAP1-AS1|ENSG00000272620|lncRNA
411	AC090282.1|ENSG00000261848|lncRNA
412	AC068631.1|ENSG00000197099|lncRNA
413	AC018695.6|ENSG00000275393|lncRNA
414	AP005233.2|ENSG00000260877|lncRNA
415	AC012531.1|ENSG00000260597|lncRNA
416	LINC02542|ENSG00000226453|lncRNA
417	SCAT8|ENSG00000236345|lncRNA
418	AC126768.1|ENSG00000248597|lncRNA
419	MAFG-DT|ENSG00000265688|lncRNA
420	PITPNA-AS1|ENSG00000236618|lncRNA
421	AL160408.4|ENSG00000241475|lncRNA
422	HELLPAR|ENSG00000281344|lncRNA
423	AC120114.1|ENSG00000247735|lncRNA
424	Z83844.2|ENSG00000233360|lncRNA
425	DEPDC1-AS1|ENSG00000234264|lncRNA
426	FSIP2-AS1|ENSG00000231646|lncRNA
427	LINC01697|ENSG00000232079|lncRNA
428	LINC01116|ENSG00000163364|lncRNA
429	AC017100.1|ENSG00000259985|lncRNA
430	AL365181.3|ENSG00000272405|lncRNA
431	LINP1|ENSG00000223784|lncRNA
432	AC026336.3|ENSG00000276122|lncRNA
433	AP000829.1|ENSG00000263551|lncRNA
434	AC124852.1|ENSG00000248994|lncRNA
435	AC120498.4|ENSG00000260710|lncRNA
436	LINC00337|ENSG00000225077|lncRNA
437	LINC01391|ENSG00000244578|lncRNA
438	LINC02473|ENSG00000261121|lncRNA
439	LINC02598|ENSG00000256155|lncRNA
440	AL365181.2|ENSG00000272068|lncRNA
441	LINC02178|ENSG00000261092|lncRNA
442	AL163952.1|ENSG00000259868|lncRNA
443	AL031985.3|ENSG00000260920|lncRNA
444	AC005722.3|ENSG00000262681|lncRNA
445	AP002478.1|ENSG00000266401|lncRNA
446	AC090970.2|ENSG00000274528|lncRNA
447	AC090912.1|ENSG00000265943|lncRNA
448	LINC02159|ENSG00000253417|lncRNA
449	AC007098.1|ENSG00000231609|lncRNA
450	AC112484.3|ENSG00000261159|lncRNA
451	AC105460.2|ENSG00000251577|lncRNA
452	SMILR|ENSG00000255364|lncRNA
453	RNF139-AS1|ENSG00000245149|lncRNA
454	AC040174.2|ENSG00000269986|lncRNA
455	AP000679.1|ENSG00000176984|lncRNA
456	LINC00462|ENSG00000233610|lncRNA
457	AC020891.3|ENSG00000259701|lncRNA
458	AC131235.3|ENSG00000272721|lncRNA
459	AC091729.3|ENSG00000229043|lncRNA
460	AC024230.1|ENSG00000248515|lncRNA
461	AC110769.2|ENSG00000270019|lncRNA
462	AC078802.1|ENSG00000269889|lncRNA
463	LINC02677|ENSG00000228951|lncRNA
464	AL354892.2|ENSG00000232640|lncRNA
465	DANCR|ENSG00000226950|lncRNA
466	AL122058.1|ENSG00000226308|lncRNA
467	AC010980.2|ENSG00000267034|lncRNA
468	AC114296.1|ENSG00000250378|lncRNA
469	MANCR|ENSG00000231298|lncRNA
470	LINC01460|ENSG00000205334|lncRNA
471	AC103923.1|ENSG00000235545|lncRNA
472	AC009097.2|ENSG00000260593|lncRNA
473	AC093599.1|ENSG00000249022|lncRNA
474	AC112484.1|ENSG00000231305|lncRNA
475	APCDD1L-DT|ENSG00000231290|lncRNA
476	LINC02041|ENSG00000228952|lncRNA
477	AC106795.2|ENSG00000249684|lncRNA
478	AC138904.1|ENSG00000246465|lncRNA
479	AC002351.1|ENSG00000258240|lncRNA
480	PARD3-AS1|ENSG00000226386|lncRNA
481	MIR31HG|ENSG00000171889|lncRNA
482	AC093904.4|ENSG00000261104|lncRNA
483	LINC02156|ENSG00000257906|lncRNA
484	AP001790.1|ENSG00000250390|lncRNA
485	TMEM44-AS1|ENSG00000231770|lncRNA
486	AP000696.1|ENSG00000231324|lncRNA
487	AC100791.2|ENSG00000262768|lncRNA
488	BX322234.1|ENSG00000226445|lncRNA
489	AC087667.1|ENSG00000244791|lncRNA
490	AC091868.2|ENSG00000249293|lncRNA
491	AC005256.1|ENSG00000267073|lncRNA
492	AL355472.3|ENSG00000273367|lncRNA
493	AC007639.1|ENSG00000263680|lncRNA
494	AP001469.3|ENSG00000239415|lncRNA
495	ARNTL2-AS1|ENSG00000245311|lncRNA
496	AL445072.1|ENSG00000237208|lncRNA
497	HOXB-AS4|ENSG00000242207|lncRNA
498	AC068228.2|ENSG00000253258|lncRNA
499	MIR137HG|ENSG00000225206|lncRNA
500	AC107308.1|ENSG00000277945|lncRNA
501	DDN-AS1|ENSG00000257913|lncRNA
502	DIRC3|ENSG00000231672|lncRNA
503	AL390719.2|ENSG00000272141|lncRNA
504	GACAT2|ENSG00000265962|lncRNA
505	KCNH1-IT1|ENSG00000234233|lncRNA
506	AL024507.3|ENSG00000272476|lncRNA
507	LINC02443|ENSG00000256115|lncRNA
508	LINC00461|ENSG00000245526|lncRNA
509	AC016773.2|ENSG00000270195|lncRNA
510	AC107419.1|ENSG00000228933|lncRNA
511	LINC01614|ENSG00000230838|lncRNA
512	IL20RB-AS1|ENSG00000249407|lncRNA
513	AC132192.2|ENSG00000268403|lncRNA
514	AL353693.1|ENSG00000229312|lncRNA
515	LINC01968|ENSG00000237222|lncRNA
516	AL121658.1|ENSG00000272716|lncRNA
517	AC004221.1|ENSG00000267778|lncRNA
518	FAM83C-AS1|ENSG00000235214|lncRNA
519	NCK1-DT|ENSG00000239213|lncRNA
520	AC025031.4|ENSG00000275481|lncRNA
521	AL049649.1|ENSG00000230990|lncRNA
522	PTCSC2|ENSG00000236130|lncRNA
523	AL357079.1|ENSG00000237950|lncRNA
524	GCC2-AS1|ENSG00000214184|lncRNA
525	AL157400.2|ENSG00000232936|lncRNA
526	AC046134.2|ENSG00000248932|lncRNA
527	GDNF-AS1|ENSG00000248587|lncRNA
528	AC079834.2|ENSG00000272944|lncRNA
529	DEC1|ENSG00000173077|lncRNA
530	LINC02438|ENSG00000248238|lncRNA
531	AC067863.1|ENSG00000259555|lncRNA
532	LUNAR1|ENSG00000278090|lncRNA
533	LINC00928|ENSG00000259218|lncRNA
534	AL358332.1|ENSG00000258942|lncRNA
535	AL451050.2|ENSG00000272205|lncRNA
536	AC023310.4|ENSG00000278626|lncRNA
537	AC004080.2|ENSG00000253508|lncRNA
538	AP000525.1|ENSG00000272872|lncRNA
539	LINC02416|ENSG00000257924|lncRNA
540	LINC01629|ENSG00000258602|lncRNA
541	CHKB-DT|ENSG00000205559|lncRNA
542	AC084125.2|ENSG00000255182|lncRNA
543	TMCO1-AS1|ENSG00000224358|lncRNA
544	AC131009.2|ENSG00000256955|lncRNA
545	AGAP2-AS1|ENSG00000255737|lncRNA
546	AC093520.1|ENSG00000260757|lncRNA
547	LINC01393|ENSG00000225535|lncRNA
548	AL161668.3|ENSG00000258471|lncRNA
549	LINC01232|ENSG00000280734|lncRNA
550	AC122710.2|ENSG00000272071|lncRNA
551	AC117394.2|ENSG00000244268|lncRNA
552	AL109615.3|ENSG00000237686|lncRNA
553	LINC02560|ENSG00000268307|lncRNA
554	AC067930.4|ENSG00000255050|lncRNA
555	AC021087.3|ENSG00000260774|lncRNA
556	AC021683.3|ENSG00000267665|lncRNA
557	AL445471.1|ENSG00000229162|lncRNA
558	LINC02137|ENSG00000260186|lncRNA
559	AC087612.1|ENSG00000259672|lncRNA
560	AC008663.1|ENSG00000253768|lncRNA
561	VPS33B-DT|ENSG00000214432|lncRNA
562	LINC02076|ENSG00000220161|lncRNA
563	AC245052.4|ENSG00000237017|lncRNA
564	KCNQ5-IT1|ENSG00000233844|lncRNA
565	ZNF252P-AS1|ENSG00000255559|lncRNA
566	AC018616.1|ENSG00000253859|lncRNA
567	AL589986.2|ENSG00000236427|lncRNA
568	AP003559.1|ENSG00000256443|lncRNA
569	NUP50-DT|ENSG00000226328|lncRNA
570	AL590666.2|ENSG00000229953|lncRNA
571	AL096865.1|ENSG00000271857|lncRNA
572	MINCR|ENSG00000253716|lncRNA
573	Z82243.1|ENSG00000273243|lncRNA
574	LINC01176|ENSG00000281404|lncRNA
575	AP002360.2|ENSG00000255135|lncRNA
576	AL592043.1|ENSG00000233571|lncRNA
577	AL031667.3|ENSG00000273951|lncRNA
578	AC061975.6|ENSG00000266830|lncRNA
579	AC134312.5|ENSG00000261327|lncRNA
580	AC019211.1|ENSG00000239498|lncRNA
581	AC093904.2|ENSG00000242136|lncRNA
582	AL138720.1|ENSG00000234261|lncRNA
583	AC092171.4|ENSG00000272953|lncRNA
584	AC068025.1|ENSG00000264808|lncRNA
585	AC022211.2|ENSG00000263786|lncRNA
586	AC124067.2|ENSG00000253414|lncRNA
587	LINC00466|ENSG00000224209|lncRNA
588	AC019080.1|ENSG00000213963|lncRNA
589	LINC00896|ENSG00000236499|lncRNA
590	AC010913.1|ENSG00000272702|lncRNA
591	AC008556.1|ENSG00000277013|lncRNA
592	ZFHX4-AS1|ENSG00000253661|lncRNA
593	AL512785.1|ENSG00000227094|lncRNA
594	AL035458.2|ENSG00000250917|lncRNA
595	SBF2-AS1|ENSG00000246273|lncRNA
596	LINC01202|ENSG00000280776|lncRNA
597	AC022211.3|ENSG00000263843|lncRNA
598	AC020658.4|ENSG00000273786|lncRNA
599	ALMS1-IT1|ENSG00000230002|lncRNA
600	LINC00173|ENSG00000196668|lncRNA
601	PRC1-AS1|ENSG00000258725|lncRNA
602	AC007773.1|ENSG00000267213|lncRNA
603	GTF3C2-AS1|ENSG00000234945|lncRNA
604	AL139039.3|ENSG00000237685|lncRNA
605	AL138760.1|ENSG00000235939|lncRNA
606	AC007881.3|ENSG00000272735|lncRNA
607	IGF2BP2-AS1|ENSG00000163915|lncRNA
608	AC002310.1|ENSG00000235560|lncRNA
609	LINC01275|ENSG00000237595|lncRNA
610	LINC01287|ENSG00000234722|lncRNA
611	DCST1-AS1|ENSG00000232093|lncRNA
612	AC069222.1|ENSG00000273374|lncRNA
613	AL022322.1|ENSG00000272720|lncRNA
614	AC016394.2|ENSG00000227540|lncRNA
615	AC009148.1|ENSG00000260495|lncRNA
616	TM4SF1-AS1|ENSG00000240541|lncRNA
617	LINC00536|ENSG00000249917|lncRNA
618	AC007389.3|ENSG00000235725|lncRNA
619	AC073316.1|ENSG00000217455|lncRNA
620	MLIP-IT1|ENSG00000236996|lncRNA
621	LINC02588|ENSG00000257842|lncRNA
622	AC008267.5|ENSG00000237310|lncRNA
623	AC022144.1|ENSG00000267892|lncRNA
624	AC090709.1|ENSG00000257191|lncRNA
625	AL139288.1|ENSG00000231563|lncRNA
626	FOXD2-AS1|ENSG00000237424|lncRNA
627	AL731569.1|ENSG00000227896|lncRNA
628	ELFN1-AS1|ENSG00000236081|lncRNA
629	U62317.1|ENSG00000272666|lncRNA
630	AC015660.1|ENSG00000259341|lncRNA
631	AL391684.1|ENSG00000224934|lncRNA
632	AC132807.2|ENSG00000274840|lncRNA
633	AC055736.1|ENSG00000257500|lncRNA
634	AC012625.1|ENSG00000251361|lncRNA
635	SNHG25|ENSG00000266402|lncRNA
636	AL163953.1|ENSG00000225680|lncRNA
637	LINC00707|ENSG00000238266|lncRNA
638	LINC02393|ENSG00000256597|lncRNA
639	AL078644.2|ENSG00000273004|lncRNA
640	AC093582.1|ENSG00000236529|lncRNA
641	LINC02687|ENSG00000255267|lncRNA
642	AC090015.1|ENSG00000251138|lncRNA
643	LINC01607|ENSG00000272138|lncRNA
644	AC068473.3|ENSG00000267287|lncRNA
645	NCBP2-AS1|ENSG00000225578|lncRNA
646	AC012640.1|ENSG00000248968|lncRNA
647	AC092484.1|ENSG00000225107|lncRNA
648	AL139035.1|ENSG00000280710|lncRNA
649	AC063948.1|ENSG00000257543|lncRNA
650	AC073321.1|ENSG00000225794|lncRNA
651	LINC01956|ENSG00000258910|lncRNA
652	LINC01971|ENSG00000278200|lncRNA
653	AC008011.2|ENSG00000257042|lncRNA
654	LINC00115|ENSG00000225880|lncRNA
655	AL160408.5|ENSG00000272362|lncRNA
656	AC073842.2|ENSG00000242798|lncRNA
657	AC138696.2|ENSG00000272172|lncRNA
658	LINC01361|ENSG00000236268|lncRNA
659	FSIP2-AS2|ENSG00000226747|lncRNA
660	AP005262.2|ENSG00000266602|lncRNA
661	LINC02310|ENSG00000258808|lncRNA
662	AC069431.1|ENSG00000240063|lncRNA
663	LINC02544|ENSG00000261039|lncRNA
664	AC004130.2|ENSG00000271133|lncRNA
665	LINC01136|ENSG00000233791|lncRNA
666	UBAC2-AS1|ENSG00000228889|lncRNA
667	AC025265.1|ENSG00000257681|lncRNA
668	AL035425.2|ENSG00000237863|lncRNA
669	LMCD1-AS1|ENSG00000227110|lncRNA
670	LINC02086|ENSG00000244649|lncRNA
671	AC004034.1|ENSG00000262482|lncRNA
672	AC073352.1|ENSG00000272662|lncRNA
673	AC025211.1|ENSG00000264458|lncRNA
674	AL355472.2|ENSG00000236358|lncRNA
675	DGCR9|ENSG00000273032|lncRNA
676	AC034223.2|ENSG00000251281|lncRNA
677	AL035425.4|ENSG00000261409|lncRNA
678	AC091729.1|ENSG00000224079|lncRNA
679	C1orf220|ENSG00000213057|lncRNA
680	AL356740.3|ENSG00000269376|lncRNA
681	AP003119.1|ENSG00000254632|lncRNA
682	AC131009.3|ENSG00000273568|lncRNA
683	AC026362.1|ENSG00000256028|lncRNA
684	AC012447.1|ENSG00000265451|lncRNA
685	AC023355.2|ENSG00000259488|lncRNA
686	LINC00665|ENSG00000232677|lncRNA
687	LINC01280|ENSG00000224391|lncRNA
688	AC027243.3|ENSG00000270036|lncRNA
689	AL049794.1|ENSG00000273998|lncRNA
690	LINC02003|ENSG00000264026|lncRNA
691	AC015818.2|ENSG00000260907|lncRNA
692	AC006064.3|ENSG00000255966|lncRNA
693	AL355607.2|ENSG00000260454|lncRNA
694	AL096828.3|ENSG00000273821|lncRNA
695	AC106772.1|ENSG00000249650|lncRNA
696	AL162413.1|ENSG00000270372|lncRNA
697	AC005722.4|ENSG00000264785|lncRNA
698	DSCR9|ENSG00000230366|lncRNA
699	LINC01854|ENSG00000204460|lncRNA
700	LINC01117|ENSG00000224577|lncRNA
701	LINC00645|ENSG00000258548|lncRNA
702	AC023157.3|ENSG00000276900|lncRNA
703	LINC01592|ENSG00000253658|lncRNA
704	CASC11|ENSG00000249375|lncRNA
705	PCAT1|ENSG00000253438|lncRNA
706	LINC02527|ENSG00000227012|lncRNA
707	LINC00518|ENSG00000183674|lncRNA
708	LINC02763|ENSG00000254968|lncRNA
709	AL023755.1|ENSG00000228697|lncRNA
710	TMEM132D-AS1|ENSG00000249196|lncRNA
711	AL645608.2|ENSG00000230699|lncRNA
712	AC005330.1|ENSG00000267372|lncRNA
713	AP000697.1|ENSG00000224269|lncRNA
714	AC122694.1|ENSG00000250122|lncRNA
715	AL133370.1|ENSG00000258837|lncRNA
716	AC112176.1|ENSG00000260066|lncRNA
717	AC100782.1|ENSG00000254238|lncRNA
718	AL512625.2|ENSG00000229422|lncRNA
719	AL591501.1|ENSG00000233928|lncRNA
720	AC022201.1|ENSG00000229229|lncRNA
721	WNT5A-AS1|ENSG00000244586|lncRNA
722	ZKSCAN2-DT|ENSG00000274925|lncRNA
723	AL031710.2|ENSG00000275092|lncRNA
724	TM4SF19-AS1|ENSG00000235897|lncRNA
725	SALRNA1|ENSG00000258952|lncRNA
726	DLG1-AS1|ENSG00000227375|lncRNA
727	AL023803.3|ENSG00000277581|lncRNA
728	DTX2P1-UPK3BP1-PMS2P11|ENSG00000265479|lncRNA
729	AC125616.1|ENSG00000256008|lncRNA
730	Z95331.1|ENSG00000280383|lncRNA
731	AC093865.1|ENSG00000273118|lncRNA
732	ELF3-AS1|ENSG00000234678|lncRNA
733	LINC00649|ENSG00000237945|lncRNA
734	AC107081.2|ENSG00000236498|lncRNA
735	LINC00992|ENSG00000248663|lncRNA
736	LINC01896|ENSG00000263146|lncRNA
737	PSLNR|ENSG00000225255|lncRNA
738	AC007848.2|ENSG00000256218|lncRNA
739	AC008105.1|ENSG00000233175|lncRNA
740	CLEC12A-AS1|ENSG00000231560|lncRNA
741	AL079307.1|ENSG00000258535|lncRNA
742	AP006545.2|ENSG00000272128|lncRNA
743	AP000688.1|ENSG00000230212|lncRNA
744	AC092171.3|ENSG00000234432|lncRNA
745	AC004584.1|ENSG00000262298|lncRNA
746	AC062015.1|ENSG00000235070|lncRNA
747	AC105219.2|ENSG00000254548|lncRNA
748	AC106779.1|ENSG00000261302|lncRNA
749	LINC01775|ENSG00000267201|lncRNA
750	TEX41|ENSG00000226674|lncRNA
751	EXOSC10-AS1|ENSG00000230337|lncRNA
752	SCAT1|ENSG00000267123|lncRNA
753	HCG15|ENSG00000227214|lncRNA
754	Z84485.1|ENSG00000246982|lncRNA
755	U47924.1|ENSG00000271969|lncRNA
756	C5orf66|ENSG00000224186|lncRNA
757	AC093083.1|ENSG00000235337|lncRNA
758	AC010168.2|ENSG00000261324|lncRNA
759	AC018781.1|ENSG00000248599|lncRNA
760	AL049830.3|ENSG00000258525|lncRNA
761	AC113189.4|ENSG00000272884|lncRNA
762	AL031848.1|ENSG00000231868|lncRNA
763	AC010331.1|ENSG00000277383|lncRNA
764	ELDR|ENSG00000280890|lncRNA
765	AP000553.2|ENSG00000272954|lncRNA
766	LINC00184|ENSG00000224939|lncRNA
767	AP000880.1|ENSG00000255129|lncRNA
768	EWSAT1|ENSG00000212766|lncRNA
769	AC131009.1|ENSG00000255992|lncRNA
770	AL024498.1|ENSG00000272097|lncRNA
771	LINC02141|ENSG00000261807|lncRNA
772	AL662791.1|ENSG00000244349|lncRNA
773	SLC12A5-AS1|ENSG00000204044|lncRNA
774	AL031186.1|ENSG00000237015|lncRNA
775	AL355574.1|ENSG00000238058|lncRNA
776	AL121772.1|ENSG00000274414|lncRNA
777	LINC02031|ENSG00000238837|lncRNA
778	AF279873.3|ENSG00000253642|lncRNA
779	AC026740.1|ENSG00000271781|lncRNA
780	AC012174.1|ENSG00000260115|lncRNA
781	AC093702.1|ENSG00000231156|lncRNA
782	B3GALT1-AS1|ENSG00000235335|lncRNA
783	XXYLT1-AS1|ENSG00000233303|lncRNA
784	AL157931.1|ENSG00000262198|lncRNA
785	LINC02806|ENSG00000238107|lncRNA
786	AC011352.1|ENSG00000248362|lncRNA
787	AC008764.8|ENSG00000279529|lncRNA
788	AL589182.1|ENSG00000258314|lncRNA
789	AL137060.3|ENSG00000274270|lncRNA
790	AC037486.1|ENSG00000254303|lncRNA
791	AC093249.2|ENSG00000260167|lncRNA
792	LINC01370|ENSG00000237767|lncRNA
793	ATP6V1B1-AS1|ENSG00000239322|lncRNA
794	AL139393.1|ENSG00000231863|lncRNA
795	AP006545.1|ENSG00000260949|lncRNA
796	AC126407.1|ENSG00000260978|lncRNA
797	AC112178.1|ENSG00000249803|lncRNA
798	AC092669.1|ENSG00000225815|lncRNA
799	AC124068.2|ENSG00000261441|lncRNA
800	AC089983.1|ENSG00000257732|lncRNA
801	AC034223.1|ENSG00000249102|lncRNA
802	STEAP2-AS1|ENSG00000227646|lncRNA
803	AL109976.1|ENSG00000277287|lncRNA
804	AC068305.2|ENSG00000257443|lncRNA
805	COA6-AS1|ENSG00000231663|lncRNA
806	AL139089.1|ENSG00000273723|lncRNA
807	AC087235.2|ENSG00000256321|lncRNA
808	AC022509.1|ENSG00000255750|lncRNA
809	AL590708.1|ENSG00000232850|lncRNA
810	BX284613.2|ENSG00000231424|lncRNA
811	AC090673.1|ENSG00000256083|lncRNA
812	AC009630.2|ENSG00000253174|lncRNA
813	KLHL7-DT|ENSG00000230658|lncRNA
814	AL136221.1|ENSG00000276434|lncRNA
815	AC137834.2|ENSG00000276727|lncRNA
816	MAPK6-DT|ENSG00000259438|lncRNA
817	AC090912.3|ENSG00000273232|lncRNA
818	AC009988.1|ENSG00000223432|lncRNA
819	LINC01583|ENSG00000259518|lncRNA
820	AC007823.1|ENSG00000260743|lncRNA
821	AC008083.2|ENSG00000257925|lncRNA
822	AL118516.1|ENSG00000260708|lncRNA
823	AC009275.1|ENSG00000273297|lncRNA
824	AC103740.2|ENSG00000259727|lncRNA
825	STEAP3-AS1|ENSG00000229867|lncRNA
826	LINC02607|ENSG00000228971|lncRNA
827	AC022079.1|ENSG00000273989|lncRNA
828	AC034154.1|ENSG00000254044|lncRNA
829	AC012360.1|ENSG00000235319|lncRNA
830	WASIR2|ENSG00000231439|lncRNA
831	LHX1-DT|ENSG00000277268|lncRNA
832	AC011498.3|ENSG00000267255|lncRNA
833	AL133467.2|ENSG00000258927|lncRNA
834	AC021087.4|ENSG00000261434|lncRNA
835	AC090809.1|ENSG00000253363|lncRNA
836	AP001412.1|ENSG00000272948|lncRNA
837	GTSE1-DT|ENSG00000277232|lncRNA
838	AC078860.2|ENSG00000257761|lncRNA
839	AC126773.4|ENSG00000260577|lncRNA
840	AC024560.1|ENSG00000236833|lncRNA
841	LINC01416|ENSG00000260930|lncRNA
842	LINC01994|ENSG00000241098|lncRNA
843	AC090578.1|ENSG00000253553|lncRNA
844	AL139393.2|ENSG00000233342|lncRNA
845	AC090125.1|ENSG00000263655|lncRNA
846	AC069120.1|ENSG00000253361|lncRNA
847	AL121761.1|ENSG00000268628|lncRNA
848	AC010605.1|ENSG00000267992|lncRNA
849	AC108174.1|ENSG00000248112|lncRNA
850	AC027243.2|ENSG00000259514|lncRNA
851	AC097717.1|ENSG00000232732|lncRNA
852	AC009081.1|ENSG00000261310|lncRNA
853	RNF217-AS1|ENSG00000236548|lncRNA
854	AC004471.1|ENSG00000223461|lncRNA
855	AC008443.3|ENSG00000248103|lncRNA
856	AC019294.2|ENSG00000260288|lncRNA
857	AC009309.2|ENSG00000273080|lncRNA
858	OTX2-AS1|ENSG00000248550|lncRNA
859	AC015982.2|ENSG00000272606|lncRNA
860	AL024508.1|ENSG00000272189|lncRNA
861	CNIH3-AS2|ENSG00000233384|lncRNA
862	AC011298.1|ENSG00000219159|lncRNA
863	SAMD12-AS1|ENSG00000281641|lncRNA
864	RAPGEF4-AS1|ENSG00000228016|lncRNA
865	AL137804.1|ENSG00000255525|lncRNA
866	AC090772.3|ENSG00000265750|lncRNA
867	AC145207.8|ENSG00000264769|lncRNA
868	AC074044.1|ENSG00000272844|lncRNA
869	LINC02454|ENSG00000256268|lncRNA
870	AL136172.1|ENSG00000269846|lncRNA
871	AC145343.1|ENSG00000265055|lncRNA
872	LINC02535|ENSG00000234155|lncRNA
873	AC124276.1|ENSG00000254991|lncRNA
874	AC015712.6|ENSG00000272808|lncRNA
875	LINC02387|ENSG00000256232|lncRNA
876	LINC01297|ENSG00000274827|lncRNA
877	AC089987.2|ENSG00000258121|lncRNA
878	AL591222.1|ENSG00000261402|lncRNA
879	AL139246.4|ENSG00000229393|lncRNA
880	AC253536.6|ENSG00000272787|lncRNA
881	AC009955.2|ENSG00000267919|lncRNA
882	AC068580.2|ENSG00000230834|lncRNA
883	AC131235.4|ENSG00000273181|lncRNA
884	LINC01214|ENSG00000243550|lncRNA
885	CNIH3-AS1|ENSG00000229400|lncRNA
886	AC023794.2|ENSG00000248265|lncRNA
887	AC020551.1|ENSG00000250993|lncRNA
888	LINC01357|ENSG00000224167|lncRNA
889	AC053503.1|ENSG00000229525|lncRNA
890	LINC02377|ENSG00000250102|lncRNA
891	AL133467.4|ENSG00000270038|lncRNA
892	SUCLA2-AS1|ENSG00000227848|lncRNA
893	LINC00601|ENSG00000235180|lncRNA
894	LINC01429|ENSG00000227964|lncRNA
895	FAM222A-AS1|ENSG00000255650|lncRNA
896	AC126768.2|ENSG00000249731|lncRNA
897	AC093515.1|ENSG00000260289|lncRNA
898	PRRT3-AS1|ENSG00000230082|lncRNA
899	AC138393.3|ENSG00000278467|lncRNA
900	AC010789.1|ENSG00000224817|lncRNA
901	MIAT|ENSG00000225783|lncRNA
902	TBL1XR1-AS1|ENSG00000231310|lncRNA
903	AL021807.1|ENSG00000272468|lncRNA
904	AC011601.1|ENSG00000257515|lncRNA
905	AL133153.2|ENSG00000258798|lncRNA
906	AC109462.1|ENSG00000259283|lncRNA
907	AC120036.4|ENSG00000255366|lncRNA
908	AC005837.1|ENSG00000261335|lncRNA
909	AC074194.1|ENSG00000248206|lncRNA
910	AP000864.2|ENSG00000272788|lncRNA
911	AP001208.1|ENSG00000254084|lncRNA
912	AC010307.2|ENSG00000248245|lncRNA
913	AC026310.2|ENSG00000255921|lncRNA
914	EXTL3-AS1|ENSG00000246339|lncRNA
915	LINC00557|ENSG00000260962|lncRNA
916	AL109614.1|ENSG00000276603|lncRNA
917	AC079305.2|ENSG00000222043|lncRNA
918	LINC01409|ENSG00000237491|lncRNA
919	AC099520.1|ENSG00000251574|lncRNA
920	AC008687.2|ENSG00000268108|lncRNA
921	KCTD21-AS1|ENSG00000246174|lncRNA
922	AC084819.1|ENSG00000256923|lncRNA
923	AC090912.2|ENSG00000266850|lncRNA
924	UBE2Q1-AS1|ENSG00000229780|lncRNA
925	AL022324.3|ENSG00000272942|lncRNA
926	AL008721.1|ENSG00000272798|lncRNA
927	AC090578.2|ENSG00000271156|lncRNA
928	AC022784.1|ENSG00000248538|lncRNA
929	LINC02068|ENSG00000223387|lncRNA
930	AC009065.6|ENSG00000261123|lncRNA
931	AC011445.1|ENSG00000268262|lncRNA
932	LINC00862|ENSG00000203721|lncRNA
933	AC125494.1|ENSG00000219410|lncRNA
934	AC025575.1|ENSG00000257454|lncRNA
935	AC023511.1|ENSG00000257262|lncRNA
936	AC022784.6|ENSG00000279949|lncRNA
937	AC107032.2|ENSG00000257526|lncRNA
938	AC114316.1|ENSG00000250049|lncRNA
939	LINC00391|ENSG00000238230|lncRNA
940	AC068985.2|ENSG00000243486|lncRNA
941	AC106771.1|ENSG00000248783|lncRNA
942	AL359771.1|ENSG00000237445|lncRNA
943	AC011700.1|ENSG00000274895|lncRNA
944	AC026304.1|ENSG00000268129|lncRNA
945	AC023824.3|ENSG00000260958|lncRNA
946	AC004241.3|ENSG00000276390|lncRNA
947	AC117386.2|ENSG00000243944|lncRNA
948	LINC02475|ENSG00000251350|lncRNA
949	AL021395.1|ENSG00000233508|lncRNA
950	AC023908.3|ENSG00000261136|lncRNA
951	LINC01269|ENSG00000258689|lncRNA
952	AC123905.1|ENSG00000257265|lncRNA
953	AC083841.2|ENSG00000253715|lncRNA
954	UNC5B-AS1|ENSG00000237512|lncRNA
955	AC078923.1|ENSG00000258077|lncRNA
956	LINC02582|ENSG00000261780|lncRNA
957	AL021392.1|ENSG00000234869|lncRNA
958	AC116666.1|ENSG00000231937|lncRNA
959	AL109761.1|ENSG00000244676|lncRNA
960	AC097512.1|ENSG00000248837|lncRNA
961	STAM-AS1|ENSG00000260589|lncRNA
962	LINC01979|ENSG00000262585|lncRNA
963	AC002470.1|ENSG00000272829|lncRNA
964	AC112721.2|ENSG00000222032|lncRNA
965	AL139246.1|ENSG00000224387|lncRNA
966	LINC01549|ENSG00000232560|lncRNA
967	AC009065.3|ENSG00000259933|lncRNA
968	LINC02404|ENSG00000257893|lncRNA
969	AL589740.1|ENSG00000271860|lncRNA
970	LINC02437|ENSG00000248517|lncRNA
971	INSYN1-AS1|ENSG00000260469|lncRNA
972	SSTR5-AS1|ENSG00000261713|lncRNA
973	STK4-AS1|ENSG00000227477|lncRNA
974	MIS18A-AS1|ENSG00000227256|lncRNA
975	DLGAP1-AS2|ENSG00000262001|lncRNA
976	AC005162.1|ENSG00000233517|lncRNA
977	LINC01918|ENSG00000226508|lncRNA
978	SIAH2-AS1|ENSG00000244265|lncRNA
979	RFPL3S|ENSG00000205853|lncRNA
980	LINC01639|ENSG00000236117|lncRNA
981	AC093904.3|ENSG00000244310|lncRNA
982	AC048341.2|ENSG00000275180|lncRNA
983	AC011287.2|ENSG00000237713|lncRNA
984	TCF4-AS1|ENSG00000267028|lncRNA
985	AC008147.2|ENSG00000257298|lncRNA
986	AC020928.1|ENSG00000267260|lncRNA
987	AL161729.4|ENSG00000271659|lncRNA
988	RNF144A-AS1|ENSG00000228203|lncRNA
989	AC087294.1|ENSG00000235530|lncRNA
990	AL031123.2|ENSG00000261211|lncRNA
991	AL121827.2|ENSG00000275620|lncRNA
992	LINC02208|ENSG00000250891|lncRNA
993	VAC14-AS1|ENSG00000214353|lncRNA
994	LINC01964|ENSG00000260840|lncRNA
995	MIR378D2HG|ENSG00000264448|lncRNA
996	AC034231.1|ENSG00000249572|lncRNA
997	AL355303.1|ENSG00000231039|lncRNA
998	AL353764.1|ENSG00000233081|lncRNA
999	AC010336.1|ENSG00000214248|lncRNA
1000	LINC01356|ENSG00000215866|lncRNA
1001	AC069257.2|ENSG00000228028|lncRNA
1002	CU639417.5|ENSG00000280179|lncRNA
1003	AC120042.2|ENSG00000253121|lncRNA
1004	LINC02362|ENSG00000249096|lncRNA
1005	AC005042.2|ENSG00000228586|lncRNA
1006	LINC00659|ENSG00000228705|lncRNA
1007	AL358394.1|ENSG00000227683|lncRNA
1008	AP003900.1|ENSG00000277693|lncRNA
1009	AC037487.1|ENSG00000265912|lncRNA
1010	AC007342.4|ENSG00000261804|lncRNA
1011	OVOL1-AS1|ENSG00000255120|lncRNA
1012	AL591806.1|ENSG00000228917|lncRNA
1013	BX324167.1|ENSG00000235091|lncRNA
1014	AL161908.1|ENSG00000224842|lncRNA
1015	AC036214.1|ENSG00000249328|lncRNA
1016	AL391704.1|ENSG00000224750|lncRNA
1017	AC007405.3|ENSG00000235934|lncRNA
1018	AC021785.1|ENSG00000253373|lncRNA
1019	AC005291.1|ENSG00000264067|lncRNA
1020	AC243965.2|ENSG00000275552|lncRNA
1021	AC113194.1|ENSG00000272457|lncRNA
1022	AC069148.1|ENSG00000273209|lncRNA
1023	AP000695.2|ENSG00000233818|lncRNA
1024	AC005695.1|ENSG00000262966|lncRNA
1025	SMCR2|ENSG00000223979|lncRNA
1026	LINC01348|ENSG00000280587|lncRNA
1027	IRAIN|ENSG00000259424|lncRNA
1028	LINC00629|ENSG00000227060|lncRNA
1029	DLG5-AS1|ENSG00000233871|lncRNA
1030	CDKN2A-DT|ENSG00000224854|lncRNA
1031	AL160408.1|ENSG00000228044|lncRNA
1032	LINC02444|ENSG00000258123|lncRNA
1033	SAMMSON|ENSG00000240405|lncRNA
1034	AC006111.2|ENSG00000263235|lncRNA
1035	AL049874.3|ENSG00000258670|lncRNA
1036	AC007365.1|ENSG00000226756|lncRNA
1037	AC003986.2|ENSG00000232821|lncRNA
1038	AC008464.1|ENSG00000253660|lncRNA
1039	AL008718.2|ENSG00000273287|lncRNA
1040	FER1L6-AS2|ENSG00000253868|lncRNA
1041	AC002310.2|ENSG00000239791|lncRNA
1042	AC100801.1|ENSG00000253154|lncRNA
1043	GRM5-AS1|ENSG00000255082|lncRNA
1044	AL606970.1|ENSG00000224417|lncRNA
1045	AC004884.2|ENSG00000242154|lncRNA
1046	AC104564.2|ENSG00000264007|lncRNA
1047	LINC00449|ENSG00000203441|lncRNA
1048	AC021092.1|ENSG00000186019|lncRNA
1049	MYCL-AS1|ENSG00000236546|lncRNA
1050	MIR193BHG|ENSG00000262454|lncRNA
1051	LINC02254|ENSG00000259664|lncRNA
1052	AC005329.1|ENSG00000248015|lncRNA
1053	LINC02465|ENSG00000249618|lncRNA
1054	AL137802.2|ENSG00000261135|lncRNA
1055	AC104134.1|ENSG00000225420|lncRNA
1056	AC144548.1|ENSG00000258210|lncRNA
1057	AF233439.1|ENSG00000245857|lncRNA
1058	AC024560.3|ENSG00000273308|lncRNA
1059	LINC01995|ENSG00000244247|lncRNA
1060	AL032819.1|ENSG00000260132|lncRNA
1061	AC093484.4|ENSG00000266651|lncRNA
1062	AC019080.3|ENSG00000271825|lncRNA
1063	B3GALT5-AS1|ENSG00000184809|lncRNA
1064	DSCR8|ENSG00000198054|lncRNA
1065	AL117379.1|ENSG00000273759|lncRNA
1066	AL356417.2|ENSG00000233682|lncRNA
1067	AC209154.1|ENSG00000276399|lncRNA
1068	AC073114.1|ENSG00000226965|lncRNA
1069	AC025176.1|ENSG00000250081|lncRNA
1070	LIVAR|ENSG00000266304|lncRNA
1071	AC008115.2|ENSG00000257004|lncRNA
1072	CU634019.6|ENSG00000280018|lncRNA
1073	LINC01127|ENSG00000281162|lncRNA
1074	AL353719.1|ENSG00000260475|lncRNA
1075	AC020658.3|ENSG00000260648|lncRNA
1076	AL606970.4|ENSG00000237987|lncRNA
1077	SLX1A-SULT1A3|ENSG00000213599|lncRNA
1078	AC092384.2|ENSG00000259881|lncRNA
1079	LINC00525|ENSG00000146666|lncRNA
1080	AC011498.6|ENSG00000267769|lncRNA
1081	AC027601.2|ENSG00000260005|lncRNA
1082	AP000851.1|ENSG00000256916|lncRNA
1083	LINC02128|ENSG00000261241|lncRNA
1084	LINC02313|ENSG00000258474|lncRNA
1085	AC010501.2|ENSG00000271714|lncRNA
1086	LINC02236|ENSG00000251365|lncRNA
1087	AL445228.3|ENSG00000271387|lncRNA
1088	C9orf163|ENSG00000196366|lncRNA
1089	AC104971.1|ENSG00000267226|lncRNA
1090	AC016877.3|ENSG00000271930|lncRNA
1091	AC004704.1|ENSG00000249815|lncRNA
1092	AC009120.5|ENSG00000275236|lncRNA
1093	GPR176-DT|ENSG00000246863|lncRNA
1094	AC007663.3|ENSG00000273139|lncRNA
1095	AC006357.1|ENSG00000230033|lncRNA
1096	LINC01587|ENSG00000082929|lncRNA
1097	AC009121.4|ENSG00000263080|lncRNA
1098	AL355482.2|ENSG00000225982|lncRNA
1099	AC025183.1|ENSG00000249326|lncRNA
1100	AL162574.2|ENSG00000278698|lncRNA
1101	AP003392.3|ENSG00000255114|lncRNA
1102	AC044839.1|ENSG00000254519|lncRNA
1103	LINC02837|ENSG00000264464|lncRNA
1104	AL450306.1|ENSG00000228748|lncRNA
1105	RHPN1-AS1|ENSG00000254389|lncRNA
1106	AL589743.5|ENSG00000277128|lncRNA
1107	SMAD5-AS1|ENSG00000164621|lncRNA
1108	AC112907.1|ENSG00000231724|lncRNA
1109	AC100839.2|ENSG00000259756|lncRNA
1110	AC078906.1|ENSG00000253317|lncRNA
1111	AP001783.1|ENSG00000254607|lncRNA
1112	CAMTA1-DT|ENSG00000237436|lncRNA
1113	AP000424.1|ENSG00000253666|lncRNA
1114	AL031674.1|ENSG00000232294|lncRNA
1115	AC073957.1|ENSG00000225146|lncRNA
1116	AC004920.1|ENSG00000236046|lncRNA
1117	C1orf147|ENSG00000162888|lncRNA
1118	MYHAS|ENSG00000272975|lncRNA
1119	AL121929.3|ENSG00000273108|lncRNA
1120	AC126696.3|ENSG00000260498|lncRNA
1121	LINC02749|ENSG00000254480|lncRNA
1122	AL133372.2|ENSG00000248975|lncRNA
1123	AL136114.1|ENSG00000227579|lncRNA
1124	AC231981.1|ENSG00000235078|lncRNA
1125	AL022316.1|ENSG00000230107|lncRNA
1126	AC015802.1|ENSG00000267078|lncRNA
1127	AL033527.3|ENSG00000261798|lncRNA
1128	AC023906.5|ENSG00000259712|lncRNA
1129	SPATA3-AS1|ENSG00000238062|lncRNA
1130	AL160412.1|ENSG00000277270|lncRNA
1131	AC018716.1|ENSG00000254651|lncRNA
1132	AC243772.2|ENSG00000233030|lncRNA
1133	AC080129.2|ENSG00000232874|lncRNA
1134	AC123768.1|ENSG00000241818|lncRNA
1135	AC011481.1|ENSG00000267114|lncRNA
1136	AC243830.2|ENSG00000275720|lncRNA
1137	AL157373.2|ENSG00000229896|lncRNA
1138	LEMD1-DT|ENSG00000224717|lncRNA
1139	BX324167.2|ENSG00000279954|lncRNA
1140	AC006450.3|ENSG00000236668|lncRNA
1141	STK24-AS1|ENSG00000224418|lncRNA
1142	LINC00051|ENSG00000254008|lncRNA
1143	NECTIN1-AS1|ENSG00000255247|lncRNA
1144	MYCNOS|ENSG00000233718|lncRNA
1145	AL645608.6|ENSG00000272438|lncRNA
1146	AC068196.1|ENSG00000238171|lncRNA
1147	AC108727.1|ENSG00000248773|lncRNA
1148	AC016573.1|ENSG00000253968|lncRNA
1149	AC010997.5|ENSG00000273248|lncRNA
1150	AP000851.2|ENSG00000281655|lncRNA
1151	LINC01121|ENSG00000205054|lncRNA
1152	AC006206.1|ENSG00000256146|lncRNA
1153	AL590428.1|ENSG00000231652|lncRNA
1154	LINC02784|ENSG00000235741|lncRNA
1155	Z99943.1|ENSG00000232194|lncRNA
1156	FAM230C|ENSG00000279516|lncRNA
1157	AC055758.2|ENSG00000244358|lncRNA
1158	LINC01213|ENSG00000244541|lncRNA
1159	AC008687.3|ENSG00000268287|lncRNA
1160	AC106037.2|ENSG00000264188|lncRNA
1161	LINC01424|ENSG00000236519|lncRNA
1162	LINC01143|ENSG00000237751|lncRNA
1163	LINC01910|ENSG00000266278|lncRNA
1164	LINC01546|ENSG00000228459|lncRNA
1165	TDRG1|ENSG00000204091|lncRNA
1166	AC008735.2|ENSG00000267523|lncRNA
1167	AP000350.5|ENSG00000272973|lncRNA
1168	AC116025.2|ENSG00000262172|lncRNA
1169	AC004990.1|ENSG00000232756|lncRNA
1170	LINC02476|ENSG00000225546|lncRNA
1171	AL122008.3|ENSG00000233332|lncRNA
1172	FOXCUT|ENSG00000280916|lncRNA
1173	AC005393.1|ENSG00000276445|lncRNA
1174	TLX1NB|ENSG00000236311|lncRNA
1175	FMR1-AS1|ENSG00000268066|lncRNA
1176	AL590666.3|ENSG00000237588|lncRNA
1177	AC074389.2|ENSG00000231476|lncRNA
1178	AL136038.5|ENSG00000261242|lncRNA
1179	OSTM1-AS1|ENSG00000225174|lncRNA
1180	LINC01250|ENSG00000234423|lncRNA
1181	LINC01448|ENSG00000238284|lncRNA
1182	AC084125.4|ENSG00000265393|lncRNA
1183	AC106785.2|ENSG00000260611|lncRNA
1184	CHODL-AS1|ENSG00000231755|lncRNA
1185	AL121672.3|ENSG00000273289|lncRNA
1186	LINC02267|ENSG00000248510|lncRNA
1187	PKIA-AS1|ENSG00000254266|lncRNA
1188	LINC02616|ENSG00000261761|lncRNA
1189	AC011462.4|ENSG00000277744|lncRNA
1190	AL008718.3|ENSG00000273353|lncRNA
1191	AC006946.2|ENSG00000273203|lncRNA
1192	AC087588.2|ENSG00000274976|lncRNA
1193	CASK-AS1|ENSG00000233033|lncRNA
1194	AL359851.1|ENSG00000260585|lncRNA
1195	DYRK3-AS1|ENSG00000237605|lncRNA
1196	LEMD1-AS1|ENSG00000226235|lncRNA
1197	AC097532.2|ENSG00000272769|lncRNA
1198	AC007014.2|ENSG00000274038|lncRNA
1199	AL109917.1|ENSG00000231050|lncRNA
1200	AF121898.1|ENSG00000253500|lncRNA
1201	AC005387.2|ENSG00000269191|lncRNA
1202	LINC02100|ENSG00000248693|lncRNA
1203	AL132655.1|ENSG00000268333|lncRNA
1204	LINC01535|ENSG00000226686|lncRNA
1205	AC004053.1|ENSG00000248242|lncRNA
1206	LINC00492|ENSG00000250958|lncRNA
1207	AC245060.6|ENSG00000279278|lncRNA
1208	LINC02223|ENSG00000249937|lncRNA
1209	AP002852.1|ENSG00000253633|lncRNA
1210	AC090503.2|ENSG00000258294|lncRNA
1211	AC096536.1|ENSG00000237453|lncRNA
1212	AL109924.1|ENSG00000229720|lncRNA
1213	CERS3-AS1|ENSG00000259430|lncRNA
1214	AL596223.1|ENSG00000229261|lncRNA
1215	AC084024.3|ENSG00000253356|lncRNA
1216	AC018953.1|ENSG00000253583|lncRNA
1217	U52111.1|ENSG00000232725|lncRNA
1218	AP003469.1|ENSG00000253355|lncRNA
1219	LINC02301|ENSG00000258743|lncRNA
1220	LINC02269|ENSG00000250708|lncRNA
1221	AL365436.2|ENSG00000232536|lncRNA
1222	LINC00974|ENSG00000226629|lncRNA
1223	AC005841.1|ENSG00000258092|lncRNA
1224	AC106875.1|ENSG00000228496|lncRNA
1225	AL645504.1|ENSG00000235121|lncRNA
1226	AC009955.1|ENSG00000228973|lncRNA
1227	AC096719.1|ENSG00000250039|lncRNA
1228	Z92544.1|ENSG00000260394|lncRNA
1229	LINC01192|ENSG00000241369|lncRNA
1230	AL353807.2|ENSG00000232519|lncRNA
1231	LINC00501|ENSG00000203645|lncRNA
1232	AC009139.1|ENSG00000260922|lncRNA
1233	LINC00652|ENSG00000179935|lncRNA
1234	AC024592.2|ENSG00000267709|lncRNA
1235	LINC01475|ENSG00000257582|lncRNA
1236	AL645608.8|ENSG00000273443|lncRNA
1237	LINC02744|ENSG00000254863|lncRNA
1238	AC022274.1|ENSG00000253712|lncRNA
1239	AP005328.1|ENSG00000272461|lncRNA
1240	AC008278.1|ENSG00000224194|lncRNA
1241	LINC02505|ENSG00000248215|lncRNA
1242	AC004832.5|ENSG00000273350|lncRNA
1243	AC069061.2|ENSG00000264734|lncRNA
1244	AC067956.1|ENSG00000236451|lncRNA
1245	LINC01126|ENSG00000279873|lncRNA
1246	AC096642.1|ENSG00000277007|lncRNA
1247	AC106895.1|ENSG00000250043|lncRNA
1248	AC021491.2|ENSG00000250286|lncRNA
1249	AL512604.3|ENSG00000233242|lncRNA
1250	AC243654.3|ENSG00000276054|lncRNA
1251	AC006262.2|ENSG00000269729|lncRNA
1252	AL513327.2|ENSG00000233246|lncRNA
1253	AC027514.1|ENSG00000266900|lncRNA
1254	AF106564.1|ENSG00000272163|lncRNA
1255	AC244230.1|ENSG00000279458|lncRNA
1256	LINC02111|ENSG00000250822|lncRNA
1257	LINC02502|ENSG00000250392|lncRNA
1258	RBAKDN|ENSG00000273313|lncRNA
1259	AP001099.1|ENSG00000265728|lncRNA
1260	AC087473.1|ENSG00000259380|lncRNA
1261	AC013400.1|ENSG00000271991|lncRNA
1262	AC080129.1|ENSG00000229964|lncRNA
1263	AC006213.3|ENSG00000267191|lncRNA
1264	AC092828.1|ENSG00000253284|lncRNA
1265	AC093627.1|ENSG00000232325|lncRNA
1266	AL122034.1|ENSG00000232598|lncRNA
1267	AC069503.1|ENSG00000255856|lncRNA
1268	AC113139.1|ENSG00000271555|lncRNA
1269	LINC01405|ENSG00000185847|lncRNA
1270	AC022762.1|ENSG00000254444|lncRNA
1271	AC011466.3|ENSG00000269534|lncRNA
1272	AC055758.1|ENSG00000240095|lncRNA
1273	ARHGEF35-AS1|ENSG00000244198|lncRNA
1274	AC073316.2|ENSG00000231892|lncRNA
1275	AL157904.1|ENSG00000272715|lncRNA
1276	LINC01344|ENSG00000228918|lncRNA
1277	AL109610.1|ENSG00000225785|lncRNA
1278	AF015262.1|ENSG00000234703|lncRNA
1279	CYYR1-AS1|ENSG00000197934|lncRNA
1280	SLC7A11-AS1|ENSG00000250033|lncRNA
1281	LINC01205|ENSG00000228980|lncRNA
1282	LINC00381|ENSG00000226240|lncRNA
1283	AC012354.1|ENSG00000225156|lncRNA
1284	AP001025.1|ENSG00000266578|lncRNA
1285	AP000593.3|ENSG00000255843|lncRNA
1286	AP001547.1|ENSG00000254885|lncRNA
1287	LINC02167|ENSG00000261122|lncRNA
1288	RRM1-AS1|ENSG00000255276|lncRNA
1289	AC092119.2|ENSG00000274460|lncRNA
1290	AP000253.1|ENSG00000234509|lncRNA
1291	AC006487.1|ENSG00000249906|lncRNA
1292	AL132655.2|ENSG00000268649|lncRNA
1293	THORLNC|ENSG00000226856|lncRNA
1294	AC004158.1|ENSG00000260664|lncRNA
1295	AL121578.2|ENSG00000259977|lncRNA
1296	AC090192.2|ENSG00000253227|lncRNA
1297	AC007285.2|ENSG00000231519|lncRNA
1298	AC008870.5|ENSG00000261723|lncRNA
1299	AC022819.1|ENSG00000259921|lncRNA
1300	AC008750.3|ENSG00000267905|lncRNA
1301	AL354928.1|ENSG00000236643|lncRNA
1302	AL049775.2|ENSG00000258902|lncRNA
1303	AC109479.1|ENSG00000253163|lncRNA
1304	LINC02816|ENSG00000225857|lncRNA
1305	AL096677.1|ENSG00000273838|lncRNA
1306	AC010271.2|ENSG00000277453|lncRNA
1307	AL360093.1|ENSG00000223842|lncRNA
1308	Z83847.1|ENSG00000261202|lncRNA
1309	LINC02579|ENSG00000233694|lncRNA
1310	AC090371.2|ENSG00000263765|lncRNA
1311	AL136298.1|ENSG00000258580|lncRNA
1312	AC007907.1|ENSG00000259759|lncRNA
1313	AL078587.1|ENSG00000231081|lncRNA
1314	AC008870.4|ENSG00000261266|lncRNA
1315	LINC02005|ENSG00000242741|lncRNA
1316	AL645608.7|ENSG00000272512|lncRNA
1317	AL161636.1|ENSG00000229699|lncRNA
1318	NEUROG2-AS1|ENSG00000249509|lncRNA
1319	LINC01687|ENSG00000233215|lncRNA
1320	LINC01539|ENSG00000267712|lncRNA
1321	LINC01600|ENSG00000164385|lncRNA
1322	AL161757.5|ENSG00000259133|lncRNA
1323	AL161645.1|ENSG00000278518|lncRNA
1324	AL356277.3|ENSG00000272243|lncRNA
1325	AP000842.3|ENSG00000260209|lncRNA
1326	AC069439.2|ENSG00000240033|lncRNA
1327	AL451062.1|ENSG00000229444|lncRNA
1328	LINC01395|ENSG00000281097|lncRNA
1329	AL121832.1|ENSG00000233017|lncRNA
1330	HIF1A-AS1|ENSG00000258777|lncRNA
1331	AL139123.1|ENSG00000277218|lncRNA
1332	AC010761.4|ENSG00000265474|lncRNA
1333	POU6F2-AS1|ENSG00000224122|lncRNA
1334	AC013652.2|ENSG00000259447|lncRNA
1335	AF230666.2|ENSG00000270137|lncRNA
1336	AC019068.1|ENSG00000233611|lncRNA
1337	AC008114.1|ENSG00000255649|lncRNA
1338	AF241728.1|ENSG00000235806|lncRNA
1339	LINC01050|ENSG00000271216|lncRNA
1340	AC068189.1|ENSG00000254248|lncRNA
1341	AL035252.3|ENSG00000230725|lncRNA
1342	C5orf60|ENSG00000204661|lncRNA
1343	AC244502.3|ENSG00000259042|lncRNA
1344	AJ003147.2|ENSG00000262668|lncRNA
1345	AC129926.1|ENSG00000265246|lncRNA
1346	LINC02522|ENSG00000231056|lncRNA
1347	AC027307.1|ENSG00000267092|lncRNA
1348	AC004888.1|ENSG00000231295|lncRNA
1349	AC130651.1|ENSG00000262171|lncRNA
1350	AL445647.1|ENSG00000272046|lncRNA
1351	AC129492.1|ENSG00000214999|lncRNA
1352	AL139424.1|ENSG00000271989|lncRNA
1353	DDX39B-AS1|ENSG00000234006|lncRNA
1354	AC009268.2|ENSG00000278472|lncRNA
1355	MPPED2-AS1|ENSG00000254489|lncRNA
1356	AC023983.2|ENSG00000273321|lncRNA
1357	AC009093.1|ENSG00000259807|lncRNA
1358	AC011284.1|ENSG00000236510|lncRNA
1359	AC104695.4|ENSG00000270640|lncRNA
1360	FO680682.1|ENSG00000266579|lncRNA
1361	AP003469.3|ENSG00000253737|lncRNA
1362	AC103409.1|ENSG00000253901|lncRNA
1363	AC093591.2|ENSG00000261668|lncRNA
1364	AL355483.2|ENSG00000232762|lncRNA
1365	AC017048.3|ENSG00000272551|lncRNA
1366	AL513320.1|ENSG00000238260|lncRNA
1367	LINC01254|ENSG00000260913|lncRNA
1368	AL162411.1|ENSG00000236924|lncRNA
1369	AC026333.4|ENSG00000274191|lncRNA
1370	AL355607.1|ENSG00000228216|lncRNA
1371	AP000320.1|ENSG00000225555|lncRNA
1372	AL138962.1|ENSG00000228573|lncRNA
1373	ADARB2-AS1|ENSG00000205696|lncRNA
1374	FAM135A-AS1|ENSG00000224349|lncRNA
1375	AC108704.1|ENSG00000274695|lncRNA
1376	AP005137.2|ENSG00000272703|lncRNA
1377	AL354824.2|ENSG00000232448|lncRNA
1378	AL390037.1|ENSG00000277901|lncRNA
1379	AC012363.2|ENSG00000224789|lncRNA
1380	CACNA2D3-AS1|ENSG00000243715|lncRNA
1381	AL157778.1|ENSG00000281566|lncRNA
1382	LINC02525|ENSG00000230269|lncRNA
1383	LINC01494|ENSG00000228135|lncRNA
1384	LINC01303|ENSG00000250548|lncRNA
1385	AC005670.1|ENSG00000261886|lncRNA
1386	CLCA4-AS1|ENSG00000236915|lncRNA
1387	LINC01087|ENSG00000224559|lncRNA
1388	AC009061.1|ENSG00000261320|lncRNA
1389	AJ003147.1|ENSG00000262521|lncRNA
1390	AC012494.1|ENSG00000227088|lncRNA
1391	SCHLAP1|ENSG00000281131|lncRNA
1392	LINC02332|ENSG00000259054|lncRNA
1393	PCAT5|ENSG00000280719|lncRNA
1394	AC108451.2|ENSG00000270919|lncRNA
1395	AL512622.1|ENSG00000235010|lncRNA
1396	AC092916.1|ENSG00000239311|lncRNA
1397	AC112721.1|ENSG00000222022|lncRNA
1398	AC122134.1|ENSG00000261298|lncRNA
1399	AP001619.1|ENSG00000227698|lncRNA
1400	LINC02804|ENSG00000274372|lncRNA
1401	AC079943.2|ENSG00000242536|lncRNA
1402	H2AZ1-DT|ENSG00000245322|lncRNA
1403	AP001628.1|ENSG00000225218|lncRNA
1404	AC011933.3|ENSG00000265342|lncRNA
1405	LINC02042|ENSG00000240893|lncRNA
1406	CLSTN2-AS1|ENSG00000250433|lncRNA
1407	AL353746.1|ENSG00000260412|lncRNA
1408	AF130359.1|ENSG00000237735|lncRNA
1409	AL359313.1|ENSG00000236366|lncRNA
1410	AC027627.1|ENSG00000249084|lncRNA
1411	AL590006.1|ENSG00000227945|lncRNA
1412	SIRLNT|ENSG00000253802|lncRNA
1413	ATP13A5-AS1|ENSG00000236508|lncRNA
1414	AC138356.3|ENSG00000253181|lncRNA
1415	AL133551.1|ENSG00000272892|lncRNA
1416	AC078820.2|ENSG00000258088|lncRNA
1417	LINC02382|ENSG00000250968|lncRNA
1418	AC125603.4|ENSG00000275898|lncRNA
1419	AL645608.1|ENSG00000224969|lncRNA
1420	LINC01850|ENSG00000227708|lncRNA
1421	AP005203.1|ENSG00000266268|lncRNA
1422	AC112493.1|ENSG00000242021|lncRNA
1423	LINC02836|ENSG00000237567|lncRNA
1424	AC005291.2|ENSG00000273388|lncRNA
1425	TBX18-AS1|ENSG00000228290|lncRNA
1426	AL022069.1|ENSG00000261420|lncRNA
1427	ERVMER61-1|ENSG00000230426|lncRNA
1428	AL049828.1|ENSG00000258526|lncRNA
1429	AC108751.4|ENSG00000243885|lncRNA
1430	CR392039.4|ENSG00000279501|lncRNA
1431	AC091946.1|ENSG00000253766|lncRNA
1432	AC007785.3|ENSG00000268401|lncRNA
1433	ITGB1-DT|ENSG00000229656|lncRNA
1434	LINC02771|ENSG00000224535|lncRNA
1435	AC073323.1|ENSG00000232524|lncRNA
1436	AC093843.1|ENSG00000224819|lncRNA
1437	AC004870.2|ENSG00000223829|lncRNA
1438	MTUS2-AS1|ENSG00000179141|lncRNA
1439	AC020934.1|ENSG00000267424|lncRNA
1440	LINC01491|ENSG00000259572|lncRNA
1441	LINC00698|ENSG00000244342|lncRNA
1442	FGF12-AS3|ENSG00000226709|lncRNA
1443	AC245100.1|ENSG00000224481|lncRNA
1444	Z98200.2|ENSG00000271734|lncRNA
1445	AC087318.1|ENSG00000256714|lncRNA
1446	AF212831.1|ENSG00000232886|lncRNA
1447	LINC00319|ENSG00000188660|lncRNA
1448	AC023824.1|ENSG00000260073|lncRNA
1449	AC005324.5|ENSG00000266261|lncRNA
1450	LINC00705|ENSG00000225269|lncRNA
1451	AC068633.1|ENSG00000243276|lncRNA
1452	AC024267.7|ENSG00000266642|lncRNA
1453	AC007540.2|ENSG00000257579|lncRNA
1454	AL513304.1|ENSG00000233052|lncRNA
1455	MIR5689HG|ENSG00000229401|lncRNA
1456	AC013287.1|ENSG00000228566|lncRNA
1457	LINC01098|ENSG00000231171|lncRNA
1458	AL596442.1|ENSG00000232197|lncRNA
1459	AC073641.1|ENSG00000228802|lncRNA
1460	AL023803.1|ENSG00000261431|lncRNA
1461	AC109439.2|ENSG00000250284|lncRNA
1462	FGF12-AS2|ENSG00000230126|lncRNA
1463	AL391097.2|ENSG00000227705|lncRNA
1464	AC023158.2|ENSG00000273853|lncRNA
1465	AC009970.1|ENSG00000233953|lncRNA
1466	LINC01666|ENSG00000279579|lncRNA
1467	AC016027.2|ENSG00000234913|lncRNA
1468	AL670729.2|ENSG00000270104|lncRNA
1469	AC115837.2|ENSG00000254080|lncRNA
1470	AP001178.1|ENSG00000263727|lncRNA
1471	LINC01511|ENSG00000250584|lncRNA
1472	AF127936.1|ENSG00000232884|lncRNA
1473	LINC01792|ENSG00000237166|lncRNA
1474	AC025287.2|ENSG00000276408|lncRNA
1475	AC010395.1|ENSG00000248428|lncRNA
1476	AC000032.1|ENSG00000260246|lncRNA
1477	AC008875.1|ENSG00000271788|lncRNA
1478	DDR1-DT|ENSG00000237775|lncRNA
1479	AC021534.1|ENSG00000266711|lncRNA
1480	AC003092.1|ENSG00000236453|lncRNA
1481	AC004080.4|ENSG00000270182|lncRNA
1482	AC099509.2|ENSG00000250158|lncRNA
1483	LINC02477|ENSG00000249425|lncRNA
1484	AC098828.2|ENSG00000234378|lncRNA
1485	KCNIP4-IT1|ENSG00000280650|lncRNA
1486	AC015912.3|ENSG00000274213|lncRNA
1487	AC026495.1|ENSG00000258654|lncRNA
1488	LINC01920|ENSG00000236049|lncRNA
1489	AC245060.2|ENSG00000234630|lncRNA
1490	ELOVL2-AS1|ENSG00000230314|lncRNA
1491	LINC01258|ENSG00000249534|lncRNA
1492	AL034397.2|ENSG00000237311|lncRNA
1493	AC004832.4|ENSG00000272689|lncRNA
1494	AC211433.1|ENSG00000232729|lncRNA
1495	AC011483.1|ENSG00000267879|lncRNA
1496	AP000695.1|ENSG00000230479|lncRNA
1497	AC078909.2|ENSG00000274444|lncRNA
1498	AC018695.2|ENSG00000269898|lncRNA
1499	AC008060.1|ENSG00000218672|lncRNA
1500	AC010186.1|ENSG00000256442|lncRNA
1501	AC010735.1|ENSG00000261379|lncRNA
1502	AC011773.1|ENSG00000254208|lncRNA
1503	AC019118.1|ENSG00000226649|lncRNA
1504	BX284668.6|ENSG00000272426|lncRNA
1505	AC048337.1|ENSG00000258435|lncRNA
1506	AC120193.1|ENSG00000253535|lncRNA
1507	EIPR1-IT1|ENSG00000224885|lncRNA
1508	AC131971.1|ENSG00000183562|lncRNA
1509	CSTF3-DT|ENSG00000247151|lncRNA
1510	AP005229.2|ENSG00000273119|lncRNA
1511	LARS2-AS1|ENSG00000232455|lncRNA
1512	AL162384.1|ENSG00000228739|lncRNA
1513	AL109914.1|ENSG00000229646|lncRNA
1514	LINC01805|ENSG00000223863|lncRNA
1515	LINC02048|ENSG00000228271|lncRNA
1516	LINC00556|ENSG00000260131|lncRNA
1517	AC092818.1|ENSG00000254038|lncRNA
1518	SYNGAP1-AS1|ENSG00000274259|lncRNA
1519	OPA1-AS1|ENSG00000224855|lncRNA
1520	AC091133.3|ENSG00000250838|lncRNA
1521	AC104071.1|ENSG00000251434|lncRNA
1522	AL590369.1|ENSG00000234789|lncRNA
1523	AC008734.1|ENSG00000269300|lncRNA
1524	AC022929.2|ENSG00000274281|lncRNA
1525	AL138759.1|ENSG00000244332|lncRNA
1526	AL135787.1|ENSG00000224644|lncRNA
1527	LINC00161|ENSG00000226935|lncRNA
1528	LINC01343|ENSG00000237290|lncRNA
1529	AL731684.1|ENSG00000225532|lncRNA
1530	LINC02099|ENSG00000253490|lncRNA
1531	AC116914.1|ENSG00000262358|lncRNA
1532	AC124254.2|ENSG00000264015|lncRNA
1533	AP003500.1|ENSG00000281386|lncRNA
1534	DNAH17-AS1|ENSG00000267432|lncRNA
1535	AC106820.2|ENSG00000259895|lncRNA
1536	AL392046.1|ENSG00000230534|lncRNA
1537	MIR3150BHG|ENSG00000245080|lncRNA
1538	LINC01505|ENSG00000234323|lncRNA
1539	AC099506.1|ENSG00000260862|lncRNA
1540	LINC02152|ENSG00000261319|lncRNA
1541	LINC01887|ENSG00000266604|lncRNA
1542	AC006960.4|ENSG00000260070|lncRNA
1543	FNDC1-IT1|ENSG00000235086|lncRNA
1544	AC131097.2|ENSG00000224272|lncRNA
1545	AC044839.2|ENSG00000255426|lncRNA
1546	AC004584.3|ENSG00000263120|lncRNA
1547	LINC01068|ENSG00000227676|lncRNA
1548	LINC01543|ENSG00000263862|lncRNA
1549	CSE1L-AS1|ENSG00000227431|lncRNA
1550	AC068473.4|ENSG00000267409|lncRNA
1551	AC016575.1|ENSG00000272057|lncRNA
1552	AC091987.1|ENSG00000253584|lncRNA
1553	AC019131.1|ENSG00000263923|lncRNA
1554	LINC01932|ENSG00000253315|lncRNA
1555	AC099066.1|ENSG00000226349|lncRNA
1556	AC011611.3|ENSG00000257453|lncRNA
1557	AC133540.1|ENSG00000278716|lncRNA
1558	AC117382.2|ENSG00000261758|lncRNA
1559	LINC01433|ENSG00000230176|lncRNA
1560	PAQR9-AS1|ENSG00000241570|lncRNA
1561	AL355596.1|ENSG00000259828|lncRNA
1562	LINC02492|ENSG00000250590|lncRNA
1563	LNX1-AS2|ENSG00000248494|lncRNA
1564	AP002957.1|ENSG00000255345|lncRNA
1565	AC011773.4|ENSG00000260493|lncRNA
1566	SAMSN1-AS1|ENSG00000223662|lncRNA
1567	AC096734.1|ENSG00000251517|lncRNA
1568	LINC01281|ENSG00000235304|lncRNA
1569	LINC00637|ENSG00000258735|lncRNA
1570	LINC02576|ENSG00000232613|lncRNA
1571	SYNPR-AS1|ENSG00000241359|lncRNA
1572	AC010327.4|ENSG00000267577|lncRNA
1573	AL138831.1|ENSG00000230648|lncRNA
1574	LINC02029|ENSG00000241544|lncRNA
1575	AL356740.2|ENSG00000269356|lncRNA
1576	AC115284.1|ENSG00000272762|lncRNA
1577	AC007255.1|ENSG00000223813|lncRNA
1578	AC126696.1|ENSG00000260177|lncRNA
1579	Z82188.2|ENSG00000235237|lncRNA
1580	AC005355.1|ENSG00000250994|lncRNA
1581	AC011465.1|ENSG00000268764|lncRNA
1582	LINC01485|ENSG00000254211|lncRNA
1583	AL139351.1|ENSG00000276923|lncRNA
1584	AC104248.1|ENSG00000253796|lncRNA
1585	AC244205.1|ENSG00000240040|lncRNA
1586	AC127024.3|ENSG00000265443|lncRNA
1587	LINC01993|ENSG00000204277|lncRNA
1588	AL137002.1|ENSG00000269125|lncRNA
1589	AC131097.1|ENSG00000215023|lncRNA
1590	Z99774.1|ENSG00000206028|lncRNA
1591	AC079906.1|ENSG00000274723|lncRNA
1592	AC037487.4|ENSG00000280299|lncRNA
1593	AL109923.1|ENSG00000277558|lncRNA
1594	AL357992.1|ENSG00000236591|lncRNA
1595	AL391845.2|ENSG00000233542|lncRNA
1596	AC079089.1|ENSG00000246528|lncRNA
1597	AC010525.1|ENSG00000267117|lncRNA
1598	AC023796.2|ENSG00000256482|lncRNA
1599	AC005392.2|ENSG00000231412|lncRNA
1600	C12orf77|ENSG00000226397|lncRNA
1601	LINC01634|ENSG00000235295|lncRNA
1602	AC084346.1|ENSG00000254057|lncRNA
1603	LINC02232|ENSG00000250125|lncRNA
1604	LINC02800|ENSG00000230023|lncRNA
