# Supplementary material for: LINC01936 inhibits the proliferation and metastasis of lung squamous cell carcinoma probably by EMT signaling and immune infiltration
Source: PeerJ. 2023 Dec 7;11:e16447. doi: 10.7717/peerj.16447 (PMC10710776; doi:10.7717/peerj.16447)
Supplement: Supplemental Information 1 — The differentially expressed lncRNAs from LUSC and normal tissues were collected using the DEseq2, edgeR and Limma packages in R platform. [file peerj-11-16447-s001.zip › S1.TCGA differentially expressed genes/01.TCGA-LUSC-lncRNA/VennDiagram2021-02-17_22-59-15.log]

INFO [2021-02-17 22:59:15] $x
INFO [2021-02-17 22:59:15] list(Deseq2 = x, edgeR = y, limma = z)
INFO [2021-02-17 22:59:15] 
INFO [2021-02-17 22:59:15] $filename
INFO [2021-02-17 22:59:15] NULL
INFO [2021-02-17 22:59:15] 
INFO [2021-02-17 22:59:15] $lwd
INFO [2021-02-17 22:59:15] [1] 1
INFO [2021-02-17 22:59:15] 
INFO [2021-02-17 22:59:15] $lty
INFO [2021-02-17 22:59:15] [1] 1
INFO [2021-02-17 22:59:15] 
INFO [2021-02-17 22:59:15] $col
INFO [2021-02-17 22:59:15] c("#0099CC", "#FF6666", "#FFCC99")
INFO [2021-02-17 22:59:15] 
INFO [2021-02-17 22:59:15] $fill
INFO [2021-02-17 22:59:15] c("#0099CC", "#FF6666", "#FFCC99")
INFO [2021-02-17 22:59:15] 
INFO [2021-02-17 22:59:15] $cat.col
INFO [2021-02-17 22:59:15] c("#0099CC", "#FF6666", "#FFCC99")
INFO [2021-02-17 22:59:15] 
INFO [2021-02-17 22:59:15] $cat.cex
INFO [2021-02-17 22:59:15] [1] 1.5
INFO [2021-02-17 22:59:15] 
INFO [2021-02-17 22:59:15] $rotation.degree
INFO [2021-02-17 22:59:15] [1] 0
INFO [2021-02-17 22:59:15] 
INFO [2021-02-17 22:59:15] $main
INFO [2021-02-17 22:59:15] name
INFO [2021-02-17 22:59:15] 
INFO [2021-02-17 22:59:15] $main.cex
INFO [2021-02-17 22:59:15] [1] 1.5
INFO [2021-02-17 22:59:15] 
INFO [2021-02-17 22:59:15] $cex
INFO [2021-02-17 22:59:15] [1] 1.5
INFO [2021-02-17 22:59:15] 
INFO [2021-02-17 22:59:15] $alpha
INFO [2021-02-17 22:59:15] [1] 0.5
INFO [2021-02-17 22:59:15] 
INFO [2021-02-17 22:59:15] $reverse
INFO [2021-02-17 22:59:15] [1] TRUE
INFO [2021-02-17 22:59:15] 
