# Supplementary material for: LINC01936 inhibits the proliferation and metastasis of lung squamous cell carcinoma probably by EMT signaling and immune infiltration
Source: PeerJ. 2023 Dec 7;11:e16447. doi: 10.7717/peerj.16447 (PMC10710776; doi:10.7717/peerj.16447)
Supplement: Supplemental Information 1 — The differentially expressed lncRNAs from LUSC and normal tissues were collected using the DEseq2, edgeR and Limma packages in R platform. [file peerj-11-16447-s001.zip › S1.TCGA differentially expressed genes/02.Three Volcano map/edger-vol/edger-vol/run.log]

Tag	logs
0	Q#10299091#9699135#9855564#
1	input=/pub1/data/tmp/Rtmp/cf8442f59289c914e537021a238271fe,text=/pub1/data/tmp/Rtmp/d41d8cd98f00b204e9800998ecf8427e,foldchange=4,cutPvalue=0.05,downcol=00ff00,upcol=ff0000,medcol=cccccc,xlab="log2(foldchange)",xmin=0,xmax=0,ylab="-log10(adjp-value)",ymin=0,ymax=0,legpos=right,height=6,width=6,platform=linux,outfolder=/pub1/data/user_data/19940522748/edger-vol,help=FALSE
2	read data row count:9417,column count:3
3	cut data:9417
4	read showText row count:0,column count:0
5	showText is NULL
6	start plot!
7	saveing plot!
