# Supplementary material for: LINC01936 inhibits the proliferation and metastasis of lung squamous cell carcinoma probably by EMT signaling and immune infiltration
Source: PeerJ. 2023 Dec 7;11:e16447. doi: 10.7717/peerj.16447 (PMC10710776; doi:10.7717/peerj.16447)
Supplement: Supplemental Information 2 — The differentially expressed lncRNAs from GSE88862 was identified by the online analytic tool GEO2R provided by the GEO database. [file peerj-11-16447-s002.zip]

Archive with 6 entries (5 files):
- S2.GSE88862 differentially expressed genes/
- S2.GSE88862 differentially expressed genes/GSE88862-limma_package.zip
- S2.GSE88862 differentially expressed genes/GSE88862_differentially expressed lncRNAs.xlsx
- S2.GSE88862 differentially expressed genes/GSE88862_matrix.gz
- S2.GSE88862 differentially expressed genes/GSE88862_top_differentially expressed genes.tsv
- S2.GSE88862 differentially expressed genes/GSE88862_volcano.pdf
