# Supplementary material for: LINC01936 inhibits the proliferation and metastasis of lung squamous cell carcinoma probably by EMT signaling and immune infiltration
Source: PeerJ. 2023 Dec 7;11:e16447. doi: 10.7717/peerj.16447 (PMC10710776; doi:10.7717/peerj.16447)
Supplement: Supplemental Information 2 — The differentially expressed lncRNAs from GSE88862 was identified by the online analytic tool GEO2R provided by the GEO database. [file peerj-11-16447-s002.zip › S2.GSE88862 differentially expressed genes/GSE88862_top_differentially expressed genes.tsv]

ID	adj.P.Val	P.Value	t	B	logFC	TRANSCRIPT_TYPE	BUILD	SEQUENCE	SPOT_ID
ASHGA5P018460	6.60e-07	1.12e-11	2.93e+02	14.68279	11.81033347	noncoding	HG19	TAAGCATCTTGGTGGCTGAGCGGTGACCACCTGTCAGGTGCCTACCATTGTGGAAGAGGT	--unmapped
ASHGA5P018645	7.06e-07	3.33e-11	2.35e+02	14.45373	7.49372493	noncoding	HG19	AATTTGGATGAGCTCTTATGCTCCAGATCCATCATGAGAAGAACATGCCCTGGATTCCTG	--unmapped
ASHGA5P029609	7.06e-07	5.50e-11	2.12e+02	14.31802	9.92392913	protein_coding	HG19	AACACCTGTGCAATTGTCACTTTTCTTTCACTCCCTGAATAAAATATCTTTGCATACGTA	--unmapped
ASHGA5P013177	7.06e-07	6.14e-11	2.08e+02	14.28545	7.58815043	protein_coding	HG19	TTTGGACATCAGGAGAACTGTCAGAATGAGGAGATCCTGAACAGTCTCAAGTATGTCCGT	--unmapped
ASHGA5P004103	7.06e-07	6.30e-11	2.07e+02	14.27787	6.75139633	protein_coding	HG19	ACATTTGGCTGGAGTCTGCTAAGATGTTTTCTTATGCTGGATGGACGCAGACCTGTAACA	--unmapped
ASHGA5P020665	7.06e-07	8.70e-11	1.94e+02	14.17454	8.26845023	protein_coding	HG19	ACAACGCTGCTGGACAGGCCGGGAAGGAAGCAGACAAAGCGGTCCAAGGGTTCCACACTG	--unmapped
ASHGA5P040947	7.06e-07	9.71e-11	1.89e+02	14.13719	8.08893257	noncoding	HG19	GACAGTTTAGCGTCGGTAGCCGCGAGAAATATATAAAGAACACGAGTCAAATGACATTAA	--unmapped
ASHGA5P052103	7.06e-07	9.88e-11	1.89e+02	14.13097	9.9795801	protein_coding	HG19	GAGCAAGTAACATCACTAGAATTCATCAGGACCATGAAACAACAAGATCCAGTGGCTCTT	--unmapped
ASHGA5P006956	7.06e-07	1.08e-10	-1.85e+02	14.10015	-7.73641777	protein_coding	HG19	AGCTCTCTGTACCCAAGGAAAGTGCAGCTGAGACTCAGACAAGATTACAATGAACCAACT	--unmapped
ASHGA5P042758	7.07e-07	1.31e-10	1.78e+02	14.02798	9.75186103	noncoding	HG19	CTGCTACAAGTCTTGACTCCAGAACTCTGTGGGATAATAAAATACAAGATCATAGCTTGA	--unmapped
ASHGA5P049600	7.07e-07	1.32e-10	1.78e+02	14.02635	10.51047097	noncoding	HG19	TGTGTCCTGTCTGCAGACAGAGGAACTGAAACGCGAGGTGGCTACCAACAGCGAACTGGT	--unmapped
ASHGA5P030376	7.63e-07	1.65e-10	1.70e+02	13.94006	5.9780631	noncoding	HG19	ACTTTGACAGAAATTGTCCGTATCCTTAGGCACGTTATGTAGGCCACGGTACATCTCCAA	--unmapped
ASHGA5P045868	7.63e-07	1.95e-10	1.64e+02	13.87048	6.79674757	protein_coding	HG19	ACTATCCTGTTCACGAAGACATGTGAACTTGGTTCAGTCCAAATGGGGATTTGTATAAAC	--unmapped
ASHGA5P055729	7.63e-07	2.10e-10	1.62e+02	13.83995	8.22532677	protein_coding	HG19	CCCAAGCTAAACATTTCAAGGTAAAATGTAGCTGCGTCATAAGGAGACTTCTGTCTTCTC	--unmapped
ASHGA5P038452	7.63e-07	2.12e-10	1.62e+02	13.83561	7.15898637	protein_coding	HG19	TAGCTTGTTGTTTGGGGGACCAAATTTTCTAGAGAGAACTAGAGCACTTTTGTTGTGTTT	--unmapped
ASHGA5P017571	7.63e-07	2.18e-10	1.61e+02	13.82367	6.81460623	noncoding	HG19	GTGTGTTCTTATAATGGACATCATGATTGGGATTGTCTTTATTAAACTTTGTCAGGAGAG	--unmapped
ASHGA5P016112	7.63e-07	2.20e-10	1.60e+02	13.81884	8.66445673	noncoding	HG19	AGGATGAAGCCACCTGAAGAGGGAACAGAGATTTCAGGGGACTTCTGGATTTTGAGATGA	--unmapped
ASHGA5P013255	8.70e-07	2.79e-10	1.53e+02	13.71328	4.89862403	protein_coding	HG19	AGGCTACCAATATGGGCAGTATGGACAAAGTGCCTTTCATTATCTCAAGCCAGATATCGC	--unmapped
ASHGA5P007819	8.70e-07	2.88e-10	1.52e+02	13.69858	5.9306832	protein_coding	HG19	AAGATGGTTATCATCACCACCAAGAGCGTGTCCAGGTACCGAGGTCAGGAGCACTGCCTG	--unmapped
ASHGA5P055763	8.70e-07	2.95e-10	1.51e+02	13.687	4.76078367	noncoding	HG19	TGCTTTTGAACGTGAAAGGAGAAAGAAGCTGTCAGAGATCAGGTTGAATGTGGTGGGTTA	--unmapped
ASHGA5P010625	1.13e-06	4.05e-10	1.42e+02	13.533	5.54550807	protein_coding	HG19	AACAGTATCTGATGCTGGATCCCAACAAGTGGCTCAGTGAATTTGACTTGGAGCAGGTTT	--unmapped
ASHGA5P042172	1.13e-06	4.20e-10	-1.41e+02	13.51515	-4.66744147	noncoding	HG19	GATGTGCAGACACTGTTTATTTTACAGGAATAAAAATGCCAGAAGAACCCAAGTCATATT	--unmapped
ASHGA5P046534	1.18e-06	4.62e-10	1.38e+02	13.46671	4.59059307	protein_coding	HG19	TCAATGTCAGGATCCTGCAGCTGCTCAGAAGGGAGAGGATGAGGGAGCATCTGCAGGTCA	--unmapped
ASHGA5P028944	1.25e-06	5.09e-10	-1.35e+02	13.41554	-6.30596127	noncoding	HG19	TTTGCCACTTTACAAAAGATTCATCCCAGTGTTTCTTAAAGAACCATACAACTGTGATGT	--unmapped
ASHGA5P048104	1.30e-06	5.65e-10	1.33e+02	13.35947	4.53160753	protein_coding	HG19	TTGATCTACAGTCTGAGGAATAAAGATGTGAAGCAGGCCTTGAAGAATGTCCTGAGATGA	--unmapped
ASHGA5P027764	1.30e-06	5.74e-10	1.32e+02	13.35061	6.79545387	noncoding	HG19	GGCTATCACTTTTTAGGTGGATGTACGTGTTAGGATTATCGAAATAAGCATCCATTTAAA	--unmapped
ASHGA5P048404	1.33e-06	6.10e-10	1.31e+02	13.31729	6.81619657	protein_coding	HG19	TGAAATTCAGCAAGATTAACACAGGCATGGCTGACATTTTGGTGGTTTTTGCCCGTGGAG	--unmapped
ASHGA5P044091	1.33e-06	6.67e-10	1.28e+02	13.26777	5.24265723	protein_coding	HG19	TCATAAACACATTACAGAAATATTATTGCAGAGTCAGAGGCGGCCGGTGTGCTGTGCTCA	--unmapped
ASHGA5P048722	1.33e-06	6.71e-10	1.28e+02	13.26406	5.5648762	protein_coding	HG19	TTATAAGGCCATCTATGGGACTGAACTTTGAGACACACTATGAGAGCGTTGCTACCTGTG	--unmapped
ASHGA5P046549	1.33e-06	6.83e-10	1.28e+02	13.25381	9.55895247	protein_coding	HG19	CAAGCAAGACAAATGAAGACTGAAACCAAGAACGTTATTCTTAATCTGGAAATTTGACTG	--unmapped
ASHGA5P050012	1.33e-06	7.01e-10	1.27e+02	13.23911	7.04700983	protein_coding	HG19	CCAATGCCAAGGTCAAACTCTCCATTCCAAAATTTAAGGTGGAAAAGATGATTGATCCCA	--unmapped
ASHGA5P044347	1.40e-06	7.60e-10	1.25e+02	13.19335	6.78438933	noncoding	HG19	CTTCAAAATAGCTATTTTAATTTTGCCTAGTGAGGTAAATGCAAACATGCTCACTATGAA	--unmapped
ASHGA5P039526	1.42e-06	7.94e-10	1.24e+02	13.16784	6.40233737	noncoding	HG19	TTAGAAGAAGAATGGTGTATGCCATATTTCTGCATTTAGAACTCACGTGGAGACATGTGT	--unmapped
ASHGA5P036405	1.48e-06	8.52e-10	1.22e+02	13.12591	6.85726643	noncoding	HG19	CTGGTCGGAGAAATTTGTGAAACACTTTGCATAATACTTAAAAGAATGTATGGCACATCA	--unmapped
ASHGA5P003725	1.53e-06	9.13e-10	1.20e+02	13.08456	4.3820658	protein_coding	HG19	GGAGGCCAAGGAGCTCTTGGAGTCCAGGCTGAGGGTCTTGAAGAAGGAACTGGAGGACTG	--unmapped
ASHGA5P011000	1.53e-06	9.32e-10	1.20e+02	13.07213	10.46001753	protein_coding	HG19	CCCAGCTCTGGCTTTTTGAAAGCAAAGATGAGCAACACTCAAGCTGAGAGGTCCATAATA	--unmapped
ASHGA5P037049	1.56e-06	9.96e-10	1.18e+02	13.03174	5.7413058	protein_coding	HG19	AAGATTATTGGGAAGGTTCACGAAAAGTTCACGTTGATTGATGGCATCCGCGTGGCAACA	--unmapped
ASHGA5P040287	1.56e-06	1.01e-09	1.18e+02	13.02458	6.61044263	noncoding	HG19	GGAGTCCAAAAGCAGCAACTATGTTTATTTCTCCATAGAAAATAAATGTTCACCAAGGCA	--unmapped
ASHGA5P012925	1.59e-06	1.05e-09	1.17e+02	12.99861	6.75799483	protein_coding	HG19	ATTGAGATTCATCTGTGTGAAATATGAGTTGGCGAGGAAGATCGACCTATCGGCCTAGAC	--unmapped
ASHGA5P025647	1.60e-06	1.16e-09	1.15e+02	12.93841	4.97490367	noncoding	HG19	AGAGGCGAGGGTTCGAGGGCTCGAGTTCGAGGCCAACCTGGTCCACATGGGTTGAAAAAA	--unmapped
ASHGA5P050167	1.60e-06	1.16e-09	1.15e+02	12.93796	8.4067885	protein_coding	HG19	TTCACCATACCCTTGAACAGGCCGGGAAGGAAGCAGACAAAGCGGTCCAAGGGTTCCACA	--unmapped
ASHGA5P008837	1.60e-06	1.16e-09	1.15e+02	12.93493	5.54128093	protein_coding	HG19	AGCCTGGGCAGAGAATTTTCCTGACACTCTCAACTGTGCAGAAGTAAAAATCTTTCCCCA	--unmapped
ASHGA5P002549	1.60e-06	1.17e-09	1.14e+02	12.93269	6.62901143	protein_coding	HG19	TTGCAAAATTACCAAATAACGAGCTGCACGGCCAAGAGAGTCACAATTCAGGCAACAGGA	--unmapped
ASHGA5P015469	1.62e-06	1.21e-09	1.14e+02	12.91154	12.17912843	noncoding	HG19	CTTCAGCAAGACAGAGGAACTGAAACGCGAGGTGGCTACCAACAGCGAACTGGTCCAGAG	--unmapped
ASHGA5P003780	1.69e-06	1.29e-09	1.12e+02	12.87054	4.7552	protein_coding	HG19	TGAGCAGAAGGGTGTCATCAGGGCGGAGCACGGTCCCACTTGCATGGTGCTTCACCCGTT	--unmapped
ASHGA5P016630	1.75e-06	1.37e-09	1.11e+02	12.83265	3.92298467	noncoding	HG19	CTATAGATCTTTGCTGAACCTGATTCTGGAAGGTACAACAATTTCGGCCATCTTCCTAAT	--unmapped
ASHGA5P033473	1.76e-06	1.43e-09	1.10e+02	12.80334	4.25851917	noncoding	HG19	ACAATTCTAAGGACTTTCAAAACAGCAAAGTAGGAGCAGCTGCTACCTCTAGGGATGAGG	--unmapped
ASHGA5P008314	1.76e-06	1.45e-09	1.10e+02	12.79511	3.51821113	protein_coding	HG19	TCCCTCGCAGTTCTTAAACACTTCCAGTAACCATGAAAACTCAGACTTGGAAATGCCTTC	--unmapped
ASHGA5P029608	1.76e-06	1.46e-09	1.09e+02	12.78861	9.39905987	protein_coding	HG19	CTACCACCTTTGCAATTGTCACTTATCTTTCACTCCCTGAATAAAGTATCTATGCATATA	--unmapped
ASHGA5P020944	1.79e-06	1.56e-09	1.08e+02	12.74695	4.71570673	protein_coding	HG19	GCTACAGCAGAGCTGTGGAGATTGGCCCAGACCAGGATCTGGATGTTGTTGAAATCACAG	--unmapped
ASHGA5P039455	1.79e-06	1.57e-09	1.08e+02	12.73949	4.6949927	noncoding	HG19	TATGTGTCTATCTTTCCTGCTGTTCATATTATTGAGTTAGCCAAATAAATTCAATTTTTT	--unmapped
ASHGA5P020896	1.79e-06	1.58e-09	1.08e+02	12.73763	5.03653297	noncoding	HG19	AATGTGAGGACAACCGGGAACAGGAGGAATAAGCTACTGAAGTAAGAAGATACCAGTCCT	--unmapped
ASHGA5P032424	1.79e-06	1.63e-09	1.07e+02	12.71402	11.0013049	noncoding	HG19	GAGATGCAGATTGAGAACCTCAAGGAGGACCTGGTCTACCTGAAGAAGAACCACAAGCAG	--unmapped
ASHGA5P012302	1.79e-06	1.67e-09	1.06e+02	12.69958	4.6046754	protein_coding	HG19	CTGCCTCTGTGTGCATGTCCGTTCCGAGGAATGGGATTTAATGACCTTTGATGCCAACCC	--unmapped
ASHGA5P058440	1.79e-06	1.72e-09	1.06e+02	12.68064	4.94144693	noncoding	HG19	TCAGTTAGAACATGACAATTGGGCTCATGAACAGGATCCTGAGTGGTTGCAGGTGAACAA	--unmapped
ASHGA5P036539	1.79e-06	1.72e-09	1.06e+02	12.67999	5.1098606	protein_coding	HG19	CAGTACCATTCCTTGGACGTGATTGGTTTCCTCTTGGCCGTCGTGCTGACAGTGGCCTTC	--unmapped
ASHGA5P043583	1.79e-06	1.73e-09	1.06e+02	12.67464	3.90669613	noncoding	HG19	CCTTGATACACCAAAGTCTACACCAGTAGAATCGAATTTGTGATGTTTGAAAAAAGCAAA	--unmapped
ASHGA5P034853	1.80e-06	1.77e-09	1.05e+02	12.65848	6.24107627	noncoding	HG19	CTAACTCTACTGCTTATCATAATGAGAGCTGTGCTATGGATATTTGAAAGTTAGAGAGAT	--unmapped
ASHGA5P052924	1.91e-06	1.91e-09	1.04e+02	12.60646	7.89366177	noncoding	HG19	TTTTTTCTTAACAGACAAAAGTATTTGACTCCAGAATGATTTCCAGGAATTACAGTATGA	--unmapped
ASHGA5P038665	2.11e-06	2.15e-09	1.01e+02	12.52408	4.2373101	noncoding	HG19	CCGAAGGGAAGCTGAGGTATACTTATATTTCATTATAATGCTACAGGTAGATTTTAAGTC	--unmapped
ASHGA5P038416	2.11e-06	2.20e-09	1.01e+02	12.5098	4.39322597	noncoding	HG19	GATTGAGCCAGAATACATTTAAAAAATCTGTTCTCAGTCTGCAAGTACTAGAAACCTCAT	--unmapped
ASHGA5P038067	2.11e-06	2.22e-09	1.00e+02	12.50147	7.24191417	protein_coding	HG19	CTGTTTTTTATTCTATGTTCAGCACCACTGGCACCAAATACATTTTAATTCACCGAAAGC	--unmapped
ASHGA5P025936	2.21e-06	2.39e-09	9.90e+01	12.45126	5.71110073	noncoding	HG19	GCTGACTTGAGGCTAATCTCGGGCCTTGTCGAAGGAAGAGGCTGCAGACGTTAATGAGGT	--unmapped
ASHGA5P041018	2.21e-06	2.40e-09	9.90e+01	12.44864	5.16113443	noncoding	HG19	AAGAAGCCAACCTTAATCAGACTGTGATATGATGAGGAAATAAAACTTGCTGTGCTAATC	--unmapped
ASHGA5P045913	2.39e-06	2.64e-09	9.71e+01	12.3786	6.11830353	protein_coding	HG19	AGTGGAATGAGGGCCCCTCAGCCCCGCATTGATCTAAATAAAGGACTGCCGAGTTCCATG	--unmapped
ASHGA5P003490	2.44e-06	2.74e-09	9.63e+01	12.35199	5.4744454	noncoding	HG19	AGGGATGAGGGATGCAATTGTCCAATTATTGGTGAAATTGTCATTTCATGCTATTGGCTA	--unmapped
ASHGA5P025650	2.51e-06	2.85e-09	9.55e+01	12.32212	4.77635083	noncoding	HG19	GTAGGCGAGGGTTCGAGGGCACGAGTTCGAGGCCAACCTGGTCCACATGGGTTGAAAAAA	--unmapped
ASHGA5P036638	2.68e-06	3.11e-09	9.39e+01	12.25695	3.52175107	noncoding	HG19	TGACATTCTGTAGCCTGAGTCATTCTGACTCCAGCAAGTATGGCCTTGAACCATACTTAA	--unmapped
ASHGA5P029610	2.68e-06	3.17e-09	9.35e+01	12.24305	8.86389223	protein_coding	HG19	AACCATTAGAGAATTCTGTTGATGTTTTCTGTGTCTGTCTGTCCCCTGGGCATGAGCTTC	--unmapped
ASHGA5P047230	2.68e-06	3.18e-09	9.34e+01	12.23995	12.92150087	protein_coding	HG19	ATTCATCTTCTGAAGCTGGGAGTGAAACTGGGTCAGCTGTAACCTGTTCCTATTCATCTG	--unmapped
ASHGA5P046378	2.68e-06	3.30e-09	9.27e+01	12.21249	6.83446157	protein_coding	HG19	GTTGTCACATAATAACAGCAGTGGAATATGTATTTGCCTATATTGTGAACGAATTAGCAG	--unmapped
ASHGA5P025610	2.68e-06	3.31e-09	9.27e+01	12.21071	4.96492467	noncoding	HG19	AGGCGAGGGTGTGAGGGTACAGAGTTCGAGGCCAACTTGGTCCACATTGGTAGGAAAAAA	--unmapped
ASHGA5P007994	2.68e-06	3.32e-09	9.27e+01	12.20888	7.4825275	protein_coding	HG19	TTTAACACCCCGTTCCTGAACATCGACAAATTGCGATCTGCGTTTAAGGCTGATGAGTTC	--unmapped
ASHGA5P015646	2.87e-06	3.63e-09	9.10e+01	12.14085	5.48934877	noncoding	HG19	AGGGCTGTCCTCGGTGCATCCGGCTGCAGAGGGAAATTGAGGACCTTAGAGACCAACTAG	--unmapped
ASHGA5P040693	2.87e-06	3.78e-09	9.03e+01	12.11009	3.46502097	protein_coding	HG19	AAGAGCTTCACCTTCTTCAACTCCATGAGCCCGCTGTCGTCGCAGTCCATGTTCTCAGCA	--unmapped
ASHGA5P045801	2.87e-06	3.79e-09	9.02e+01	12.10798	2.99341877	noncoding	HG19	CAGGAAGTGCAGAAAGCACAATTGTAAGCATTGTTCAAATAAATTACTTGGCAATTCTTC	--unmapped
ASHGA5P023431	2.87e-06	3.79e-09	9.02e+01	12.10726	4.43312073	noncoding	HG19	TCAGCTCAAGTGCTATCACGAAGATATCTTTGGTGCTGTATTTCCCTACAAGCAGACAAG	--unmapped
ASHGA5P031792	2.87e-06	3.85e-09	8.99e+01	12.09641	7.11965903	protein_coding	HG19	CAACCCTACATATTTCTGATCATGTGCTGCCTTTTACTGCTGAATTAAAACAGATATTTC	--unmapped
ASHGA5P023575	2.87e-06	3.86e-09	8.99e+01	12.09394	8.80979597	noncoding	HG19	GCATATAAAGGTGCGTGCTCTGGAGGAGGCCAACGCCGACCTGGAAGTGAAGATCCGTGA	--unmapped
ASHGA5P011970	2.87e-06	3.91e-09	-8.97e+01	12.08428	-4.88706267	protein_coding	HG19	ATGTCTACGAAGCAGCCAGGGCACATGCCAGAGAGGCCAACGACTCTGGAGAAACCATGA	--unmapped
ASHGA5P054870	2.87e-06	3.95e-09	-8.95e+01	12.07656	-6.00971067	protein_coding	HG19	CACCAAGTTATTCCAGTGAGATCCAAGCAAATAAGTAAGGCTACAGATTCTGGAAGCATC	--unmapped
ASHGA5P037074	2.94e-06	4.18e-09	8.85e+01	12.0325	5.68131033	protein_coding	HG19	TTAAAGGTCAAGATAAAGTCAAAGCGCAAGAGCCAGTCAAAGGTCCAGTCTCCACTAAGC	--unmapped
ASHGA5P002271	2.94e-06	4.18e-09	8.84e+01	12.03228	3.70096167	protein_coding	HG19	TGGTGAATGGACACCAACTCTACAACATTACCTGTCATATACTGAAGAATCTCTTCTTCC	--unmapped
ASHGA5P031233	2.94e-06	4.19e-09	-8.84e+01	12.03052	-5.25047957	protein_coding	HG19	ACTGCCGCTTCTTCAATGCCTTCTGCTACTGCCGCAAGCTGGGTACTGCCATGAATCCCT	--unmapped
ASHGA5P022354	2.99e-06	4.32e-09	8.78e+01	12.00614	3.13663217	noncoding	HG19	GGGTCTACAGGGATGAAGGTCAGAGTGTCAAATTGCAGATTTTGGATCCTCAATAATGGG	--unmapped
ASHGA5P055260	3.02e-06	4.40e-09	8.75e+01	11.99148	4.40831107	protein_coding	HG19	TCCTTTTCAGATCTTACAGGTGAACAAGGTGATGTCCATCTTGTTTTATGTGATATTTCT	--unmapped
ASHGA5P035999	3.02e-06	4.46e-09	-8.73e+01	11.98016	-6.20001167	noncoding	HG19	TCTCACAATTTTGGTTGACAGTCAAGTAAATTGCAGCTACTTATCAAGCACTTTTGAATG	--unmapped
ASHGA5P013985	3.03e-06	4.53e-09	8.70e+01	11.96835	3.61859383	noncoding	HG19	TCGTGCCCTGGCACGTGGGCCGTGGCCCGGCTGGGTCGGCTGAAGAACTGCGGATGGAAG	--unmapped
ASHGA5P051374	3.04e-06	4.61e-09	8.67e+01	11.9543	5.67789973	protein_coding	HG19	CATGTGGTAACTCAGAGGATATTTTGCTTCTGGTAGTAAGGAGCACAAAGACGTTTTTGC	--unmapped
ASHGA5P056124	3.04e-06	4.66e-09	8.65e+01	11.94674	4.62803487	protein_coding	HG19	GGACTCTGAAGGTAATCAAGTTATCAGACACCAATTCTAAATGTTTGAAGCTTTGTTTCT	--unmapped
ASHGA5P053141	3.04e-06	4.69e-09	8.64e+01	11.94171	4.2829996	noncoding	HG19	CAGTGCGGATAAAAATTGGACTCGAATAAAACCCTTGGTGCCCGGATGGTAGGTGGTGAG	--unmapped
ASHGA5P025683	3.04e-06	4.74e-09	-8.62e+01	11.93244	-3.85677423	noncoding	HG19	TTCTGTTACCATGTGGATGCTCCAGGGGCCCGCTCCTGCTTAAAAACACCATGCATGCAG	--unmapped
ASHGA5P052867	3.08e-06	5.01e-09	-8.53e+01	11.88878	-3.48792877	noncoding	HG19	GCACTAACATGTTAGTTCAAAAACTCAACATTGCTTGCTAAGACTATTGCAATAAACTCC	--unmapped
ASHGA5P058029	3.08e-06	5.03e-09	8.52e+01	11.88545	5.15220643	noncoding	HG19	ATCGTCTCCTTCTGAGATCTGAGGACATGGACACCCAACCACCTGCCGGTGACATCGTCT	--unmapped
ASHGA5P049182	3.08e-06	5.05e-09	8.51e+01	11.88187	5.26461803	protein_coding	HG19	TGCGCATGTTGGAGGAGGCCGCACGGCTGCAGCGGGCTGCGTGAGGGCCACTCTGAGCTG	--unmapped
ASHGA5P007924	3.08e-06	5.22e-09	8.46e+01	11.85611	3.93949697	protein_coding	HG19	GCTCGGGCTGGAAGTTGAAGACCATGTGGCGTTTCTAATAACAGTTCCAACTGCCCTGGC	--unmapped
ASHGA5P035922	3.08e-06	5.33e-09	8.42e+01	11.83863	3.8240735	noncoding	HG19	TCCATCCTTTTTCTTGTGTGGGTAAGAAAGGGCAAGCACATTAAATCCCTACATCTGCAA	--unmapped
ASHGA5P039857	3.08e-06	5.38e-09	8.40e+01	11.83075	4.44368387	noncoding	HG19	GAGAAATCCTCGGTCCATTTCAAGTTTGGGGGAAAACTTATTTTTATCATATTTGAGATG	--unmapped
ASHGA5P008304	3.08e-06	5.45e-09	8.38e+01	11.82107	3.19569617	protein_coding	HG19	ATTATGGTTCTCAACAACAAGTTTGCCTCCTTCATTGACAAGGTGCGATTCCTGGAGCAG	--unmapped
ASHGA5P036456	3.08e-06	5.46e-09	-8.38e+01	11.8196	-4.25930433	noncoding	HG19	CCACAAGTTCAGGTCAAATGACTGCAGCATTTTGAGTGAAACCAATAAAATCTAAGTTCA	--unmapped
ASHGA5P020853	3.08e-06	5.47e-09	-8.38e+01	11.81823	-2.7162281	noncoding	HG19	TACACATTGCTGGTCTGATAGCTCAGCTTCATTCACAGAGAAAGACACTGAAGGAATTAA	--unmapped
ASHGA5P011755	3.08e-06	5.48e-09	-8.37e+01	11.81577	-4.36649593	protein_coding	HG19	CATTCTGCAGATGCACCGCGATGAAGAGGACAGTGACGTTGACGTGACGTTCCAGCCATG	--unmapped
ASHGA5P030748	3.08e-06	5.50e-09	8.36e+01	11.81281	3.910063	noncoding	HG19	TGGTAATTTACCCCGTGAAGTACACTCAACCTTCAACCTTCATGCCAAGCCCCGCTGTCA	--unmapped
ASHGA5P003039	3.08e-06	5.51e-09	8.36e+01	11.81217	6.1090296	protein_coding	HG19	AGGAGGCGCTTGCCTTCAGCTTGTGGGAAATCCCGAAGATGGCCAAAGACAACTCAACTG	--unmapped
ASHGA5P026237	3.08e-06	5.54e-09	8.35e+01	11.8074	3.41010333	protein_coding	HG19	GGGATACAAAGCGGGGAGAGGGTACACAATGGGTATCTAATAAATACTTAAGAGGTGGAA	--unmapped
ASHGA5P024281	3.08e-06	5.54e-09	8.35e+01	11.8069	2.9856591	noncoding	HG19	TCGGTCGAGAGCGTCCTGGCTGATGACGGTCTCCCGTGCCCACGCCCCAAACGCAGTCTC	--unmapped
ASHGA5P035807	3.13e-06	5.70e-09	8.31e+01	11.7848	4.12769353	noncoding	HG19	TCCAAGGTGACATGGTATGGGATCCAATGACAATAAATCAGTTATTCTGTGAACCCTGAT	--unmapped
ASHGA5P033632	3.13e-06	5.74e-09	8.29e+01	11.77861	7.48027503	protein_coding	HG19	AGTAGGATTCGGATCATCACCTACTTCAACTAATGAAGAGTTCCATTGTAATCACCCTTT	--unmapped
ASHGA5P032268	3.13e-06	5.79e-09	8.28e+01	11.77208	4.81831093	noncoding	HG19	TGAACTAATTGACACCTACCACCGCTTGCTGGAGGTTGAGGACGCCCAGTGAGTGTGCAC	--unmapped
ASHGA5P058028	3.15e-06	5.88e-09	8.25e+01	11.75904	4.94579577	noncoding	HG19	ACCACCTGCTGGTGACATCGTCCCCTTCTGAGATCTGAGGACATGGATACCCAACCACCT	--unmapped
ASHGA5P050623	3.19e-06	6.01e-09	8.22e+01	11.7416	5.3411567	protein_coding	HG19	ATTAATGATTTGAATCAGCAAGTGTGGACCCTTCAGGGTCAGAACCTTGTGGCAGTTCCA	--unmapped
ASHGA5P043527	3.23e-06	6.14e-09	8.18e+01	11.72312	5.08379777	noncoding	HG19	CCATATGAAGAAGCACAGTATTTATCCAACCAACATTAAAATGTCACTCTGGGAGATTAT	--unmapped
ASHGA5P005962	3.38e-06	6.47e-09	8.10e+01	11.68025	4.03497877	protein_coding	HG19	TCATCCAGAGACTGCAGAGGACCTCAGCCAAGATGAAGCGCCGCAGCAGTTAACCTATGA	--unmapped
ASHGA5P053195	3.58e-06	6.92e-09	7.99e+01	11.62493	4.57767673	protein_coding	HG19	ATTTATTCCAGCTTTCAGCTGGCCGCATTACAGAGAAGGTTTCAGAAGACTCAGTACCTC	--unmapped
ASHGA5P002120	3.62e-06	7.07e-09	-7.95e+01	11.60697	-3.78153733	protein_coding	HG19	ACTGACCAAGGATGCCCTTGTGCTTACTCCAGCCTCCTTGTGGAAACCCAGCTCTCCTGT	--unmapped
ASHGA5P039507	3.65e-06	7.24e-09	7.91e+01	11.58641	3.34956047	noncoding	HG19	TGGAGGATAGAATGGGAAAATGCTGATTGCAAGTTATTTCCGACATCCTTGAACTTACCT	--unmapped
ASHGA5P022768	3.65e-06	7.25e-09	7.91e+01	11.58571	2.9778318	protein_coding	HG19	TATTTTAAATCCCATTCCAGATTGTCAGTTCGAGCTCTCGGGAGCTGATGGAATAGTGCG	--unmapped
ASHGA5P051780	3.66e-06	7.33e-09	7.89e+01	11.57666	4.523783	noncoding	HG19	GACAAGAAAATAGCATATCATTGGAAGACTTGACCCATGGGATCTATAAATTCCTAGGGA	--unmapped
ASHGA5P022445	3.70e-06	7.46e-09	7.86e+01	11.56114	4.30417517	noncoding	HG19	CTTTAGCCCAGTACTTCAATAGGATGTTGGAAAAGAAGACTTCCACTCTAATAGGATGAA	--unmapped
ASHGA5P049617	3.70e-06	7.55e-09	7.85e+01	11.55099	3.7162507	protein_coding	HG19	GGATCGGTGAGCACTGTAGCCTGCGTCATGGCTCAAGGATTCAATGCATTTTTAAGAATT	--unmapped
ASHGA5P033786	3.70e-06	7.60e-09	-7.84e+01	11.54562	-2.87618863	noncoding	HG19	TGGTAAAGGTTCAGCTGTGAACTGAACAGTCACTAATCCTGTGGCAGCTGAAAATCCTGA	--unmapped
ASHGA5P009930	3.96e-06	8.25e-09	7.71e+01	11.47583	5.28446117	protein_coding	HG19	TTGGTGGAATCCATGAAGGTTATGGCATCATGACCGACGGTTACACAACGTACATCAATG	--unmapped
ASHGA5P016975	3.96e-06	8.26e-09	7.71e+01	11.4753	2.62652813	noncoding	HG19	GAGGTAACAGGGGACCTACTTCTCTCGGGAATCTCAATACTTGGAACAAGAACCTCCTAG	--unmapped
ASHGA5P050568	4.06e-06	8.54e-09	7.65e+01	11.44714	3.51181533	noncoding	HG19	CCACAGATGATCAGGATTAAGAAAACTTACTGTTTGGGAACTCCATATACAAGGGAGCCC	--unmapped
ASHGA5P030541	4.08e-06	8.66e-09	7.63e+01	11.43503	5.22580817	noncoding	HG19	AAAGGAAGAGAAACCCATCAACATCCTGTTAACTAAACGGAGAGAAATGCTGTTTAGGGG	--unmapped
ASHGA5P041217	4.09e-06	8.74e-09	7.62e+01	11.42638	4.99274723	noncoding	HG19	ACTGATGCATTAGAGCTATACTAGTTCTACTCCTAATTCTTGAGAAGCTGTGTTTTCTCT	--unmapped
ASHGA5P048201	4.11e-06	8.96e-09	-7.58e+01	11.40592	-3.4954444	noncoding	HG19	ATACCAAGTCAGGAGTCTCAGTCTTAAAAGACAGCACCCACTCCCAATACAGGAAAACAG	--unmapped
ASHGA5P055337	4.11e-06	8.98e-09	7.58e+01	11.40373	5.80026507	protein_coding	HG19	TCCACAACGTCGCTGGAGCTCGATTCACGGTAACAGGCTTCTCTGGCCCGTAGCCTCAGC	--unmapped
ASHGA5P027882	4.11e-06	9.00e-09	7.57e+01	11.40129	3.01789463	noncoding	HG19	CAGTGCTGAAAGATTACCTCATACTTTACCAGCTTATCATAATCCCTGTACAGTATAAAA	--unmapped
ASHGA5P046881	4.21e-06	9.29e-09	7.52e+01	11.37396	4.35252553	noncoding	HG19	TGTTCAGTTCATGCCATGGAGGAAGTGGTGAAGGAGGTGGTGGGACATGCCAAGGAGACT	--unmapped
ASHGA5P026609	4.34e-06	9.65e-09	-7.47e+01	11.34131	-3.01650967	noncoding	HG19	TTTGGTTCCTCTTCTATGGTCTTGTCTCTGACAGCCACTTTGAATAAACCAGACACCACA	--unmapped
ASHGA5P026950	4.43e-06	1.00e-08	-7.41e+01	11.3098	-5.511615	noncoding	HG19	CTGGAAGTATTATCTTTAGTTAGGGGTATTTCCTTAACTAATAAAGCCTAGCATTGCTGT	--unmapped
ASHGA5P028186	4.43e-06	1.00e-08	-7.41e+01	11.30781	-3.00320783	noncoding	HG19	GAAAAATGGTCAACAAAGCTATTTCCTACTGTGTGCTAAATGCCCATCATGGGAAGTCCC	--unmapped
ASHGA5P027731	4.43e-06	1.01e-08	7.39e+01	11.29916	3.01567433	protein_coding	HG19	ACTTTGCCAAAGGATCAGAGGAGCAGGGCCGGGTGCTCATGAACCTGCAAAACAACGAGG	--unmapped
ASHGA5P055530	4.43e-06	1.03e-08	7.37e+01	11.28612	5.51750967	protein_coding	HG19	TCACTTTAAGGAGGATCTGGTGAGCCTGAGAAAGCAAACCTACGTCTGGACAAGATCAAA	--unmapped
ASHGA5P018946	4.43e-06	1.03e-08	-7.37e+01	11.28546	-2.501505	noncoding	HG19	TGAACTAGAACCTAAGGTTGCTGTGTGTCGTACAACTAGGGAACGTATGAAGGTCAACTC	--unmapped
ASHGA5P004221	4.43e-06	1.03e-08	7.37e+01	11.28289	3.39630173	protein_coding	HG19	AGATCCAGATTATGGAGCCTGTCCAGGTCACTGTAGGTGACTCGGTAATAATATTTCCAC	--unmapped
ASHGA5P025609	4.43e-06	1.04e-08	7.36e+01	11.27807	5.2542053	noncoding	HG19	TCAAGGCTAGGCGAGGGTGTGAGGGACTGGAGTTCGAGGTCAACCTGGGCCCCATTGGTA	--unmapped
ASHGA5P010181	4.44e-06	1.05e-08	7.35e+01	11.27089	7.43747777	protein_coding	HG19	GGCATGAAAGGTTTTGTTTTGTTTCATAAGATCCCACTGGATGGGTAGCTGAAATAAAGG	--unmapped
ASHGA5P051564	4.66e-06	1.11e-08	-7.26e+01	11.22117	-3.36882693	protein_coding	HG19	TGTGATTAGCTCTCGGCTTGGAAGAAACACATATAAAGAACAATATGCCTTTCTCTACAA	--unmapped
ASHGA5P027292	4.67e-06	1.12e-08	7.25e+01	11.21149	4.73575337	noncoding	HG19	GATTCATCCTAATATTGGCATAGGAATGCCTCTTTAAAGAACTACAATAAAGAAGCCTGT	--unmapped
ASHGA5P054441	4.67e-06	1.12e-08	-7.24e+01	11.20777	-2.94716433	protein_coding	HG19	CCGCGGCCGCTCCTGCTGGCATCTGGGTGCAGTGTGGGCGCTGAGCCAGTTCCAGGAAAA	--unmapped
ASHGA5P004187	4.69e-06	1.14e-08	7.22e+01	11.19647	7.1033073	protein_coding	HG19	TATTGAGAAAAAGAAGTTCTTCAACTCTACCAGTTCCAGTGTTTAAGAGAAAGATTCCCT	--unmapped
ASHGA5P004727	4.76e-06	1.16e-08	-7.19e+01	11.17738	-3.9501717	protein_coding	HG19	GAATTTTGGACCCACCATTGATTGCCAATGGATTGATAACACTCATTGAAGATGATGCTT	--unmapped
ASHGA5P052121	4.88e-06	1.20e-08	-7.14e+01	11.14867	-3.6253861	protein_coding	HG19	GTCTTCATATGTAATAATTCTCACTGTTTACCAAGGAAAGAACAAATGCTGGGGTCATAT	--unmapped
ASHGA5P044342	4.90e-06	1.22e-08	7.12e+01	11.13815	3.4599679	noncoding	HG19	TTAGCCATTTAAGAAGTGATGGTAGAAAGAGAAATGTATAGGTCAGAGAACAGTCCTTGG	--unmapped
ASHGA5P002265	4.90e-06	1.22e-08	-7.12e+01	11.13438	-3.04421317	protein_coding	HG19	AGGAAAACAAAACTCGAGGCTCTTGGAAAATGGACAGATTTCTGAACCGTTTCCACCTGG	--unmapped
ASHGA5P028633	4.92e-06	1.23e-08	7.10e+01	11.12481	3.32362183	protein_coding	HG19	TTGGATTTCCCTCCTCAATTGGCTTATTTTTTAGATCACCTGCAATTCATTTGCAAATTG	--unmapped
ASHGA5P009732	4.96e-06	1.25e-08	7.08e+01	11.11027	4.79591187	protein_coding	HG19	CCCTATCAAAGTTCCCAAGACAACCCGGAAGGGAAAAGGGACCCATCAAGGAAGTTCCAG	--unmapped
ASHGA5P048021	4.97e-06	1.27e-08	7.07e+01	11.10225	2.75818697	noncoding	HG19	TCACAGAAGCCAATGGCAAGAATGCAGTCAGATCCTTCCAATAAATTCCTTTTATTCTGT	--unmapped
ASHGA5P014923	5.05e-06	1.29e-08	-7.03e+01	11.08207	-2.7426462	noncoding	HG19	CAGAAACATGAAGGGAAAGACTACTGATGAGAGATGCTTCCAAATTAAAAGTGGCAAAGG	--unmapped
ASHGA5P012146	5.08e-06	1.31e-08	7.02e+01	11.07244	5.8287011	protein_coding	HG19	GCGATCCCTAATGAACAGCAAAGATGTTCAGTATTGTGCTGAAAGAAACATTGATGTGAA	--unmapped
ASHGA5P025651	5.13e-06	1.33e-08	6.99e+01	11.05647	4.99505067	noncoding	HG19	GGAGGCAGGGGTTCGAGGGTACGAGTTCAAGGCCAACCTGGTCCACATGGGTTGAAAAAA	--unmapped
ASHGA5P009658	5.18e-06	1.35e-08	6.97e+01	11.04197	2.62221807	protein_coding	HG19	AATGAAAGCAGAAGGTCCTACAGTGTAGGGGAAGCAATGGAAGAACTTCTACCTGATGGA	--unmapped
ASHGA5P005445	5.18e-06	1.37e-08	-6.96e+01	11.03167	-3.02201213	protein_coding	HG19	AATGCAGAAGGTATTCCCATCCGAACAACCTTGGACAACTCAACAACTGTTCAATATGCA	--unmapped
ASHGA5P049865	5.18e-06	1.37e-08	6.95e+01	11.03105	3.46285947	protein_coding	HG19	GACGGCCTTGGAGAGTACTCGGGTTCGTGAACTTCCCGGAGGCGCAATGAGCTGCATTAA	--unmapped
ASHGA5P042470	5.29e-06	1.41e-08	6.92e+01	11.00656	4.14480277	noncoding	HG19	GTTTGTGAAGTGAAATGCATATAAAACAGAGGATTCCAGACTCTCAGAAGTCAATACATA	--unmapped
ASHGA5P036618	5.30e-06	1.43e-08	6.90e+01	10.99544	3.2634089	noncoding	HG19	AAGTTGGCACAATGAGTTTTCACCCTCTATGTTTTACATTCACTCTGTTTATCATGATGG	--unmapped
ASHGA5P031713	5.30e-06	1.43e-08	6.90e+01	10.99323	2.46949243	noncoding	HG19	GTGAAGAAGCCTGGGGCCTCAGTGAAGGTCTCCTGCCAGGCTTCTGGATACACCTTCACC	--unmapped
ASHGA5P058280	5.51e-06	1.50e-08	6.83e+01	10.95195	2.385192	noncoding	HG19	AATGGAAATGGTGTTGTTGGAAGACATACTTCCTTAGCCATCAAAGCTTTGAAGCTTCAA	--unmapped
ASHGA5P056667	5.60e-06	1.55e-08	6.78e+01	10.92049	3.5686089	noncoding	HG19	TGCTGAGCTGTAATCCATCAAGCTGTTTCCGCATAGAGAAAAGGCCATATGAGTACACAG	--unmapped
ASHGA5P053417	5.60e-06	1.56e-08	-6.77e+01	10.91201	-3.21324713	noncoding	HG19	CTGGTAGATTCCTGAGAAAAGGAACAGGAGGATGAGAGGTTCAATGTTTTACACATTGCT	--unmapped
ASHGA5P017874	5.60e-06	1.57e-08	-6.77e+01	10.91047	-3.26099663	protein_coding	HG19	CTGCTTTAAGGCTGGGCCACATGTTGGAAATAAGCTAGTAATGTTGTTTTCTGTCAATAT	--unmapped
ASHGA5P031830	5.60e-06	1.57e-08	6.77e+01	10.9095	3.73732623	noncoding	HG19	ATATAGAACTAAGCCTGGTGGAGGTGTCAGAAATAGAGGTTCACTTCTGTCATCACCGAC	--unmapped
ASHGA5P006273	5.60e-06	1.61e-08	6.73e+01	10.88691	3.4491941	protein_coding	HG19	TATAGATTCTTTCTTAAACACTTCCAGTAACCATGAAAACTCAGACTTGGAAATGCCTTC	--unmapped
ASHGA5P048061	5.60e-06	1.61e-08	-6.73e+01	10.88358	-3.5056153	protein_coding	HG19	TAAAAAGACCTTCCGGCACCTGCTGCTGTGCCAGTATCGGAACATCGGCACTGCCAGGTA	--unmapped
ASHGA5P055417	5.60e-06	1.62e-08	6.72e+01	10.87681	6.322399	protein_coding	HG19	TAGCAGCTCCAGCGTCAAATTTGTCTCCACCACCTCCTCCTCCCGGAAGAGCTTCAAGAG	--unmapped
ASHGA5P049664	5.60e-06	1.63e-08	6.72e+01	10.87458	4.27069203	protein_coding	HG19	AAACACAAATGGCTGAAGTTTTGCCTTCTCCGCGTGGTCAAAGAGTCATTCCACGAATAA	--unmapped
ASHGA5P044524	5.60e-06	1.63e-08	6.72e+01	10.87377	7.2887691	noncoding	HG19	AGGAAGGCTCGCTAGAATACTTTGTGATATTGGATATTAGTTCCATATTCTACTGTGTAT	--unmapped
ASHGA5P006284	5.60e-06	1.63e-08	6.71e+01	10.87208	4.8359022	protein_coding	HG19	GCTCCAGCAGAGCTGGAAGTCGAGTGTGCTACTCAACTCAGGAGATTTGGAGACAAACTG	--unmapped
ASHGA5P007168	5.60e-06	1.63e-08	-6.71e+01	10.87182	-4.7083591	protein_coding	HG19	TTTGTATAAGGGGGAAGTGGTTGAAAACACACATAATGTCGGTGCTGGAGGCTGTGCAAA	--unmapped
ASHGA5P010617	5.60e-06	1.63e-08	6.71e+01	10.87142	9.0634006	protein_coding	HG19	CCACATGAGGATTTCAGTGGAGTGAAGTTCAGGAGGCATGGAGCTGACAACCATGAGGCC	--unmapped
ASHGA5P000770	5.72e-06	1.68e-08	-6.67e+01	10.84641	-4.6764522	protein_coding	HG19	CATAGGCCATATAACTCAATTCTATGGGATAATAGGGCAATATACCAATCTCCTGAGGCT	--unmapped
ASHGA5P017249	5.82e-06	1.72e-08	-6.64e+01	10.82381	-4.65778347	protein_coding	HG19	TCAAATATTCCGTTACATCAAACCCACCTGTAGAGAAGCTTTTGCCGCTGTCTCTAAAAT	--unmapped
ASHGA5P048654	5.82e-06	1.74e-08	6.63e+01	10.81513	4.50173713	protein_coding	HG19	TCCAAGCCAGAAAACTGATCCTGTACCAAAGCTTGAGTGTCAGGTTCAGGCTTTATTGCT	--unmapped
ASHGA5P046377	5.82e-06	1.74e-08	6.63e+01	10.8142	5.99551883	protein_coding	HG19	TTACACCCCAAAGAGTGTGCCCCATGGTGATGAAAATAAAGTGAACATGTTGCAAAATGA	--unmapped
ASHGA5P004611	5.90e-06	1.77e-08	6.60e+01	10.79687	4.8084385	protein_coding	HG19	ATCGTTCAAGAATTCTATGACCCTATGACCCCAGTCAATGCCAGGTACGAATTTGGTCAG	--unmapped
ASHGA5P013224	5.99e-06	1.81e-08	6.57e+01	10.7775	2.91128467	noncoding	HG19	TACGAAAAAGAAGAATATGCCCTAGCTTTTTACCACATCAACAGTAGTTCAGTTTCCGAG	--unmapped
ASHGA5P022831	6.12e-06	1.86e-08	6.54e+01	10.75184	5.37876413	noncoding	HG19	AGATTCTAAGGTGGAAAATGAAGCACAGAGAAGTTCAGTGATGGACCTCAGATACTACCA	--unmapped
ASHGA5P023995	6.25e-06	1.91e-08	6.50e+01	10.72707	3.39009173	noncoding	HG19	GTATAGGCCTTTAGATCATCTGATGTTGAATACTCTTTAAGTGATCTAAAGGCCTACATA	--unmapped
ASHGA5P011055	6.26e-06	1.92e-08	-6.49e+01	10.72114	-2.61135267	protein_coding	HG19	GAGAAAGGGTGTGTTACTGAAGTGAAATATCAAGGTTCTTGTGGTGCTTGCTGGGCTTTC	--unmapped
ASHGA5P015004	6.44e-06	2.00e-08	-6.45e+01	10.68643	-3.8330744	noncoding	HG19	AGCATTCCAGGACTCCTCATCTGTTTTTAAGAGGGAAATCTGAGTTTTCAAGGAAAGCCG	--unmapped
ASHGA5P049530	6.44e-06	2.00e-08	6.44e+01	10.68435	4.99912467	noncoding	HG19	CAGTACGAGAAGATGGCAGAGAAGAACCACAAGGACGCAGAGGAACGGTTCTTCACTAAG	--unmapped
ASHGA5P025655	6.44e-06	2.01e-08	6.44e+01	10.67923	4.98562467	noncoding	HG19	GGAGGCGAGGGTGCGAGGGTACGAGTTTGAGGCCAACCTGGTCCACATTGGTTGAAAAAA	--unmapped
ASHGA5P040177	6.49e-06	2.04e-08	-6.42e+01	10.66695	-2.77846493	noncoding	HG19	CCCTGGAGCTCTCATTTTCAAGAGATATCCATTTGCTAACTTTATTCAATAAATGTGACT	--unmapped
ASHGA5P029595	6.60e-06	2.08e-08	6.39e+01	10.64576	5.2149766	protein_coding	HG19	AACTCCTGTGACAGGGGAAGTGGTCAGCAAGGCGGGAGCTCCAGCTGTGGCCACAGTTCT	--unmapped
ASHGA5P052051	6.77e-06	2.16e-08	6.34e+01	10.6111	3.7079602	protein_coding	HG19	GTAGATGGAAAAACTTGTGCTATAAAGCTAGATGCTTTCCTAAATCAGATGTTTTGGTCA	--unmapped
ASHGA5P039914	6.77e-06	2.16e-08	6.34e+01	10.60998	2.3971825	noncoding	HG19	CTGCCACACAGAAAAAGGAGGGGTTGCAACTGCCACGCAGAAAAAGGAGGGGTTGCAACT	--unmapped
ASHGA5P025225	6.77e-06	2.17e-08	6.34e+01	10.607	3.3319605	protein_coding	HG19	ATGCTACGCTCATTCTGCTGAAGAAATAGGCATCATAGCTGGGAAACGGATTCACAAGAC	--unmapped
ASHGA5P055486	6.83e-06	2.20e-08	-6.32e+01	10.59437	-3.99235833	protein_coding	HG19	ACACAGTCCTTAGAGCGAATGAAGCAAAGTTGGAAAGAAGCCCCCAAGCATATTAAGGAG	--unmapped
ASHGA5P043028	7.04e-06	2.28e-08	6.27e+01	10.56113	5.4259997	noncoding	HG19	GACTAGCATTAGCTGTCCTGATTAATAGACACTGTGACAAGATTCTTTATTGCTAAAAGA	--unmapped
ASHGA5P051828	7.04e-06	2.29e-08	6.27e+01	10.55621	3.91565183	noncoding	HG19	GTGCTATGCCGCGTCAAAAGAGTATGAGAGGTATTGTGGTGATGCTTTTGAATGCTAATC	--unmapped
ASHGA5P010137	7.04e-06	2.30e-08	6.26e+01	10.55116	8.0150298	protein_coding	HG19	TAATGCCATCGGTGGAAAAGCAACGTTCTTGGATGCCTGGGAGGCCATGGAGGAGCTGGT	--unmapped
ASHGA5P045306	7.05e-06	2.32e-08	6.25e+01	10.54503	4.3704905	noncoding	HG19	CCAACACCTCCACAAACAAATGGGAGCTTAATAGACTTTGCAAAATTACTTTTTATCCAG	--unmapped
ASHGA5P000743	7.05e-06	2.33e-08	6.24e+01	10.53929	4.44668853	protein_coding	HG19	ATCTACCTCTCTTGTTTGGAAGAACTGATGAAGTGTCAGATCATATACCCTCGCCAGCAG	--unmapped
ASHGA5P040031	7.06e-06	2.35e-08	6.24e+01	10.53382	2.6582846	noncoding	HG19	CATATGGTGTTCATTGTGGGGTTTTGCTTCTTATTCCCTTTGAGTAAGAATAAAATGATC	--unmapped
ASHGA5P005784	7.08e-06	2.37e-08	6.23e+01	10.52596	6.07519453	protein_coding	HG19	ACTGGAGAAGCTCAACTATAAATTTCCAGCAACAGTGCACATGGCGCATCAAAAACCCAC	--unmapped
ASHGA5P058665	7.10e-06	2.39e-08	6.21e+01	10.51601	2.8874031	noncoding	HG19	CCAAGGTTGGGTTTTGACATCACTATATTTGTTGTTACAATAAATTCCACTTACATCTGC	--unmapped
ASHGA5P049531	7.10e-06	2.41e-08	6.20e+01	10.50946	3.83655567	noncoding	HG19	TCTCCCACAGTCTTCACCTCCTCTTCGTCCTCTTCGAACCGTCAGACCTGGCCCATCCTC	--unmapped
ASHGA5P052100	7.10e-06	2.41e-08	6.20e+01	10.50833	8.30526877	protein_coding	HG19	TCGTTCCACAGCTCCACCTTCATCTTCTCATCAAAGCTTATCATGGATTCATAGGGAGCT	--unmapped
ASHGA5P000910	7.14e-06	2.44e-08	6.19e+01	10.49795	2.71496817	protein_coding	HG19	GTGACCAAAGTCCTTAAGGGAAAGAAGTTAAGTCTTCCAATGCCAATCTGAGGACCTTCA	--unmapped
ASHGA5P039306	7.14e-06	2.45e-08	-6.18e+01	10.49353	-4.00596263	noncoding	HG19	TATTCAAAACCATGTGTGGCTCAGTCCAACTGGAGAGACCAAGTCAAAGAGCCTCATTTC	--unmapped
ASHGA5P055305	7.17e-06	2.47e-08	6.17e+01	10.48408	3.893751	protein_coding	HG19	CTCAAATCCACCAAATACTTTTGTCTAAGTTCTCATTCTTTCAATTGTTATGCACCAGAG	--unmapped
ASHGA5P053340	7.17e-06	2.48e-08	6.17e+01	10.48026	5.31123033	protein_coding	HG19	ATAGCTGCCAATAGCTAAAGCCCCCAGTATCTCTTCAGTCTCTATACCAATAAAGTGACC	--unmapped
ASHGA5P025652	7.19e-06	2.50e-08	6.16e+01	10.47381	5.09418483	noncoding	HG19	AGGGGAGGGTTCGAGGGTACGAGTTCGAGGCCAACCGGGTCCACATTGGTTGAGAAAAAA	--unmapped
ASHGA5P038000	7.22e-06	2.54e-08	6.14e+01	10.45993	4.66670353	noncoding	HG19	CCCACAACCTTTCTGGATTGATAGTTTGTGGTGAAATAAACAATTTTAGTTTGTTTGGAG	--unmapped
ASHGA5P057291	7.22e-06	2.54e-08	6.14e+01	10.45967	4.68071457	noncoding	HG19	CAATATCATGATTCCTCAGCAGTGCCTGGAGAAGACCAGGAGAGGAAGCAGAAGACCCTC	--unmapped
ASHGA5P017362	7.25e-06	2.56e-08	6.13e+01	10.45129	6.10061377	noncoding	HG19	GCCCTTCAAGGACCTGATGTGGAAGCTTTTCAACAGGAACTGGCTCTGCTTAAGATAGAG	--unmapped
ASHGA5P018556	7.38e-06	2.62e-08	6.10e+01	10.4281	5.13425813	noncoding	HG19	AATTAACCAGATAAGAATTATGCTGAGACATAGCAGTACCTCAAAAAGTGGTGGAGGTAA	--unmapped
ASHGA5P006283	7.38e-06	2.63e-08	6.09e+01	10.4252	3.4650987	protein_coding	HG19	TCACTTGTTAAGGTAGTAACACTCTGGTACAGATCTCCAGAAGTATTGCTGGGGTCAGCT	--unmapped
ASHGA5P035041	7.60e-06	2.72e-08	6.05e+01	10.3925	2.4789565	noncoding	HG19	TGATTTGAAAGGTCTTTGGAGAAATATTGCCAATAAAAGTGGCCACAAATCTTGCGATGG	--unmapped
ASHGA5P034072	7.70e-06	2.79e-08	6.02e+01	10.36792	2.346399	protein_coding	HG19	ACTCATCTTTGCCAGTACAGGAGCTTGTGCCGTGGCCCACAGCCCACAGCCCACAGCCAT	--unmapped
ASHGA5P007942	7.70e-06	2.79e-08	6.02e+01	10.36741	4.83558317	protein_coding	HG19	AGTCACTCAGTAGCAGCTGACGCGTGGGTCCACCATGAACTGGAGTATCTTTGAGGGACT	--unmapped
ASHGA5P014734	7.70e-06	2.81e-08	-6.02e+01	10.36333	-5.43047483	protein_coding	HG19	TAAGATTACTGAGCTCCGTGTCCAGAAACACTCCTCAAAGCTACTCAAGACCAAGACTGA	--unmapped
ASHGA5P054618	7.70e-06	2.81e-08	6.01e+01	10.36234	4.9093181	noncoding	HG19	TTGAAGAATAAGAAGCCACAGCTTGTCAGGGAATCAGGCTGGAAAAATGTTATGAGACTG	--unmapped
ASHGA5P037716	7.75e-06	2.84e-08	6.00e+01	10.35077	3.24356	noncoding	HG19	GTAAGTTTCTCTCTCTTTAGAGACTCCACAATAAAGTTTTCAACATGGTAAGGTTTTCCA	--unmapped
ASHGA5P002241	7.75e-06	2.85e-08	5.99e+01	10.34655	6.73138167	protein_coding	HG19	TACATCAAAGATTAGTAAAGCACATGTTCCCTCTTGGAAGATGACTCTGCTAAATGTTTG	--unmapped
ASHGA5P001131	7.78e-06	2.89e-08	5.98e+01	10.33457	2.99031633	protein_coding	HG19	AAACTGCAGGACTTGGATACTGATTATGGCTCAGGCTACCCCAATGATCCCAAGACAAAA	--unmapped
ASHGA5P053001	7.78e-06	2.90e-08	-5.98e+01	10.33266	-3.05140423	noncoding	HG19	CAAAATCCCACCAACCAGAGACAGCTATTAATGATTGTGGTATATTTATTGTAAGTCTCT	--unmapped
ASHGA5P006622	7.78e-06	2.92e-08	5.97e+01	10.32483	3.88754463	protein_coding	HG19	GGCGCCGGAGGCTTATGTACAGAAGTACGTCGTGAAGAATTATTTCTACTATTACCTATT	--unmapped
ASHGA5P007249	7.78e-06	2.94e-08	-5.96e+01	10.31803	-3.884576	protein_coding	HG19	TGCAACAAGGAGGTGTACTTCGCCGAGAGGGTGACCTCTCTGGGCAAGGACTGGCATCGG	--unmapped
ASHGA5P054004	7.78e-06	2.95e-08	5.96e+01	10.31521	2.33701807	protein_coding	HG19	AGACGGATTGGGTGTGTGGCGGCCAATGGAACGCCATGCTGGGCTACTTGTCAGCGCTGT	--unmapped
ASHGA5P014728	7.78e-06	2.95e-08	5.96e+01	10.31511	3.53907777	noncoding	HG19	ACTATTTAAGTGATCTCTTCTGTCAGTTTCTTTTACCATCAGAGGACACAGCAGCAAGGT	--unmapped
ASHGA5P022642	7.78e-06	2.96e-08	-5.95e+01	10.31251	-2.733886	protein_coding	HG19	AGACCAAAAATGATGATGCCCTTTGACTCCCAGCCACCCCAGCAATCCGTTCGAAATACC	--unmapped
ASHGA5P055324	8.00e-06	3.05e-08	5.91e+01	10.28131	3.12636343	noncoding	HG19	GATGCAAACAGATAAAGAATATTGGTCACCAAAAGGAGTTCTTTTCATCATAGATCTCTG	--unmapped
ASHGA5P011550	8.04e-06	3.08e-08	5.90e+01	10.27302	5.25878147	protein_coding	HG19	AACTCAACAAACCTGAAAGGACATCATGTGAGGCTCTGTAAACCATGCAAGCTTGAGCCA	--unmapped
ASHGA5P012328	8.07e-06	3.11e-08	-5.89e+01	10.26436	-3.12152247	protein_coding	HG19	GATCTGCTGAAAGAAATATAAGTGAAGAATTGGATAATCTCATCAAAATGAACAAAAGCT	--unmapped
ASHGA5P025646	8.08e-06	3.13e-08	5.89e+01	10.2591	2.90699967	noncoding	HG19	GTTCCAGGGCACGAGTTCGAGGCCAGCCTGGTCCACATGGGTCGGAAAAAAGGATTTTTT	--unmapped
ASHGA5P010405	8.13e-06	3.16e-08	5.87e+01	10.24847	4.69079547	protein_coding	HG19	AATGCTAAAGGAAAAGACTGGTCCAAAGATAGGAGGAGAAACTCTGTTACCAAGAGGAGA	--unmapped
ASHGA5P045683	8.20e-06	3.21e-08	5.85e+01	10.23188	4.14659997	protein_coding	HG19	TAAATACAACAGGGACACTCTGGACAATGACATCATGCTGATCAAACTCTCCTCACCTGC	--unmapped
ASHGA5P041834	8.20e-06	3.21e-08	-5.85e+01	10.23172	-2.79772433	protein_coding	HG19	AACTGTAACAGCATTCAGAATCTGCCCAGCTTGACCTTCATCATCAATGGTGTGGAGTTC	--unmapped
ASHGA5P005264	8.36e-06	3.29e-08	5.82e+01	10.20917	2.245592	noncoding	HG19	ATCATTTTATTGACATTGCTGAAGTGGAGACAGGGGACAAACTATGGGAGGTACAGTGTG	--unmapped
ASHGA5P002819	8.37e-06	3.31e-08	-5.82e+01	10.20386	-2.86589383	protein_coding	HG19	GCCCAGAGCGATTGCAGTTGCTCTACGGTGAGCCCGGGCGTGCTGGCAGGGATCGTGATG	--unmapped
ASHGA5P039576	8.49e-06	3.39e-08	5.79e+01	10.18013	5.13784697	protein_coding	HG19	AGTTGGGGATGGTTCAGTGCTTCGAACTATTCATGGAAAAGAAATGTCCAAAATAGCCAG	--unmapped
ASHGA5P054226	8.49e-06	3.40e-08	5.79e+01	10.17832	4.78854203	protein_coding	HG19	ACGCGCCGCGCACCGACGTAGGGGACATGGGCAGAGCAATGGTGGCCAGGCTTGGGCTGG	--unmapped
ASHGA5P048537	8.49e-06	3.40e-08	-5.79e+01	10.17698	-2.6135175	protein_coding	HG19	TCTTCTGCTTCAGTTGAGGTGACACGTCTCAGCCTTAGCCCTGTGCCCCCTGAAACAGCT	--unmapped
ASHGA5P007548	8.71e-06	3.50e-08	-5.75e+01	10.14773	-3.66731433	protein_coding	HG19	CTGCTTTAAGTCATGCTTATGCTGCTGGTGCCAGTCATTTGAAGAAAAACAGTCCTTGGA	--unmapped
ASHGA5P005121	8.74e-06	3.54e-08	5.74e+01	10.13735	2.58878353	protein_coding	HG19	GCGCCTGCTGTTGCAGAGGAGAATCCTAAGGAGAGTAAACCCCAAGCAGGCACTGCCCGC	--unmapped
ASHGA5P044346	8.74e-06	3.55e-08	5.74e+01	10.13612	7.6739426	noncoding	HG19	GACCTGTGGATGTTTTTTGAAAAGTGAATCATGTAAGTAATTGAAGTCCCAGAAGAAAAG	--unmapped
ASHGA5P049452	8.75e-06	3.58e-08	5.73e+01	10.12767	1.95884783	protein_coding	HG19	TTTTGTCAAGAGCCAGTAGAGCAGACAGATGCTGAAAGCCATAGTTTCATGGCAGGCTTT	--unmapped
ASHGA5P045779	8.75e-06	3.60e-08	5.72e+01	10.11997	4.92197367	protein_coding	HG19	CTACGAGAGTGATACTTTGCTGAAAAGTCTTTCCCCTATTGTTTATCTATTGTCAGTATT	--unmapped
ASHGA5P025654	8.75e-06	3.61e-08	5.72e+01	10.118	4.79887067	noncoding	HG19	GGAGGCGAGGGTTCGAGGGCACGAGTTCGAGGCCAACCTGGTCCACATGGGTTGAAAAAA	--unmapped
ASHGA5P021698	8.75e-06	3.61e-08	-5.72e+01	10.11745	-2.78993533	noncoding	HG19	TCCAAAAAAGATGTTAGTCTAAAACAGCACCTTGGATCTAAGCAGCACCTTTGAGAAAGA	--unmapped
ASHGA5P034370	8.75e-06	3.63e-08	-5.71e+01	10.11414	-2.4325234	protein_coding	HG19	TGTACTCGGTTGAGATCACTGTGGAGAAGGACAAGGTGACAGGGGAGACCAGGGTGCTGT	--unmapped
ASHGA5P036810	8.75e-06	3.65e-08	-5.70e+01	10.10692	-2.7352725	protein_coding	HG19	TTCAAAGCTGGAGTCTGTCCTCCTAAGAAATCTGCCCAGTGCCTTAGATACAAGAAACCT	--unmapped
ASHGA5P017339	8.75e-06	3.67e-08	5.70e+01	10.10368	4.1736385	noncoding	HG19	CCACAATGCTAGTTAATGCAGCAAGAATAGTCTTATATAGACTATAAACTCCTGGTACAC	--unmapped
ASHGA5P008509	8.75e-06	3.68e-08	-5.69e+01	10.09851	-2.97508407	protein_coding	HG19	TAAAAGGAGAGAGATTCGAGCACCTTTTCTGCTGCCATGACAACCATGCAAGGAATGGAA	--unmapped
ASHGA5P003414	8.75e-06	3.69e-08	-5.69e+01	10.09825	-3.22739743	protein_coding	HG19	AAGACAGGAGCAAGCAGCTCGAGGAGGACATCGCGGCCAAGGAGAAGTTGCTGCGGGTGT	--unmapped
ASHGA5P006839	8.75e-06	3.70e-08	5.69e+01	10.09535	3.367738	protein_coding	HG19	TGTTGAGTGAGGTGAGCCGCGTGCTTGTCCCTGGAGGCCGGTTTATCTCAATGACTTCTG	--unmapped
ASHGA5P004145	8.79e-06	3.73e-08	-5.68e+01	10.08739	-3.289186	protein_coding	HG19	AAGGAACCCATCAGCGTCAGCAGCGAGCAGGTGTTGAAATTCCGTAAACTTAACTTCAAT	--unmapped
ASHGA5P048470	8.84e-06	3.76e-08	5.67e+01	10.07783	5.6550614	noncoding	HG19	CTGAAGATGCACAAATAATTTCAAGTTCAGTTCTCAGGGATTCAAAGGACATGAAAATTC	--unmapped
ASHGA5P044275	8.85e-06	3.79e-08	-5.66e+01	10.07111	-3.11745033	noncoding	HG19	CAACTTGCAGACAGGCAAGAATTTGGCTTTGTATGTTTAAAAATATGTACATCTTGGTTC	--unmapped
ASHGA5P013931	8.85e-06	3.80e-08	-5.66e+01	10.06839	-2.10494767	protein_coding	HG19	GCAGATCCAGGCTTTTCTGGGAAAGTGAGGCCACCATGGCTCTGGAGAAGTCTCTTGTCC	--unmapped
ASHGA5P038262	8.89e-06	3.83e-08	-5.65e+01	10.05977	-3.65340533	protein_coding	HG19	AGTTCATGAAGGGTGTGGAGTAGATGCTGACCTTCACCCAGAGCTGCCTATGCCCAGCCT	--unmapped
ASHGA5P002832	8.96e-06	3.88e-08	5.63e+01	10.04826	1.9033479	protein_coding	HG19	CCAGCAGCAGCAAGGACTTCAAGACTCAAGTTCAAAATGCCAGGCATTGGAAGAAAACAA	--unmapped
ASHGA5P010934	8.98e-06	3.90e-08	5.63e+01	10.04292	5.0176313	protein_coding	HG19	AACTGACCAACGATGGGGAACTGATCCTGACCATGACGGCGGATGACGTTGTGTGCACCA	--unmapped
ASHGA5P014893	9.30e-06	4.07e-08	5.58e+01	9.99943	5.34295517	noncoding	HG19	TATGTTGCCTCTGTGTTAGGCCAATGGTTGATGTTCATGGGTGATTGATCATCCTGTAGC	--unmapped
ASHGA5P001895	9.30e-06	4.08e-08	5.58e+01	9.99822	3.57544893	protein_coding	HG19	AAGAATGCTAGTTTCCAAATGTTGTGAAGAAGTAAGAGATTACGTTGAAGAACGATCTGG	--unmapped
ASHGA5P028136	9.30e-06	4.10e-08	5.57e+01	9.9937	4.2923157	noncoding	HG19	CTCTGGAGGGAAGTGCAGGAATATACAAGCTATTTCTTATTAAAGGCATTCAGAGCTTGA	--unmapped
ASHGA5P000866	9.30e-06	4.10e-08	-5.57e+01	9.9925	-3.05426033	protein_coding	HG19	ATTCTTGGTGGCTTTAAAAGTAAAGAATGTGTCCCAAAACTTGTGGCTGATTTTATGGCT	--unmapped
ASHGA5P048655	9.34e-06	4.14e-08	5.56e+01	9.98424	3.4907689	protein_coding	HG19	CAACGCAGACTCCAGTCTCCAATAAGAAACCAGTGTTTGATCTTAAAGCAAGTTTGTCTC	--unmapped
ASHGA5P054771	9.53e-06	4.24e-08	5.53e+01	9.96054	2.97502117	protein_coding	HG19	ATCATCTCTGGTAATTCATAAAGCCAGGAGCAATCTTTGCCTTGGAACTCTGTGCAGAAT	--unmapped
ASHGA5P045037	9.70e-06	4.33e-08	-5.51e+01	9.93978	-2.62755907	noncoding	HG19	CAAAGGAAATTAGGTCTTTCATAGTTCTCATTAAATGCTGGAGGAGTCTGACTACTGCTG	--unmapped
ASHGA5P009919	9.73e-06	4.37e-08	-5.50e+01	9.9304	-2.34625483	protein_coding	HG19	ACATGGAAACGCCTGCCTCGTCCCCTCAGCTTTCACACGATGATACTCATTCACGCATTG	--unmapped
ASHGA5P004726	9.73e-06	4.38e-08	-5.50e+01	9.92873	-3.8189203	protein_coding	HG19	CTCAGCAGCGCCCACCATTGATTGCCAATGGATTGATAACACTCATTGAAGATGATGCTT	--unmapped
ASHGA5P049547	9.82e-06	4.43e-08	5.48e+01	9.91599	3.72387433	noncoding	HG19	TCTCCCACAGTCTTCACCTCCTCTTCGTCCTCTTCGAGCCGTCAGACCTGGCCCATCCTC	--unmapped
ASHGA5P024204	9.85e-06	4.48e-08	-5.47e+01	9.90575	-2.8545036	noncoding	HG19	CTGGTGTTCAGAGTCTGTTTTTGTCTAGCACCATTTGAAATCGGTTATGATGTAGGGGGA	--unmapped
ASHGA5P051902	9.85e-06	4.49e-08	5.47e+01	9.90249	2.83891283	protein_coding	HG19	GTCATGCTAATGAGGTCAAAAGAGAACGGGTTCCCTTAAGAGATGTCATGTCGTAAGTCC	--unmapped
ASHGA5P001734	9.85e-06	4.50e-08	5.47e+01	9.90144	5.53380793	protein_coding	HG19	AGCGGGGGCGCCGCCCGGGGTCCGGTGGGCAAAAGGCTACAGCAGGAGCTGATGACCCTC	--unmapped
ASHGA5P047325	9.86e-06	4.52e-08	-5.46e+01	9.89665	-2.1815658	noncoding	HG19	CGTGTCTTCCACTTTCTCAACACTTAGCATGCTTAATGATACTGGAAATGTATGTAATTA	--unmapped
ASHGA5P005194	9.90e-06	4.55e-08	5.45e+01	9.88932	2.33789783	protein_coding	HG19	TCTTCATATTCCTGATGCCTCTTCCAGGTGTTTTTGGTGGTATAGGCGATCCTGTTACCT	--unmapped
ASHGA5P036252	1.00e-05	4.63e-08	5.43e+01	9.8716	4.45076097	noncoding	HG19	TGCAAGGGTTGGGCTGGAATTAGGACATTATAGAACAAATATTAAAGGAAAGCTTAACAG	--unmapped
ASHGA5P024549	1.01e-05	4.69e-08	-5.42e+01	9.85995	-1.7651806	noncoding	HG19	GTTTTTGCTCTGAGTGACCGTGGTGGTTGTGGGAGTCACTGCAGGACTCAGCAGGAATTC	--unmapped
ASHGA5P038446	1.05e-05	4.87e-08	5.38e+01	9.82253	4.77182283	noncoding	HG19	CACCAACCCAGCAAGATGGAAGCTCAGAGTTGAAATCAAGTTGATTAATAAAACATTTTA	--unmapped
ASHGA5P032745	1.05e-05	4.91e-08	-5.37e+01	9.81436	-4.21815263	noncoding	HG19	GTCCAAGCAAATCTTCTGATGTATCAAGTTTGAGGGTGAGGTTTCATTAAAGGAATTTAA	--unmapped
ASHGA5P041087	1.06e-05	4.96e-08	-5.36e+01	9.80363	-2.48617483	noncoding	HG19	GGTGCATCAGCTGTGTATTTTACGTCAAGGTAAATGAGCATCCTGTTTTATATGTTAAAT	--unmapped
ASHGA5P019435	1.06e-05	4.96e-08	5.36e+01	9.80345	3.27809297	protein_coding	HG19	GAGAAAACAGTTTCAGGCGGCAGCAGAACACTCAAGAGATGCCTTGGAATGTGAGAATGC	--unmapped
ASHGA5P007268	1.06e-05	5.02e-08	5.35e+01	9.7918	2.792173	protein_coding	HG19	ATCTTTAGCATGTGGCTACTTACGTAATCTTACCTGGACACTTTCTAATCTTTGCCGCAA	--unmapped
ASHGA5P029690	1.06e-05	5.02e-08	5.35e+01	9.79117	5.32525167	noncoding	HG19	CTCCTAAGGATTATTGGAAGACTACAATAAAGCATTTTGTCAAATGAATGTGCTGAGGTA	--unmapped
ASHGA5P048044	1.09e-05	5.18e-08	5.31e+01	9.75936	5.43300567	noncoding	HG19	GAAGTTTCGTACTGGATCAAAAACAACGAATGAAGCCTGCAGTGCAGAGAAAACATTGTG	--unmapped
ASHGA5P054722	1.09e-05	5.21e-08	5.31e+01	9.75479	2.3721753	protein_coding	HG19	TTTAGGATTTAGGCGCCCATGGTACAAGGAATAGTCGCGCAAGCATCCCGCTGGTGCCTC	--unmapped
ASHGA5P004245	1.11e-05	5.30e-08	5.29e+01	9.7368	4.9464921	protein_coding	HG19	ATCAAAAGCCGGGGAGGTTGATGTTGAACAGCACACTTTAGCCAAGTATTTGATGGAGCT	--unmapped
ASHGA5P058281	1.13e-05	5.42e-08	5.26e+01	9.71353	3.96108767	noncoding	HG19	TAAACCGCCTGTTGTTGTCTAAACGTATATCCGTGTATGTAAACCGCCTGTTCTCTAAAC	--unmapped
ASHGA5P021585	1.14e-05	5.47e-08	5.25e+01	9.70412	3.9979451	noncoding	HG19	AAGAAAACAAGTGGATATACACTGTTCCAAGCAGCATGTGTTGAAAAGATTTGTCTTTTC	--unmapped
ASHGA5P019844	1.14e-05	5.52e-08	5.25e+01	9.69592	5.66873143	noncoding	HG19	TGAATTTAGGGAGAATTTTCACCACTTCTGAATAAGTGGCCCATGTGTTTCAATTATGGA	--unmapped
ASHGA5P011052	1.14e-05	5.54e-08	5.24e+01	9.69168	3.64110203	noncoding	HG19	TTTGACGCTGCAGTAAGGCATCTCATCCGAAGAACATTTTTGGCAGCTGGAAATGTTCCT	--unmapped
ASHGA5P047292	1.14e-05	5.55e-08	-5.24e+01	9.69025	-5.55472493	noncoding	HG19	CTAATAGGAGACACCTATTCTAATATCAGTATGTCATTGTTTTTCTGTAAACGACTGGCT	--unmapped
ASHGA5P001365	1.14e-05	5.57e-08	5.24e+01	9.68715	5.0278339	protein_coding	HG19	ACTCCCAGATCTTCAGGTTCTATGCGCAATAGATGGAAACCAAACAGCAGCAAGGTACTA	--unmapped
ASHGA5P048901	1.20e-05	5.86e-08	5.18e+01	9.63464	3.59348257	protein_coding	HG19	CTCTCCGCGATGACTGTGAGTGGTCCAGGGACCCCCGAGCCCCGGCCGGCCACCCCCGGG	--unmapped
ASHGA5P020450	1.20e-05	5.89e-08	5.18e+01	9.63099	4.71686923	noncoding	HG19	GAAAATTTATGGGCACATACAGAGGAAAAGACATGTGGGGACATAATGAGAGGACAGCCA	--unmapped
ASHGA5P004318	1.20e-05	5.93e-08	-5.17e+01	9.62352	-2.43635267	protein_coding	HG19	TTTGGTTGAACAAGCAGCGGCCCTGGGAGAGCCTCAGCTCTGCTATATCCTGGATGCCAT	--unmapped
ASHGA5P002292	1.20e-05	5.94e-08	5.17e+01	9.62248	3.55254923	protein_coding	HG19	AAGTGATCAGCAATGCCAGAGAGAATATCCAGAGACTCACAGGCCGTGGTGCGGAGGACT	--unmapped
ASHGA5P028389	1.20e-05	5.96e-08	5.16e+01	9.61767	2.17563233	protein_coding	HG19	CAGGAAAGAGTGGTTTCTGCGTGTGTATATTTGTAATATATGATATTTTTCATGCTCCAC	--unmapped
ASHGA5P001735	1.20e-05	5.97e-08	5.16e+01	9.61642	4.83046133	protein_coding	HG19	GACCCTCATGAACCCAACATTGATAGTCCCTTGAACACACATGCTGCCGAGCTCTGGAAA	--unmapped
ASHGA5P041426	1.21e-05	6.07e-08	5.15e+01	9.59966	3.03666067	protein_coding	HG19	CATTGCATTTATTTACATAGTGTCATTCCAAATCCATGCATGCTGTTGATTTTCCTGAGA	--unmapped
ASHGA5P030193	1.21e-05	6.08e-08	5.14e+01	9.59775	3.88934697	noncoding	HG19	TAAAAAGCCGTTTCAAGATGAAATCTTATGAGTCATTATCATGTCTTCTGAGGGCTGAGA	--unmapped
ASHGA5P014305	1.21e-05	6.08e-08	-5.14e+01	9.59751	-3.44760633	protein_coding	HG19	AGCCAAACAGGCTGGAGACGTTTAAAAGACCGTTTCAAAAGAGATTTACTTTTTTAAAGG	--unmapped
ASHGA5P006178	1.21e-05	6.10e-08	5.14e+01	9.59541	4.27881267	protein_coding	HG19	TGAGAATTCGCGGCTTGGTTCCTCCCAATGCCAGCAGGTTCCATGTAAACCTGCTGTGCG	--unmapped
ASHGA5P009630	1.21e-05	6.14e-08	-5.13e+01	9.58824	-2.93399987	protein_coding	HG19	TTCATCTTGGATTTGAAAGTTGAGAGCAGCATGTTTTGCCCACTGAAACTCATCCTGCTG	--unmapped
ASHGA5P003904	1.21e-05	6.18e-08	-5.13e+01	9.58201	-3.0540166	protein_coding	HG19	AGGCCTGACTGCATCCCAGAAGGAGACCAGCACCAGGAATACAACAGCCTCCCAGGAAAT	--unmapped
ASHGA5P001663	1.21e-05	6.18e-08	5.13e+01	9.5806	3.4670604	protein_coding	HG19	GCCGTGCGACATTTCCCGAATTCTGCAGGTGTCCAACGGATGTGTGAGTAAAATTCTGGG	--unmapped
ASHGA5P001775	1.21e-05	6.19e-08	-5.13e+01	9.58036	-3.09005057	protein_coding	HG19	ACTGCTATGCAGATTCTGGCTGCAAACTCCTGGAGGACATGGTTGAAAAGACCATCAATT	--unmapped
ASHGA5P034213	1.21e-05	6.21e-08	5.12e+01	9.5768	2.19919467	noncoding	HG19	GCTTCTCGGGAATGGAATCACACACGGACTGTGGCGTACACATCACAACTTTAAACCCCG	--unmapped
ASHGA5P016712	1.22e-05	6.28e-08	-5.11e+01	9.56482	-3.52610383	noncoding	HG19	GCTTTGGCCGATGGTAGAGAAGACCGTGGATCACCTGGGGACACAGGTGAAAGGCCTGCT	--unmapped
ASHGA5P010867	1.22e-05	6.30e-08	-5.11e+01	9.56162	-2.83277667	protein_coding	HG19	GAACATTAAGAAGGGCAAAAAGTGCATCCGTACTCCCAAAATCTCCAAGCCTATCAAGTT	--unmapped
ASHGA5P044348	1.22e-05	6.31e-08	5.11e+01	9.56016	5.93679653	noncoding	HG19	ACACATTTGCTGCTTCCATTCTAAACATAAGTTAGAAGAACCTTTCAACTGGATTCCAAC	--unmapped
ASHGA5P051762	1.22e-05	6.33e-08	5.10e+01	9.55693	3.14752827	noncoding	HG19	CCTGATTACACAAGAAAATCCTGTACCATATGTAAGTCATAAACCTAGACGAAATAACCA	--unmapped
ASHGA5P001295	1.22e-05	6.41e-08	5.09e+01	9.54481	3.9351521	protein_coding	HG19	CAAGGACAGGTTCCTTATGGTTCCTGGTATAAACATGTAAAATCTTGGTGGGAAAAGGGA	--unmapped
ASHGA5P006138	1.22e-05	6.41e-08	5.09e+01	9.54431	3.2681399	protein_coding	HG19	GCCTAGACAGGGAAGTCTGTTAGAACTGCTGTGCTGATCAACGGGACGCTCCGTCTTTGA	--unmapped
ASHGA5P049071	1.22e-05	6.42e-08	-5.09e+01	9.54211	-2.60193037	noncoding	HG19	GGACCTGATTGCCTTAGAGGTAAAGATTCAATACCCTTAAGAAGTTAGATTCTAAAAGAT	--unmapped
ASHGA5P033472	1.22e-05	6.45e-08	5.08e+01	9.53781	4.88489487	noncoding	HG19	GGAGATGTCTGTGAAGAATTATAACTGGTACAGATTTTGTGTTTATAAACAAGGAGACAG	--unmapped
ASHGA5P029593	1.23e-05	6.51e-08	5.07e+01	9.52904	7.894309	protein_coding	HG19	AAGGATTGGCAGTGCTTGTGCCCAACCTCGTAAAAAAGATAAAGTTCCTTGTCCTCATTA	--unmapped
ASHGA5P014976	1.23e-05	6.55e-08	5.07e+01	9.52176	4.21761113	protein_coding	HG19	CAGATGTTAGAAGATGTAGCTAAAAAAAGTTCAGGATCTGGTGACAAATGTGCTCCCTTT	--unmapped
ASHGA5P020609	1.24e-05	6.61e-08	5.06e+01	9.51265	3.3193943	protein_coding	HG19	AGACCGGGAGGATCACAGAGCCAGCATGGATCCTGACAGTGATCAACCTCTGAACAGCCT	--unmapped
ASHGA5P007183	1.24e-05	6.62e-08	-5.06e+01	9.51154	-3.5567449	protein_coding	HG19	GTGTACTTCGCCGAGAAGGTGAGCTCCCTGGGGAAGGACTGGCACAAGTTCTGCCTCAAG	--unmapped
ASHGA5P038728	1.24e-05	6.62e-08	5.06e+01	9.51091	9.4053086	noncoding	HG19	GAACCTCAGCTGACCTGCAGATTTATGAGTATGAGAATAAAGGCTTGTTAATGTATATCA	--unmapped
ASHGA5P017131	1.24e-05	6.64e-08	5.05e+01	9.50787	2.2150296	protein_coding	HG19	TCACCAAGTCCTCTTGCTGTGGTACAGCCAACGGCAGTTAATATTTCCGCAAATGGTTTT	--unmapped
ASHGA5P011117	1.24e-05	6.66e-08	5.05e+01	9.50451	3.3488317	protein_coding	HG19	AGTTCGTGGACATGGTGAAGGGGAAATCTCTCACGGGGGTTGTGAATGCCCAGGCCCTTA	--unmapped
ASHGA5P054007	1.24e-05	6.71e-08	5.04e+01	9.4968	3.34987547	protein_coding	HG19	AGGAGAGGTTGTGTCTTCGTTCTTTCCGCCATCTTCGTTCTTTCCAACATCTTCGTTCTT	--unmapped
ASHGA5P013783	1.24e-05	6.76e-08	-5.03e+01	9.49001	-2.666411	protein_coding	HG19	TCTCCACATGGAACCTTCCTGGGACTTTGATTTTACGGATATCTTGCTTCTGTTCCCCAT	--unmapped
ASHGA5P016700	1.24e-05	6.76e-08	5.03e+01	9.48923	2.84936857	protein_coding	HG19	AGGACCCCCAGGCTGCAGCCTCGGAGCTCCCGGAACGATGGTGAAGTTGGGGAACAATTT	--unmapped
ASHGA5P047181	1.24e-05	6.77e-08	-5.03e+01	9.4889	-3.328532	noncoding	HG19	CTTGGATTTGGGAAATCTCTTACTACATTATGTTTGGATATACTTTCTCTGAGGGGATAA	--unmapped
ASHGA5P005550	1.25e-05	6.83e-08	5.02e+01	9.47918	7.0301313	protein_coding	HG19	TCTTCACACCAGGACCAGTCACTGTTGCAGCATGAGTTCCCAGCAGCAGAAGCAGCCTTG	--unmapped
ASHGA5P010997	1.25e-05	6.86e-08	5.02e+01	9.47519	5.21546667	protein_coding	HG19	TTCCTGGGTCTGTCTCTGCCACCTGGTCTGCCACAGATCCATGATGTGCAGTTCTCTGGA	--unmapped
ASHGA5P015106	1.25e-05	6.88e-08	-5.02e+01	9.4722	-2.46407433	noncoding	HG19	TTTGGGGGCGGCTGAAGAAAAGAAGAATGGTATTCACGCAGTTCCCATTTTACAGATGAA	--unmapped
ASHGA5P030133	1.25e-05	6.92e-08	-5.01e+01	9.4662	-2.34002887	noncoding	HG19	GGGAGACCAAAGGAAATTAATTATATACCAATAAGAAAAGTCTTACGTAAACCCTGTGTG	--unmapped
ASHGA5P052796	1.27e-05	7.05e-08	4.99e+01	9.44636	3.8810643	protein_coding	HG19	TCAGTGTGTGAGTGCCACAGCCTCAGATATGTTGAATGTGGTAGGAGAGGGACCCCTCCC	--unmapped
ASHGA5P013818	1.27e-05	7.06e-08	4.99e+01	9.44602	2.80969237	protein_coding	HG19	TGGAGCTCTTCAGAACCGCCTACTTCTGCAGAGACTTGGTCAGGTACTTTCAGGGCCTGG	--unmapped
ASHGA5P052800	1.27e-05	7.11e-08	4.98e+01	9.43856	4.96559377	protein_coding	HG19	AGAACTCCAAGAAGGAATTTTGGCTCTAGAGGACGGTCAAGGTCCAAGTCCTTACAAAAG	--unmapped
ASHGA5P034348	1.28e-05	7.17e-08	4.98e+01	9.42989	3.187367	protein_coding	HG19	GGGGAGGGTACAGGGGGCACTGGGACCTGGATTTGTTTTTCTAAATAAAGTTGGAAAAGC	--unmapped
ASHGA5P032772	1.28e-05	7.22e-08	-4.97e+01	9.42234	-5.5395031	noncoding	HG19	AGGCCACTTACAGCACTCGAATAAGGGCTTTGACAAAACACAAGCGTTATTATGAATATA	--unmapped
ASHGA5P000789	1.28e-05	7.23e-08	-4.97e+01	9.42045	-1.93779043	protein_coding	HG19	CTGTGCCTCTTGGCAGAGGACGACAGCAGCTGTGAGGTGAACGGCCGCCTGTATCGGGAA	--unmapped
ASHGA5P035997	1.29e-05	7.29e-08	4.96e+01	9.41221	3.32357817	protein_coding	HG19	GAAAGCATGTCTGCTGGGTGTGACCATGTTTCCTCTCAATAAAGTTCCCCTGTGACACTC	--unmapped
ASHGA5P055630	1.32e-05	7.46e-08	4.94e+01	9.38902	2.338583	protein_coding	HG19	TTGGAAAGTGCCGGTAAAAGTCATCTAAAGGAGGCGTTGTCTGGAAATAGCCCTGTAACA	--unmapped
ASHGA5P049981	1.32e-05	7.56e-08	-4.92e+01	9.3751	-1.79945167	noncoding	HG19	GAAATAATCTACCTGATGCTAAATAAAGGCTTTAGAATGTTCCCCAAAAGTGTGGTTTCT	--unmapped
ASHGA5P014376	1.32e-05	7.56e-08	4.92e+01	9.37469	2.64417783	protein_coding	HG19	ACGATTATTTGCAAACAGCCCATGCTGATGAATTTGACTGCCCTTCAGAACTTCAGCACG	--unmapped
ASHGA5P014469	1.32e-05	7.57e-08	4.92e+01	9.37341	4.83749673	protein_coding	HG19	AAATTCTCAGTTATCTCTAAAGACTCTTCGGTGAGAAGACAGATGAAGCGAAGGTCCTGG	--unmapped
ASHGA5P001082	1.33e-05	7.62e-08	-4.91e+01	9.36649	-1.94980183	protein_coding	HG19	AAACTCTTGGGGTCCCCAGTGGGGAATGAACGGGTACTTCCTCATCGAGCGCGGAAAGAA	--unmapped
ASHGA5P012735	1.33e-05	7.65e-08	4.91e+01	9.36297	4.51223757	protein_coding	HG19	TCGAGGAAAGAGCATGTCCTTTGCAACCTGATCACACAAATGATGAAAAAGAATAGAACT	--unmapped
ASHGA5P058090	1.33e-05	7.66e-08	4.91e+01	9.36119	2.27664223	noncoding	HG19	GGATGAGGGAACCTCTCCAGTTTCAATATTATCCAACCACGTTGATCACTTAAGAAAAAG	--unmapped
ASHGA5P004085	1.33e-05	7.69e-08	4.90e+01	9.35694	3.2988061	protein_coding	HG19	AAATGTATAGGCCAGCACGTGTAACTTCGACTTCAAGATTTCTGAATCCATATGTAGTAT	--unmapped
ASHGA5P001763	1.33e-05	7.72e-08	-4.90e+01	9.35317	-4.22900233	protein_coding	HG19	TCAACCTTACAAATGTGACAGATATCATCAGGGTTCCGGTGTTCAACATTGTCATTCTCC	--unmapped
ASHGA5P000977	1.33e-05	7.73e-08	4.90e+01	9.35183	3.969452	protein_coding	HG19	ACGATCAGAGCCCTGGGCCCCTGGCCTTGAAAATTGCTGGGCGAATTGCAGAATTCTTCC	--unmapped
ASHGA5P028584	1.33e-05	7.75e-08	-4.90e+01	9.34984	-3.21129633	noncoding	HG19	ACAGTAGCAATCGTGAACTAAATCATACTATGAATGCCTAAACTACTGCTGTAACTTTTG	--unmapped
ASHGA5P031049	1.33e-05	7.76e-08	4.90e+01	9.34851	4.149377	noncoding	HG19	GACATAAATGTGATAAAATGTTGACACTGTTTCTATTATAGCTGTAGGTGTGTGCACAGT	--unmapped
ASHGA5P056899	1.33e-05	7.80e-08	4.89e+01	9.34338	3.745805	noncoding	HG19	TGGAGGAGAGATAAGGAGTTCATATGCTGGAATGATAGTGACACAGGAGTTTAACACTCC	--unmapped
ASHGA5P029166	1.33e-05	7.84e-08	-4.89e+01	9.33789	-3.67089183	noncoding	HG19	CCAAAGCTGAATTCACCTAATTTTAGGGCCAAAAACCCAAAAAACAAAACAAGACCAAAA	--unmapped
ASHGA5P015801	1.33e-05	7.86e-08	4.88e+01	9.33551	5.08364013	noncoding	HG19	GTTTATTCATGTTTCTGGGATTGGATTCATGAACTCATCCTTTGAACTATTTCAACAAGC	--unmapped
ASHGA5P046962	1.33e-05	7.86e-08	-4.88e+01	9.3352	-2.15331233	protein_coding	HG19	AAACACCATGTCCTCCTGGGAATAATGGGCTGCCTGGAGCCCCTGGTGTCCCTGGAGAGC	--unmapped
ASHGA5P018123	1.34e-05	7.93e-08	-4.87e+01	9.32615	-3.3048591	noncoding	HG19	TACCTCAATGTGATCTGTACCTTCCTGAAGAATGGAGCTACTGAAGTATGGGAGGCTTCT	--unmapped
ASHGA5P053988	1.35e-05	8.08e-08	4.86e+01	9.30705	3.56851867	protein_coding	HG19	ACAGTGTTAAAAGAAGACACGTTGAAATGATGCAGGCTGCTCCTATGTTGGAAATTTGTT	--unmapped
ASHGA5P038105	1.35e-05	8.09e-08	-4.86e+01	9.30575	-2.13599007	noncoding	HG19	TAAAATGATGTTGGATCCAATGGGACCAAGAGCCACCAGCACAGTGGATAGAAACAAAGG	--unmapped
ASHGA5P044265	1.36e-05	8.14e-08	4.85e+01	9.29873	3.34349253	noncoding	HG19	ATCATGTGGTCTACAGCACAAGGTTGCTAAAGCATCTTCTGCCAGAATTCTGTGAGTATC	--unmapped
ASHGA5P003579	1.36e-05	8.15e-08	-4.85e+01	9.29736	-4.96795437	protein_coding	HG19	TTTTGGACATGCCCTCGAGATCCAGGAGACGGGGAGCCTGGACAAAGTGGTGTCCTGGGC	--unmapped
ASHGA5P053815	1.36e-05	8.17e-08	-4.85e+01	9.29513	-3.39725477	protein_coding	HG19	TATACGTTCTCAGATGGGCTGCACTATGATGAGAAAAACTGGCATTACTGCGACGGCTAT	--unmapped
ASHGA5P009755	1.37e-05	8.35e-08	-4.82e+01	9.27264	-2.40857833	protein_coding	HG19	TGCGTAACAGTGTGTTGCCTGTGAGTGTGACCTCGGAGGCTCTTCCTCAGGAGCTGAAGT	--unmapped
ASHGA5P055109	1.37e-05	8.36e-08	4.82e+01	9.27142	2.35923727	protein_coding	HG19	GATGAATACTCCTGTGATTAATGCTGCCGTGGAAATGGGCTTTAGTAGAAGCCTGGTAAA	--unmapped
ASHGA5P036460	1.37e-05	8.39e-08	-4.82e+01	9.26803	-1.4957793	noncoding	HG19	TTTGGGAAACCAATTCATAGGAATAAAAGCACATATGTGTGCATGCTTATGTGCACGCAA	--unmapped
ASHGA5P032422	1.37e-05	8.39e-08	4.82e+01	9.2671	5.555514	protein_coding	HG19	GGACACAGATCCCACTGGAAGATCCCCTCTCCTGCCCAAGCACTTCACAGCTGGACCCTG	--unmapped
ASHGA5P018353	1.37e-05	8.40e-08	4.82e+01	9.26675	2.41463723	protein_coding	HG19	TTTACAACAGAGGGAGACGATGGACTGAGCTGATCCGCACCATGGAGTCTCGGGTCTTAC	--unmapped
ASHGA5P040691	1.37e-05	8.42e-08	4.82e+01	9.26349	2.6744852	noncoding	HG19	CTCTCAGAGGAGGATTTTGTTCTTCAATTGTGGAGTGATCTCTATCACCAGTGACTAAAG	--unmapped
ASHGA5P021525	1.37e-05	8.48e-08	4.81e+01	9.25633	3.99257547	protein_coding	HG19	CAAACAAGAGAATATTCTTACAAGCTCCGTTTTAATGGCACCAGCATCAGAAGATGAAGA	--unmapped
ASHGA5P035056	1.37e-05	8.48e-08	-4.81e+01	9.25604	-2.85895133	noncoding	HG19	AACATCTCGTGTGTCTGGTATCTGGTTATATTGTGGCCTGACAGAGAAGTTTCTTTCGGG	--unmapped
ASHGA5P042686	1.37e-05	8.50e-08	4.81e+01	9.25415	3.12706783	protein_coding	HG19	AATAATCACGTTAGACTTCAGACCTCTGGGGATTCTTTCCGTGTCCTGAAAGAGAATTTT	--unmapped
ASHGA5P055971	1.37e-05	8.53e-08	-4.80e+01	9.25071	-2.5768225	noncoding	HG19	AACGTTTCCACGGCTTTTCCATTAAACTTTACCCCAAATCACACCTGGCTCTGTGGGTTT	--unmapped
ASHGA5P041001	1.37e-05	8.58e-08	-4.80e+01	9.24414	-3.1932878	protein_coding	HG19	TCCTTTGAGCTTCATGATGAATCACCTGAATTCTGTAGGCGACACATGTGGACTAGAGCA	--unmapped
ASHGA5P034964	1.37e-05	8.59e-08	-4.80e+01	9.24331	-3.67743237	protein_coding	HG19	CATCTGTAACAAACCTGAAAACCTTGAGTATTCATGACCTACAGAATCAACGGCTGCCGG	--unmapped
ASHGA5P033169	1.37e-05	8.59e-08	-4.80e+01	9.24327	-2.36650153	protein_coding	HG19	ACGGCCAAGAGAAGCAAGAAATGATTCTCTGTCAACCTTTCTCTACTAGTGGAGAGGAGT	--unmapped
ASHGA5P001278	1.37e-05	8.59e-08	4.80e+01	9.24308	3.28191333	protein_coding	HG19	TGGCTGCACGAGTCACACCGGAGCCTGGGGCAAGACAGTGATTGAATACAAAACCACCAA	--unmapped
ASHGA5P045311	1.42e-05	8.92e-08	-4.76e+01	9.20366	-2.24518267	noncoding	HG19	CTGGTGACCTTTCTACTGATTGCATTGTACCTCTTTCCCTGATATTAAAGATGTTTTTAA	--unmapped
ASHGA5P036836	1.43e-05	9.02e-08	-4.75e+01	9.19228	-4.3603223	noncoding	HG19	ATGTCCAAATGTTTAAGAATTTCTAAGCAAATGGTCCCTTAATGAAGTCTGCAGAGTTCA	--unmapped
ASHGA5P007340	1.43e-05	9.04e-08	4.75e+01	9.19069	3.58549693	protein_coding	HG19	AACGCTAGGAACAAGGACGAGATGTCCACGAAGGTGGTGAGCCACCTGATCGAGAAGCTG	--unmapped
ASHGA5P055460	1.43e-05	9.09e-08	4.74e+01	9.18458	3.7289664	noncoding	HG19	ATCCCCAAAGAATGACGGACACCTGGAAAAAGCTTGGAGTAACAGATTCATGAGCAAGAA	--unmapped
ASHGA5P006807	1.43e-05	9.12e-08	-4.74e+01	9.18112	-3.9048012	protein_coding	HG19	AGAAACTGTGGCTGGATAGCTGTGGCCTCACAGCCAAGGCTTGTGAGAATCTTTACTTCA	--unmapped
ASHGA5P043781	1.43e-05	9.13e-08	-4.74e+01	9.18	-3.10749967	noncoding	HG19	CCTGGTAGATTCCTGAGAAAAGGAACAGGAGGATGAGAGGTTCAATGTTTTACACATTGC	--unmapped
ASHGA5P015554	1.44e-05	9.18e-08	4.73e+01	9.17453	3.78876517	protein_coding	HG19	ATGGAGTACGCGTGGGGTAGAGCAGCGGCTGCCATGCTCTTCTGTGGCTTCATCATCCTG	--unmapped
ASHGA5P045574	1.44e-05	9.19e-08	4.73e+01	9.17329	2.73207133	protein_coding	HG19	TGCTAACTGGATAAAGTTTGTGCAGCACATTCCTGAGTGTACGATATTGACCTGTAGCCC	--unmapped
ASHGA5P049602	1.44e-05	9.23e-08	4.73e+01	9.16832	4.7645216	noncoding	HG19	CACCTCTGTCCCTTCTCCATGCTCCCAACTGCAAAGGGAGGAAGAGGTGGTGTCTTTGAG	--unmapped
ASHGA5P037363	1.44e-05	9.24e-08	-4.73e+01	9.16697	-3.38242983	noncoding	HG19	CCTCTGGGCTTATAGTGGTTTTCTTTTCTACTGTCTGAAATTGAATGTTTAGTTCATCTA	--unmapped
ASHGA5P028754	1.44e-05	9.31e-08	-4.72e+01	9.15969	-4.004646	protein_coding	HG19	GATGTACTTGTTTGTGAGGCAAAAGTACTTTGTCGGTTACCTAGGAGAGAGAACGCAGAG	--unmapped
ASHGA5P037365	1.44e-05	9.34e-08	-4.72e+01	9.15605	-4.65212607	noncoding	HG19	AGCTCAGTCATGAGTGAAAACAGAGGAAATGTTTCTGAAAATATAACAAGTCAGTGGGAA	--unmapped
ASHGA5P011011	1.44e-05	9.35e-08	4.71e+01	9.15472	4.61422927	protein_coding	HG19	AACGTAGTGAGTCTTTCAGTGGAGCCAGGGTCTGGTTTGTCGTGAGGAGCTCCGCGATGT	--unmapped
ASHGA5P036497	1.44e-05	9.36e-08	4.71e+01	9.15363	3.73124117	protein_coding	HG19	GTTGTCTGTGTGCGCAAATCCAAAACAGACTTGGGTGAAATATATTGTGCGTCTCCTCAG	--unmapped
ASHGA5P019397	1.45e-05	9.43e-08	-4.71e+01	9.14612	-3.6623815	noncoding	HG19	TGCCCAATAAGGAAGCCTCTGAGGAGAAAAACAAAGGGAGAAACATAGAGAACGGTTGCT	--unmapped
ASHGA5P027824	1.45e-05	9.46e-08	4.70e+01	9.14267	6.1410209	noncoding	HG19	ATTGTTACCATAATAATGAAACGGATTCCCATGGCTACAGCGATGAAGCAGCAGAAAAAA	--unmapped
ASHGA5P002520	1.46e-05	9.56e-08	-4.69e+01	9.13231	-3.25221703	protein_coding	HG19	GATCCGCATGGAGGTGGGCCCCACTATGGTGGGCGATGAACAGTCGGATCCAGAGCTGAT	--unmapped
ASHGA5P050709	1.46e-05	9.59e-08	4.69e+01	9.12893	3.53102183	protein_coding	HG19	AAGTTTTACGGATACGATAACTTACAGAGACAGCCGATTTTTACGACCCAGCAAGAGGCC	--unmapped
ASHGA5P007499	1.47e-05	9.68e-08	4.68e+01	9.11895	4.53262057	protein_coding	HG19	CTCCTCTCAGGTCTGAGGAGAAAATTAAGCACTTCAGTCAACTTAAATCTGAACTTTTTC	--unmapped
ASHGA5P004642	1.47e-05	9.72e-08	4.68e+01	9.11412	2.58158633	protein_coding	HG19	TGATTATCAACTGATATGCATTCAAGATGGTTACCTTTCCCTGCTGACAGAAACTGGTGA	--unmapped
ASHGA5P056043	1.48e-05	9.76e-08	4.67e+01	9.11017	3.193555	protein_coding	HG19	AAAGTGATTACTAAGGATGACACACACTATTACATTCAGGCCAGCAGCAAGGCTGAGCGA	--unmapped
ASHGA5P045546	1.48e-05	9.79e-08	-4.67e+01	9.10663	-4.0302525	noncoding	HG19	ATATACAGAGCGGAGGGCTTTGGCATTCAGATATATTGACCGGGCAAGATGGTAATCCAA	--unmapped
ASHGA5P021073	1.48e-05	9.89e-08	4.66e+01	9.09643	1.4796955	protein_coding	HG19	AACAAACTGGTTATTAAATAGAGCATCTGTTGAGGGACTCTTTTAAAACCACAGCCATGA	--unmapped
ASHGA5P025648	1.48e-05	9.89e-08	4.66e+01	9.09617	5.02834483	noncoding	HG19	AGAGGCGAGGGTTCGAGGGCACGAGTTCGAGGCCAACCTGGTCCACATGGGTTGAAAAAA	--unmapped
ASHGA5P025622	1.48e-05	9.90e-08	4.66e+01	9.09547	2.85515233	noncoding	HG19	TTCCAGGGCACGAGTTCGAGGCCAGCCTGGTCCACATGGGTCGGAAAAAAGGACTTTTTT	--unmapped
ASHGA5P033119	1.49e-05	1.00e-07	4.65e+01	9.08443	2.53365477	protein_coding	HG19	TGACGTTTATTGCGCCAGCAAGTTCGCGCTCGAAGGCTTATGCGAGAGTCTGGCGGTTCT	--unmapped
ASHGA5P038017	1.51e-05	1.02e-07	4.63e+01	9.06722	3.2066782	noncoding	HG19	CTGAGCGGCTTCACCATTCAAGTTTATTCCTATCAGCCTGGAATACAATGCTCTATCTGG	--unmapped
ASHGA5P004177	1.52e-05	1.02e-07	4.63e+01	9.06099	2.08263827	protein_coding	HG19	GTGGTCAGAGGTCTTTAGTGGCCTTGTCATTAATACTGTCCATGCTTCTCTTCAAACCTG	--unmapped
ASHGA5P044408	1.54e-05	1.04e-07	4.61e+01	9.04286	3.07274723	protein_coding	HG19	CAGATTGTGTTACTCATGATCTGCTTGACTGTGAGTGTACAGGAGAAGAAGTTCATACAG	--unmapped
ASHGA5P013992	1.54e-05	1.04e-07	4.61e+01	9.04234	5.82686683	noncoding	HG19	ATCCTTCTTTGTCTGCGAAGGAAAAACACACTGATTATCATAATGAGGCACGTGGGCCGT	--unmapped
ASHGA5P025145	1.54e-05	1.04e-07	-4.61e+01	9.04044	-1.43851637	noncoding	HG19	TTTCTACACAGGTTGGGATCGGTTGCAATGCTGTGTTTCTGTATGGTATTGCACTTGTCC	--unmapped
ASHGA5P030118	1.54e-05	1.04e-07	-4.61e+01	9.03954	-3.00586507	noncoding	HG19	CGACAAAATTTAGAACAAAATTTGACCCTGGAAAATGGAGGTGATAGAAATAAAGTCCAC	--unmapped
ASHGA5P025619	1.54e-05	1.05e-07	4.61e+01	9.0341	2.62331807	noncoding	HG19	CCCTGACCTATACAGGCCTCTGCTATGGGGGTGATGGCCAGTCCTGGTGTCTGAGTGATT	--unmapped
ASHGA5P056383	1.55e-05	1.06e-07	-4.59e+01	9.01945	-2.43323293	noncoding	HG19	CCATCCCATGGTCAAGAAGAAATTGTTGCTCCATCATATAAGTGAATGTCAGGAGGAGGA	--unmapped
ASHGA5P008960	1.55e-05	1.07e-07	-4.59e+01	9.01678	-2.6132908	protein_coding	HG19	AAACAGAAGAATGACTCCGATGTGACAGAGGTGATGTGGCAACCAGCTCTTAGGCGTGGG	--unmapped
ASHGA5P007881	1.55e-05	1.07e-07	-4.59e+01	9.01285	-3.0168917	protein_coding	HG19	CTGAAGAAAGCACCTTTTCTGCTGCCATGACAACCATGCAAGGAATGGAACAGGCCATGC	--unmapped
ASHGA5P001552	1.55e-05	1.07e-07	4.59e+01	9.01186	5.1937434	protein_coding	HG19	GCAAGCGAGGAATCTTAGTCAACATGGACAACAACATCATTCAGCATTACAGCAACCACG	--unmapped
ASHGA5P026703	1.55e-05	1.07e-07	-4.59e+01	9.01131	-1.7423225	protein_coding	HG19	TCCTCGTCATCTGCTGCTGCTGCCTTTGGAATCATGTCTAATCTCTGCCAGGCGTTGCTG	--unmapped
ASHGA5P055365	1.55e-05	1.07e-07	-4.58e+01	9.01115	-2.6512755	protein_coding	HG19	GACACACCTTTTGTGGCGTCCACTTAATTTGTGCCTATATTTGTATGATGTCATAATTTA	--unmapped
ASHGA5P045551	1.56e-05	1.08e-07	-4.58e+01	9.00359	-5.38558577	noncoding	HG19	CGGAAGATGTCAGAGCGTTTCCCTAGCAATGTTTTAGAAGTTACTTCTGTCTGGAAAAAA	--unmapped
ASHGA5P045586	1.56e-05	1.08e-07	-4.58e+01	9.00028	-3.3843273	noncoding	HG19	TTGAAACCTGCTGGGACTTTTTAGCCATTCTCTTCAACATAAAGAATGGGTGTTTTTGGA	--unmapped
ASHGA5P001636	1.57e-05	1.09e-07	4.57e+01	8.99187	2.00223207	protein_coding	HG19	CAATTCAACACTGACCGAATAAGCTTATATCAAGATAACACTGGAAGAGTTACTTTACTG	--unmapped
ASHGA5P000818	1.58e-05	1.11e-07	-4.56e+01	8.97896	-2.92966467	protein_coding	HG19	TAGGACCACAGTCACGATGATCACAGTCTCTGGAAGTGCTCCTGTCCTCTCAGCTGTGGC	--unmapped
ASHGA5P037191	1.59e-05	1.11e-07	-4.55e+01	8.97505	-3.697383	noncoding	HG19	TGTTCATCATCATCTTGTTTTAAGGGATTTGCCACATACATGCATATGGATTTCCAAAGG	--unmapped
ASHGA5P041888	1.59e-05	1.11e-07	-4.55e+01	8.97122	-2.89588743	noncoding	HG19	GGTCAACTTTGATTCAAAGATAGTCTTCAGTTACCAAACCTTATCACATGACTGTAAAAC	--unmapped
ASHGA5P043944	1.59e-05	1.12e-07	-4.55e+01	8.96905	-2.07950867	protein_coding	HG19	TAGGGCTGCTTGAGGTCAAGTTGACACTGCTCCACGTGCTGCACAAGTTCCGGTTCCAAG	--unmapped
ASHGA5P001509	1.62e-05	1.14e-07	4.53e+01	8.94539	2.44134333	protein_coding	HG19	TGAAAGTTGCCAGAGCACATCCCAAAGCAAAGTTGGTTTTGCGGATTGCCACTGATGATT	--unmapped
ASHGA5P040897	1.63e-05	1.15e-07	4.52e+01	8.93489	1.73222757	protein_coding	HG19	TTCCACTGTGGAAGCTCATGGACTCCATTGGGTCTTCAGGGTTGCGGCAGGGGGAAGAAA	--unmapped
ASHGA5P036980	1.63e-05	1.16e-07	4.51e+01	8.931	4.86126857	noncoding	HG19	CTTCAATAGTGAATTAGGTTCCCTCTACCATCTGAAATGTTACAGTTCGATAAAATAGGT	--unmapped
ASHGA5P003881	1.64e-05	1.17e-07	-4.51e+01	8.92199	-2.8651142	protein_coding	HG19	AAAGAAAAGGAGGATCAGGTGTTGTCCTACATCAATGGGGTCACAACAAGCAAACCTGGA	--unmapped
ASHGA5P044837	1.65e-05	1.17e-07	-4.50e+01	8.91739	-2.42294833	protein_coding	HG19	TTATGAAAAGCCTAATGGACCACACCATTCCTGAGGTTTAAAATTCACGGCACCATGGAA	--unmapped
ASHGA5P005530	1.65e-05	1.18e-07	4.50e+01	8.91234	5.6797029	protein_coding	HG19	GCGTCTCAGGAATATTCGAGTGCGAACAGTAAAAGGCCAAGATTATCTTTCAAAAACAGG	--unmapped
ASHGA5P014591	1.66e-05	1.19e-07	-4.49e+01	8.90202	-1.76553967	protein_coding	HG19	ACCCTGAAAGGTACCGCTGCAGCTAGAATCCAAATCTGCCCTAGGTCCAAAAAATGGTGT	--unmapped
ASHGA5P038457	1.66e-05	1.19e-07	4.49e+01	8.8997	2.73703217	protein_coding	HG19	ACTTTTAGGAACTACATCATGGACTTCCAGGTTGGGAAGGAGTTTGAGGAGGATCTGACA	--unmapped
ASHGA5P013836	1.67e-05	1.20e-07	-4.48e+01	8.89333	-4.71266547	protein_coding	HG19	GTGGCCGCAGAAATGACCATGGTTGACACAGAGATGCCATTCTGGCCCACCAACTTTGGG	--unmapped
ASHGA5P039489	1.67e-05	1.20e-07	-4.48e+01	8.89275	-2.67209167	protein_coding	HG19	GCTACACAAGATCCTCAGATTGAAAAGACTTTTGAAGTTAATGTACTTGCACATTTCTGG	--unmapped
ASHGA5P018794	1.67e-05	1.20e-07	4.48e+01	8.89049	2.9016121	noncoding	HG19	GGCCTTTGAAGTTGGAGCCAGCGTCCGGAGCTGCAGCCAAGCGAGTTTCCTCCTTATCCT	--unmapped
ASHGA5P011648	1.67e-05	1.21e-07	4.47e+01	8.88299	2.9749636	protein_coding	HG19	GGGATCCCAGGACTCCCTGGCCGGCCTGGCCAGGCAATCAACGGCAAGGATGGAGATCGA	--unmapped
ASHGA5P044253	1.67e-05	1.21e-07	-4.47e+01	8.8806	-2.77834647	protein_coding	HG19	CATTTCGAAACATCCTGCATGTGACATTTGGAATGACAGATGACATGATTATGGACAGAG	--unmapped
ASHGA5P033229	1.67e-05	1.22e-07	4.47e+01	8.87407	2.39128033	protein_coding	HG19	TCAGAACTGGATCTATGAATGACAGGAGGGCAGACCACATTGCTTTTCACATCCATTTCC	--unmapped
ASHGA5P047556	1.67e-05	1.22e-07	-4.47e+01	8.87406	-2.27098417	protein_coding	HG19	AAATGACAGCAGGGAGACTTGGGTCGGCCTCCTGAAATGACAGCAGGGAGACTTGGGTGA	--unmapped
ASHGA5P013986	1.67e-05	1.23e-07	4.46e+01	8.87049	6.0731383	noncoding	HG19	GCTCACAAAGGGCTAATCTCGGGCCTTGTCGAAGGAAGAGGCTGCAGACGTTAATGAGGT	--unmapped
ASHGA5P002987	1.67e-05	1.23e-07	-4.46e+01	8.87009	-2.21389177	protein_coding	HG19	GCTGGAAGGAAGACGAACCTACGAAGCAGAGATCTGAAGACAGCATGTACACAGCCATTC	--unmapped
ASHGA5P040963	1.67e-05	1.23e-07	-4.46e+01	8.8695	-3.01561583	protein_coding	HG19	TAACCACGCCCAGGACACCTCAGCCTTTCCAGCATAGCTCAATAAACTTGTATTGATCAA	--unmapped
ASHGA5P001358	1.67e-05	1.23e-07	4.46e+01	8.86466	2.00924767	protein_coding	HG19	GCCTACAGAAATATTACAGAGTTGAAAACTCTGAAGGGGTTGGCACTGCATGATATCCTG	--unmapped
ASHGA5P013449	1.70e-05	1.25e-07	-4.44e+01	8.84834	-2.9525453	protein_coding	HG19	TGGTGGAGATTATGATGGGGCCGGCAAATTCCCTCAGGGGCTGGAAGACGTGTCCACATA	--unmapped
ASHGA5P054367	1.70e-05	1.25e-07	-4.44e+01	8.84646	-2.96647137	noncoding	HG19	GAAAATGTGGAGTGTCAGTCAAGAGGCAACACTAGGAGGCAAGGAATCTGCATTTCTTTC	--unmapped
ASHGA5P038797	1.71e-05	1.27e-07	-4.43e+01	8.83586	-5.17443843	protein_coding	HG19	TGTCCAGAGAATCAAGGATTTTTTGCGGAATCTTGTACCCAGGACAGAGTCCTAGTGTGT	--unmapped
ASHGA5P053756	1.72e-05	1.28e-07	-4.43e+01	8.82731	-1.8437561	protein_coding	HG19	GCACCTGCAGCCCCGCGCTCTACCCGGTTCAAGCATGGCTGACCAGGCGCCCTTCGACAC	--unmapped
ASHGA5P050390	1.72e-05	1.28e-07	4.43e+01	8.82657	4.6671851	noncoding	HG19	CCTGAAAAGTGTTGTATTCCAGTGTGCCTCGGAAAAGAAAATAGGATTAATAAACTTTGA	--unmapped
ASHGA5P019879	1.72e-05	1.28e-07	4.42e+01	8.82398	4.60652527	noncoding	HG19	CTCAAAAACTCTGGAATTCTGTGAAGCACATGACCTCAAGTCTTTGGATAAATGGAAACG	--unmapped
ASHGA5P055576	1.72e-05	1.29e-07	-4.42e+01	8.81693	-2.4009172	protein_coding	HG19	TGTGTGATCCCCCAGAGCCATGCCCGAGATAGTGGATACCTGTTCGTTGGCCTCTCCGGC	--unmapped
ASHGA5P006123	1.72e-05	1.29e-07	-4.42e+01	8.8152	-2.17462733	protein_coding	HG19	AGGACTGCAGAAAATCAACCTATCCTCCTTCAGGACCAACTGTCTTCCCTGCTGTTATAA	--unmapped
ASHGA5P006771	1.72e-05	1.29e-07	-4.41e+01	8.81343	-2.679237	protein_coding	HG19	TGCGCCCATTCCAGAGCCTAAGCCTGGAGACCTGATTGAGATTTTTCGCCCTTTCTACAG	--unmapped
ASHGA5P027063	1.72e-05	1.30e-07	4.41e+01	8.81191	3.7890683	noncoding	HG19	CCACTTTGCAGTCCTGTTGGATCTATATCTTGAGAAATAAATTAAAGAGCTTTTCCCTCC	--unmapped
ASHGA5P029707	1.72e-05	1.30e-07	-4.41e+01	8.80776	-5.45666723	noncoding	HG19	TGCACCTGTCTTGCTATTATTTTACAGATGTGTTCTAAAAGCTATAAAGACGGAAATCAC	--unmapped
ASHGA5P041462	1.72e-05	1.30e-07	-4.41e+01	8.80713	-2.228677	protein_coding	HG19	TTTTCCCGAGCAAAGTCTAAAGTTTACAGTAAATAAATTGTTTGACCATGCCTTCATTGC	--unmapped
ASHGA5P034675	1.73e-05	1.31e-07	4.40e+01	8.80213	4.26605463	protein_coding	HG19	AGGAAATCATGAGGTTCAGTGTCTCAGGCATGAGGACCGACTACCCCAGGAGTGTGCTGG	--unmapped
ASHGA5P038671	1.73e-05	1.32e-07	4.40e+01	8.79397	3.65481287	noncoding	HG19	GAACAACGAAACAACGGATGATCTGCCTTTAATAGGATAAAAGCCAGTATTTGCAAATAT	--unmapped
ASHGA5P012011	1.75e-05	1.33e-07	-4.39e+01	8.78276	-3.95690613	protein_coding	HG19	CCAACTGCAGGCTCTGTGGGAGGATCAGGGCTGGGAACTCTAGCCCTGGCCCTGGGGATC	--unmapped
ASHGA5P025506	1.75e-05	1.33e-07	4.39e+01	8.78138	4.55489217	noncoding	HG19	CAAATGGTGGCATTGGAGTTATGGACGATGAATGATATGTGTCTGAAACTCTGAGGTCCA	--unmapped
ASHGA5P051119	1.75e-05	1.34e-07	4.39e+01	8.7793	2.09911853	protein_coding	HG19	CACCAAGTTCTGTACCAACCAGTGTGATTTCCACCCCTTCTACAGAAGAAATTCAGTCAG	--unmapped
ASHGA5P045653	1.75e-05	1.34e-07	-4.38e+01	8.77341	-3.32330557	protein_coding	HG19	ACGTCATGTGCACCTTTACACTGTGGTTAGTGTAATAAAACATGTTCCTTATATTTACTC	--unmapped
ASHGA5P047958	1.75e-05	1.34e-07	4.38e+01	8.77312	5.65606567	protein_coding	HG19	TTCTTCATCTTCACCTACTTCAAAGTTCCTGAGACTAAAGGCCGGACCTTCGATGAGATC	--unmapped
ASHGA5P031531	1.75e-05	1.35e-07	-4.38e+01	8.77248	-2.08023033	noncoding	HG19	ATGTATTGCTTGAGGGGGTCGATCTCTGGTTCTAAGGTGTTTTGTTTGTTTCCATCGTGA	--unmapped
ASHGA5P018219	1.75e-05	1.35e-07	4.38e+01	8.77062	2.0738522	noncoding	HG19	AGTGGATGGTGAACAAAGGAACAGTAAATGGAGTAACTTGGCTAGAATATGGCAGTAACT	--unmapped
ASHGA5P050815	1.75e-05	1.36e-07	-4.37e+01	8.76446	-3.82601353	noncoding	HG19	AAGATAGGGGGGATGAATACTAGGGGAATACTGTGTGTCTGTCCTACATAAAGTGCTGTG	--unmapped
ASHGA5P030135	1.75e-05	1.36e-07	4.37e+01	8.76425	1.58807583	protein_coding	HG19	TGCCATCTACCACTTGCAATTATTTGAGGAACTCCGCCGCCTGGCGCCCATTACCAGCGA	--unmapped
ASHGA5P054316	1.76e-05	1.37e-07	4.36e+01	8.75443	3.6222275	protein_coding	HG19	GGCCTTGTAGAATGAGGTTGTATCAATAGCAGTGACAAAACGCACACATCAACCCACAGA	--unmapped
ASHGA5P006451	1.76e-05	1.37e-07	-4.36e+01	8.7521	-2.21962333	protein_coding	HG19	TACATCTAGGACGCCTCCGGTGAGCAGGGTCAGTGGAAGCCCCAACGGGAAAGGAAACGC	--unmapped
ASHGA5P003103	1.76e-05	1.38e-07	-4.36e+01	8.74723	-2.22640867	protein_coding	HG19	TCTGTTATATGCGCTGATGGAACTGCTGCTAATTGAACTGTGTCCTGAGCTGAGAGTTCA	--unmapped
ASHGA5P049624	1.76e-05	1.38e-07	-4.36e+01	8.74605	-2.23152633	protein_coding	HG19	TGCAAAGCAAGGTGAGCACTGTTAAAATCCGGCTAGGCCAAGATTTCCCAATGTCTTGAA	--unmapped
ASHGA5P012609	1.78e-05	1.39e-07	-4.35e+01	8.73613	-1.9514002	protein_coding	HG19	AAGGTGGAAATATATGACGCTGCTTAATCTGCTCTTGCAGACCATTTTCTACGGGGTCAC	--unmapped
ASHGA5P053901	1.78e-05	1.40e-07	4.34e+01	8.72994	2.1678226	protein_coding	HG19	CGGGGGGCTGATTCTGGAGAAGCCGGTGGACAAGCAGGACGCCTACAGGATGCTGTCCCG	--unmapped
ASHGA5P031058	1.79e-05	1.41e-07	4.34e+01	8.72391	2.655681	noncoding	HG19	GAATCAGGCCACCTTGAGGTTCATCAAGTTCATCCCATTAAAACCTCCCAAAACTCTGGA	--unmapped
ASHGA5P030345	1.79e-05	1.41e-07	-4.34e+01	8.71923	-2.66038757	noncoding	HG19	ACTGGACTACAGTAAAAATGCAAGTTTATCAAGATGCTCCCAGCACAACCCTGTGTGCAG	--unmapped
ASHGA5P039588	1.79e-05	1.42e-07	4.33e+01	8.71757	2.7584461	noncoding	HG19	TAGGAACTAAACTGCCAAAAGTTATTTTCCATAATGACTAGAGTCAGTCATCACATACAC	--unmapped
ASHGA5P049105	1.79e-05	1.42e-07	-4.33e+01	8.71731	-2.82093537	protein_coding	HG19	TGGTCATCTGGTAAATAAAACAAAGGAACTTGATGTTGAGATGGATGCTTGAGGAATATT	--unmapped
ASHGA5P045178	1.79e-05	1.42e-07	4.33e+01	8.71222	3.01780677	noncoding	HG19	GATTCAGACAAAGATATAACTACAGAATGCACATGACGGTTTTGTTAATACACCAAAAGG	--unmapped
ASHGA5P009313	1.80e-05	1.44e-07	-4.32e+01	8.70239	-3.222552	protein_coding	HG19	ATAGTACGTGTTGATCCTGACTGCTGTCATGGCGTGCCCTCTGGAGAAGGCCCTGGATGT	--unmapped
ASHGA5P017648	1.80e-05	1.44e-07	4.32e+01	8.69963	2.09937473	noncoding	HG19	AGCTTAGCAGGTAAAAGTCTTGCAGTGAAAAACCCGAGGACCCTTACCGCAAGTGTCTTT	--unmapped
ASHGA5P029270	1.80e-05	1.44e-07	4.32e+01	8.69703	4.16234693	noncoding	HG19	ACTGTGTACATATGGCCAGCAACAAATTACACTCAATGAATATTTTAGAGAGCAGCAAAG	--unmapped
ASHGA5P002584	1.80e-05	1.45e-07	-4.32e+01	8.6963	-3.6949849	protein_coding	HG19	TTTATCCTGCAGTGCTTTGCTGCAAGATAACATCGCTGATGCTGTAGCTTGTGCAAAGAG	--unmapped
ASHGA5P042112	1.80e-05	1.45e-07	-4.31e+01	8.69382	-1.77630533	noncoding	HG19	GCTGAGCTTTTGGAATAGATTTTCCTGTACTATATATGACTGCCAGTGGGAGAATTTGAA	--unmapped
ASHGA5P042688	1.80e-05	1.45e-07	4.31e+01	8.69224	1.63054567	protein_coding	HG19	CAAGCAGCTTTGCTTAAGGTTCTTCATAATAACTGCTTGAATCAACTTCTTATTTTGCTC	--unmapped
ASHGA5P051917	1.81e-05	1.46e-07	4.31e+01	8.68777	2.767891	protein_coding	HG19	CCCTCTCCACCATGGGAATGCAATCTGTTTGCAGTCTCCTTCAAGCATTCTGTCGACCCT	--unmapped
ASHGA5P015224	1.81e-05	1.46e-07	-4.31e+01	8.68646	-1.96667167	protein_coding	HG19	GCTGGCGGAGAGCTGGCCACTCTAGTTACACTCCTCTTCCTGGGTCCAATTATTCAGAAG	--unmapped
ASHGA5P022638	1.81e-05	1.47e-07	4.30e+01	8.68123	3.38590583	noncoding	HG19	GCCTTTTATGACATCTTCTGTAACCAGAAGCACTCCAAGAACAACACTTTCATTCATGGA	--unmapped
ASHGA5P043579	1.83e-05	1.49e-07	4.29e+01	8.66595	3.2368745	noncoding	HG19	GGGGACTGAATTCTTGAGATTTATGGTGCACCTTATTGATCAAATTTATCTGGACTTTTT	--unmapped
ASHGA5P031803	1.83e-05	1.49e-07	4.29e+01	8.66311	2.47014433	protein_coding	HG19	GCCTGATGCCAGGACAGCTGTGCTCTCAGATGTAAATAGAGCAACCTATATAAACCTGGA	--unmapped
ASHGA5P048764	1.84e-05	1.50e-07	4.28e+01	8.65475	3.13264627	protein_coding	HG19	TACAGAATCAGAAGATGTTCCTCAGCTCTCAGGTGAAACTGCGATAGAAAAACCCGAAGA	--unmapped
ASHGA5P014286	1.84e-05	1.50e-07	4.28e+01	8.65362	4.78586833	protein_coding	HG19	TTCTTCTTGGGGAAGGTGTGTTTCCTCGCCACAGGTGGTGGAAGGCTTTAGGGCCACCAT	--unmapped
ASHGA5P012673	1.87e-05	1.53e-07	4.27e+01	8.63893	1.5146339	protein_coding	HG19	TGGAAAAAATCCATGGAAACTCTTCAGACTATCTTCTATTCGTGTCTATGAACGAATGCC	--unmapped
ASHGA5P011722	1.88e-05	1.54e-07	-4.26e+01	8.62973	-2.0633875	protein_coding	HG19	TATTCTGAAATTGCTATCCAGATGATGATGCACATGCAACCCAAGGAGATCTGTGCGCTG	--unmapped
ASHGA5P046424	1.88e-05	1.54e-07	4.26e+01	8.62876	1.9911915	noncoding	HG19	CCTTGTTCCCAGGGTCCACATTTAGTTTTATCTTTACTGCATTGCTTTTATGAAAAAGAA	--unmapped
ASHGA5P035262	1.88e-05	1.55e-07	4.26e+01	8.62366	2.6437955	noncoding	HG19	GAACATTAAATCCGACACTTGTACTACATGGGTAATCAATATATAGTGGTTCACAGATCA	--unmapped
ASHGA5P018100	1.89e-05	1.56e-07	4.25e+01	8.61775	3.21231387	noncoding	HG19	CCCTGGCCGGGGACTTACCAATTTGGGATTCTTCCAGGAGCTGAAAACTGATTGCAAATA	--unmapped
ASHGA5P016311	1.90e-05	1.57e-07	4.24e+01	8.60751	6.11128417	noncoding	HG19	CTTGCATCAGGGCTAATCTCGGGCCTTGTCGAAGGAAGAGGCTGCAGACGTTAATGAGGT	--unmapped
ASHGA5P030617	1.90e-05	1.57e-07	4.24e+01	8.60599	2.7969164	noncoding	HG19	ATTTTGATGCCCCCATGAGGGTGGACTCAGGGCAACATTTCAGATGTTATTCCCAAATCT	--unmapped
ASHGA5P025445	1.92e-05	1.59e-07	4.23e+01	8.59154	3.43124347	noncoding	HG19	TTGATCAGATAGACGAGGCCGGGCTTGTCCCCGGCCACTGATTATCGAGGCGATTCTGAT	--unmapped
ASHGA5P048693	1.92e-05	1.60e-07	4.23e+01	8.59044	2.13013167	protein_coding	HG19	AGAAATAGAAGTAAGGAGTCTTTTACCCGGTGTGCTTTGCCGCAGTCATCCAAAATAAAT	--unmapped
ASHGA5P022600	1.92e-05	1.60e-07	4.23e+01	8.58989	3.97029887	noncoding	HG19	ACAAACAAAGGTGTTCCAAGGCAAGAAGTTATTTTCACCAGGGAAGCCTGTGAACAGAAA	--unmapped
ASHGA5P043748	1.95e-05	1.62e-07	4.22e+01	8.57156	3.08833133	protein_coding	HG19	AGGCCTTCGGGCTGCCCCGGCTGCCGGAGGAGTGGTCGCAGTGGTTAGGCGGCAGCAGCT	--unmapped
ASHGA5P013445	1.95e-05	1.63e-07	4.21e+01	8.56476	3.479739	protein_coding	HG19	ATGACCAATACAAGTTCCTTGCAGTTTCCACTGACTATAAGAAGCTGAAGAAGGACCGGC	--unmapped
ASHGA5P029844	1.96e-05	1.64e-07	4.21e+01	8.56213	1.99792133	noncoding	HG19	TGGTACAGGATATGCATGATAAAATCACCTTGCTCAAATAAATGCAGCAGGAAAAATGGA	--unmapped
ASHGA5P012232	1.96e-05	1.64e-07	-4.20e+01	8.5585	-2.17046627	protein_coding	HG19	CTGGAGGAAGCCCAATGGGTACAGATGCTCGCACGACTCAGAGTGCCAGAGCAGCTGCTG	--unmapped
ASHGA5P046289	1.96e-05	1.65e-07	4.20e+01	8.55294	5.48734	protein_coding	HG19	ACATACTCTACTTAGCAAGGGTTTCAGAGGTGCATCACCTCACCGGAAATCCACCTAAAA	--unmapped
ASHGA5P008566	1.96e-05	1.66e-07	-4.20e+01	8.55128	-1.31798167	protein_coding	HG19	AACATTCTGGCCGCTCCGGGAATTCTGAAGTTCTGGGCCTTTCTCAGAAGACTGTAATGT	--unmapped
ASHGA5P036957	1.96e-05	1.66e-07	-4.20e+01	8.55065	-2.16637737	protein_coding	HG19	ATGTGCTCATGGGCACATTCACCAAAAGTTTTGGAGCTTCAGGAGGTTACATAGCTGGAA	--unmapped
ASHGA5P005023	1.96e-05	1.66e-07	-4.20e+01	8.54832	-2.90017633	protein_coding	HG19	AGCTCTGTGTTTTGGCATTACTGGATCCCTCTCAATTATCTCTGGAAAACAATCAACTAA	--unmapped
ASHGA5P008436	1.96e-05	1.66e-07	-4.20e+01	8.548	-1.61962467	protein_coding	HG19	AGGTGAAGACATTGTGGCTGACCACGTTGCCTCTTGTGGTGTAAACTTGTACCAGTTTTA	--unmapped
ASHGA5P033142	1.96e-05	1.66e-07	-4.20e+01	8.54665	-2.81898133	protein_coding	HG19	TACCGGCTGAGGTCTCGTGGTTCCACCAAGATGTCCATACACCTGATTCACACCCGAGTG	--unmapped
ASHGA5P011446	1.96e-05	1.67e-07	-4.19e+01	8.54513	-1.55825633	protein_coding	HG19	ACTTGAAGAGGAAGGGGAACAGTTTGTGAAGAAAATCGGTGGTATTTTTGCCTTCAAGGT	--unmapped
ASHGA5P025169	1.96e-05	1.67e-07	-4.19e+01	8.54128	-3.1834571	protein_coding	HG19	TAAACGACAAGGACAGACATGGCTCAGCGGATGACAACACAGCTGCTGCTCCTTCTAGTG	--unmapped
ASHGA5P040119	1.96e-05	1.67e-07	-4.19e+01	8.5398	-2.51594683	noncoding	HG19	GGAATTTCAGCTCTAAACACATTTTTGAGACAGTTATCTGTGAGTGAAAACAGGGTATTA	--unmapped
ASHGA5P056047	1.96e-05	1.68e-07	4.19e+01	8.53405	3.0010182	protein_coding	HG19	CAGTAGATGTGATTGCTTCAAGCTTTGGTCAGACAAGAGAAGGAGGGCATATTGTCTATG	--unmapped
ASHGA5P031757	1.96e-05	1.69e-07	-4.18e+01	8.5321	-3.24477717	noncoding	HG19	TTTAAAGATGGTGGCAGTGAAACTGGTACATGGGACCTGACTGGGCTTTGTTTGCAACTT	--unmapped
ASHGA5P033497	1.98e-05	1.70e-07	4.18e+01	8.52098	4.3867244	protein_coding	HG19	TTCCAGGTCTCATGCCATAGGGGTAGAAGAAGAACTGGAAAGCACAGGCATTTAGAGAAA	--unmapped
ASHGA5P007488	1.98e-05	1.70e-07	-4.17e+01	8.51996	-6.71407537	protein_coding	HG19	ATCTTGGAGGTGCTGCAGAAAATGCCACAGTCCTCACCTCAATAAATGAGAGGACATTGT	--unmapped
ASHGA5P008775	1.98e-05	1.72e-07	-4.17e+01	8.51072	-2.24814933	protein_coding	HG19	GACAACTGTTACCACTACGGTGACCAGCCCAGCCTACCTCCTGAGCTGTGGCTTCCCTCC	--unmapped
ASHGA5P001842	1.98e-05	1.72e-07	4.17e+01	8.51038	4.52013417	protein_coding	HG19	TCCTCAGCAGGAAGCGTCAGCCCCCGTAGCACCTCTGTTACCACGACTTCTAGTGCCTCT	--unmapped
ASHGA5P010073	1.98e-05	1.72e-07	-4.17e+01	8.5101	-2.8879905	protein_coding	HG19	CATGGAACAGGGCCGGGTATGACTTTGCAACTGAAGCTGAAGGAGTCTTTTCTGACAAAT	--unmapped
ASHGA5P050280	2.00e-05	1.74e-07	4.16e+01	8.49775	3.2154585	protein_coding	HG19	TCCTGGTTTGAGCTGCATTCAGGAAGTGCGGGACATGGTAGGGGAGGCAAAAAGCCTTGG	--unmapped
ASHGA5P008539	2.01e-05	1.75e-07	4.15e+01	8.49469	5.34519343	protein_coding	HG19	ATACCAACATGCCATCAGACATGAGGGAGTGTTGGTTGCTACGGTGATGGGGCTCAGAGC	--unmapped
ASHGA5P038269	2.02e-05	1.77e-07	4.14e+01	8.48235	7.04805677	noncoding	HG19	CCTGGTATTCTCTGCTGCAATCTGTAGCTGTAGAATTTTGAAGAATGCAATTAAATTCAA	--unmapped
ASHGA5P016699	2.05e-05	1.80e-07	-4.13e+01	8.46414	-2.63217367	noncoding	HG19	ACACTTTCCGGCTGAAGAAAAGAAGAATGGTATTCACGCAGTTCCCATTTTACAGATGAA	--unmapped
ASHGA5P021925	2.05e-05	1.80e-07	-4.13e+01	8.46388	-2.813983	protein_coding	HG19	GCTGTAAGTGATTGCAGTTGCTCTACGGTGAGCCCGGGCGTGCTGGCAGGGATCGTGATG	--unmapped
ASHGA5P043791	2.05e-05	1.80e-07	-4.13e+01	8.46194	-1.849449	noncoding	HG19	AGATTTCTCCCTTACTATTCCTGCTCATTGTCTTCTGTGGACTAATACTGAACATGAAAC	--unmapped
ASHGA5P017469	2.05e-05	1.80e-07	-4.13e+01	8.4605	-1.64511993	noncoding	HG19	CCACAACATGAAAGCTTGGAAATGAATATGCTGCACTTTACAACCACTGCACTACCTGAC	--unmapped
ASHGA5P003406	2.06e-05	1.81e-07	-4.12e+01	8.4547	-2.87390653	protein_coding	HG19	TTCTACCCAGCCAAACAGGCAGGACTCGTGAAATTGTGATGCCTTCTAGGAACTACACCC	--unmapped
ASHGA5P001500	2.06e-05	1.82e-07	4.12e+01	8.45226	3.94329123	protein_coding	HG19	TTCTACAAGAGAAAGCAGTGCAAACCTTCCCGTGGCCGCAAACGTGGCATCTGCTGGTGC	--unmapped
ASHGA5P003410	2.08e-05	1.84e-07	-4.11e+01	8.44056	-1.95689767	protein_coding	HG19	CGGAGGCTGGGAAAATGGCTTTGTAAAGAAGTTTGAACCTAAATCTGGCTGGATGACTTT	--unmapped
ASHGA5P015803	2.08e-05	1.84e-07	4.11e+01	8.43518	2.650469	protein_coding	HG19	GCTGGTAGAGCATTGGTTATAGTCATGGGAAAGGAAGGTGTCCACGGAGGCACACTTAAC	--unmapped
ASHGA5P004374	2.08e-05	1.85e-07	-4.11e+01	8.43476	-3.134053	protein_coding	HG19	TACACCAACAGAACTGTGCAAATTGCAGCCGTCGTTGATGTTATTCGGGAATTAGGCATC	--unmapped
ASHGA5P007782	2.08e-05	1.85e-07	4.11e+01	8.43407	5.13426063	protein_coding	HG19	CAGATATCGCTTGGTTTCAAATCCTTTTGAACACGTTCGACAAAAGCAGTGGAGAAGAGG	--unmapped
ASHGA5P041428	2.09e-05	1.86e-07	4.10e+01	8.42789	3.9774341	protein_coding	HG19	GGAACAAAACTCTAACTTTAGGAATGGCTTTGGTTTCAGCCTTCAGTTAAAGTAATTGAT	--unmapped
ASHGA5P037513	2.09e-05	1.87e-07	4.10e+01	8.42232	2.72248043	noncoding	HG19	CAGGAGCATCAATTTAACCCAAAGATTCTTGGAGTCAGTTTCACATAAGTAATCTTGTTG	--unmapped
ASHGA5P056467	2.11e-05	1.90e-07	4.09e+01	8.40568	2.39408383	noncoding	HG19	ATCATCAAAGGATGATTGCAGAAAGGATGACCTACAAGTGGATGGTCAGATCTGGCTGCA	--unmapped
ASHGA5P000729	2.11e-05	1.90e-07	4.08e+01	8.40359	1.8779335	protein_coding	HG19	AGCGACCCCATCATGCTGAACGTAAACTATAATGCTCTACCACAAGAAAATGGCCTCTCA	--unmapped
ASHGA5P041719	2.11e-05	1.90e-07	4.08e+01	8.40306	1.78558383	protein_coding	HG19	TACGGTTTCGGTGGTTGAGCGTCCCTTTCTATCAACAAAAGGCCCTTTTTAGGGCCCCCA	--unmapped
ASHGA5P039658	2.11e-05	1.90e-07	-4.08e+01	8.40237	-3.895169	protein_coding	HG19	CCTGAGGATGATTTGTAGAAAATTAACTGCTAACTTCTATTGACCCACAAAGTTTCAGAA	--unmapped
ASHGA5P033537	2.11e-05	1.91e-07	-4.08e+01	8.39883	-3.42246957	noncoding	HG19	GGTCACAGATTGTATTTATTTTTTCAGACTGGTTTTCCAACCTAACGAGGGAATGGGTAG	--unmapped
ASHGA5P049764	2.11e-05	1.91e-07	-4.08e+01	8.39842	-4.18221187	protein_coding	HG19	GTTTGCTTGAGACTGAATACGACCAAATGGGCCATTGGGCCTGGAAAACGTGCTCTGACT	--unmapped
ASHGA5P020432	2.13e-05	1.93e-07	4.07e+01	8.38817	3.6434973	noncoding	HG19	ACAGCTGCAGCAGCCCAAAGGGATGAGAAGATGGATATGGCCCGGAGATAATGCACACCT	--unmapped
ASHGA5P048819	2.15e-05	1.95e-07	4.06e+01	8.37498	2.79689833	protein_coding	HG19	GCTGTTGCTGGTATCCGTATGTCACTTACTCATTTGTAATCAAGCGCCTGCCTCTCTTTT	--unmapped
ASHGA5P006371	2.16e-05	1.96e-07	-4.06e+01	8.36877	-2.83668587	protein_coding	HG19	TTCAGCAAAGGGCAAACCTGGAAATTAGCTATGCCAAAGGACTTCAGAAACTGGCAAGCA	--unmapped
ASHGA5P048669	2.16e-05	1.97e-07	4.06e+01	8.36674	3.07493143	protein_coding	HG19	TTCACCGTCACATCCCTGTAGTGCCAACTGAAGTGCCGACTGGACCGCGAGGTTTTGTTC	--unmapped
ASHGA5P014048	2.16e-05	1.97e-07	-4.05e+01	8.36446	-2.67581047	protein_coding	HG19	CAGCCCAGTGGGCAGTCTGAAGATGGCCAATTACACGCTGGCACCAGAGGATGAATATGA	--unmapped
ASHGA5P056054	2.16e-05	1.97e-07	4.05e+01	8.36292	2.5870288	protein_coding	HG19	TTATAACAAAGACTGGATTAAAGAGAAGATCTACGTGCTCCTTCGTCGGCAGGCCCAACA	--unmapped
ASHGA5P031570	2.16e-05	1.98e-07	-4.05e+01	8.3608	-1.90544233	noncoding	HG19	GGCCACATTAGGATGAACCTTTTAAAAAGTTATGCATTTATTTTTATGTTCCCCCACTGG	--unmapped
ASHGA5P043260	2.17e-05	1.99e-07	-4.05e+01	8.35616	-2.01402133	noncoding	HG19	AGATGAAATAGAGTAGAATTGAGAAAAGCAGTTTCTTAGACCTCCCTGTGAAGTTTTTCT	--unmapped
ASHGA5P032938	2.17e-05	2.00e-07	4.04e+01	8.35057	4.11795333	noncoding	HG19	CTTGGGTCTTCTCTGTATGATTCCCTGATGGAGATATTTACATGAGTTGAATTTTACTTT	--unmapped
ASHGA5P050765	2.17e-05	2.00e-07	4.04e+01	8.34884	4.00715233	protein_coding	HG19	TCTATCAGAGGTAAATTTGAGGAGTATCTGTATAAATCCAAAGAGCAGGAACTTAGATTC	--unmapped
ASHGA5P001499	2.19e-05	2.02e-07	4.03e+01	8.33762	3.91607233	protein_coding	HG19	TCAAGCACAGGATTCCAGAAATGGAAGGATGTGCCTTGTGAAGACAAGTTCTCCTTTGTC	--unmapped
ASHGA5P044053	2.19e-05	2.02e-07	4.03e+01	8.33636	2.78524413	noncoding	HG19	AAGGAAAGAAGGTGTGTTTTGCCTGACTCAGTGACTATAGAGAGAACCAAGTTCTGCAGG	--unmapped
ASHGA5P011351	2.20e-05	2.03e-07	4.03e+01	8.33208	3.04038037	protein_coding	HG19	TTGAATGCAGACAGAAATAAATTAGTGTCCTTACCAAAAGAGATCGGCGGGTGCTGCAGC	--unmapped
ASHGA5P007417	2.21e-05	2.05e-07	4.02e+01	8.32347	1.37932067	protein_coding	HG19	TAAAAATTACTTAAAGGTGTTCTTCCAGAGAGCAAAGCCCTGAGGACTGGATTTCCCTGT	--unmapped
ASHGA5P011561	2.21e-05	2.05e-07	-4.02e+01	8.32188	-2.97524823	protein_coding	HG19	GTTTTCTGATATTGCATTAAACATTGATCAAGATTTGTAGGACCAACCAACCTAAGAGCA	--unmapped
ASHGA5P008508	2.24e-05	2.08e-07	4.01e+01	8.30601	2.53932567	protein_coding	HG19	ATATACATATGCTGCAAGTGAGGACGTGGCCGCTTTGGAGAGTCAGCCTTTATTAGGATT	--unmapped
ASHGA5P045809	2.24e-05	2.09e-07	4.01e+01	8.30107	1.8374075	protein_coding	HG19	GCAGGATGGCCCACAAGCAGATCTACTACTCGGACAAGTACTTCGACGAACACTACGAGT	--unmapped
ASHGA5P054503	2.24e-05	2.09e-07	-4.00e+01	8.29962	-2.1634345	protein_coding	HG19	TGGAAATGATGGGCTGCCTGGAGCCCCTGGTATCCCTGGAGAGTGTGGAGAGAAGGGGGA	--unmapped
ASHGA5P049466	2.24e-05	2.09e-07	-4.00e+01	8.29843	-2.11045807	noncoding	HG19	TATAAGGCACTAGATCAAGGCTGCCTGTCTGTCAGGAGTGTCTGCTTTATTCAGTAGTAA	--unmapped
ASHGA5P006116	2.24e-05	2.10e-07	4.00e+01	8.29651	1.90251933	protein_coding	HG19	TTGATGTTTTGTGACCAAGAGTTCCCGATTTTGAAATGCTGGGCTCACTCAGAAGTGGCA	--unmapped
ASHGA5P036991	2.25e-05	2.11e-07	-4.00e+01	8.29214	-3.02556043	noncoding	HG19	AACATGATTAAGAGCAGAGCCCACAGCTCCAGATGTGAAAACCATGACTCGATTGTCAGT	--unmapped
ASHGA5P015840	2.25e-05	2.11e-07	4.00e+01	8.28932	3.1949204	noncoding	HG19	AGCTCGAAATCGGCAGACTAGGATGGAAGTGCCCTGTGAGCTGGGGGGCCCTTCAAAGGG	--unmapped
ASHGA5P002437	2.26e-05	2.13e-07	3.99e+01	8.27984	1.58043267	protein_coding	HG19	ATTTTCTCAGACTGGAACGTGAGAAACGAGCCCGCATCAAAGCACGGAAGGAAAATTTAG	--unmapped
ASHGA5P051667	2.27e-05	2.14e-07	3.99e+01	8.27656	1.95154717	protein_coding	HG19	TTTTCTTGAAGTATGATGCATATTGCATTATTTTATTTGCAAACTAGGAATTGCAGTCTG	--unmapped
ASHGA5P004591	2.28e-05	2.16e-07	-3.98e+01	8.26522	-3.700755	protein_coding	HG19	TGGTAACTCTGTAACTTGGGCAGACTTCTACTGGGAGATTTGCAGTACCACACTTTTGGT	--unmapped
ASHGA5P017387	2.28e-05	2.16e-07	-3.98e+01	8.26365	-2.7273168	protein_coding	HG19	TTGAGGAGAGCTTGAGGAGAGCAGGAAAGGACAATGCCGTCTTCTGTCTCGTGGGGCATC	--unmapped
ASHGA5P044811	2.28e-05	2.16e-07	3.98e+01	8.26267	2.93551667	noncoding	HG19	GGCGAGCCGGGAAAATATTGCTACTAAGGATCCTAAGCAGTGAACATGCTGTTAATACTT	--unmapped
ASHGA5P049857	2.28e-05	2.17e-07	3.98e+01	8.25994	4.89850453	noncoding	HG19	TCTGGGAGAAAAGAAGTCTCAAAACCTAAGGGAGATACCCAGAGTAATTTCTCTAAGGAG	--unmapped
ASHGA5P012957	2.31e-05	2.20e-07	-3.96e+01	8.24516	-4.45694007	protein_coding	HG19	AACACATTAAGACCAGTACAACTCACTGATCATATTAGGGCAGGGCCCTCTTAAGATCAG	--unmapped
ASHGA5P019383	2.34e-05	2.23e-07	3.95e+01	8.23169	3.99515413	noncoding	HG19	CCAATACAAGCATCTTCTGAGACTCACAGGAGAATATGGAATGTGATCTACCCAATCACA	--unmapped
ASHGA5P035586	2.35e-05	2.25e-07	-3.95e+01	8.2212	-2.137461	protein_coding	HG19	TTTCCGGGTTCCTGCTCTTTCCAGATATGGAGGCCTGACCTGTGGGCTGCTTCACATCCA	--unmapped
ASHGA5P004342	2.35e-05	2.25e-07	3.95e+01	8.21928	3.31930213	protein_coding	HG19	GCCTTCAAGAGTGATGATCCAATGCCCTTTGACATTAAAGCTGAGATGACACTGAAGACA	--unmapped
ASHGA5P012596	2.35e-05	2.26e-07	-3.94e+01	8.2182	-2.82362667	protein_coding	HG19	ACTTTAGCAAGTATGTGAAACAAGAAGTTCTGGGTCCTTTCATCATAAGGGAGAAGCTTC	--unmapped
ASHGA5P050650	2.35e-05	2.26e-07	-3.94e+01	8.21695	-2.92424383	noncoding	HG19	CAGAGCACAGCATGTGACAGACACATGGCTATGCAATGCCATCTAGATGTCATAGAGGAG	--unmapped
ASHGA5P048637	2.37e-05	2.28e-07	3.94e+01	8.20826	4.6154883	protein_coding	HG19	AACAAAGCCTTATGGAAGGTAGGGAAGTTAACTAGTCCTGGGGCTTTGCTCTTTCAGTGA	--unmapped
ASHGA5P052484	2.37e-05	2.28e-07	3.94e+01	8.20619	2.6393295	protein_coding	HG19	AAATTTCTTAGTGCTTCAGAGTTTGTGTGTATTTGTATTAATAAAGCATTCTTTAACAGA	--unmapped
ASHGA5P048397	2.37e-05	2.30e-07	3.93e+01	8.1991	2.98717047	protein_coding	HG19	ATGCAGCCGTCTGTGATAAGACCACAAGAAAAACCTACTTCTTTGTGGGCATTTGGTGCT	--unmapped
ASHGA5P054163	2.37e-05	2.30e-07	3.93e+01	8.19831	4.07253397	protein_coding	HG19	TGAAGCAGCTTTGTTAGAGGAGGAAGAGGGAGTCTGAGCATGAGTTGCAGCCAGGGCTGT	--unmapped
ASHGA5P008889	2.37e-05	2.30e-07	3.93e+01	8.19743	2.5071874	protein_coding	HG19	CTTCCAACAGATAATGGAACTTGGACTCAACTTTGGCTGGTATCTGAATATCATGAACAG	--unmapped
ASHGA5P007342	2.37e-05	2.30e-07	3.93e+01	8.1954	2.345365	protein_coding	HG19	AAATCCAATCCCTCGGTTTTTCTCTGTCAGTGCAGTTGCTATGTTGCAGAAGATCAACAG	--unmapped
ASHGA5P038112	2.37e-05	2.31e-07	3.93e+01	8.19383	2.8884962	protein_coding	HG19	ATGAGGACCAGCAACCCAGAGCAACCGGAAAACATCGACGGAGCCTGGGGGCTGGATACC	--unmapped
ASHGA5P023352	2.37e-05	2.31e-07	3.92e+01	8.1915	3.08631057	noncoding	HG19	ACAAGCAATGTTTTGCCAGGACGATTAAATATCATTGATGCTTCTGGTCTACAATTAGTC	--unmapped
ASHGA5P047716	2.39e-05	2.33e-07	-3.92e+01	8.18237	-3.9170525	protein_coding	HG19	TGCAACTAACTACTGTGTGAGGAATTGGTCCATGTGCAATAAATACCAATGAAGCACAAT	--unmapped
ASHGA5P029875	2.46e-05	2.41e-07	-3.89e+01	8.148	-2.5891267	noncoding	HG19	CCTCGAAAACAACCACCAAACATATCCTACAAGAGTTTTTTCCATTGTTTTGGTAATCAT	--unmapped
ASHGA5P015543	2.46e-05	2.41e-07	-3.89e+01	8.14768	-3.01469917	protein_coding	HG19	TAATCAGAAGAGCGAGCCCCTGATTGGAAGGAAAAAGACAGTTCAAAAGACCCCTTTCGT	--unmapped
ASHGA5P054791	2.46e-05	2.41e-07	3.89e+01	8.14391	2.2609923	protein_coding	HG19	AGAGGCACAGGTTTAGTGATATAGGATTACATTTCCTTCTCTATGGGTCCAATCACACTA	--unmapped
ASHGA5P031213	2.48e-05	2.44e-07	3.88e+01	8.13254	2.88991023	noncoding	HG19	AGAGATTTCTGACAAAGGGCATTAAAACTGAGAAAGTTTGGGAACCTCTGAATGCTGTAG	--unmapped
ASHGA5P041209	2.48e-05	2.44e-07	3.88e+01	8.13126	2.92233667	noncoding	HG19	TGAGATGGCTCATACCGGTGTGATTTTCCAGGTAAATTTATAGTCTAGTAATTGGATATT	--unmapped
ASHGA5P053798	2.48e-05	2.45e-07	3.88e+01	8.12856	1.42226857	protein_coding	HG19	AGGGCTTTGAGGCCAGTGAGGGAAGTGGCTGGGCCCTAGGCCATGGAGAAAACCTTAAAC	--unmapped
ASHGA5P049980	2.49e-05	2.46e-07	-3.88e+01	8.12399	-2.67496257	noncoding	HG19	GTTGGCGAGAATTCTTCGTTTTTCATTCTTCGTTGTAAATTGCTTCTAAACACTTCTGAA	--unmapped
ASHGA5P006528	2.50e-05	2.48e-07	3.87e+01	8.11655	1.7233235	protein_coding	HG19	GTCGCTTGAGTTCACAAAAGAACTTCCAGGATATGGCTATACCAAAAAACTCATCTTGGC	--unmapped
ASHGA5P001127	2.50e-05	2.48e-07	-3.87e+01	8.11491	-2.98554277	protein_coding	HG19	ACAACCAGCTCACGCACACAGGCATGGCCTTCCTGGGCATGACACTGCCGCACACTCAGA	--unmapped
ASHGA5P035771	2.50e-05	2.48e-07	3.87e+01	8.11423	1.7963529	noncoding	HG19	TAATACAACAGCAATACCTTATATCTGCGCAACTCTTCACAACTTACAAAGCCTTCACAT	--unmapped
ASHGA5P003117	2.52e-05	2.50e-07	3.86e+01	8.10536	3.5254282	protein_coding	HG19	TATCAACATAGCACCTGTAGATGGCATTCCTGCGTCCTTTACAAGCGCCAAGTCTGTATT	--unmapped
ASHGA5P003968	2.52e-05	2.52e-07	3.86e+01	8.09936	3.605942	protein_coding	HG19	AGGAAGAATGCTAAGATGATTTCAGATATCGAAAAGAAAAGGCAGCGTATGATTGAAGTC	--unmapped
ASHGA5P032360	2.52e-05	2.52e-07	-3.86e+01	8.09864	-2.23136767	protein_coding	HG19	TTTTGTTCAGGGCTGTGATCGGCCTGGGGAAATAATAAAGATGTTCTTTTAAACGGTAAA	--unmapped
ASHGA5P058075	2.53e-05	2.53e-07	3.85e+01	8.09432	2.18264887	noncoding	HG19	TACTCACAAGAATTGAATGGAATGTGAATCTACACTCAGGTGAAGCCAGGGTATTTTGAA	--unmapped
ASHGA5P035817	2.55e-05	2.55e-07	-3.85e+01	8.08553	-1.46911417	noncoding	HG19	GACCATAACTCACTTAAAAGCCTGAAAGCTGTTTTATGCCAACTAATAAAGTGCAGTTTA	--unmapped
ASHGA5P035448	2.56e-05	2.56e-07	3.84e+01	8.07926	4.57828653	noncoding	HG19	GTTGATCCATTTAATGGTCCTTGACAGCCAATAAAAAGACACTGGAAGAATACGTGAATG	--unmapped
ASHGA5P026341	2.56e-05	2.58e-07	3.84e+01	8.07323	2.77906977	noncoding	HG19	AAGGTCCAAACTCTGGGTGTCTGAGATAAAACGAAATTGTACAACCTGCTACCACTGGAT	--unmapped
ASHGA5P047757	2.56e-05	2.58e-07	3.84e+01	8.07319	3.15753497	noncoding	HG19	TTAAAGTGGAGCATGTCCTGTCTTGACTGAGGCACCAAGACGATTTGTTGCAGATTGTTG	--unmapped
ASHGA5P043797	2.56e-05	2.58e-07	-3.84e+01	8.07248	-1.52965917	protein_coding	HG19	GACCGTCACCCGCTATCCTGCCAACTCTATCGTGGTCGTAGGAGGCTGTCCTGTCTGCAG	--unmapped
ASHGA5P038974	2.57e-05	2.59e-07	-3.83e+01	8.06699	-2.8062872	noncoding	HG19	GATGACCTGCTGTCTTGTTACTGCTACAGTAAATGTTATAAGTTATGGATGAAACTTCAA	--unmapped
ASHGA5P014445	2.57e-05	2.60e-07	-3.83e+01	8.06466	-1.70823443	protein_coding	HG19	AGCAGAGCAGATCAGGAAAAGAAGACCTACACCAGCATCACTTGTGATTCTCAATGAGCA	--unmapped
ASHGA5P056364	2.57e-05	2.60e-07	3.83e+01	8.06396	2.9954918	noncoding	HG19	ATTAAACAATTTGATCAGCATAATGTCCAGCTCAAGGATCTTGGAGGTGGTGAGGCAGCC	--unmapped
ASHGA5P036022	2.58e-05	2.62e-07	-3.83e+01	8.0564	-3.0806565	protein_coding	HG19	TCTGAGACTTTGATCACCTGAACTTTCTCTAGCAAGTGTAAGCAGAATGGAGTGTGGTTC	--unmapped
ASHGA5P004946	2.60e-05	2.64e-07	-3.82e+01	8.04649	-1.628807	protein_coding	HG19	CAGACCAAAGTTAAACAAGCCTCCGGAAACTCTTATCACTACTATTGATTCTAGTTCCAG	--unmapped
ASHGA5P008793	2.60e-05	2.65e-07	3.82e+01	8.04426	3.15056047	protein_coding	HG19	TTTATGAGATTATTGATAATTCTCAAGGATTCTACGTGTCTGTGGGAGGCATCCGGGCCT	--unmapped
ASHGA5P022978	2.61e-05	2.67e-07	3.81e+01	8.03609	3.49873843	noncoding	HG19	CTGGACAAAGATGTTTCCACTCACAATATTGGTAAATGTAGAGTTTGCCTCTACTGACTG	--unmapped
ASHGA5P005838	2.64e-05	2.70e-07	3.80e+01	8.02087	2.83307683	protein_coding	HG19	GTCGAATTATTGGTTCAGATGATTTTATGCCACTAGTAAGAATCCAAGGACAATGTGTTA	--unmapped
ASHGA5P042476	2.64e-05	2.70e-07	3.80e+01	8.02031	7.95490173	noncoding	HG19	GGGATGCAAAGTAGAATTGCTTTACATTGACTATATATGTGACATGTACGTTGCTGTTTT	--unmapped
ASHGA5P002101	2.65e-05	2.71e-07	-3.80e+01	8.01698	-1.723386	protein_coding	HG19	GCTCACAAAGGTGTTCGAAATCCGCACCACTGATGACCTCACTGAGGCCTGGCTCCAAGA	--unmapped
ASHGA5P040945	2.65e-05	2.72e-07	3.80e+01	8.01231	3.0545699	noncoding	HG19	CTTTTGTCTCCATATAGCAGTCCAGGAAACCGGAGAAAACGGGGCAAAGAAAAATAAAAT	--unmapped
ASHGA5P057364	2.65e-05	2.72e-07	3.80e+01	8.01227	3.0091307	noncoding	HG19	CATCACCAAGGTCCATATTATATACTGTGATATTCCAGCTGCACAGCGAAGAATCCGTCA	--unmapped
ASHGA5P042724	2.65e-05	2.73e-07	-3.80e+01	8.01118	-3.5037132	noncoding	HG19	CTGTAGTTTTCCAGCAAAATCTAGCTAAACTCCTACCACAAATGTAACAGGCATATAAAA	--unmapped
ASHGA5P041707	2.65e-05	2.75e-07	3.79e+01	8.0023	2.270892	noncoding	HG19	TTCTTCACTCATGACGTGGCATGGATTTGACCAAAGGCGTGATCATGTTTAAAATAAAAA	--unmapped
ASHGA5P049059	2.65e-05	2.76e-07	3.79e+01	7.99946	2.66516507	protein_coding	HG19	CCAGATTTGACCGGCAGCGCCCGCCGTGCACGCAGCATTAACTGGGATGCCGTGTTATTT	--unmapped
ASHGA5P001354	2.65e-05	2.76e-07	-3.79e+01	7.99939	-1.8518185	protein_coding	HG19	AGCACTGAATAAATAGATCAGAATGACTGAAAAAGCCCCAGAGCCACATGTGGAGGAGGA	--unmapped
ASHGA5P053924	2.65e-05	2.76e-07	3.79e+01	7.99938	3.56499367	protein_coding	HG19	CCTGATGTTTAGGGGACTTGTCCTGGTTCATCTTAGTTAATGTGTTCTTTGCCAAGGTGA	--unmapped
ASHGA5P048446	2.65e-05	2.76e-07	3.79e+01	7.99875	3.40436803	noncoding	HG19	CACATTTGATGCACATAACAGACTCTCACCGCATTGAAATAAACCCCAGTATGATCATAA	--unmapped
ASHGA5P011100	2.65e-05	2.76e-07	3.79e+01	7.99786	1.46143497	protein_coding	HG19	AACACCATTGTGGTCAATTGGTCATCTGAGTTCGGACGGAATTACTCCTTGTCTGTGTAC	--unmapped
ASHGA5P027250	2.65e-05	2.76e-07	-3.79e+01	7.99769	-1.91612453	noncoding	HG19	CTGCTGTTCAACTGATGATGTGTGAGCTGTCAGTAGTTCAAACTAGTCATTATCTTTATG	--unmapped
ASHGA5P052684	2.66e-05	2.78e-07	-3.78e+01	7.99108	-2.240308	protein_coding	HG19	TCAGTTCCTCATCACTGTTCCTGTGCTCACAGTCATCAATTATAGACCCCACAACATGCG	--unmapped
ASHGA5P046531	2.67e-05	2.79e-07	3.78e+01	7.98718	6.05021497	protein_coding	HG19	TGAAATATGAGTTGGCGAGGAAGATCGACCTATCGGTCTAGACCAAGACTCTATGTAGAG	--unmapped
ASHGA5P019439	2.68e-05	2.81e-07	-3.77e+01	7.97851	-1.330382	noncoding	HG19	CTTTATATTTGTGTGAGGACTTCTGCATCTTACAGTCAGCACAGAACACACTGAGACTTG	--unmapped
ASHGA5P035430	2.68e-05	2.81e-07	3.77e+01	7.97783	2.5653526	noncoding	HG19	ACAGTAGTACGTAAATACGAAAGCTGAACACTGGGACGTGTGGCCCTAAATAGTATCACC	--unmapped
ASHGA5P032879	2.68e-05	2.82e-07	3.77e+01	7.97598	2.7294115	noncoding	HG19	TTAGTTGACCGTAACTGCCAGAGCCCTGCCCTGAATTCCTGTCCTTACTCCCTCTTTAAG	--unmapped
ASHGA5P007889	2.68e-05	2.82e-07	3.77e+01	7.974	2.4688462	protein_coding	HG19	AAGACCATCCTGGACAAGGACCACCTTCCTCTAGAGCTCGGGAGCCCGGAGGGTCTTCAC	--unmapped
ASHGA5P043264	2.70e-05	2.84e-07	-3.76e+01	7.96616	-1.37056633	noncoding	HG19	GGTGAAATAAATCATCTTGAGATTTTTCTGAAACCATGCTGCTTACAAGGATTTCCCATA	--unmapped
ASHGA5P021522	2.71e-05	2.86e-07	-3.76e+01	7.95828	-3.0220423	protein_coding	HG19	CTCCCCAGAGCATCATCAGCATCATGCTATTACAATCCCAAACCATGGGGGTTTCTCACA	--unmapped
ASHGA5P009959	2.71e-05	2.87e-07	3.76e+01	7.95639	2.17181337	protein_coding	HG19	TTCAAACATCCAGTTATTGGAGTCCATGTCAGACGCACAGACAAAGTGGGAACAGAAGCT	--unmapped
ASHGA5P013346	2.71e-05	2.87e-07	-3.76e+01	7.95412	-2.15254567	protein_coding	HG19	AGCCCTGAGGAAGCCTTCTTTCCCCAGACATGGCCAACAAGGGTCCTTCCTATGGCATGA	--unmapped
ASHGA5P001064	2.74e-05	2.90e-07	-3.75e+01	7.94269	-3.14303797	protein_coding	HG19	AGTAAAGCAACGGCAAGCAGCTAGGTTGCAAGAACATTCCTCTACTTTCTGCTAAGCCTT	--unmapped
ASHGA5P004361	2.74e-05	2.91e-07	-3.75e+01	7.94133	-2.2344525	protein_coding	HG19	GGGACCTGCGACTGCCAGGAACTCCTGCCACCGCCACCGGCTCCCATGGCCCACATACCC	--unmapped
ASHGA5P035051	2.77e-05	2.95e-07	3.74e+01	7.92666	3.00618907	noncoding	HG19	CTGGTAATCAGCTGTTTCTGATTTTGCATGCTCTTCTATCTCTGGTAACAAAATAAAATC	--unmapped
ASHGA5P032355	2.77e-05	2.95e-07	3.73e+01	7.9239	3.29074047	noncoding	HG19	AATGTTAAGCAGATTTCCATCGTTGGAGGTTAAAACACCCGAATACAAGTGTTTTCTTGA	--unmapped
ASHGA5P007362	2.79e-05	2.98e-07	-3.73e+01	7.91426	-1.94051	protein_coding	HG19	GACAACATCAAGAACCAGCGTGCCAAGTTGGAGGCCGCCATTGCCGAGGCTGAGGAGCGT	--unmapped
ASHGA5P017106	2.80e-05	3.00e-07	3.72e+01	7.90741	4.20343527	noncoding	HG19	GGACACAGCCAACAGAGTTGGAGGGAATCATTGCTGTGAGAAGCTGACAGTGGTGGATGA	--unmapped
ASHGA5P055146	2.80e-05	3.00e-07	3.72e+01	7.90625	2.3564417	noncoding	HG19	CCAACGGAGAGTGAGTGTCATCATTTTATGTTTTCTCCAAATCTTGTAAACAATGTGTTT	--unmapped
ASHGA5P049898	2.80e-05	3.00e-07	3.72e+01	7.90525	2.320515	protein_coding	HG19	CCTGGAGGCGGTGGGCGGCACCGTGGTTCTGGAGTAGCCTCCAGCTCGGAGGACTTGTGT	--unmapped
ASHGA5P020652	2.80e-05	3.01e-07	-3.72e+01	7.90489	-2.62041	protein_coding	HG19	TTTGAAAACCCAGTATCAGAATCTACCACTTTGTGCCTGAGGGAGAGGGAAAAGCGGATA	--unmapped
ASHGA5P036267	2.80e-05	3.02e-07	3.72e+01	7.90014	7.95510117	noncoding	HG19	GAAGTAGGCTAAGACTGCTGTTGAACTTGAAGCTAAACTTGAATGCCATTTAAAATAACA	--unmapped
ASHGA5P050374	2.80e-05	3.02e-07	3.72e+01	7.8998	2.34852357	protein_coding	HG19	GCCGGATTTTGACGTGCTCTCGCGAGATTTGGGTCTCTTCCTAAGCCGGCGCTCGGCAAG	--unmapped
ASHGA5P042006	2.86e-05	3.09e-07	-3.70e+01	7.87514	-1.839311	noncoding	HG19	GGGGGAAATTTTTAATTACTGAAACTATTTAGGAGCTGTGGGATTACATGTCTATCTTCA	--unmapped
ASHGA5P002154	2.87e-05	3.10e-07	-3.70e+01	7.87192	-2.29792733	protein_coding	HG19	CAACTGGCGAGTTTTGTCCTGGTCATCGGGCTCGTGACTTTCTACAGAATTGGCCCATAC	--unmapped
ASHGA5P004722	2.89e-05	3.14e-07	-3.69e+01	7.85834	-1.921324	protein_coding	HG19	TCTCCTTCAGGCTAACAGAGACCCTGATGCTGGAATTGATGAAGCTCAAGTTGAACAAGA	--unmapped
ASHGA5P043204	2.89e-05	3.14e-07	3.69e+01	7.85719	2.93953953	protein_coding	HG19	TCAGTTTCGGTTGCAACGGGACTGAACATGATGAAGAAGCAGAAAGTGAAGACCATCTTC	--unmapped
ASHGA5P010996	2.89e-05	3.14e-07	3.69e+01	7.85672	2.91501157	protein_coding	HG19	GAGGCAGCAGGCCCCGCCAGCAGGCGAAGCAGGGAGATGTCAGACTGCTACACGGAGCTG	--unmapped
ASHGA5P043872	2.91e-05	3.17e-07	3.68e+01	7.84742	7.42315723	noncoding	HG19	CACGGTTCGACTGTTTCCTTGACACTACCCACGAAGTTTAAAGCATTTTTTATGTTATTT	--unmapped
ASHGA5P022081	2.92e-05	3.18e-07	3.68e+01	7.84414	2.8913117	noncoding	HG19	CAGAATCAAGGATCTCTCCAGAGATCAACCACTGGAGAAAAGATACTAGGAGTCATCACC	--unmapped
ASHGA5P037536	2.93e-05	3.19e-07	3.68e+01	7.83872	2.06654333	noncoding	HG19	CATGTTTATAGTGACTTACCATTAAATCACTGTGCCGTTTTTTCCTAAAATATATGGGGC	--unmapped
ASHGA5P002146	2.93e-05	3.21e-07	3.67e+01	7.83413	2.4640793	protein_coding	HG19	ATGGAGGCTGAGATGCAGAAAGAAATCCAGGAGTTAAAGAAGGAATGCGCTGGCTACAGA	--unmapped
ASHGA5P036012	2.93e-05	3.21e-07	-3.67e+01	7.83242	-3.4558317	noncoding	HG19	GGGGATTAGAATGTCAGAACTAAAAGGGAACTTTTTTATGTAAAAGAGAAAGAGACTCTC	--unmapped
ASHGA5P009709	2.93e-05	3.21e-07	3.67e+01	7.8316	3.47698557	protein_coding	HG19	GCAGAGCCCTCTGAAGAGTTGGGCGAGGTGCAGAGACTTCTAGCTGGACAACCTACACAA	--unmapped
ASHGA5P045966	2.94e-05	3.22e-07	-3.67e+01	7.82852	-1.46653967	noncoding	HG19	TGCTATGTAAGATTATGAGTGATCCTCCCTCTATTTTGCAAACAGTCTGTAAGTAACTGA	--unmapped
ASHGA5P004511	2.94e-05	3.23e-07	-3.67e+01	7.82447	-2.5154525	protein_coding	HG19	CAAAAACAGAAGAAGCAGCACTCTGTCCTGCACCTGGTTCCCATTAACGCCACCTCCAAG	--unmapped
ASHGA5P037013	2.94e-05	3.24e-07	-3.66e+01	7.82159	-2.31573943	protein_coding	HG19	ACTTTCTGAAAAGTGATGAGGGCAGCAAGCAGCCATTGCCAAAACTCATTGACTTCTCAG	--unmapped
ASHGA5P032479	2.94e-05	3.24e-07	3.66e+01	7.82139	5.0842287	protein_coding	HG19	TCTTGCGTTTGGAAAGAAATCTTGTAATAAAACTGCAGCCGTAGGGCTTCAGGCAGCTTC	--unmapped
ASHGA5P051368	2.94e-05	3.24e-07	3.66e+01	7.8209	2.28159647	noncoding	HG19	GGTGATCACAAGGCTAATGTCACTTTTGCTGCAGTGGAAAATCATGATCATTCTGTTTAA	--unmapped
ASHGA5P037593	2.94e-05	3.25e-07	-3.66e+01	7.81949	-1.700072	protein_coding	HG19	CTGGGAGGTTAAGGTTATCTGTCCATTGCCTTGTACGAAAGTCTCAAGAAAAGTCTACAT	--unmapped
ASHGA5P033474	2.94e-05	3.26e-07	3.66e+01	7.81658	3.55039503	noncoding	HG19	AATAAAGGACAATTTTTAATAGCCACTGGACTATTTAAGTGATCTCTTCTGTCAGTTTCT	--unmapped
ASHGA5P050057	2.94e-05	3.26e-07	3.66e+01	7.81642	2.98172337	protein_coding	HG19	TCTCTTCCAGAGCCCAAAGTCTTTAATGGTGGCTTGGGCAGGAAGCTGCCAGTCAGTTCA	--unmapped
ASHGA5P036776	2.94e-05	3.26e-07	3.66e+01	7.81439	1.26297367	noncoding	HG19	CCATGCCTGGAATGACTTTAATAACCAAGAGTTTTATTTTTGAATTTGTAGCTGTCGTTC	--unmapped
ASHGA5P039578	2.94e-05	3.27e-07	3.66e+01	7.81181	2.88822293	protein_coding	HG19	TATTTGCCATCAGTTATTGCTGGAGCTGCCTTTCATTTAGCACTCTACACAGTCACGGGA	--unmapped
ASHGA5P028270	2.95e-05	3.29e-07	3.65e+01	7.80677	6.75418463	noncoding	HG19	GGCTGAGCAGCGCTTCGGACACATTATTCTCTTTAGTCTGTTCTCGGAATAAAATCCAAC	--unmapped
ASHGA5P038022	2.96e-05	3.30e-07	3.65e+01	7.80209	5.27808917	protein_coding	HG19	TTTCATGGACGGTTTCACCACACTTAAGGAGAACATAATGAGGTTCTGGAGATCCCCGAA	--unmapped
ASHGA5P036546	2.96e-05	3.31e-07	3.65e+01	7.79755	4.18269783	noncoding	HG19	TAAGAGGTTCAGTGACTTGTCTAAGATTAAACAGCTATGAATGGAGAACTGGAGGCAAAT	--unmapped
ASHGA5P020826	2.96e-05	3.32e-07	3.65e+01	7.7959	3.19371527	noncoding	HG19	ATTTTGCCTGACAGGAGACAGAGGCAGTTGATGCTTGCAGCTTGGTCCAGGAGGCCAGCA	--unmapped
ASHGA5P040472	2.98e-05	3.34e-07	-3.64e+01	7.78779	-2.57380733	noncoding	HG19	ATTTATTGAGTGAGCACTTTCTATTCTTAAAATTTGGGATTTGCCCTTTCATTAATAGTA	--unmapped
ASHGA5P058305	2.99e-05	3.36e-07	3.64e+01	7.7832	2.0612055	noncoding	HG19	GATAAATAATGCAGGAAACTGCATATCTTCTGGTTTACATGAAGATGGAGTGCTAATGGA	--unmapped
ASHGA5P044856	2.99e-05	3.36e-07	-3.64e+01	7.78272	-1.79799403	noncoding	HG19	CTTCTGCATGTGGCTGCATGTGAACATAATGTAATGATAAGCTGTTATGATATCTTTGTA	--unmapped
ASHGA5P031263	2.99e-05	3.37e-07	3.64e+01	7.7789	2.72588067	protein_coding	HG19	TTGAGCGAGTGTTCATAGGAGAGTTTGCTTACACTTACGCTGCCATGTATGACAAAGGAC	--unmapped
ASHGA5P008479	3.00e-05	3.38e-07	3.63e+01	7.77565	4.24539773	protein_coding	HG19	AGTTTCAAAGGATACTGTCATGAAGCAGACACATGCTGACACACCTGTTGATCATTGTCT	--unmapped
ASHGA5P010546	3.00e-05	3.39e-07	3.63e+01	7.77191	3.51089517	protein_coding	HG19	ATCCTGAGTGCGAGAACTTTCAAAGGCTTCCAAATCTGATGCTACTTCTGGAATCCTCAA	--unmapped
ASHGA5P010471	3.00e-05	3.40e-07	3.63e+01	7.77076	5.628004	protein_coding	HG19	AGGAGCCAGCGTCTAGGGCAGCAGCCGCTTCCTAGAAGACCAGGTCATGATGATGGGCAG	--unmapped
ASHGA5P046184	3.00e-05	3.40e-07	-3.63e+01	7.76918	-2.32051317	noncoding	HG19	TAGAATGGATAAGAGCTTCGGCTCATTGGGCAAATAAACCAAGTTTTAAATCCTGATTCT	--unmapped
ASHGA5P042294	3.06e-05	3.47e-07	3.61e+01	7.74566	4.98349313	protein_coding	HG19	CACCAGCTCCAAATAAATGGACGCATGTTCAAACCCAAAGGCTCTTTTCAGAGCCACTTA	--unmapped
ASHGA5P025492	3.06e-05	3.48e-07	3.61e+01	7.74356	3.56881	noncoding	HG19	AATGATGACCACTGGTGGCGTTTGAGTCATGGACGATGAATACTACGTGTCTGAAACTCT	--unmapped
ASHGA5P000952	3.06e-05	3.49e-07	3.61e+01	7.74038	3.75788637	protein_coding	HG19	ATGAAACTATAGAGCACGTTTTCAATATCATAGGAGCATTTGATATTCCACGCTTTGTGT	--unmapped
ASHGA5P043030	3.06e-05	3.50e-07	3.61e+01	7.73847	2.83486463	noncoding	HG19	TAATTGGTTTGGAGATGTTTCTTAACCAGATGTCCATGAATAAACTCTTATGGCAGCTTT	--unmapped
ASHGA5P054363	3.06e-05	3.50e-07	-3.61e+01	7.73791	-2.7181957	protein_coding	HG19	GGAGCTCTGAAGCTGGCAGCCTTAAAGATGCAAGTGCATGAAGGACAGTGATGTGGGGAG	--unmapped
ASHGA5P051850	3.06e-05	3.51e-07	3.61e+01	7.73503	2.12721053	protein_coding	HG19	TACTCACGCGCAGATGCGGAAAACGCCATGCGGTACATAAATGGGACGCGTCTGGATGAC	--unmapped
ASHGA5P001707	3.06e-05	3.51e-07	3.61e+01	7.73501	1.80362933	protein_coding	HG19	ACTAAAGTGAAGAAAAATGCACATAACGTGGATCACGCCAGTGTGTTGGCATGCATCAGC	--unmapped
ASHGA5P046986	3.07e-05	3.52e-07	3.60e+01	7.73096	5.10530673	protein_coding	HG19	AATGAGGCTCTTGTACGAATGCTACTTGATGCTGGCGTCGAAGTTAATGCTACAGATTGT	--unmapped
ASHGA5P012397	3.10e-05	3.56e-07	3.59e+01	7.71746	2.0088351	protein_coding	HG19	TAATATGAAGCAAGACCACACAACACAGAGGTGTTGGATGAAAACAGCAAGCCCTTTTCA	--unmapped
ASHGA5P043785	3.11e-05	3.58e-07	-3.59e+01	7.71253	-3.06154817	protein_coding	HG19	GGAAAAACTGAAAATGGAAGTTGAGCAGCTTCGCAAAGAAGTGAAGTTGCAGAGACAACA	--unmapped
ASHGA5P011031	3.11e-05	3.58e-07	-3.59e+01	7.71116	-2.48208033	protein_coding	HG19	GCTGCACAAGGTCATTGAGCCCAAGGACATCCATGCCAAGTGCGAACTGGCCTTTCTCCA	--unmapped
ASHGA5P000066	3.11e-05	3.59e-07	-3.59e+01	7.70864	-2.652315	noncoding	HG19	GTCTTTCTTGTAAATACCTGCCAAGATTAATACCCAATCAAATGCCATGACTTGGAAATA	--unmapped
ASHGA5P051537	3.11e-05	3.59e-07	-3.59e+01	7.70842	-3.41356463	protein_coding	HG19	ATCTACATGCCCGCAGTGCTGGAGGGCACAGGGAAGTCACAGATGTATGTGCAACACCGT	--unmapped
ASHGA5P005188	3.12e-05	3.61e-07	-3.59e+01	7.7044	-2.07174373	protein_coding	HG19	GGCGGAGTCGAGAGCAGAGCTGACATCTGATAAAGACATGTACCTTGACAACAGCTCCAT	--unmapped
ASHGA5P009575	3.15e-05	3.65e-07	-3.58e+01	7.69264	-2.56832447	protein_coding	HG19	ATAAATAAGGCTGTTGGAGATAAACTTCCTGAATGTGAAGCAGATGACGGCTGCCCGAAG	--unmapped
ASHGA5P001727	3.15e-05	3.66e-07	-3.58e+01	7.68827	-3.14477733	protein_coding	HG19	ATTAGTTATTACTGTGAAGACAGGTACTACTTAGTGGGCGTGCAGGAGCAGCAATGCGTT	--unmapped
ASHGA5P025271	3.15e-05	3.66e-07	3.57e+01	7.68724	1.69241217	noncoding	HG19	CATATGTTAGCGACCAAAGCCTGATCTTTGCTGATTAGTCATAATTAACTGACTGCACCC	--unmapped
ASHGA5P022945	3.17e-05	3.69e-07	3.57e+01	7.67951	2.80883667	noncoding	HG19	TTCAGTCTAGATGAAGAGTTATCTTAAGGATCATCTTTCCCTAAGATCGTCATCCCTTCC	--unmapped
ASHGA5P032523	3.17e-05	3.69e-07	-3.57e+01	7.6786	-4.166524	noncoding	HG19	CTGCCGTACACTAGATGAAATGTGGTTATTTGCTCAGGTAGAAATAAAGACTAAAATACC	--unmapped
ASHGA5P016178	3.17e-05	3.70e-07	3.57e+01	7.67724	3.2275152	protein_coding	HG19	CAATGAAGAACAAGAAAAATTACTGAAGAAAAGCTATGCGGAAAACGCCATGCGGTACAT	--unmapped
ASHGA5P044450	3.18e-05	3.72e-07	3.56e+01	7.66987	3.31446053	noncoding	HG19	AATTCAAAAGCCTGGCACAGTTGGGCTTGAAACCATCTGTGTAAAGGGGACTAATAATGC	--unmapped
ASHGA5P053730	3.20e-05	3.75e-07	3.56e+01	7.66117	1.43767167	protein_coding	HG19	AGATGTTGAAGGATTCTAATGCAAGATATTTTTTCTTTTTTATAGTGTGAAGCAGTATTC	--unmapped
ASHGA5P050616	3.21e-05	3.77e-07	3.55e+01	7.65569	2.91201253	protein_coding	HG19	TTTGGAACAGGATGATGAAGATGATTTATCTGCTGGCTTGGCACTGATTGACCTGGGTCA	--unmapped
ASHGA5P030071	3.21e-05	3.77e-07	-3.55e+01	7.65513	-1.65567427	noncoding	HG19	CCTTGTGACAACAAAAGACAACTCAAATCAGCTTCAAGCATGGATCATAACTAACCGCGG	--unmapped
ASHGA5P009603	3.25e-05	3.83e-07	-3.54e+01	7.63913	-2.11921433	protein_coding	HG19	ATTGCAGTGCTGAAGACACTGGACCCGGTCTGCTACAATGCTGCTGCTGCACAGAGCTGT	--unmapped
ASHGA5P048770	3.26e-05	3.83e-07	3.54e+01	7.63714	2.8505522	protein_coding	HG19	AGAGAAGGTGATGGAACACCTGCTCAAGCTTTTTGGGACTTTTGGAGTCATCTCATCAGT	--unmapped
ASHGA5P024145	3.26e-05	3.84e-07	3.54e+01	7.6353	7.56556103	noncoding	HG19	GTCTGTCTCATACCCAACCAGATTTCAGTGGAGTGAAGTTCAGGAGGCATGGAGCTGACA	--unmapped
ASHGA5P045708	3.27e-05	3.87e-07	-3.54e+01	7.62758	-3.914998	protein_coding	HG19	GCTGCACAGTCAATTCATCGGTGCCTTAGTCCAAGAAAATAAAAACCACTAAGAAGCTTT	--unmapped
ASHGA5P013497	3.27e-05	3.87e-07	3.54e+01	7.62652	3.45302307	protein_coding	HG19	TGGGCTTCAGCGAGAACTTTCAAAGGCTTCCAAATCTGATGCTACTTCTGGAATCCTCAA	--unmapped
ASHGA5P023365	3.27e-05	3.88e-07	3.53e+01	7.62247	7.86237167	noncoding	HG19	AAGGGAGGAGGTGGATGATGCCCACCTGGCTGCTGATGACTTCTGCACCAAGTGAGGCTG	--unmapped
ASHGA5P055644	3.27e-05	3.88e-07	-3.53e+01	7.62238	-1.50980407	protein_coding	HG19	TCAACAACGAGCTTCCCCAGGACAGCCAGGAAGTCACCTGTACCTGAGATGCCAGTACTG	--unmapped
ASHGA5P046621	3.27e-05	3.89e-07	3.53e+01	7.62121	2.56532747	protein_coding	HG19	ACTACTATGCCAACTCCTACAGCTTTTGGCTGGCAACTGTAGATGTGTCAGACATGTTCA	--unmapped
ASHGA5P030483	3.28e-05	3.90e-07	3.53e+01	7.61926	3.05532843	protein_coding	HG19	AACCAGTGTTTGATCTTAAAGCAAGTTTGTCTCGTCCCCTCAACTATGAACCACACAAAG	--unmapped
ASHGA5P001134	3.28e-05	3.91e-07	-3.53e+01	7.61619	-2.45225267	protein_coding	HG19	TGGTTAGCTGAGCCCACCGAGAGGCGCCTGCAGGATGAAAGCTCTCTGTCTCCTCCTCCT	--unmapped
ASHGA5P050379	3.28e-05	3.91e-07	3.53e+01	7.61473	2.57179003	noncoding	HG19	TTTTCTTAAGGTATCCAGCTTGTTGGAATCTAAGATCTGCGAAGGTATTAATAGAATTCC	--unmapped
ASHGA5P050804	3.28e-05	3.92e-07	-3.53e+01	7.61167	-2.71411483	noncoding	HG19	TCTTGGCCAGGTGCCTGGAGTGCAACACAACATGTGAGAGTGAGAATCTTCCCAGACCGC	--unmapped
ASHGA5P041853	3.31e-05	3.96e-07	-3.52e+01	7.60221	-2.5845823	noncoding	HG19	AGAAAGCAACTTTGGCTGCACCAAGGTCCGGCACAAGTCTGGAGAAGCTTCAGCCAGTTC	--unmapped
ASHGA5P053207	3.31e-05	3.96e-07	-3.52e+01	7.60017	-3.01819897	protein_coding	HG19	TTTTGGTCCAGTGGGATTTATGAAAAGTGCCATCTCTATAGCTGAGGATGAAGAATGGAA	--unmapped
ASHGA5P006409	3.31e-05	3.97e-07	3.52e+01	7.5975	2.58865233	protein_coding	HG19	GACCCCTGGCTTCCTAAAGCTGCTCCTGGATGCCCCTGCAGAAGACCCCAATTACCTGCC	--unmapped
ASHGA5P050825	3.31e-05	3.98e-07	3.52e+01	7.5969	4.3933572	protein_coding	HG19	TTTCATTATCTCAAGCCAGATATCGCGTAAGTGAACTGTCCACTTGGAGCTAAAACTGGC	--unmapped
ASHGA5P008377	3.31e-05	3.99e-07	-3.51e+01	7.59384	-2.6574137	protein_coding	HG19	GAAAAGTCAGGCTATTGACCTGTTGTATTGGCGGGACATCAAGCAGACGGGCATCGTGTT	--unmapped
ASHGA5P034297	3.31e-05	3.99e-07	-3.51e+01	7.59149	-2.08899967	noncoding	HG19	GCAGTCTCACTCCTCATTGGGGGGGTCTGGTTTAATCTCACGGCCCAGGATTACGTCATC	--unmapped
ASHGA5P011679	3.31e-05	4.00e-07	3.51e+01	7.59123	2.8815331	protein_coding	HG19	GTTTCCTTTTTGCTACAGGAAAGCCCAGAAGAAAGGACAGTAAATGTGAGCTCTATTCGG	--unmapped
ASHGA5P028485	3.33e-05	4.03e-07	-3.51e+01	7.58229	-2.567534	protein_coding	HG19	TCTCCTTACAGGATGAGCCGGATTCTAGCACGCCATCAGCTAGTGACTAAAATTCAACAA	--unmapped
ASHGA5P029599	3.33e-05	4.03e-07	3.51e+01	7.58157	8.65005437	protein_coding	HG19	TTCTTTCTCCTTAACCTGTGGCCTGCCTGTGATGATCTGTGACAGCAAAAGATTCCCTTT	--unmapped
ASHGA5P021001	3.33e-05	4.05e-07	3.50e+01	7.57748	3.91777147	noncoding	HG19	TTTAACCTGTCATCAAGACCTGGGATTTTGGTGAAGGACAGAATAACGGGCTCCCAGATT	--unmapped
ASHGA5P034687	3.33e-05	4.05e-07	-3.50e+01	7.57599	-1.96695967	protein_coding	HG19	CTTTGGGACAAAACAGAAGTCCATGGAGTTATCTAAGCTCTTGTAAGTGAGTTAATTTAA	--unmapped
ASHGA5P012557	3.33e-05	4.05e-07	3.50e+01	7.57598	2.78569827	protein_coding	HG19	AACAAAAGAAGCTGGAAGCCGCAGACCTTGTGATATTCCAGAGTAAGAAGGCAGTGCTTT	--unmapped
ASHGA5P002216	3.33e-05	4.05e-07	3.50e+01	7.575	2.06547943	protein_coding	HG19	AGAGCTTCAAAACCAAGGTCAGCTATCTGAAGCAGAAGGGACTGGGCGGGGCCATGGTCT	--unmapped
ASHGA5P055184	3.33e-05	4.06e-07	3.50e+01	7.5748	3.02789497	protein_coding	HG19	TTCATTCATAGGTCTGCGCTGGGGCCGGGACGAAGCACTTGGTAACAGGCACATCTTCCT	--unmapped
ASHGA5P036256	3.33e-05	4.06e-07	3.50e+01	7.57317	1.9455514	noncoding	HG19	GTTGCAACCGGCTTTTTCTTCTTAATAGAAAAGGAAATGTGTTGCATTTGGTAAACATGG	--unmapped
ASHGA5P013035	3.33e-05	4.07e-07	3.50e+01	7.56944	3.31825037	protein_coding	HG19	TCCCGACGCAGAGCAAACCGCCCAGAGTAGAAGATGGATTGGGGCACGCTGCAGACGATC	--unmapped
ASHGA5P035611	3.33e-05	4.08e-07	3.50e+01	7.56782	4.7967485	protein_coding	HG19	AATACAAAGGAGCCAACAAGAAGGGCTTGTCCAAGGGCTGCTTCGGCCTCAAGCTGGACC	--unmapped
ASHGA5P025037	3.33e-05	4.08e-07	-3.50e+01	7.56745	-2.5709433	noncoding	HG19	CAGGGGCAGGCCAGCCCTGCACTGAACGCCTGTTCTTGCCAGGTGGCAGAAGGTTGCTGC	--unmapped
ASHGA5P006586	3.33e-05	4.08e-07	3.50e+01	7.56688	2.0732085	protein_coding	HG19	TATCACAAAAGCTGCATAGACTCGTGGTTTGAAGTGAACAGATCTTGTCCGGAACACCCT	--unmapped
ASHGA5P033929	3.35e-05	4.11e-07	3.49e+01	7.5594	3.80617583	protein_coding	HG19	TCAACTGCTCGGTCTATGTGCAGCTGGAGAAGGTGTGCAGGGGAAACCCTGCTGATGTCA	--unmapped
ASHGA5P053489	3.36e-05	4.13e-07	3.49e+01	7.55476	3.63174267	noncoding	HG19	GTTCAGCATTCCTGCCCCATCTTAACATATTCTTTTTCTCGTCTTAACAGTGGTAATATT	--unmapped
ASHGA5P039457	3.37e-05	4.15e-07	3.48e+01	7.54845	2.4327912	noncoding	HG19	GGTTCATCTTCCTCTCATTGTATCACAGGGCTACTTGATTGTATTTCAGTATTCAATTTA	--unmapped
ASHGA5P032371	3.38e-05	4.17e-07	3.48e+01	7.54487	2.94941267	protein_coding	HG19	GGACTTGTCTCCTTTTCTGTGAAAATGCTTTGTAAAAAGTTGTTATTGTTTGCATAGAGC	--unmapped
ASHGA5P038860	3.38e-05	4.17e-07	-3.48e+01	7.54272	-3.13498073	noncoding	HG19	ACTGAATTTAAAAATGAAATACCTACCACCTACCACTTCAAGCTTTGCTAGGTGACGGCT	--unmapped
ASHGA5P007683	3.39e-05	4.19e-07	-3.48e+01	7.53774	-1.761808	protein_coding	HG19	CCGCTCTGGAGTCTGCCATCATGGATGTTCTCGCAGAAGCAAATGGCACCTTTGCCTTAA	--unmapped
ASHGA5P018633	3.41e-05	4.22e-07	3.47e+01	7.53	2.42532717	protein_coding	HG19	TAGTTGCGCTTTTGCTATGGCCTTCGTCTGTGCCGGCTTATCCGACACCATGAGTGCCGA	--unmapped
ASHGA5P015491	3.42e-05	4.24e-07	-3.47e+01	7.52563	-1.78091617	protein_coding	HG19	TCACTGCAGTGGAACTCTCTCTCTGATGCTGATTTGCACTCTGCTGGAATTCTGCCTAGC	--unmapped
ASHGA5P054937	3.44e-05	4.28e-07	3.46e+01	7.51629	1.97226767	protein_coding	HG19	ATGGGACTTTTTGTGTTTTTATATTGACTCTGCGGCGCGGGCCCTTTAATAAAGCTAGGA	--unmapped
ASHGA5P012853	3.44e-05	4.28e-07	3.46e+01	7.51514	7.0976081	protein_coding	HG19	ATGGCAACTCCGACAACACGCACGGTGGAGATCACCATTCAACGTATGGCAATCCAGAAG	--unmapped
ASHGA5P008358	3.44e-05	4.28e-07	3.46e+01	7.51425	1.50086667	protein_coding	HG19	GAAAGTGCCGACAATGCAGACACCAGGAAGTTGTGGAGCTAGGATCCATCCTATTGTCAA	--unmapped
ASHGA5P024302	3.44e-05	4.29e-07	3.46e+01	7.51295	1.25879133	noncoding	HG19	ACCCAGCACTAGCAGTACCAGATGGTTCTGTGGAGTCCTGGGGAATGGAGAGAGCACAGT	--unmapped
ASHGA5P058437	3.44e-05	4.30e-07	3.46e+01	7.511	3.2125282	noncoding	HG19	AGGGATGTGGGTGTGAATCATGGCAATACAGTGAAAGACAGTGATTTACTGCTTTTGAGG	--unmapped
ASHGA5P038260	3.44e-05	4.31e-07	3.46e+01	7.50807	2.55965877	protein_coding	HG19	TTTTGAAGGTTCACTCTCCGAAGTTTTATCTGAGAAAAGAATGTATAGAGACGTTGGGAG	--unmapped
ASHGA5P004852	3.44e-05	4.31e-07	3.46e+01	7.5067	2.79261577	protein_coding	HG19	CAGAAGATATTCTCCAGCTTTTATCAAAATACAACTCAAACCTAGCTACTCCAATAGCAA	--unmapped
ASHGA5P008627	3.44e-05	4.32e-07	-3.46e+01	7.50528	-2.53936327	protein_coding	HG19	AGTTGGGCAAGGAAGGGTATCAAGACTACGAACCTGAAGCCTAAGAAATATCTTTGCTCC	--unmapped
ASHGA5P013781	3.46e-05	4.36e-07	3.45e+01	7.49359	1.49319813	protein_coding	HG19	AAATGTGCAGGCTATTAGCTCCAGATTGTGAAATCATACAGGAAGTGGGAAAACTCTATC	--unmapped
ASHGA5P025157	3.46e-05	4.37e-07	3.45e+01	7.49239	3.427081	noncoding	HG19	GGGCAGCCCCGTGTGTTGAGGAAGGAAGGCAGGGCCCCCGCTCCCCGGGCCTGACCCCAC	--unmapped
ASHGA5P006355	3.46e-05	4.37e-07	-3.45e+01	7.49158	-1.85477923	protein_coding	HG19	CCGGACACGTGGGTCTTTTCAAACATAGACAATCATGGGATATTAAACTTGAAGGACAAT	--unmapped
ASHGA5P044211	3.46e-05	4.37e-07	3.45e+01	7.49139	3.07759827	noncoding	HG19	AAGACATGCAGAGCCAACCACTAACAAAACTGGCAAATGAAATAAATGCCCAGAAACCTG	--unmapped
ASHGA5P022934	3.46e-05	4.37e-07	-3.45e+01	7.49094	-2.3192099	protein_coding	HG19	CAGAGGTTTGATGCTGGCATATATGTTCTATTCTGTTCCTTACTTTGTGACTGCACTGTA	--unmapped
ASHGA5P050314	3.46e-05	4.38e-07	-3.45e+01	7.49049	-1.33043833	protein_coding	HG19	AGAGAATCCACACAGGCGAAACCCCGTATAAATGTAAGGAGTGTGGGAAGGCTTTCATTT	--unmapped
ASHGA5P015258	3.46e-05	4.38e-07	3.45e+01	7.48957	1.95811243	noncoding	HG19	GTTTGAACAGGTTCAACAGTATGGCTCCAAAGGATGAAATTTCATTCTGATTTTCTGGCT	--unmapped
ASHGA5P054747	3.46e-05	4.39e-07	3.45e+01	7.4877	1.151122	protein_coding	HG19	CCCACAACGTGTGAGCCCTCTACCTGGGTTCGGGTCAGGAGCTCCATCTGGGAACTAACA	--unmapped
ASHGA5P039482	3.46e-05	4.39e-07	3.45e+01	7.48697	3.8293246	noncoding	HG19	CAGTTACTATGCCCTAAAGAAACATTATTTGGACTGGCTAAACATAGGACTGAAAAAGAA	--unmapped
ASHGA5P013113	3.46e-05	4.40e-07	-3.44e+01	7.48434	-2.71959	protein_coding	HG19	AATGGAGAGAAAGAGCAGAAATTCTACACTTTCCTAAAGAACTCCTGTCCTCCCACCTCG	--unmapped
ASHGA5P027668	3.46e-05	4.41e-07	-3.44e+01	7.48238	-2.39875613	noncoding	HG19	TTGTGTTTGTCTTGGGGACTGTTCCGTCAGAATGAGCAGCTTAAAAAATGTCGCCTGTGA	--unmapped
ASHGA5P011639	3.47e-05	4.42e-07	3.44e+01	7.47867	1.128782	protein_coding	HG19	GTCACCGAATATACACCAAGAAGCTGGAATTTCTTGCACACTTTATCCTGGGTTCTCAAC	--unmapped
ASHGA5P004952	3.47e-05	4.43e-07	3.44e+01	7.4758	2.562248	protein_coding	HG19	TCTGGGTCAGGAGTTAGAAGCTACTGGGAAAATCTACCTCCGACAAGAGGAGATCATTTT	--unmapped
ASHGA5P037518	3.47e-05	4.44e-07	-3.44e+01	7.47406	-1.45089867	protein_coding	HG19	TGGACGTGCTCGCGCCCCTGGTCCTGCTGCTCGGGGTCCGCGCGGCCTCCGCGGAGCCAG	--unmapped
ASHGA5P006005	3.47e-05	4.45e-07	-3.44e+01	7.47205	-2.21684567	protein_coding	HG19	TGGCCAGAAGTTGCAAGTTGTACAGGCTGACATTGCCTCGATCGACAGTGATGCTGTCGT	--unmapped
ASHGA5P057846	3.47e-05	4.45e-07	-3.44e+01	7.47203	-1.54036137	noncoding	HG19	AGTTAGAAAGCCAGGCCAGCGCCAGGCAGGTGGACAGTGTTTCCAGTGGCCTTCCTGTGG	--unmapped
ASHGA5P007784	3.51e-05	4.50e-07	3.43e+01	7.46002	4.32066913	protein_coding	HG19	AGGACGCCAAGAAGCGTCAGCCCCCGTAGCACCTCTGTTACCACGACTTCTAGTGCCTCT	--unmapped
ASHGA5P008004	3.51e-05	4.50e-07	3.43e+01	7.45855	2.87798227	protein_coding	HG19	ATGGATCCAGGAAAAGCACAATCAACAGTCTGAATTTACTGTTGAAAGCTTGATAGCCAC	--unmapped
ASHGA5P055194	3.51e-05	4.51e-07	-3.43e+01	7.45745	-3.416557	noncoding	HG19	TTGCTATGTTATGCCCGCCTCTTCACGGGTAGGTCAATTTCACTGGTTGAAAGTAAGAGA	--unmapped
ASHGA5P039257	3.51e-05	4.53e-07	3.42e+01	7.45274	1.65560683	noncoding	HG19	TAACACTTGCTAAATATCTGCTGGTATCTGGTGTGGCCTTTAGAGGTTTTACATTTTTAT	--unmapped
ASHGA5P016346	3.51e-05	4.53e-07	3.42e+01	7.45116	3.25740717	noncoding	HG19	AACAGAACAGATATATCCAGTGCTATGCCGCGTCAAAAGAGTATGAGAGGAGCATTCCAG	--unmapped
ASHGA5P033810	3.51e-05	4.54e-07	3.42e+01	7.45033	3.97619623	noncoding	HG19	CTGACATATTACTGACAATTTCAAAAACAGGAAAAGTCTGACAGTATTAGTAGGGTTGAC	--unmapped
ASHGA5P001861	3.51e-05	4.54e-07	3.42e+01	7.44948	6.38977957	protein_coding	HG19	TCTTGATTCACCAGGTCTAAACTGCAGTAATCCATTTACTCAGCTGGAGAGGAGACATCA	--unmapped
ASHGA5P038739	3.52e-05	4.56e-07	-3.42e+01	7.44562	-1.6235985	protein_coding	HG19	TGTATTTTACTGGGTCCTCACCGTCTTCTTCCTCATTATCTACATAACAATGACCTACAC	--unmapped
ASHGA5P048231	3.56e-05	4.61e-07	3.41e+01	7.43208	6.1998473	noncoding	HG19	ATTCCAAATGCCAGAAACATCAGATGTCACGCCAAATCTCTTTTCTCAGTGAAACCTTCC	--unmapped
ASHGA5P007073	3.56e-05	4.63e-07	-3.41e+01	7.42867	-3.30454647	protein_coding	HG19	GCCGCCTGCGCGGCGCCGCCCCGTGGTCGGATCCTGGGCGGCAGAGAGGCCGAGGCGCAC	--unmapped
ASHGA5P011730	3.56e-05	4.63e-07	3.41e+01	7.42818	1.24367167	protein_coding	HG19	AACTCAGCTCTGAAGCAAAGACCAAATCAGAATCCACTTCAGGTGCAACCCAGTTTATGC	--unmapped
ASHGA5P014479	3.57e-05	4.65e-07	-3.41e+01	7.42271	-1.46630667	protein_coding	HG19	TTTGATGAGAACTCAGCTGTCCAGAAAAAGACACCGTCCTTTAAAGTGCTGCAGTATGGC	--unmapped
ASHGA5P000810	3.58e-05	4.66e-07	-3.40e+01	7.41982	-2.53286333	protein_coding	HG19	AGATCCCAAGCTAAATCCCAAGGATGACGGCATCGTCTATGCTTCCCTTGCCCTCTCCAG	--unmapped
ASHGA5P003193	3.58e-05	4.68e-07	-3.40e+01	7.41653	-2.87928533	protein_coding	HG19	AGAAGAAAAGAGTAACCGAAAACATGGATAAGATCCCAGGAAGACAAGTGCTTCTAAACC	--unmapped
ASHGA5P034009	3.60e-05	4.71e-07	-3.40e+01	7.40784	-2.54731587	protein_coding	HG19	GACATGGCTGTGGTCCAGAGACTCTTCTGCATGGGTGATGTCAATGCCAAGGCCAGTCAG	--unmapped
ASHGA5P006983	3.60e-05	4.71e-07	-3.40e+01	7.40763	-2.26796033	protein_coding	HG19	GTGACCTTCGGGAGGATGCCATCGCTCCTGGGATCTCTGAGCACACTTGTATGAGGGCTG	--unmapped
ASHGA5P047829	3.61e-05	4.72e-07	-3.39e+01	7.40524	-1.39374833	protein_coding	HG19	CGAACCCGTGGAGCAATGCCCTGTCTGGCCTCCAAAACCAAAATAAAACTGGGTCACTTT	--unmapped
ASHGA5P008633	3.62e-05	4.75e-07	3.39e+01	7.39975	3.9317558	protein_coding	HG19	AAGAAGAGCCTTGAGGACCAGCCTAGTCAGGCTGAAGAAATGTCAACAATTGGGAGTTTT	--unmapped
ASHGA5P053441	3.62e-05	4.75e-07	-3.39e+01	7.39927	-1.44729233	noncoding	HG19	CTGAGCTGGCCCCGCCCTCCAGGTGCTGCTCCTACGTGGGTCGCCGCGGCGGGGGCCCCC	--unmapped
ASHGA5P010908	3.62e-05	4.76e-07	-3.39e+01	7.39579	-1.2461959	protein_coding	HG19	ACCTCTCCCAGGACGACAGCCAGCCCTGGACATCTGATGAAACAGTGGTGGCTGGTGGCA	--unmapped
ASHGA5P011875	3.64e-05	4.79e-07	-3.39e+01	7.38954	-2.5512163	protein_coding	HG19	CTCGGACCTGGAGCAGTGAGGAGAATGAATACCTTCCAAGACCAGAGTGGCAGCTCCAGT	--unmapped
ASHGA5P052902	3.65e-05	4.80e-07	3.38e+01	7.38647	1.39673167	protein_coding	HG19	TGAAAGATACATGGCTTGCAAAAAGTAAACCACGATCGTTATGCTGAGTATGTTAAGCTC	--unmapped
ASHGA5P006602	3.65e-05	4.82e-07	3.38e+01	7.38245	3.8677258	protein_coding	HG19	GCCTGGGCAGGGCGATTCTGGAGGCCCCCTGGTGTGTGATGGTGCACTCCAGGGCATCAC	--unmapped
ASHGA5P039969	3.66e-05	4.83e-07	3.38e+01	7.38051	3.90133147	protein_coding	HG19	CCCCTACAACTCCCCTTCCTAGCGAAAAGTAAACAAGAAGGAAAAGTCACGATAAACCTG	--unmapped
ASHGA5P041408	3.67e-05	4.85e-07	-3.38e+01	7.37517	-1.67407867	protein_coding	HG19	TAGCGAGGTCTGCTGTACTGCTTATTGAAGTATTGTGATTATTTTAGGCATTGATTCTTA	--unmapped
ASHGA5P031375	3.67e-05	4.86e-07	-3.38e+01	7.37389	-4.03040597	noncoding	HG19	TAAAAATGCTAGAAGCTTTAGTCATAGAATTACCATATGATACAGCCTACTGCAGAGTCC	--unmapped
ASHGA5P056112	3.69e-05	4.89e-07	-3.37e+01	7.36582	-1.646073	noncoding	HG19	ATTAGCTACTGAGATATTTTGCAGAAAAAGGAAGAGATGTCTTCAGCTCAAATGCTATCA	--unmapped
ASHGA5P045386	3.71e-05	4.93e-07	3.37e+01	7.35784	2.3658587	noncoding	HG19	GATGCTACCTAAATGATTGTTCTGTCCATTTGCCATCACAAATACTTTTATCTTTGGATG	--unmapped
ASHGA5P055142	3.71e-05	4.94e-07	3.36e+01	7.35662	1.6750936	noncoding	HG19	TCATTCTCAGTGACACCAGTGATGCTGTTAAACAAGGACAATCCGGTTCATGGATTGTGA	--unmapped
ASHGA5P003214	3.71e-05	4.94e-07	-3.36e+01	7.35522	-2.82371153	protein_coding	HG19	ATTCAAACAGCAAAGGGTTACCTTCCAGTTCAACATTTACCTTGGAAGAGGGGACCATCT	--unmapped
ASHGA5P053000	3.71e-05	4.95e-07	-3.36e+01	7.35312	-3.40100167	noncoding	HG19	AGTTGGGTATTTTTTTAGCTAGATAATTTAAACGCGAATAATTCAAGTCTGACTAAATGA	--unmapped
ASHGA5P005654	3.71e-05	4.96e-07	-3.36e+01	7.35114	-2.2308045	protein_coding	HG19	CCTGGGTGCGCTGTTCCGGAGACTTCAAGGCACTAGCTCGATGGTCTGAAAAACAGAGAT	--unmapped
ASHGA5P032500	3.71e-05	4.96e-07	3.36e+01	7.35098	3.67403653	noncoding	HG19	TGTCATCTGCCCCGTGAAATCAGCCTAACGCCGTTTCTCAATGACGTGGATCGCCCTAGG	--unmapped
ASHGA5P012975	3.71e-05	4.97e-07	3.36e+01	7.34972	1.5415387	protein_coding	HG19	AATGTAGAGGAAAATGGCCGAGACTGTCAAAGGATCAATGTGACCACAGCAGTATCAGAG	--unmapped
ASHGA5P043837	3.71e-05	4.97e-07	3.36e+01	7.34827	3.23974557	noncoding	HG19	CTATGTAAGCAAATTTCAATAACCTTCTTAAGAGAATATGACACTTAGTAGTGGTGAGGG	--unmapped
ASHGA5P019411	3.71e-05	4.99e-07	3.36e+01	7.34546	3.90034763	noncoding	HG19	TTTGGATCAAGACAATCTATGCAGGAAGAATGAATGGGTGATGCTGGCATCTTGAAAAGT	--unmapped
ASHGA5P009810	3.71e-05	4.99e-07	3.36e+01	7.34374	4.0894602	protein_coding	HG19	ATGTACAATACCTACAAGAACAACGTTGGTGGGAAGGAGAGCTGCTTCGAGAGGATAATG	--unmapped
ASHGA5P006587	3.71e-05	4.99e-07	3.36e+01	7.34342	2.32019667	protein_coding	HG19	GATATTCCAGTTCCCCCTGCAGTGGTTTGGAGTCCCTGCCATTCTGAAAGGCTGGTTTGA	--unmapped
ASHGA5P058465	3.71e-05	5.00e-07	3.36e+01	7.34308	1.27232533	noncoding	HG19	AGAGCTGAGAGCTCGAGAACCTGCTAAGGCCATCAAACCTATTGATCGGAAGTCAGTCCA	--unmapped
ASHGA5P003190	3.71e-05	5.00e-07	3.36e+01	7.34146	2.31687443	protein_coding	HG19	AGAGATTGAGAAACTCAGGATGAAAACCGAAGAAGAGGCCCGGACTCATACAGAGATTGA	--unmapped
ASHGA5P029146	3.71e-05	5.02e-07	3.35e+01	7.33701	2.29614153	noncoding	HG19	CTGCAATTCACAAGAACAGTATATCCTGGTGATTCCTCAGAACAGAACAGACTCAAAAAA	--unmapped
ASHGA5P046635	3.71e-05	5.04e-07	-3.35e+01	7.33399	-2.57159167	protein_coding	HG19	CAGCCTTACTGGTACTTTTTCTCATGTATCACAGGTTACTTCTTATGTATATTAAAGTGG	--unmapped
ASHGA5P028818	3.71e-05	5.04e-07	-3.35e+01	7.33377	-1.78833633	noncoding	HG19	AGGATTGTTCATCTGACCCAGTAACCCACTTCTCATCTCTAAATCAGTTGGGTAGGGTCT	--unmapped
ASHGA5P033591	3.71e-05	5.04e-07	3.35e+01	7.33352	3.34406	noncoding	HG19	CAACATTAAATATTACTGGAATGGGGTATGAAAGCAGCTACTAGAAAATCCTGCAAGAAA	--unmapped
ASHGA5P050461	3.71e-05	5.04e-07	3.35e+01	7.33331	3.8131534	noncoding	HG19	AGCTTGTCAGGTACTGAGAAATTCTAGAGTTTGTCTTTAATCCTCAAGTCTTTGGAACCA	--unmapped
ASHGA5P028729	3.71e-05	5.05e-07	-3.35e+01	7.33039	-2.85845617	protein_coding	HG19	CACCATTTTACCCAACAAATCATTGTTCGATCATTATTTGCCAGACTTGAATCTCTATGT	--unmapped
ASHGA5P025092	3.71e-05	5.05e-07	3.35e+01	7.33026	2.6707777	noncoding	HG19	CTGTGGCGGTGGGATCCCGTGGCCGTGTTTTCCTGGTGGCCCGGCCGTGCCTGAGGTTTC	--unmapped
ASHGA5P054640	3.71e-05	5.05e-07	3.35e+01	7.33008	3.048182	protein_coding	HG19	CAACACTTCCTTCCCCAAAGCCAGAAGATGCACAAGGAGGAACATGAGGTGGCTGTGCTG	--unmapped
ASHGA5P003959	3.71e-05	5.07e-07	-3.35e+01	7.32756	-2.1982657	protein_coding	HG19	CCCCAAAAAGTTCTGCGATTAGACAATGCACCGGAACCTTATGATGTGAGTTTTGGGAAT	--unmapped
ASHGA5P004518	3.71e-05	5.07e-07	3.35e+01	7.32705	1.80893263	protein_coding	HG19	CAGGACCCAGGCACAGACAGAACAGAAGACAGTGGATTAGCAGCGGGGCCTCCTGAGGCT	--unmapped
ASHGA5P026461	3.71e-05	5.08e-07	-3.34e+01	7.3239	-2.79185287	protein_coding	HG19	CCCCACATGGTAATGTTTTCTTTAGAGAGAAGAAAAAACAACTGGCTGTAAACGTAAATT	--unmapped
ASHGA5P013059	3.71e-05	5.09e-07	-3.34e+01	7.32274	-2.63836957	protein_coding	HG19	GGCGGTGGGGTAAGTGTGGACCTTTGTGTACCAGAGAGAACATCATGGTGGCTTTCAAAG	--unmapped
ASHGA5P030875	3.71e-05	5.09e-07	-3.34e+01	7.32232	-2.11778633	protein_coding	HG19	ACAATTGTTGCTTATGAAAGAAAGCTTTAGCTGTCTCTGTTTTGTAAGCTTTAAGCGCAA	--unmapped
ASHGA5P039625	3.71e-05	5.09e-07	3.34e+01	7.32197	3.78600177	protein_coding	HG19	AAGTGTGCCCAACTGTGCAATGAAAGTGTTCACTAACGAAGGACCAACGGCTTTCTTCAA	--unmapped
ASHGA5P058630	3.71e-05	5.09e-07	-3.34e+01	7.32115	-1.974224	noncoding	HG19	TTCCTCGGGCTGGGCCTTATTATCCATCACAGGAGTCAGAAAGACCTCAAGGGCCTCCAC	--unmapped
ASHGA5P031639	3.71e-05	5.11e-07	-3.34e+01	7.31733	-2.69321167	noncoding	HG19	GAAAACGGGTGAGCCTTATGTGTGTACGTGATACCGCAATAAACCTGACTTGTAAAAGCA	--unmapped
ASHGA5P058206	3.71e-05	5.11e-07	-3.34e+01	7.3171	-1.63377137	noncoding	HG19	GGAGCTGCCAACCCAGGGAGGAGCAATTTTGTTGTAGTTCAAGGGTCCGGTAGCTGGCAA	--unmapped
ASHGA5P012488	3.72e-05	5.14e-07	3.34e+01	7.31206	1.27207173	protein_coding	HG19	CCAAACAAAGGTATTGCTGGACATCTTCACTGGGGTGCGGCTTTACTTGCCACCCTCCAC	--unmapped
ASHGA5P044249	3.73e-05	5.15e-07	-3.34e+01	7.30888	-2.71502523	noncoding	HG19	CCGGAAAGACTCCAATTTGACCTTAGTGCTTAATCCCTTTAGTTTGAAGTGTAGCTTAAA	--unmapped
ASHGA5P043000	3.74e-05	5.17e-07	3.33e+01	7.30514	2.104641	noncoding	HG19	CAATAGTGCTTTGAAAAGTGGTAGTTATCTTGAAGATAGATACTCTTGCCAAATGCAAAG	--unmapped
ASHGA5P043963	3.74e-05	5.18e-07	-3.33e+01	7.30333	-2.59656823	protein_coding	HG19	TCTCACTCTTGGGCCATGCCTCCATTTCTTGCACTGTGGAGAATGAAACAATAGGTGTTT	--unmapped
ASHGA5P053130	3.74e-05	5.18e-07	3.33e+01	7.30304	3.36775433	protein_coding	HG19	TCCTAGTTCCAGCCCAGCTAGTGATAGTGGAATGGCATGTGCTGATGAGACCAGATCAAA	--unmapped
ASHGA5P011251	3.74e-05	5.19e-07	3.33e+01	7.30002	2.4293193	protein_coding	HG19	ATATATGTAGGGTTGATTTGGGAAGCAGAGCACAGCAGCCCAAATTTGCTTGTAATGTCG	--unmapped
ASHGA5P050671	3.75e-05	5.20e-07	-3.33e+01	7.2976	-1.70891217	protein_coding	HG19	TTTTTGACTGAAACCTGCAACTTTAATGCCACAGCACCACCTGATCTCAGAGCAGAGCTT	--unmapped
ASHGA5P003140	3.76e-05	5.23e-07	-3.33e+01	7.29123	-3.43691067	protein_coding	HG19	TTCCGGAAAGCTCTGTTGACTTTGGCAGATGGCAGAAGAGATGAAAGTCTGAAAGTGGAT	--unmapped
ASHGA5P047575	3.78e-05	5.27e-07	-3.32e+01	7.28307	-1.49968667	protein_coding	HG19	CATCCCAATCAGATGTCCATTTGTTATTGTGTTTGTTAACAACCCTTTATCTCTTAGTGT	--unmapped
ASHGA5P026210	3.79e-05	5.29e-07	-3.32e+01	7.27983	-2.2140366	noncoding	HG19	CCAGCATAAAGTCCTCTTAATAACGCGTCTTTTTATAATCATCGGGCAATAAATTTCTGA	--unmapped
ASHGA5P001111	3.79e-05	5.30e-07	3.32e+01	7.27801	2.19139583	protein_coding	HG19	TGAGGAGACTCAGCAGAAGGTGCAGGACCTGGAGACCCGCAATGCGGAGTTGGAGCACCA	--unmapped
ASHGA5P011372	3.79e-05	5.30e-07	-3.32e+01	7.27689	-2.58770063	protein_coding	HG19	TTTTCAGAAGAGAACGGACATTCTTTGAAGTCTAATCATGATCACTACAGATGAACCCAA	--unmapped
ASHGA5P006122	3.79e-05	5.31e-07	-3.32e+01	7.27595	-1.74820833	protein_coding	HG19	TGTGAAAGCCCAATGGACAGAGGACTGCAGAAAATCAACCTATCCTCCTTCAGGACCAAC	--unmapped
ASHGA5P049670	3.80e-05	5.32e-07	3.31e+01	7.27238	2.65253533	protein_coding	HG19	CGAGCTAGAGGTGAAGATCCGCGACTGGTACCAGAAGCAGGGGCCTGGGCCCTCCCGCGA	--unmapped
ASHGA5P004447	3.82e-05	5.36e-07	3.31e+01	7.2646	5.37202133	protein_coding	HG19	ACTGCGTTATAGCGGCCGTGAAAATATTTCCACGTTTTTTCATGGTTGCGAAGCAGTGCT	--unmapped
ASHGA5P030745	3.82e-05	5.37e-07	3.31e+01	7.26334	1.93496057	protein_coding	HG19	TGAGTCAGAGAAGAGGCCACTCAGCATCCAAGACAGCTTCGTGGAGGTATCCCCAGTGTG	--unmapped
ASHGA5P007231	3.83e-05	5.39e-07	-3.31e+01	7.25844	-2.3629295	protein_coding	HG19	CTGAGATCATGTGCCAGTCTTCCCGCCAGCCACGTCCAGCTGGCGTCAATAAGCATCTTT	--unmapped
ASHGA5P034399	3.84e-05	5.40e-07	-3.30e+01	7.25532	-2.22978067	protein_coding	HG19	AGGCTGCAAGGGGTGGACTGTGGGATGCATGCCCTGGCAACATTGAAGTTCGATCATGGT	--unmapped
ASHGA5P053671	3.86e-05	5.45e-07	3.30e+01	7.24661	1.51388	protein_coding	HG19	TGGGGTATCCGCTGCCTCCGTTATGAGATCAAGGATATCCATGTGCCACCCCGGGTGAAA	--unmapped
ASHGA5P029441	3.86e-05	5.45e-07	3.30e+01	7.24512	1.9565956	noncoding	HG19	GACATAAGTCAGAACGCTGGAAGAAACTGGGTCCCAATATTATAATAATCAATAAAGACA	--unmapped
ASHGA5P040702	3.86e-05	5.46e-07	3.30e+01	7.24356	1.53552567	protein_coding	HG19	ATTCCTCTTACCTTTAACGTGAACTCACAGGCGGATTAAAGTGAAATAAAACCTACCATT	--unmapped
ASHGA5P000619	3.87e-05	5.48e-07	3.29e+01	7.24004	3.44196143	protein_coding	HG19	GGGCTGTGATATTCACTACCAAAAGAGGCAAGAAAGTCTGTACCCATCCAAGGAAAAAAT	--unmapped
ASHGA5P042894	3.87e-05	5.48e-07	3.29e+01	7.2393	3.9233202	protein_coding	HG19	TCCCTGTCTGATCGGGTGGAGAGAAACCGCCTGTTGCTGCAGGAGATGCTCAACGTTTCT	--unmapped
ASHGA5P053068	3.87e-05	5.48e-07	-3.29e+01	7.23889	-1.81058717	protein_coding	HG19	TTAAGCGCAACATTTCTTGGTTCCAATAAAGCATTTTACAAGATCTTGCATGCTACTCTT	--unmapped
ASHGA5P030194	3.87e-05	5.49e-07	3.29e+01	7.23702	3.5236056	noncoding	HG19	AGAAAACAACCTGGTTCCTGGAAGGAGAGAAACAAGGTGGAGTCTTCTCACAGAAACAAG	--unmapped
ASHGA5P001247	3.89e-05	5.52e-07	3.29e+01	7.23085	1.60603233	protein_coding	HG19	TACCTGTGACCAGGTCAGTGCCTATGGATTCATCACAAGCAACTACTGGAAATTTTCCGA	--unmapped
ASHGA5P018356	3.89e-05	5.53e-07	3.29e+01	7.22893	1.70351757	protein_coding	HG19	TTTAGGACAGGTAGTAGCTGGGTGTGACGCAAGAGTGAAACAGAAAGCCTGGCAGCCACG	--unmapped
ASHGA5P001353	3.89e-05	5.55e-07	-3.29e+01	7.22616	-2.2450849	protein_coding	HG19	GCTGCTAAAAGCTTCCAGCAAGAAATGCATCCCTGATCCTATAGCTATTGCATCTCTCTC	--unmapped
ASHGA5P046117	3.90e-05	5.56e-07	-3.28e+01	7.22281	-3.13935907	protein_coding	HG19	TCAAAATGTACAGAGAGTGGGTAGTGGTGAATGTTTTCATGATGTTGTACGTCCAGCTGG	--unmapped
ASHGA5P031477	3.90e-05	5.57e-07	-3.28e+01	7.22075	-1.351886	noncoding	HG19	CACTTTTAAGCATCAATTGTGAAATAAAAAGCCCGAGCAAAAGCCCTCTTTGAGCGTGAA	--unmapped
ASHGA5P043625	3.90e-05	5.58e-07	-3.28e+01	7.21926	-1.95654677	noncoding	HG19	CAGAGTAGCCAGCCACATGCGAGAAAAATCTGAAGGAGACGAAAATGTTTCAGGAGAAAG	--unmapped
ASHGA5P025934	3.95e-05	5.66e-07	3.27e+01	7.20286	4.46036497	noncoding	HG19	TTCTTTGTCTGCGAAGGAAAAACACACTGATTATCATAATGAGCAGGTTCCCAGTGCCCC	--unmapped
ASHGA5P004821	3.95e-05	5.67e-07	3.27e+01	7.20109	3.13447977	protein_coding	HG19	TGGAAAGTGAAGTGGTGTGATGAAGGAGCTTCTATGCACCCTTGTGATGACACATACTGT	--unmapped
ASHGA5P003886	3.95e-05	5.67e-07	-3.27e+01	7.20079	-2.59871133	protein_coding	HG19	ATTCGCAACGCCTTTGCCTGCTTCGACGAGGAAGCCTCAGGTTTCATCCATGAGGACCAC	--unmapped
ASHGA5P019546	3.95e-05	5.68e-07	3.27e+01	7.19968	2.53134133	protein_coding	HG19	TTCTCTCCTCTTGAGTACTCAAGGGAAAGAAGCTCAGTTTGCCAGCATAAGTGCCAAAGA	--unmapped
ASHGA5P053105	3.97e-05	5.71e-07	3.27e+01	7.19446	2.7547661	protein_coding	HG19	TCATGCTGATTGCAGCCAACCAGATACTCCGGAGCGGCATGGAGTAGCAGCCTCCCGCCA	--unmapped
ASHGA5P039722	3.97e-05	5.72e-07	-3.27e+01	7.19228	-2.54237417	noncoding	HG19	GCACCAAACCAAACCATTCTTATTTAAACCTTGCTTCCTAGCTTATTTATTTCCCAAACA	--unmapped
ASHGA5P005066	3.97e-05	5.73e-07	-3.26e+01	7.19049	-3.94361077	protein_coding	HG19	ATTCAGCTTCACAGAGAACAGATCCTGGCATTCTCTCAGAAGCTGTACTACGACAAGGAA	--unmapped
ASHGA5P009642	3.97e-05	5.73e-07	3.26e+01	7.19034	2.38385433	protein_coding	HG19	TGTGGAGAAGAGAGGTTCAGCTAAAGAGCTGCTACAGCATCAATTCCTGAAGATTGCCAA	--unmapped
ASHGA5P011320	3.97e-05	5.74e-07	3.26e+01	7.18773	1.43727783	protein_coding	HG19	GAGGTCCAAGCTAGAGGAAGTCCAAAGAAAACTTGGATTTGCTCTTTCTGACATCTCGGT	--unmapped
ASHGA5P018961	3.99e-05	5.77e-07	3.26e+01	7.18254	2.3808846	noncoding	HG19	TGCCTGACATCTGATCCTTTCTGTGAGACACCAGGCTGTTGAGGAAGAATCTATGGCAAC	--unmapped
ASHGA5P053855	3.99e-05	5.78e-07	3.26e+01	7.18091	3.46876487	protein_coding	HG19	AGTTCAGCCTGCACCACAGCCAGGTGCCTACGGTGAACTGAAGTCCAGTCCCACCAGGAC	--unmapped
ASHGA5P013370	3.99e-05	5.78e-07	-3.26e+01	7.1794	-1.226153	protein_coding	HG19	TCCACACCAGATAATGTTTCTTGGAGACATCCCACAATGGGCTCTGTTTTTATTGGAAGA	--unmapped
ASHGA5P020879	3.99e-05	5.80e-07	-3.26e+01	7.1757	-2.48385533	protein_coding	HG19	TCTCACTAGAAAAGTCCACAACTTCCAGGCCAAGCCCGCAGTGCCTACGTCTAAGCTGGG	--unmapped
ASHGA5P048189	3.99e-05	5.81e-07	-3.26e+01	7.17508	-1.51446377	noncoding	HG19	TCCAGCGCTGGAAGGATGCTTAGAGACCAGCCAGCTAGCCAGTGTCGTTGCAGACAAAGA	--unmapped
ASHGA5P029638	3.99e-05	5.81e-07	3.26e+01	7.17416	2.57558887	noncoding	HG19	CGAGATAGGAGGCCCATAATGTTTCTTCTTGCTTTAATCCTGTCGTGGCAACGTTGACTT	--unmapped
ASHGA5P023599	3.99e-05	5.82e-07	3.25e+01	7.17253	2.59718543	noncoding	HG19	TTTAACATTCCCCAGTGCTTCCTTGAACACCTAAAACCACCCATTCATTAGATTCATTTA	--unmapped
ASHGA5P016936	3.99e-05	5.82e-07	-3.25e+01	7.17198	-1.64772923	noncoding	HG19	ACACCTCCAAGTGGTATCCCAAGGGTTACTTTGTCCAGAACACAGACTTTGACTTCTTCA	--unmapped
ASHGA5P038640	4.00e-05	5.84e-07	3.25e+01	7.16777	2.6908663	noncoding	HG19	ACACAATTGCCAGAACTCACAGAATAGAAGTATCAGCACCGAAACCTCACAGGAAAAATG	--unmapped
ASHGA5P005702	4.01e-05	5.86e-07	3.25e+01	7.16472	4.6667313	protein_coding	HG19	TTGGAATGTGAGAATGCAAAGCCCCAAACAGAGAACATCCAGATGCTGGGATCACCATAT	--unmapped
ASHGA5P044321	4.01e-05	5.88e-07	3.25e+01	7.16149	3.16911023	noncoding	HG19	CGTGTGTTTAATGAAATCTGTTGTCGATGTACTAATCTTGGTTTACAGCATCTTGAATAC	--unmapped
ASHGA5P055135	4.01e-05	5.89e-07	-3.25e+01	7.15877	-1.156559	protein_coding	HG19	CCCAAGAAATAGATGCCCTTTCTTGAATTGCATTTTTTAAAACAAGAAAGTTTCCCCACC	--unmapped
ASHGA5P018664	4.01e-05	5.90e-07	-3.25e+01	7.15815	-1.40433767	noncoding	HG19	TCTTTATTTGGGAAAAAGACCTTGATGAAGTTCTGCAGACCCACTCAGTGTTTGTAAATG	--unmapped
ASHGA5P000920	4.01e-05	5.90e-07	3.25e+01	7.15802	1.29098713	protein_coding	HG19	CAAGAAGAAGAGGAAGCACTCCTCTGATGATTACTACTATGGAGATATTTCGTCTTTGGA	--unmapped
ASHGA5P041795	4.02e-05	5.92e-07	-3.24e+01	7.15363	-1.74256867	noncoding	HG19	TTTGAGCTGTGTGGGAGGGAAGGGCATTGAAATTGTAGGTTGTAATCTTGTGCCAACCAA	--unmapped
ASHGA5P044229	4.03e-05	5.93e-07	3.24e+01	7.15155	3.10589207	noncoding	HG19	AATTTACTGTGGTTTTAGAGGATGTAAAGTGCTCCGTGCAGTTGGACATGTACAGGGCAG	--unmapped
ASHGA5P010401	4.03e-05	5.94e-07	3.24e+01	7.14962	1.3414075	protein_coding	HG19	TGCAAAAATCTCAAAGGTGGATTACAGGAGGTGGCAGAACAGTTAGAGCTGGAACGGATA	--unmapped
ASHGA5P035543	4.03e-05	5.94e-07	-3.24e+01	7.14914	-2.43660267	protein_coding	HG19	TATATGTGTAACCCGAGCATTTGTGGACAACTGTCTCCAGCTGCATGAAGCGAAACGTTT	--unmapped
ASHGA5P033140	4.03e-05	5.96e-07	-3.24e+01	7.14522	-2.10051233	protein_coding	HG19	TGGGTGTGAAGGACGTGGAGTGTGGGGAAGGACACTTCTGCCATGATAACCAGACCTGCT	--unmapped
ASHGA5P016017	4.03e-05	5.97e-07	3.24e+01	7.14425	1.20348233	protein_coding	HG19	TGCAGAGATGGTGACTCGAAAAGCCCTGTTTCCTGGTGACTCTGAGATTGACCAGCTCTT	--unmapped
ASHGA5P004707	4.04e-05	5.98e-07	-3.24e+01	7.14253	-3.46777857	protein_coding	HG19	GAAATACCAGGTAGTGTTCTACAACCAGATGCATCACCTTCTAAAACTGGTACATTAACC	--unmapped
ASHGA5P004759	4.06e-05	6.01e-07	-3.23e+01	7.13581	-2.5337792	protein_coding	HG19	ATAACACACTTAAAGCAGCCACCTTTGCCTTTGCTGGACTTCAACAACCTCAATGGGGAA	--unmapped
ASHGA5P015964	4.07e-05	6.04e-07	3.23e+01	7.13124	3.2608581	noncoding	HG19	GTTTTTGGCAAATGTTCCTCAACATTTTCCTGGGAGCTATGGTGCATTACTCACGAGTGA	--unmapped
ASHGA5P034382	4.08e-05	6.06e-07	3.23e+01	7.12769	1.319595	protein_coding	HG19	TCTACGTGATCCTGGGCTTCTGCGGCCTGACCGCGCTCTACTTCCTGATCCGGGCGTTTA	--unmapped
ASHGA5P015460	4.08e-05	6.08e-07	-3.23e+01	7.12405	-2.76325613	protein_coding	HG19	AGCAACTTCAAAGATGTAGGTTCAAAAGGCAAAGGTTCTCAACGTGAAGGAAGGAACCCC	--unmapped
ASHGA5P018257	4.09e-05	6.09e-07	-3.22e+01	7.12182	-2.3487279	noncoding	HG19	GGCCCGCGCGGATTCCTGCGGAGCTGTATTTACTTTACATCCATGTGAACTGCTGTCATC	--unmapped
ASHGA5P032624	4.09e-05	6.10e-07	3.22e+01	7.12063	2.09223913	noncoding	HG19	GGAATTTATACTTCAGTTGTGTATGGGGCCTAGGTTATTAGTAGAGCACTGAATAAATAA	--unmapped
ASHGA5P041123	4.10e-05	6.11e-07	-3.22e+01	7.11738	-3.2693451	noncoding	HG19	GAAAGGCTGAGTCTTATAGGGTGTGATTTGGTTCTAGACATGCTTATGTTACTTTTTATA	--unmapped
ASHGA5P047680	4.11e-05	6.15e-07	3.22e+01	7.1106	5.91560657	noncoding	HG19	GGGGATTATGATGGAGCTTCAGAATTAAACTGATTAAAACTGGCCCAGAGTCACACAACT	--unmapped
ASHGA5P052679	4.11e-05	6.15e-07	-3.22e+01	7.11027	-1.69244	protein_coding	HG19	TGAAATGCAGATGACCACATTCAAGGAAGAACTTTCTGCCCCGGCTTTGCAGGATGAAAA	--unmapped
ASHGA5P055269	4.12e-05	6.17e-07	3.22e+01	7.10717	2.33216257	protein_coding	HG19	ATAGATGAATTTGAGCAGAAGCTTCGGGCCTGTCATACCAGAGGTTTGGATGGAATCAAG	--unmapped
ASHGA5P006336	4.14e-05	6.21e-07	3.21e+01	7.10037	2.82442473	protein_coding	HG19	GGAGGCGACCGTGAGTTGCTACAGTGGCTGGAGAGACGACATCTGCTCCATGGGCTGGTG	--unmapped
ASHGA5P015919	4.14e-05	6.21e-07	3.21e+01	7.09993	3.0718342	protein_coding	HG19	CCCAAGCCAGAGCCCAAAGTCTTTAATGGTGGCTTGGGCAGGAAGCTGCCAGTCAGTTCA	--unmapped
ASHGA5P029843	4.18e-05	6.28e-07	3.20e+01	7.08789	2.2710685	noncoding	HG19	GAAAGCTCAAAATGGCTAGGTGATATTCCTCAATTCATATGAACATAGATCTCTTACCTT	--unmapped
ASHGA5P005514	4.20e-05	6.32e-07	3.20e+01	7.0801	5.48121843	protein_coding	HG19	GCAAGGAAAGGTCTAAAAGATCTCCTTAAAACCAGAGGGGAGCAAAATCGATGCAGTGCT	--unmapped
ASHGA5P052520	4.20e-05	6.33e-07	3.20e+01	7.07762	1.36996033	protein_coding	HG19	ACGTCTATAAACGCTTTTACCCAGCAGAGTGGCAAGACTTCCTCGATTCTTTGCAGAAGA	--unmapped
ASHGA5P029021	4.24e-05	6.40e-07	-3.19e+01	7.0667	-2.62632943	protein_coding	HG19	AAGTGAAAGGAAATGTGAAGGAATTCACGGAGACAGCTGCCATATTTGAGGATGGCTCCA	--unmapped
ASHGA5P012123	4.25e-05	6.42e-07	-3.19e+01	7.06298	-1.71936563	protein_coding	HG19	AGAAGGCACGATCCGGACAAAGGACAGAGTCTTTGACAGTATCAGCCACCTCATCAACCA	--unmapped
ASHGA5P006261	4.25e-05	6.43e-07	3.19e+01	7.06093	3.634319	protein_coding	HG19	TTCGTCTCAGGAGGTGGAAACTTCAAGTGCTGGATTTACAGGATGTCAGTGAGAACTTCT	--unmapped
ASHGA5P017582	4.26e-05	6.45e-07	3.19e+01	7.05668	3.0910442	noncoding	HG19	CACCCACCTCATTTTTCTAATAAGAGCTTTCAATAAACCTCTCTTTCTTGAAGTTACCTG	--unmapped
ASHGA5P028381	4.32e-05	6.54e-07	3.18e+01	7.04159	3.6123593	noncoding	HG19	TAAAAATGTATCTGTCACAGAAAATAGTAGGGCTGAGCACGTGAACCTAGGATGGACTCC	--unmapped
ASHGA5P009874	4.32e-05	6.55e-07	3.18e+01	7.03939	2.783199	protein_coding	HG19	GAACCCAAAAATCAGGAATAGGTGATAGACCATTACAGGACTTGTCAAATACCAGTTTTG	--unmapped
ASHGA5P019467	4.34e-05	6.59e-07	3.17e+01	7.03344	1.3295782	noncoding	HG19	CATCAAAAAGGCCAGGCCAGGATCAGATGGGAAGTGGAACCTCGTCATGACCAGAAACTG	--unmapped
ASHGA5P051478	4.34e-05	6.59e-07	-3.17e+01	7.03256	-1.54033563	protein_coding	HG19	TTGGTCCAACATCCACAAAATGAAAGCAGTGAGTGAGCCCCACTTTCCTTTTTCTTCCTC	--unmapped
ASHGA5P052021	4.34e-05	6.61e-07	-3.17e+01	7.03043	-1.37115467	protein_coding	HG19	TGCTTGCTCAGAAATCTGGCAATATTATCAACATGTCTTCTGTGGCTTCCAGCGTCAAAG	--unmapped
ASHGA5P007884	4.34e-05	6.61e-07	-3.17e+01	7.02903	-2.26033867	protein_coding	HG19	CCCTCCAAACTGGAAGGCTTCAAAGAGAAATACATGGAGTTTGACCTTAATGGAAATGGC	--unmapped
ASHGA5P055580	4.34e-05	6.62e-07	-3.17e+01	7.02804	-2.78066	noncoding	HG19	CTTCCTTCAGATGTTAGTCTAAAACAGCACCTTGGATCTAAGCAGCACCTTTGAGAAAGA	--unmapped
ASHGA5P032676	4.34e-05	6.63e-07	3.17e+01	7.02618	3.387783	noncoding	HG19	TTGTTAAACAGTAGAGGAGCCAGGGACTCTGTCTCCATTCTCTCATCACACACAAGTCAT	--unmapped
ASHGA5P038628	4.36e-05	6.67e-07	3.17e+01	7.02007	3.63299943	noncoding	HG19	TGATTCATATTCTTCTACTTGACCCTGACTGTCAGGACCAACAACACCAAATAACACCAA	--unmapped
ASHGA5P045135	4.36e-05	6.68e-07	3.16e+01	7.01865	2.47639567	protein_coding	HG19	AAGCGACGCTTCTTGGAGGAGCACGAGTGCCTGTCTGAGCAGCAGCTGGAGCAGTTCCTG	--unmapped
ASHGA5P026470	4.36e-05	6.69e-07	-3.16e+01	7.01679	-1.3355115	protein_coding	HG19	AGAGACGGAACCAGAGACGGGCCAGAGCATCCCCCTCCTCCACCATGAAACTCGCTGTCA	--unmapped
ASHGA5P055050	4.36e-05	6.69e-07	3.16e+01	7.01637	1.52799133	protein_coding	HG19	GTCACCTGAATTGTTTTCATAAAAAGTCACCTGAACCCAATTCCTGAACTTTTAAATCTG	--unmapped
ASHGA5P035623	4.36e-05	6.69e-07	3.16e+01	7.0156	3.53593077	noncoding	HG19	GAAAGTGTTGAAAATTGACATCTATGTTTACATATCACAGCAACACAAAGTGCCAGCAAA	--unmapped
ASHGA5P013763	4.36e-05	6.71e-07	3.16e+01	7.01254	2.97429333	protein_coding	HG19	TTTTGTTCAGGTTTATGAAAACCCCAGATGAAATCATGAGTGGCCGAACAGACCGTCTGG	--unmapped
ASHGA5P002145	4.36e-05	6.72e-07	3.16e+01	7.01192	2.07979237	protein_coding	HG19	AGAGGCCGGCGAGGGCGGGGATTGGCCCGGGCCTGGCGGCCCCCGGAACCTCAAGCCCAC	--unmapped
ASHGA5P009975	4.36e-05	6.72e-07	3.16e+01	7.01173	2.39988067	protein_coding	HG19	ACTTCTTCCAAGGTTACCAGTATGCAACCGAGGATGGACTTATACACACAAATGACCAGG	--unmapped
ASHGA5P015468	4.37e-05	6.73e-07	3.16e+01	7.00887	8.3972289	noncoding	HG19	GCAGAACAAGATCCTCACAGCCACCTTGAACAATGCCAACATCCTGCTACAGATTGACAA	--unmapped
ASHGA5P011909	4.37e-05	6.75e-07	-3.16e+01	7.00705	-2.30850433	protein_coding	HG19	AGAACATGGAAGGGGACAAGCAGGCTACTACAGTGGAACTGTTTCTGTTTCATCTGACAT	--unmapped
ASHGA5P004138	4.37e-05	6.75e-07	-3.16e+01	7.00556	-2.183157	protein_coding	HG19	TCAAGAATTACTGCACACCTGGTTCACGAATTAAGGCGTCGAGGTGGAAAATATGCCGTT	--unmapped
ASHGA5P026918	4.37e-05	6.77e-07	-3.16e+01	7.00361	-2.0032043	protein_coding	HG19	GCGGCAACAGGAACAATTTTGAGTCTGAGGATTATTGTATGGCTGTGTGTAAAGCGATGA	--unmapped
ASHGA5P006238	4.37e-05	6.77e-07	3.16e+01	7.00236	2.35226207	protein_coding	HG19	CTCGGTCTAATTCAACTGAGTATTTAAACCCATGGTTCAAAAGAGACTATAATGTAGCTA	--unmapped
ASHGA5P001255	4.38e-05	6.79e-07	3.15e+01	6.99954	1.31423067	protein_coding	HG19	ATGAGAAACGGTTTGGCCCTTACTACACTGAGCCAGTCATTGCCGGGTTGGACCCGAAGA	--unmapped
ASHGA5P012918	4.38e-05	6.81e-07	3.15e+01	6.99692	2.07358417	protein_coding	HG19	CTGAGTGCAGGAATATTTAGTGACATTCATCTGCTGGCTATGATGTACAGTGGAGAAATG	--unmapped
ASHGA5P042274	4.42e-05	6.87e-07	3.15e+01	6.98656	2.94307117	protein_coding	HG19	TGATCTCGGGAGACTGGCTCGAGTCCAGCATCTCCAACCTGGTTTTCACCTACTGAAGGG	--unmapped
ASHGA5P011996	4.43e-05	6.89e-07	3.14e+01	6.98336	7.96317057	protein_coding	HG19	AAGACTCAGCCGTGGGAAATATGAGTGAGCTTCTAAGAGCAAGATCCCAATCCTCAGAAA	--unmapped
ASHGA5P045028	4.44e-05	6.91e-07	3.14e+01	6.97919	2.2537619	noncoding	HG19	AGACATGGTACCTGATGGACACCAAGCTACGTACAGCTTCAAGGCCCCTTCTTTCTTTGC	--unmapped
ASHGA5P038399	4.44e-05	6.92e-07	-3.14e+01	6.97791	-2.9179532	noncoding	HG19	TTGACAGCTGCACTTTCTCCACCAAGAAGTGGGTACTGTGCAAGTTATGGTCATAGTGAA	--unmapped
ASHGA5P005660	4.45e-05	6.95e-07	-3.14e+01	6.97348	-1.85745577	protein_coding	HG19	TACCTGGAAGATGAAGCCCGGGGCAAGAACTGTGGTGTCTTGGTACATTGCTTGGCTGGC	--unmapped
ASHGA5P037289	4.45e-05	6.97e-07	-3.14e+01	6.97069	-1.89021067	noncoding	HG19	TCCTGTAATGAAATAAAGCAAGTGGTAGCTGTCTGGTAGCCTCCACTACTGCAAATCTCA	--unmapped
ASHGA5P010584	4.45e-05	6.97e-07	3.14e+01	6.96999	2.65337567	noncoding	HG19	TTCCCCAGACATTTGGATTTCCATGTAAAAACGGGGCGAATGATGTGAAACACCATCGGT	--unmapped
ASHGA5P051701	4.45e-05	6.97e-07	3.14e+01	6.96948	1.201829	protein_coding	HG19	GAACAAAAATCAGGAGTGTGGTAGTGGATTAGTGAAAGTCTCCTCAGGAAATCTGAAGTC	--unmapped
ASHGA5P013475	4.45e-05	6.98e-07	3.14e+01	6.96847	2.043249	protein_coding	HG19	AAAGTTTCAGGTGCTTGTGACTAAATTCACTAATTTCACTGGCTGTCAAGGCTGTGTTAA	--unmapped
ASHGA5P010953	4.45e-05	6.99e-07	-3.14e+01	6.96768	-1.81741067	protein_coding	HG19	ACTGAGAAGAATGCTTTTAATTCCTCTCTGGAAGATCCCAGCACCGACTACTACCAAGAG	--unmapped
ASHGA5P053904	4.49e-05	7.05e-07	3.13e+01	6.95751	2.56328293	protein_coding	HG19	TGGTGACGGCGACACTTCCAACTTCGAAACTTACCCTGAGAATGACTGGGACACAGCCGC	--unmapped
ASHGA5P011775	4.49e-05	7.06e-07	3.13e+01	6.95651	6.7941085	protein_coding	HG19	TTTCCTAAAGGCCGGTCATGCCCAACATGGTCTTCATTGGAGGTATCAACTGTAAGAAGA	--unmapped
ASHGA5P006789	4.50e-05	7.09e-07	-3.13e+01	6.95077	-2.55414733	protein_coding	HG19	CCGAATGTAGGACAAGAAGCTCTCTCTCAGACAACCATCTCATGGGCCCCATTCCAGGAC	--unmapped
ASHGA5P051674	4.50e-05	7.10e-07	3.13e+01	6.94966	1.17312217	protein_coding	HG19	TGGACAACTTCTTTGCCAAGAGGGACAAGAAGAAGAAGAAGGAGCGGAGCAACCGGGCGG	--unmapped
ASHGA5P041778	4.50e-05	7.10e-07	-3.13e+01	6.9494	-2.31711	protein_coding	HG19	TTCCTGCACAGAGACATCTATAACCAAGAGGAGGACTTGCGCTTCGACAGCGACGTGGGG	--unmapped
ASHGA5P011335	4.50e-05	7.10e-07	-3.13e+01	6.94889	-1.3212967	protein_coding	HG19	TATGAATGCCACCAACCACGCTATAGTTCAGACTCTGGTTCATCTGATGTTTCCTGACCA	--unmapped
ASHGA5P003861	4.52e-05	7.15e-07	3.12e+01	6.94097	2.41784467	protein_coding	HG19	TTCAAGTGTTTAGTAACTTTTCCATGATAGCTGCATCAATTCCTGAAGATTGCCAAGCCC	--unmapped
ASHGA5P004690	4.53e-05	7.18e-07	3.12e+01	6.93747	1.20072067	protein_coding	HG19	TTTGACCGAGTGTCTCGACTGCATTGTGAGAGTGAATCTTTCAAGATGGATCTAATCTTA	--unmapped
ASHGA5P017447	4.54e-05	7.21e-07	-3.12e+01	6.93273	-2.64317327	noncoding	HG19	TTTCAATCAGGTGCCTGGAGTGCAACACAACATGTGAGAGTGAGAATCTTCCCAGACCGC	--unmapped
ASHGA5P013631	4.54e-05	7.21e-07	3.12e+01	6.93269	3.44919967	protein_coding	HG19	ACTTGTTAAGAGTTATTTATACCAAATCCTACAGGGGATTGTGTTTTGTCACTCTAGAAG	--unmapped
ASHGA5P032859	4.59e-05	7.29e-07	-3.11e+01	6.92012	-3.65747623	noncoding	HG19	ACACTAAGGATGACAATGGAACACTTAAATGGTAGCTGCCTATGAAGGGCTGTCCCTCTA	--unmapped
ASHGA5P028027	4.59e-05	7.29e-07	-3.11e+01	6.91938	-1.99290723	noncoding	HG19	GAAATGGGAAGTTGTAAGAAGGGAAGAACTAGGCCAAAATTAACCTATCTATTCCAATAA	--unmapped
ASHGA5P031556	4.59e-05	7.31e-07	-3.11e+01	6.91692	-2.20537617	noncoding	HG19	GATTTTGATGTTGCATTTGGCTACATTTAATCCACTTTCACCCATAAGGTTTAGCATCTA	--unmapped
ASHGA5P008280	4.60e-05	7.33e-07	-3.10e+01	6.91288	-1.0944554	protein_coding	HG19	AAGAACAAGCAGATAACAGCGAGAATCTTGGAGGCCCATCAGAATGTAGCTCAGATGAGT	--unmapped
ASHGA5P057437	4.63e-05	7.39e-07	3.10e+01	6.90445	3.2799347	noncoding	HG19	GACCTTTGAAGTTGGAGCCAGCGTCCGGAGCTGCAGCCAAGCGAGTTTCCTCCTTATCCT	--unmapped
ASHGA5P027968	4.64e-05	7.42e-07	-3.10e+01	6.90031	-1.2951896	protein_coding	HG19	GGGGAGCTGAGCCAAGCCCGGGGCCAGGAGCCGGCGCGCGCCGACCAGCTGTGCCAGCAG	--unmapped
ASHGA5P047601	4.64e-05	7.42e-07	3.10e+01	6.90014	4.16408713	protein_coding	HG19	TCCCTGGACATGAACAGTGCTCGGGACTTTATTGATTGTTTCCTGATCAAAATGGAACAG	--unmapped
ASHGA5P041768	4.64e-05	7.43e-07	3.10e+01	6.89826	2.91155237	noncoding	HG19	TCCCCATTTTGTGAGATTGGAGGTGAAGAGGGAAATTTGTGGAAAGAGGAACTTGGCAAG	--unmapped
ASHGA5P013408	4.64e-05	7.44e-07	3.10e+01	6.89642	2.52901673	noncoding	HG19	CTAGATGAAGTGCTTGTCCTAGTACCTTAGCACATGGTTGCTGAATACATGAATGAAGAG	--unmapped
ASHGA5P043752	4.64e-05	7.45e-07	-3.10e+01	6.8955	-4.11529373	protein_coding	HG19	TGAAGTTCCTCCTGATGGACACCAGGGGCTCACCCAGGGCTGAGACCAAGTGGTCAGACC	--unmapped
ASHGA5P041424	4.64e-05	7.46e-07	3.09e+01	6.89427	2.93457567	protein_coding	HG19	ATAGACTAATATGGGTAATTACCCTTTGGTTTATCTAAAGTGTGTTCATGATGACTGAGG	--unmapped
ASHGA5P041809	4.64e-05	7.46e-07	-3.09e+01	6.89426	-2.53464557	noncoding	HG19	GTTTGATGTAATGTGCAATGGGACTCATGGAAGTCTTCAAAAGACCCTCTGATTGGGCAA	--unmapped
ASHGA5P006374	4.64e-05	7.46e-07	3.09e+01	6.89396	3.91266103	protein_coding	HG19	AGGGCCTTGTGGGAGTGATCTGGTGGCCAGAACAGGATTTTGCACGGCCCCTTTTATCCT	--unmapped
ASHGA5P015940	4.64e-05	7.47e-07	-3.09e+01	6.89247	-1.44925633	protein_coding	HG19	TCTGATTTGGGTCTTCCTCCTTCCCTTACGGAATTACATCTTGATGGCAACAAAATCAGC	--unmapped
ASHGA5P020856	4.64e-05	7.49e-07	-3.09e+01	6.88934	-1.91529633	protein_coding	HG19	GCAGTAACAAAAGAATGGTTTATTATTGCCAGTTTTGGCCTCCTCAGTGCCCTCACACTC	--unmapped
ASHGA5P011566	4.64e-05	7.49e-07	3.09e+01	6.88898	3.46476697	protein_coding	HG19	TGTGACATTCTTCGAGATCTACAATGGGAAGCTGTTTGACCTGCTCAACAAGAAGGCCAA	--unmapped
ASHGA5P048988	4.64e-05	7.52e-07	3.09e+01	6.88527	1.3355141	protein_coding	HG19	GTCCTGAACCCACCGGGAGGCAAATCCAGCATCTCCTTCTACTAAGAGAAGCCACTGCTC	--unmapped
ASHGA5P052531	4.64e-05	7.52e-07	3.09e+01	6.88521	1.9738475	noncoding	HG19	AATCTCCTGGAACAATGACAATAATATGTTCTTCCTGACAAATGGCAATGGTTGTATCAA	--unmapped
ASHGA5P021738	4.64e-05	7.52e-07	3.09e+01	6.88508	1.40774933	protein_coding	HG19	AGATGAGCTGGGTCAACATATTTCACTGGCACCTATTCACAAGCTTGAAGAAGCTCTGTA	--unmapped
ASHGA5P009067	4.67e-05	7.57e-07	-3.09e+01	6.87801	-4.36198033	protein_coding	HG19	AACACATTAAGTACTGGTCCAATATGGCTGAATGAAGTGTTTTGTTTTGGGAGAGAATCA	--unmapped
ASHGA5P029090	4.67e-05	7.57e-07	-3.08e+01	6.87696	-2.2320179	noncoding	HG19	GACATTGATTGGGTATTGTAAGTAGGTTATGCTCACAGTAGCAATATCTCTTAAGACTTT	--unmapped
ASHGA5P046532	4.68e-05	7.60e-07	3.08e+01	6.87325	5.0408881	protein_coding	HG19	ACCTATCGGCCTAGACCAAGACGCTACGTAGAGCCTCCTGAAATGATTGGGCCTATGCGG	--unmapped
ASHGA5P008473	4.68e-05	7.60e-07	-3.08e+01	6.87269	-2.87499	protein_coding	HG19	TCTTCCTCATCATAAAGAGCTACAGAAAATATCGAAGGGAGAGGCTTCCCATTTCCCCAG	--unmapped
ASHGA5P036408	4.68e-05	7.61e-07	3.08e+01	6.87149	4.2487525	noncoding	HG19	AATGGCAGCTGTCAGCCATAACATGGTGGGAAATAACGGTAAATAAACCTCCTGTGATTG	--unmapped
ASHGA5P020877	4.69e-05	7.63e-07	3.08e+01	6.86775	2.15903233	noncoding	HG19	AAACATTCATCCTCCACAGCCACGGGGACACCCTGCACCTATTCCCACGGGACAGGCTGG	--unmapped
ASHGA5P048249	4.69e-05	7.64e-07	-3.08e+01	6.86618	-3.75429	protein_coding	HG19	TCCAGACCCCTGCACCTGCTGCCAGTTCTGTGCCCAGTCCCTGTGATGAAGCTTCCCCAA	--unmapped
ASHGA5P053322	4.71e-05	7.69e-07	-3.08e+01	6.85939	-1.8716393	protein_coding	HG19	GAGCTGCTAAAGGCTTACGTGATTGCAAGGGTTCAGTTCCAACCATGGTCAGAGGTGGCA	--unmapped
ASHGA5P041889	4.72e-05	7.72e-07	-3.07e+01	6.855	-2.54350357	protein_coding	HG19	AATATTTGCCTGAGCTGATGGCAGAGAAAGATAGCCTGGATCCATCTTTTGTGCATGCGT	--unmapped
ASHGA5P051698	4.72e-05	7.73e-07	3.07e+01	6.8538	1.79909467	protein_coding	HG19	CCGTCTCTAAAAGGGGTTCCCAGGAGACCTGATTCCCTGTGGTGATACCTATAAAGAGGA	--unmapped
ASHGA5P052246	4.72e-05	7.73e-07	3.07e+01	6.85355	2.66404613	noncoding	HG19	ACAACTCAGCTAAACTGTTCCTGGGTTCCTGGTCCTCAAAAACTGTACGAGATGAAAAAA	--unmapped
ASHGA5P002498	4.74e-05	7.77e-07	3.07e+01	6.84833	2.34599017	protein_coding	HG19	AGCAGTCTAGGGATTAACTTCCTGTATGCTGCAACTCATGAACTTGGCCATTCTTTGGGT	--unmapped
ASHGA5P013553	4.75e-05	7.79e-07	3.07e+01	6.84521	1.64241333	noncoding	HG19	GAGAGATTTCTACAGATATAAATGAAATAGATATGGTTCCTGTCCTAATGTTGCTTGGGG	--unmapped
ASHGA5P018309	4.76e-05	7.81e-07	3.07e+01	6.84206	1.30548133	noncoding	HG19	CTTTGTGCACAGTGATGTCACCATTTCTACCTGCCACGTATCGGCGAAGGTTGGGACTCG	--unmapped
ASHGA5P018335	4.76e-05	7.83e-07	-3.06e+01	6.83953	-1.4838634	noncoding	HG19	CATTTAACAGTGTTGTGAACCACTTGTCATGGGATAACCAAAATTAAACCTGGAATCGCA	--unmapped
ASHGA5P011863	4.80e-05	7.89e-07	-3.06e+01	6.83034	-2.1391527	protein_coding	HG19	AACTTCCGAGAAACCAGCCCTGAGCAAAGGGGTTCTGAGGTCCATACCAAGAAGACGGTG	--unmapped
ASHGA5P044314	4.80e-05	7.91e-07	-3.06e+01	6.82755	-1.79631317	noncoding	HG19	ATGCTTCTCCTAGATCTTTCCACATGCTCTGCCATTAATTAGAGTTCAATGTTCAATTTT	--unmapped
ASHGA5P028306	4.80e-05	7.91e-07	3.06e+01	6.8272	1.638088	noncoding	HG19	TGGAGACTCCTATTCACCCTTCAGATCAATATCCCCCAAATAAACTCCCAGTCACTCTGG	--unmapped
ASHGA5P001701	4.80e-05	7.92e-07	-3.06e+01	6.82665	-2.42619013	protein_coding	HG19	TTTCTGAAATCAATCCAGACATGAAGAAATTAAAGAAGGCGAGGGCGCTGACCATCACGG	--unmapped
ASHGA5P045761	4.80e-05	7.95e-07	3.05e+01	6.8227	5.73345357	noncoding	HG19	GCCACACAAATAATGCATTTCTCACCATCAAAAAGCTTCTGAAGCCATGTTCTCAAAGGC	--unmapped
ASHGA5P018826	4.80e-05	7.96e-07	3.05e+01	6.82129	1.1578729	protein_coding	HG19	TTTCTCTCAGAACTCATCAAAAAGCCCTCGGGAGGCTCGGTCACACTCTCCGAGAGCACG	--unmapped
ASHGA5P051638	4.80e-05	7.96e-07	3.05e+01	6.82093	1.63653553	protein_coding	HG19	ACACTTCCCTGTTCACTTTGGTTCCAGCATCCTGTCCAGCAAAGAAGCAATCAGCCAAAA	--unmapped
ASHGA5P011957	4.80e-05	7.97e-07	-3.05e+01	6.81963	-2.78623533	protein_coding	HG19	AGGGCAGGAGCATCCAGTTGGAGTTGACAACAGGAGGCAGAGGCATCATGGAGGGTCCCC	--unmapped
ASHGA5P049942	4.80e-05	7.97e-07	-3.05e+01	6.81904	-2.412467	noncoding	HG19	CATACCTGAGGATTATGTGGTTTGTAAACTTGGCACTTAGAAGAACCAATAAAATCATGT	--unmapped
ASHGA5P052916	4.80e-05	7.97e-07	3.05e+01	6.81872	4.64814647	noncoding	HG19	GCACTAAATTAGCTTTGTATGTTATTAAATGTGTCTCGTCAATGCTGTTGGCATTGTTTC	--unmapped
ASHGA5P053820	4.80e-05	7.98e-07	3.05e+01	6.81787	1.3994255	noncoding	HG19	CTTACGTAACAGTTCAGGACTACTTCGGTTCTTTTACTGGGTAAGCACTTTCAATTTTTT	--unmapped
ASHGA5P046381	4.80e-05	7.98e-07	-3.05e+01	6.8177	-3.00444353	noncoding	HG19	GAGATCCTTCTGTCTAGCACTGATGATCTTATTGTATCAGTTACTCCTTCTTCCTTTTGT	--unmapped
ASHGA5P055492	4.80e-05	8.00e-07	3.05e+01	6.81557	2.37392033	protein_coding	HG19	TCTAGTGCCTAAAGAGTAGGGAATCTCATCCATCACAGATCGCATTTCCTAAGGGGTTTC	--unmapped
ASHGA5P039634	4.80e-05	8.01e-07	-3.05e+01	6.81322	-2.2154592	noncoding	HG19	CCCTGGTCCTATCCAGGGTTATATTCCCTACTTTAGAAGAATTAATTATTTTTATGAACG	--unmapped
ASHGA5P008514	4.80e-05	8.02e-07	3.05e+01	6.81247	4.6955116	protein_coding	HG19	TTGCTCTGGAAGGAGGAAGACCTGAACATCTTTTCCCTGTCCTTTATTTCCCACACATCA	--unmapped
ASHGA5P014581	4.82e-05	8.06e-07	-3.05e+01	6.80682	-1.41346817	protein_coding	HG19	ACCCCAGCCTCCAGAGCCCCATCACCGTGGAGTGGCGACCTCGAGGGCCTCCACCAGCAG	--unmapped
ASHGA5P008585	4.82e-05	8.06e-07	3.05e+01	6.80633	3.02136813	protein_coding	HG19	ATTTATTTAAAATGGTGTGAGCAGAATGAACAATGCAGACGGCTCCACGTGCCAGAGCTG	--unmapped
ASHGA5P004998	4.82e-05	8.07e-07	-3.05e+01	6.80516	-2.66105507	protein_coding	HG19	GCAAGCTCAGGCGAGGAAACGAGACCTCTTTCGTTCCTTCTAGAAGGTCTGGAGGACGTA	--unmapped
ASHGA5P001456	4.82e-05	8.08e-07	3.04e+01	6.80351	2.84515267	protein_coding	HG19	TGACCGCAAGTGCATGACAACAGTGAGCTGGGACGGAGACAAGCTCCAGTGTGTGCAGAA	--unmapped
ASHGA5P010287	4.83e-05	8.12e-07	-3.04e+01	6.7988	-1.86923833	protein_coding	HG19	CCCCAGAGAGAGTCAACCCCTTCTGGGCACTGTGATTGATGGGATGCTGCTGCTGAAAAC	--unmapped
ASHGA5P025439	4.83e-05	8.12e-07	3.04e+01	6.79821	1.0150612	noncoding	HG19	AAGTAAGTCTCCATAAAACCCAGAGAAGAGACTGGAAAGCTCCTCTTTGGATCCTGTCTG	--unmapped
ASHGA5P048850	4.85e-05	8.16e-07	-3.04e+01	6.79259	-2.25953167	protein_coding	HG19	TTATATACGCAATTTCAAGAGCCCTATCTAAAGGATCCTGCTGCTTATCCTAAAATTCAG	--unmapped
ASHGA5P050088	4.85e-05	8.16e-07	3.04e+01	6.7925	2.0026345	protein_coding	HG19	TTAAGACCTTCAACTTGATCCCGGCTGTTGGTGAGCAAAGAGCCCAGGCCCCTAGAGTGC	--unmapped
ASHGA5P029787	4.87e-05	8.20e-07	3.04e+01	6.78726	5.2604162	noncoding	HG19	GAGTGTTACTGGGTTTTGTGAATCACGGGCCTTGAAAGTATTATTAATGAATAAATGACA	--unmapped
ASHGA5P029624	4.88e-05	8.24e-07	3.03e+01	6.78152	2.88209937	protein_coding	HG19	AGTAATGATGTGTCCATATTCCAAGACAGCTGATGGCTTTGAAACCCACCTGGGAGTCAA	--unmapped
ASHGA5P021171	4.88e-05	8.26e-07	3.03e+01	6.7791	7.40049233	protein_coding	HG19	AACTTGCCTCAAAGATGGGTTTGCACTAAGAGAGAAGATGGAACTCTGGAGCACTTCAGA	--unmapped
ASHGA5P021550	4.88e-05	8.26e-07	-3.03e+01	6.77844	-1.921738	noncoding	HG19	TTCTTCAGTGTGCCCTGCTTGTGAAGGTGGGCTCACGGCTGACTCTCTGTGCCCAGGGCT	--unmapped
ASHGA5P005984	4.88e-05	8.27e-07	-3.03e+01	6.7771	-1.47487367	protein_coding	HG19	GCAGAGCCAGCTGGTGGCCGGCATCAAGTACTTCCTGACGATGGAGATGGGGAGCACAGA	--unmapped
ASHGA5P036304	4.88e-05	8.28e-07	3.03e+01	6.77681	2.30897133	protein_coding	HG19	AGGTGAACGTGGAGCTGCTGGCATCAAAGGACATCGAGGATTCCCTGGTAATCCAGGTGC	--unmapped
ASHGA5P012542	4.88e-05	8.28e-07	3.03e+01	6.77665	1.692187	protein_coding	HG19	CCCTGCCCAGGTTCCTACCCCCGGCTTCTTCTCCCCAGCCCCCAGGGAGTGCCTGCCACC	--unmapped
ASHGA5P037520	4.89e-05	8.29e-07	3.03e+01	6.77505	3.4163348	noncoding	HG19	GAAAAACATGCATCTCGTAACCAATGAAATCGGGCTTGTCCTGAAGACCTCGTGCATTCA	--unmapped
ASHGA5P050951	4.89e-05	8.30e-07	3.03e+01	6.77274	1.5370488	protein_coding	HG19	TCTTGGAAACACACATTACCTCCTTGGCAACTTCAGGGATGCAGTTATAGCTCATGAGCA	--unmapped
ASHGA5P056488	4.89e-05	8.32e-07	-3.03e+01	6.77104	-1.2358187	noncoding	HG19	TGAAAATCCAAATGCTACACTTCGCTCATCAATGGAGCTCAAGATGTAAAAGTCTGGTTT	--unmapped
ASHGA5P045471	4.91e-05	8.36e-07	-3.02e+01	6.76537	-1.8872614	noncoding	HG19	GAAACAGCTCTTTAAACGCAATCCAAAAAAGGCATCATGCTGACTTAACCATGTTATGAG	--unmapped
ASHGA5P009259	4.92e-05	8.38e-07	3.02e+01	6.76217	4.94297323	protein_coding	HG19	ATGGATATGGGTTCTCCTTCATGGAATTTTTCAGGCTGGGCTTCCCAATGATGGTTGTGT	--unmapped
ASHGA5P034335	4.93e-05	8.41e-07	-3.02e+01	6.75838	-2.522021	protein_coding	HG19	TCTCATCCGCATGGGCATGGCCGGCTTGATCCTGGTGGTCCTTGGGATTCTGATATTTCA	--unmapped
ASHGA5P015863	4.95e-05	8.46e-07	-3.02e+01	6.75247	-2.66126343	protein_coding	HG19	AGACTTGAAGGCTCAAACTGCTTTTTCTGCAAACCCTGCCAATCCAGCAATTTTGTCAGA	--unmapped
ASHGA5P019287	4.95e-05	8.46e-07	3.02e+01	6.75122	1.81289567	protein_coding	HG19	CCTGCACAGGGTTTTTTCTTAGTTTGTTGCCTAAGAGTACACCAAATGTGACATCCTTTC	--unmapped
ASHGA5P012096	4.96e-05	8.49e-07	-3.01e+01	6.7483	-1.78766333	protein_coding	HG19	CTCTCAGCAGGTCCGATACCTGGAAATTAGCTTAGTACACAAGACTCCCAATTACTATTT	--unmapped
ASHGA5P039701	4.97e-05	8.50e-07	-3.01e+01	6.74621	-3.90579033	protein_coding	HG19	AGTATAAAAGGATATACTTTGGGAGCCAGAACAGCTGTGAGGTTTAAGCCAATACAGAAG	--unmapped
ASHGA5P003270	4.97e-05	8.52e-07	-3.01e+01	6.74387	-1.743372	protein_coding	HG19	ACAGCAGACTACAGGTAAATGGTATCCCTGAAGAAAGAAAACTGACTGAAGCAATGAATT	--unmapped
ASHGA5P052302	4.98e-05	8.54e-07	-3.01e+01	6.74151	-1.90370553	noncoding	HG19	AACATGAACGGGCCATTTTACGTTCTTATCAACAATATATGATGGTTTCAATTTTCCCAC	--unmapped
ASHGA5P053092	4.98e-05	8.55e-07	3.01e+01	6.73969	2.10158667	protein_coding	HG19	AGTGTTACACGTGAGCTGGAATGACGCCCGTGCCTACTGTGCTTGGCGGGGAAAACGACT	--unmapped
ASHGA5P052183	5.00e-05	8.60e-07	-3.01e+01	6.73368	-1.741048	protein_coding	HG19	TACCTATAGAAGGGCCGAGCACAGCAATGCAAGTAAGTGGGCACCCTGGTGCTTCCCAGA	--unmapped
ASHGA5P036075	5.01e-05	8.62e-07	3.00e+01	6.73066	1.66798983	noncoding	HG19	TAACCCCAGACCCACTATCCTCTGGATTTCTTTTATGTGAAACAATAAAATGTCTTGTAT	--unmapped
ASHGA5P027536	5.01e-05	8.63e-07	3.00e+01	6.72912	1.7313659	noncoding	HG19	GCCTCTGGGAGCTTTTCCTTTTTTAACAGTACTTTGTTGAGAGATGATTCACATATAATA	--unmapped
ASHGA5P035842	5.01e-05	8.64e-07	-3.00e+01	6.72842	-1.85568973	protein_coding	HG19	AAATCAAGAAGTGCATGCCATCAGCAAATTAAAATGTGGACTGGCTTTGAAGACTGTTAA	--unmapped
ASHGA5P044377	5.03e-05	8.70e-07	-3.00e+01	6.72063	-2.3147864	noncoding	HG19	CTTGCATCTAGAAGATAGGATTTGAAATTGTGTTGCTTTCTCAAGCTGATTACATCAAAG	--unmapped
ASHGA5P006121	5.03e-05	8.70e-07	3.00e+01	6.72047	2.05198503	protein_coding	HG19	AGTACAGTAGAAGCTCTGCAAAATCTTAAAAATTTGAAAAGTCTTGACCTGTTTAACTGT	--unmapped
ASHGA5P035091	5.03e-05	8.70e-07	3.00e+01	6.72014	1.91996067	protein_coding	HG19	CCATTGTGCCTTATGCCAATAATTCAATTGCTGCAAACACCAATAAAGATTGATTCATGG	--unmapped
ASHGA5P021982	5.03e-05	8.71e-07	3.00e+01	6.71906	3.003301	noncoding	HG19	GGTCTCCGCGGTTTCTTCATGTGGCTGCAGATGGCAGGATTTCCCAAAGGTTTCTGGCTG	--unmapped
ASHGA5P046260	5.05e-05	8.75e-07	3.00e+01	6.71365	2.26500057	protein_coding	HG19	TCCATTGCTTCATAATCTTCATGAAGTTGCATGCTTTTGCAGCTTTTCACAGTTTATTTG	--unmapped
ASHGA5P007729	5.07e-05	8.79e-07	2.99e+01	6.70824	2.76511633	protein_coding	HG19	CGCGGGTCAGGACACAATGTTTGCACGAGGACTGAAGAGGAAATGTGTTGGCCACGAGGA	--unmapped
ASHGA5P055093	5.07e-05	8.80e-07	-2.99e+01	6.70783	-3.25115403	protein_coding	HG19	ATCTGCTTCTATGAGTGCTCCCCAAACCTGGGGCCCTGGATCCAGCCAGTGGGAAGCCTG	--unmapped
ASHGA5P004698	5.07e-05	8.82e-07	2.99e+01	6.70522	1.88838813	protein_coding	HG19	TTTGACAAAACTATAGAGTTCCCGATTTTGAAATGCTGGGCTCACTCAGAAGTGGCAGCC	--unmapped
ASHGA5P030420	5.07e-05	8.82e-07	2.99e+01	6.7046	2.32538133	noncoding	HG19	TCCGTGTGGAGAGAGGGCATAAAGACAGAGCTGAGATATTATGGCTATTCCAGAAAATAA	--unmapped
ASHGA5P042088	5.08e-05	8.85e-07	2.99e+01	6.70135	1.99557383	protein_coding	HG19	GAACGCTCTTCAAGCTCACAAACTCTGACCCAATTTGATTCTAACATTGCACCAGCTGAT	--unmapped
ASHGA5P005915	5.08e-05	8.86e-07	-2.99e+01	6.70017	-3.61606733	protein_coding	HG19	AGTCAGGCTGAAACTGGGCGAATCTACAGAACAAAGAACGGCATGTGAATTCTGTGAAGA	--unmapped
ASHGA5P003717	5.08e-05	8.86e-07	2.99e+01	6.69932	2.94332123	protein_coding	HG19	CCGAGAGCTTGAAAAGTAATGGAAGAGTTCAGTTTCTTCACGATGGAAGTTGCTAAATTC	--unmapped
ASHGA5P035284	5.08e-05	8.87e-07	-2.99e+01	6.69867	-1.20623433	noncoding	HG19	TTAGGGCCAAAACTACCCTGGTTTTGTCTTGCAACTTGAAACATTGTGTATTTTAAACTA	--unmapped
ASHGA5P019905	5.08e-05	8.87e-07	2.99e+01	6.69852	1.6598131	protein_coding	HG19	GTGCGGCCGGATTCACCACAACATGGCAAATCTTTTTATAAGGAAAATGGTGAACCCTCT	--unmapped
ASHGA5P002105	5.08e-05	8.89e-07	2.99e+01	6.69599	1.83516467	protein_coding	HG19	AACTTGATCCCGGCTGTTGGCCTAAATGTGCACAGCATGCTCAAGCACCAGACGCTGGTC	--unmapped
ASHGA5P051258	5.08e-05	8.89e-07	-2.99e+01	6.69597	-1.5784982	protein_coding	HG19	TTCCTCGCTGGCCAGCAGGTGACACTGGCTGATCTCATGGCCCTGGAGGAGCTGATGCAG	--unmapped
ASHGA5P042896	5.14e-05	9.02e-07	2.98e+01	6.67879	2.669606	protein_coding	HG19	TGGCCGGCGTAGTCCAGACCATCCTATACTGTGACTTCTTCTACTTGTACATTACAAAAG	--unmapped
ASHGA5P053351	5.14e-05	9.03e-07	-2.98e+01	6.67864	-1.562012	noncoding	HG19	TCAGTTACATGTGGGTTTCACAAATTTATTTCTCAGAATGCAAGTCTGTCTCTTATATCC	--unmapped
ASHGA5P001821	5.14e-05	9.03e-07	2.98e+01	6.678	3.54832933	protein_coding	HG19	ATCGCGCATATGCACTCAAAATGCTCTTTGTAAAGGAAAGCCACAACATGTCCAAGGGAC	--unmapped
ASHGA5P042583	5.15e-05	9.06e-07	-2.97e+01	6.67449	-3.6115404	noncoding	HG19	GGGTAGGACAGTGTCATATACTTTGTAGGTAACTCAAAGATATTATAGGTAACTCATAGA	--unmapped
ASHGA5P044814	5.17e-05	9.10e-07	2.97e+01	6.66964	2.49759863	noncoding	HG19	GGAGGAAACTGACACACTTTTCTTAAATGATGGAATAAAGTACTGACTGTGTTTCAAGCA	--unmapped
ASHGA5P050533	5.20e-05	9.15e-07	2.97e+01	6.66329	1.06100067	protein_coding	HG19	TTTTGGCTACGTAAGGCCCTTAACCCGGACTCTGCGCCCCGTCCCATGCCCGCTCTTGAG	--unmapped
ASHGA5P051589	5.20e-05	9.16e-07	2.97e+01	6.66228	1.6687888	noncoding	HG19	CTGTTTCCAGGCCGGGCTGGGATCATATGGGAAGCGGAAGCTCATCATGACCAGAAACTG	--unmapped
ASHGA5P048070	5.20e-05	9.19e-07	-2.97e+01	6.65847	-2.0533418	protein_coding	HG19	ACCAACGCCAAACGCACGAGTATTACCCCTATCTCAGCAGTGATGGGGAGAGCCATAGCG	--unmapped
ASHGA5P055598	5.20e-05	9.19e-07	2.97e+01	6.65821	2.13485403	protein_coding	HG19	GACCCGCGGCCGAGAGCTCCGGAGCGCGGCTTCCCCGGCCGGCTGCGCGATGGGCTGCGG	--unmapped
ASHGA5P051474	5.21e-05	9.21e-07	-2.96e+01	6.65562	-2.5270406	noncoding	HG19	CTTGACTGAGGTTAGTTATATGACCGTTTCTCTTTAGGGTTTCATTTCTCTAGCGTAATT	--unmapped
ASHGA5P003088	5.22e-05	9.24e-07	2.96e+01	6.65196	2.9427675	protein_coding	HG19	CACATGTGGCCTGACACAGAGGGGACTTTTAATGTTGAATGCCTTACAACTGATCATTAC	--unmapped
ASHGA5P003661	5.22e-05	9.25e-07	-2.96e+01	6.65034	-1.67304033	protein_coding	HG19	AAACATTCTGGCTTTTCTTGTTCCTTTCGTAGCCTGCATTTTCCAGGATCCAAGGAGCTG	--unmapped
ASHGA5P035327	5.22e-05	9.26e-07	-2.96e+01	6.64971	-2.36344987	protein_coding	HG19	TTCCTTCTGTCATCCATATGTATAGTGGTCAAAGCCATCCATGACCTCTCAACTAGGCTG	--unmapped
ASHGA5P003543	5.22e-05	9.27e-07	-2.96e+01	6.64894	-2.349995	protein_coding	HG19	AACGACACCAAAACATGGGCCTGCAGTAATGTCAGCGAGAATGGCTGGCTGAAGGCGGTG	--unmapped
ASHGA5P009950	5.23e-05	9.29e-07	-2.96e+01	6.64602	-1.66737417	protein_coding	HG19	ATCCGAATGGCCTTTCTGAGAAAAGTCTACAGCATTCTTTCTCTGCAGGTTCTCTTAACT	--unmapped
ASHGA5P009272	5.23e-05	9.30e-07	2.96e+01	6.64533	2.3313428	protein_coding	HG19	CGTTGACCTGGATGTCTCCAATACAACGACAGCCCAGAAGAGGAAGTGCAGCCAGACCCA	--unmapped
ASHGA5P040968	5.23e-05	9.31e-07	2.96e+01	6.64399	3.2208895	protein_coding	HG19	GCATTGCTTTGCCTTATCATCTCATCTGGAGTTTTTAAATGCCATTTGTTTCAGTTGTCT	--unmapped
ASHGA5P053888	5.23e-05	9.31e-07	-2.96e+01	6.6436	-1.699865	protein_coding	HG19	AGGAGAAAGAGTTCAAATACACGTGTCCGCACAGCGCCGAGATCCTGGCGGCCTACCGGC	--unmapped
ASHGA5P006965	5.24e-05	9.34e-07	2.96e+01	6.63985	7.1419212	noncoding	HG19	ATGACAATGCCCATCTGGCTGCTGCTGACTTCCGCACCAAAGTCCTGGCAAAATGAAGGC	--unmapped
ASHGA5P039955	5.25e-05	9.36e-07	-2.95e+01	6.63713	-2.3785925	noncoding	HG19	ATACACCTACCAGATTTCAAGCTATTGGATATTTCCCTTGTACAACCTTTACATCCTTTT	--unmapped
ASHGA5P012576	5.28e-05	9.42e-07	2.95e+01	6.62967	1.31785057	protein_coding	HG19	AAGCCCCCTGGGGGAGGCAGTTTCCGGACCCCCATCCAAGAGGAGCAGGCCGACGCCCAC	--unmapped
ASHGA5P037920	5.28e-05	9.44e-07	-2.95e+01	6.62784	-1.602231	noncoding	HG19	CACATCAGTACACTCCGGAGAGCCAGCCAAGAGTAGATTCTTTATTCATTTCTCTTTTTT	--unmapped
ASHGA5P004783	5.28e-05	9.46e-07	2.95e+01	6.62522	2.52779617	protein_coding	HG19	CTATATTCAGAGCAAGCTAGGAATTGTTTCCCTTCTACTGGGCACAATACACGCATTGAT	--unmapped
ASHGA5P013410	5.28e-05	9.47e-07	-2.95e+01	6.62462	-2.55237053	protein_coding	HG19	TGCACTACAGGAGGCGGGACTGAAGTTTGCTACTGGGGACATTATCCAGATTATCAACAA	--unmapped
ASHGA5P000896	5.29e-05	9.49e-07	2.95e+01	6.62223	1.856024	protein_coding	HG19	GCCCGGACAGGGTCTACATCAACTATTACGACATGAACGCGGCCAATGTGGGCTGGAACA	--unmapped
ASHGA5P044566	5.29e-05	9.50e-07	2.95e+01	6.62074	1.51676493	protein_coding	HG19	TTCCTGCAGGACCATTACCCGCTGCAAGCCAGAGGACACAGCCTGCATGACCACGCTGGT	--unmapped
ASHGA5P040949	5.29e-05	9.51e-07	2.95e+01	6.62001	5.72929813	noncoding	HG19	CCATGTGTATTCTGTAGTAGGAGTTTGCATTCTGAAACTGGTCTTTATTAAAGAACAAAC	--unmapped
ASHGA5P015344	5.29e-05	9.52e-07	2.94e+01	6.61809	3.15159433	protein_coding	HG19	GACTCAACTCTCGTTATGGAAATACTTATGGTGGAGATCACCATTCAACGTATGGCAATC	--unmapped
ASHGA5P052158	5.33e-05	9.59e-07	-2.94e+01	6.61008	-1.2813609	protein_coding	HG19	CACCATTCCTGGAGAACTGACTGATGCTTCTGCTTGTAAGAACATACTGCGCTTTATTCA	--unmapped
ASHGA5P013591	5.33e-05	9.61e-07	2.94e+01	6.60811	1.22713683	noncoding	HG19	ACATAGTCCAGTACAGAACCTGCTAAGGCCATCAAACCTATTGATCGGAAGTCAGTCCAT	--unmapped
ASHGA5P023491	5.33e-05	9.61e-07	2.94e+01	6.60761	3.32503387	noncoding	HG19	AATACAACTGTTTTGCCAGGACGATTAAATATCATTGATGCTTCTGGTCTACAATTAGTC	--unmapped
ASHGA5P040675	5.34e-05	9.65e-07	-2.94e+01	6.60316	-2.5185125	noncoding	HG19	GATATCAAGAAGTCAAGCATTTCTTAACAACAGCAGCAAACTCTTACACAGGGCTGTGGT	--unmapped
ASHGA5P026794	5.38e-05	9.73e-07	-2.93e+01	6.59407	-2.43702283	noncoding	HG19	AGGAATGAAAGTTTCACACAGATTCGAGTTGGAAATCCCAGCATGACAAATATCTGTAAT	--unmapped
ASHGA5P012813	5.40e-05	9.77e-07	2.93e+01	6.58913	2.38975167	protein_coding	HG19	CAATCCCTCGGTTTTTGGCTCTTGTCCAAGGAAGAACATGCAGATAACTATTCTCACATG	--unmapped
ASHGA5P050532	5.40e-05	9.77e-07	2.93e+01	6.58858	1.481274	protein_coding	HG19	AGATTCAGCAGTGTGTGAGAAGAGCAGCCTTCCTTTGTCCCTGTGGTATTCATAAAGTAC	--unmapped
ASHGA5P026368	5.40e-05	9.79e-07	-2.93e+01	6.5866	-1.46606633	protein_coding	HG19	TACGTGCATTGTAAGGCTGGGCGCTCCAGGAGTGCCACTATGGTGGCAGCATACCTGATT	--unmapped
ASHGA5P032423	5.42e-05	9.83e-07	2.93e+01	6.58185	10.24865093	protein_coding	HG19	CAGTACGAGCAGATGGCAGAGAAAAACCGCAGAGACGCTGAGACCTGGTTCCTGAGCAAG	--unmapped
ASHGA5P011737	5.44e-05	9.88e-07	-2.92e+01	6.57674	-1.4805448	protein_coding	HG19	TCGCACACGCGTTCCCCCAGCAAGCGGGAGCCCGTGGTGGCGGTGGCTGCCCCGGCCTCC	--unmapped
ASHGA5P039324	5.44e-05	9.88e-07	-2.92e+01	6.57601	-2.03885313	protein_coding	HG19	TACTGTTCCTCTTTCATATGTAGGAGGGTTTAAAAGTTCAGCGAATGGGCAAGGTACAAA	--unmapped
ASHGA5P041779	5.44e-05	9.89e-07	-2.92e+01	6.57536	-2.619357	noncoding	HG19	ACAAGATGGACGACTACTGCAGATACAATTACGGGGTTTTTTGAGAGCTTCACAGTGCAG	--unmapped
ASHGA5P011313	5.44e-05	9.90e-07	-2.92e+01	6.57426	-3.37630093	protein_coding	HG19	TCCATTTTGCAAAGTCGGATTCTTTTCTTGACGACATCTTTGCAGCCTGGATGGCTCAAC	--unmapped
ASHGA5P007425	5.44e-05	9.93e-07	-2.92e+01	6.57083	-2.60554087	protein_coding	HG19	GCGAGTAACAAAAATAGAGACATCTTTGCCGAAGCCCTAAAGATACAGGAATCTGAGGAG	--unmapped
ASHGA5P000853	5.44e-05	9.93e-07	2.92e+01	6.57067	3.50634887	protein_coding	HG19	AGAATAACAGATTTAGAAAGGAAAATCCAAGATTTGAATCTAAGTAGACAAGCAAAAGCT	--unmapped
ASHGA5P002293	5.44e-05	9.94e-07	2.92e+01	6.56889	2.96560233	protein_coding	HG19	CACTCCGGATCTTGCAACTCCATTTCGGAAGACACCGAGGAAGAGGAGGAAGATGAAGAC	--unmapped
ASHGA5P048006	5.44e-05	9.95e-07	2.92e+01	6.5684	3.22620117	protein_coding	HG19	CATGGTGCCATCCTACATGGCAATGACTACTGCTGCCAAAAGGAAACGGAAATTAACAAG	--unmapped
ASHGA5P053049	5.44e-05	9.96e-07	-2.92e+01	6.56752	-3.3882375	noncoding	HG19	ATGCTCTGAAGTGAGGTAGAGGGGTAGAAATCAACATTGTGATATTGTACTATAGTTTTG	--unmapped
ASHGA5P047996	5.45e-05	9.98e-07	2.92e+01	6.56524	8.2664576	noncoding	HG19	ACAACTTGACATCTGCAGAAATGGGTTCAAATTTTACCTGCAACTCACCAATTCTGTGGC	--unmapped
ASHGA5P025510	5.46e-05	1.00e-06	2.92e+01	6.5621	3.19646997	noncoding	HG19	AATGATGACCACTGGTGGCGTATGAGTCATATGTGATGAATACGTGTCTGGAACTCTGAG	--unmapped
ASHGA5P052788	5.46e-05	1.00e-06	2.91e+01	6.56119	1.89296267	protein_coding	HG19	GGATGTCTGAGAAATATTAGAGGACAGACCAAGGACAACTCTGCATGAGATGTAGACTTA	--unmapped
ASHGA5P033573	5.46e-05	1.00e-06	2.91e+01	6.56082	1.241166	protein_coding	HG19	AGTTAAGTGCCATTTATCAACTGAATAGACCTTCTAAGAAGAATGCAGTTTGGCCTCTTT	--unmapped
ASHGA5P048083	5.47e-05	1.00e-06	2.91e+01	6.557	2.194509	protein_coding	HG19	GAATCCGTATTGAATTTGTGTGGTATGTCACTCAGAAAGAATCGTAATGGGTATATTGAT	--unmapped
ASHGA5P030568	5.47e-05	1.01e-06	2.91e+01	6.55625	2.14318323	noncoding	HG19	CCCAGACAAAAAAACAGAATGAGTACTTCATAATGTACCAAAAAAGTCTATCTGCTTATC	--unmapped
ASHGA5P050653	5.47e-05	1.01e-06	2.91e+01	6.55418	3.11468913	noncoding	HG19	TTTTCTTTAATTGAACTCTGGTTAATGCCAAAAGTGTTCAATCACTATGTGTGGGGAAGT	--unmapped
ASHGA5P004100	5.48e-05	1.01e-06	2.91e+01	6.55132	2.05728393	protein_coding	HG19	ATGGACGCAATGGCATGGACCCATGCTGGCATTCTCTTAAAACACAAATACAGTTTCCTG	--unmapped
ASHGA5P006639	5.49e-05	1.01e-06	2.91e+01	6.54758	1.870824	protein_coding	HG19	CTCTGGACAGAGCCAAGGTGTACATGCAGGTCTACTCCTCCAAGACGAACTTCACCAACC	--unmapped
ASHGA5P045103	5.52e-05	1.02e-06	-2.90e+01	6.54202	-2.8645238	protein_coding	HG19	GCATATAAGACAAAGTTCACTGCATAGACTACAATAGACTACATACGAAAACAAACCCAA	--unmapped
ASHGA5P006413	5.54e-05	1.02e-06	2.90e+01	6.53671	1.94752077	protein_coding	HG19	ATTTCTGATGCCTCTTCCAGGTGTTTTTGGTGGTATAGGCGATCCTGTTACCTGCCTTAA	--unmapped
ASHGA5P006172	5.59e-05	1.03e-06	2.90e+01	6.52481	1.86501727	protein_coding	HG19	ACCCAGTATCTTGGTGTTGCTGAAGAGGTGTGTGATGGATGATGACAATGAAGTAAGGGA	--unmapped
ASHGA5P038031	5.59e-05	1.03e-06	-2.90e+01	6.52394	-1.69478607	protein_coding	HG19	ACGAGTCGTTCCTGGGCAAGCTGGGCGGCACCCTGGCCAGGAAGCGGAGGGCGCGCGAGG	--unmapped
ASHGA5P003986	5.60e-05	1.04e-06	2.89e+01	6.52058	1.28195587	protein_coding	HG19	TTTAACTACAGACCCAGTCTCTGCCAATATTGTCCTTGTGAACTTCCTTGAAGATGGCAG	--unmapped
ASHGA5P043536	5.60e-05	1.04e-06	-2.89e+01	6.5201	-1.56269067	noncoding	HG19	CAATGGTGTGTTCCAAATTATTGTTGGTGTTGTTAATGTCATGACTCTCCTTTGAATAGA	--unmapped
ASHGA5P053762	5.61e-05	1.04e-06	2.89e+01	6.51613	1.09122833	noncoding	HG19	GATCATGATAATATTAGGGCCAGTGAATATAGCTCATAGTGATAATAAGGATTCTAGGGT	--unmapped
ASHGA5P010135	5.62e-05	1.04e-06	2.89e+01	6.51353	1.7492579	protein_coding	HG19	GGCCGGTACTTCAGGCTCAGCCAGCAGTCACACTGCCCAGATTTCTTTCTTTTCCTCTGC	--unmapped
ASHGA5P009064	5.67e-05	1.05e-06	-2.88e+01	6.50292	-2.80194553	protein_coding	HG19	AAACAGAAATTCTGGAACACCTATATGGTGGTCTATGTTGCCCGCAACGCAAAGGATGTG	--unmapped
ASHGA5P034772	5.68e-05	1.06e-06	2.88e+01	6.49859	4.14070967	noncoding	HG19	GGGAACTGGAAGTAAAAAGCATTGAGACTGTTCCACTGACAATTGTTTTACTTCTTTTTT	--unmapped
ASHGA5P013572	5.69e-05	1.06e-06	-2.88e+01	6.49687	-1.43861987	protein_coding	HG19	CTGCAAAGTGCAATACGAGGATTCTCTCCACCACATAGAATCTGCAGTTTTGAAGAGGCA	--unmapped
ASHGA5P034996	5.69e-05	1.06e-06	2.88e+01	6.49506	1.19351967	protein_coding	HG19	GCTGCATGTTCTGTGCTCTCCAGTTTGTCCCTTCCAATATTAATAAACTTCCCTTTTAAA	--unmapped
ASHGA5P026516	5.69e-05	1.06e-06	-2.88e+01	6.4939	-1.49642667	protein_coding	HG19	CTTCCAATTTGGAATCTTCTCTTTGACAATTCCTAGATAAAAAGATGGCCTTTGCTTATG	--unmapped
ASHGA5P000607	5.69e-05	1.06e-06	2.88e+01	6.49347	2.0884421	protein_coding	HG19	TGCCACGCTTGTATTTGAGGTGGAGTTGTTTGAGTTTAAGGGAGAAGATCTGACGGAAGA	--unmapped
ASHGA5P043129	5.70e-05	1.07e-06	-2.88e+01	6.49013	-1.8005	protein_coding	HG19	AGGGACCGGCAGCCCTGGAAGGGGCACTTGATATTTTTCAATAAAAGCCTTTCGTTTTGC	--unmapped
ASHGA5P046950	5.72e-05	1.07e-06	2.88e+01	6.4851	5.2535856	noncoding	HG19	AAGGCAAACTTGTACACCTGGGCAAAGCACTTGCATTCTTTTAAGTTCTGTCAAAGGTAG	--unmapped
ASHGA5P042810	5.73e-05	1.07e-06	-2.87e+01	6.48155	-2.2231996	noncoding	HG19	GCTCCAGGGAGGAGATGCATTTGAACAATCCTGAAAAACTTTTGGATCCCAAGTCTGACT	--unmapped
ASHGA5P052220	5.73e-05	1.07e-06	2.87e+01	6.48046	3.77064083	protein_coding	HG19	AATGAAGGAAATTGCTCTGCACACTAACAGGCAATATATGAGAGGGCTCGTGGGCTGTAT	--unmapped
ASHGA5P052291	5.73e-05	1.08e-06	2.87e+01	6.47928	4.56816357	protein_coding	HG19	GTCCAGTGTCGAGAACTTTACTGCTAGGATTTCCAATTGTTAATAACGCTATGTTAGCGC	--unmapped
ASHGA5P012801	5.75e-05	1.08e-06	-2.87e+01	6.47607	-1.95954567	protein_coding	HG19	CTTCAGACAGAGCCTGTTAAGCTGCTATTGATAGTCGGAGCTTATATACTGTGACTTCTG	--unmapped
ASHGA5P040096	5.76e-05	1.08e-06	2.87e+01	6.47131	2.7196657	protein_coding	HG19	AAAGGAGTGTGTGCTAACCGTTACCTGGCTATGAAGGAAGATGGAAGATTACTGGCTTCT	--unmapped
ASHGA5P020299	5.77e-05	1.09e-06	-2.87e+01	6.46921	-1.68218573	protein_coding	HG19	TTCTTATCAAGATATCATATATAGGACAACCCCAGCAATGTGGAGAAGCCTGGGGCTTGC	--unmapped
ASHGA5P008141	5.78e-05	1.09e-06	2.87e+01	6.46728	2.9684129	protein_coding	HG19	GCACTTCTTGGTTACTTGCTTCTAGGACTCTTGGCCATGCTGCTGGCAGTGGAGACCTTC	--unmapped
ASHGA5P011398	5.78e-05	1.09e-06	2.87e+01	6.46562	1.19591377	protein_coding	HG19	TACCACTTTGGCTGGGTACCACCTGCCCAAGGGTACCATGATCCTGACCAATTTGACGGC	--unmapped
ASHGA5P013793	5.78e-05	1.09e-06	-2.86e+01	6.46346	-2.80395183	protein_coding	HG19	AATTCCTCAGGAGGCCATTCTGAGCCACACTGAAAAGGAAAATGGGAATTTATAACCCAG	--unmapped
ASHGA5P050745	5.78e-05	1.09e-06	2.86e+01	6.46343	2.45179567	protein_coding	HG19	TGTCTGAAGTGTAAGTGAACACAGAAGAGTGACATGTTTACAAACCTCAAGCCAGCCTTG	--unmapped
ASHGA5P046105	5.80e-05	1.10e-06	2.86e+01	6.45873	6.2794555	protein_coding	HG19	AGAGATCTCACCAGCGGGGTGCTTGCCATTCTGAAGATAATAAAATGAATGTGTTGCAAA	--unmapped
ASHGA5P051239	5.82e-05	1.10e-06	2.86e+01	6.45279	3.76340993	protein_coding	HG19	TTCTAGCTGAAAATATGTTCGACTGACTTCCAGGAGTTCCGAAAGGCAGAAGTGAGGCTA	--unmapped
ASHGA5P050599	5.84e-05	1.10e-06	2.86e+01	6.44921	2.90182183	noncoding	HG19	GGTGATGATGATGATAAAGTAATGTCTTCATTAAATTGGACAGTTGGGAGTTTTCAGACT	--unmapped
ASHGA5P011081	5.84e-05	1.11e-06	-2.86e+01	6.44744	-1.95465833	protein_coding	HG19	ATATCTGTCACTGTGAAAGAGCTATTTCCAGCTCCAGTGCTGAATGCATCTGTGACATCC	--unmapped
ASHGA5P020328	5.84e-05	1.11e-06	-2.86e+01	6.44588	-2.5214033	noncoding	HG19	CACCTGCCAGCAGATGCCCCTGCAGGCCATCTCTCCAGGCTCAGGAACCTAAAGAAGAAT	--unmapped
ASHGA5P041092	5.86e-05	1.11e-06	2.85e+01	6.44183	2.7631448	noncoding	HG19	AACACCTCGCTTTAGATCTGTGGGTCCCAAATTTCATCAAATCCAATGACCATTTCTATG	--unmapped
ASHGA5P005552	5.86e-05	1.11e-06	2.85e+01	6.44008	8.09594807	protein_coding	HG19	TCCGTATACCAGAAAAAAACACATTTGAAGCATGAATTCTCAGCAGCAGAAGCAGCCTTG	--unmapped
ASHGA5P005663	5.88e-05	1.12e-06	-2.85e+01	6.43526	-1.76234743	protein_coding	HG19	AAGGGGACTTCGGGAGCCAGTAGCCAAGACACCATGGCCGAGCCTCTGAAGGAGGAAGAC	--unmapped
ASHGA5P050637	5.88e-05	1.12e-06	-2.85e+01	6.43281	-1.6172435	protein_coding	HG19	AAACGTTCCTCCAGAAAAAGCAATGATGCATATAAATTTTCACCGACCGCCAGCGAAGCC	--unmapped
ASHGA5P020347	5.88e-05	1.12e-06	-2.85e+01	6.43227	-3.29334817	protein_coding	HG19	AAACCCAAGAGTAGTGTTCTACAACCAGATGCATCACCTTCTAAAACTGGTACATTAACC	--unmapped
ASHGA5P011142	5.88e-05	1.12e-06	-2.85e+01	6.43182	-1.683963	protein_coding	HG19	GGATTTGCAGTTCTTGCAAGTGTTGGTGGCCTCTACACTTCTGTTGTGGTTAAGTACACA	--unmapped
ASHGA5P007114	5.88e-05	1.12e-06	2.85e+01	6.42989	1.89599637	protein_coding	HG19	TCTTATAAAGATTACTGATTTTGGGCACTCCAAGATTTTGGGAGAGACCTCTCTCATGAG	--unmapped
ASHGA5P039618	5.88e-05	1.12e-06	2.85e+01	6.42947	1.75003633	noncoding	HG19	ATTTCTGGTCTGCTGGACAAGATCCGGGGCATGCAGAAGCTGAGCACACCCCAGAAGAAG	--unmapped
ASHGA5P010947	5.88e-05	1.12e-06	2.85e+01	6.42903	3.17267133	protein_coding	HG19	TGACTTATTGGTCCATCTGAACTGTTTACTGTTTGTTCATCGATTAGCAGAAGAGTCCAG	--unmapped
ASHGA5P005360	5.90e-05	1.13e-06	-2.84e+01	6.42344	-1.07597367	protein_coding	HG19	AGCGAACCAGACGCCACCCCGCTGCCCACCGCCCGCGACCGCGACGCGGACCCCACCTGG	--unmapped
ASHGA5P034049	5.90e-05	1.13e-06	-2.84e+01	6.42343	-2.9819832	protein_coding	HG19	TGTGTCTGTGGCCATTTTTATGCTGGACACAGTGACACTATGTGGCAACTCAGATGACTT	--unmapped
ASHGA5P005019	5.91e-05	1.13e-06	-2.84e+01	6.42132	-1.52043483	protein_coding	HG19	TTAAGAGTGGCCTAAGAGGCTGCTGCACTGAAATAAACTGATTTCACTCCAGACTGGTGT	--unmapped
ASHGA5P050935	5.93e-05	1.14e-06	-2.84e+01	6.41537	-1.77588167	protein_coding	HG19	TCAGGACGCCTAGGGGTCTGTACCGGGCTGGCCTGTGCCTATCACCTCTTATGCACACCT	--unmapped
ASHGA5P019840	5.93e-05	1.14e-06	2.84e+01	6.41444	2.23803423	noncoding	HG19	TGTGGCAGGAGTACCCTACAAGGTTTGCACAAAGCAAGAAAGCATCATGTAACCGAAATG	--unmapped
ASHGA5P019521	5.93e-05	1.14e-06	-2.84e+01	6.41418	-1.32635623	noncoding	HG19	ACTCCGGAAGGTTACAGTCTCTAGCTTCGCCATGTACATGGCCCTTCCGTGTACATGGAT	--unmapped
ASHGA5P001637	5.93e-05	1.14e-06	2.84e+01	6.41181	2.94525723	protein_coding	HG19	ACATACAATGTGGCTGTCGGCAGAGCTGGTAGAGTCTTGGTCTTTGTAATGGGAAAAGAA	--unmapped
ASHGA5P017134	5.93e-05	1.14e-06	2.84e+01	6.41168	2.70960877	noncoding	HG19	GTGTGCTGCAGTTCACAGGGCAAAGGAGATAGAAGTGGATGAAATGACAGAGTATTTTTT	--unmapped
ASHGA5P001326	5.95e-05	1.15e-06	-2.84e+01	6.40766	-2.257329	protein_coding	HG19	TCTGATTTGGAACTGGGCACCAATCCGCTGAAGAGCTCAGGAATTGAAAATGGGGCTTTC	--unmapped
ASHGA5P004147	5.96e-05	1.15e-06	-2.83e+01	6.40454	-2.36899833	protein_coding	HG19	TTTTACGAGCGTGAGGTACAAATGAATGTGCTGGCATTCAACAGACAGTTCCACTACGGT	--unmapped
ASHGA5P048292	5.96e-05	1.15e-06	-2.83e+01	6.40189	-1.16512263	noncoding	HG19	CGAACAGAAATTCCTGAGAACTGAGATGGGGGAAATCGCTGGTATTAGAAGAGTGAAAAG	--unmapped
ASHGA5P047995	5.96e-05	1.15e-06	2.83e+01	6.40185	3.23376903	noncoding	HG19	CTAACGCTGTGTAATTCTATGTTCTGCCATTTTGAAGCAAAGTGGAACCAGAAGTGAGAG	--unmapped
ASHGA5P051804	5.99e-05	1.16e-06	2.83e+01	6.39447	1.56774267	protein_coding	HG19	TCTTCAAGTGGCTCCGTGAAGCAGAGGAGGAGTCTGACCACAACTGAGGGCTGGTGGGGC	--unmapped
ASHGA5P034561	6.03e-05	1.17e-06	-2.83e+01	6.38696	-1.85435767	noncoding	HG19	ATTCATCAAATGCACACGAGGCACAAATGGGAATCAAGGGTGGATGTGCTGTGATGAAGA	--unmapped
ASHGA5P057251	6.03e-05	1.17e-06	-2.82e+01	6.38512	-1.98762733	noncoding	HG19	AAGCTGCCTGCTGCTGCCACAGGTCAACACCGTCACCACTCAACTGATATCTTACTGCTT	--unmapped
ASHGA5P002214	6.04e-05	1.17e-06	2.82e+01	6.38246	1.93235333	protein_coding	HG19	CTACTATGAGATCTGTGACTTCCTCCGCGGAGCCACAGTCCATAGAATCCTCGGCCAGCA	--unmapped
ASHGA5P001866	6.04e-05	1.17e-06	2.82e+01	6.3802	2.11276333	protein_coding	HG19	AACATGATGCTGGGGAAACGGTCGGCTGTCCTCAAGTTAGTCATGATGTTTGAAGGAAAA	--unmapped
ASHGA5P038408	6.04e-05	1.17e-06	2.82e+01	6.37968	1.64788433	protein_coding	HG19	ATGTAGCGTTTTTCGTTGTTTGCTTTAGGTTTTTGAAACAGCCCCGGCGACGCCTCTATT	--unmapped
ASHGA5P041907	6.04e-05	1.18e-06	2.82e+01	6.37809	2.38604117	noncoding	HG19	CACACTTGTCGAAAGGCGTAGTCATGCAAAAATTTAGGCATATGGATTTGCATAGAGATG	--unmapped
ASHGA5P037981	6.04e-05	1.18e-06	2.82e+01	6.37804	2.041763	protein_coding	HG19	CCCCCTTTTTTAAACAAGTGTTACTTGTGCCGGGAAAATTTTGCTGTCTTTGTAATTTTA	--unmapped
ASHGA5P019096	6.06e-05	1.18e-06	2.82e+01	6.37468	2.76126423	protein_coding	HG19	GCAGTGTAACCCCCGGACTCGAAACATGGACCTGGATGGAGGAAGCTATGAGCAATACAG	--unmapped
ASHGA5P009442	6.06e-05	1.18e-06	2.82e+01	6.37407	1.36569167	protein_coding	HG19	CATTGCCCTGCTGATCTACATGATGGCTACTACATATAACTATGCGGTTTTGAAGTTTAA	--unmapped
ASHGA5P011140	6.07e-05	1.19e-06	2.82e+01	6.36914	1.61989867	protein_coding	HG19	AGTATGTTGACTACAGTGAGTCTGCCAAAAAAGAGGTGGTTGCTGAAGTGGTAAAAGCCC	--unmapped
ASHGA5P044487	6.07e-05	1.19e-06	2.82e+01	6.36878	1.12570667	noncoding	HG19	TCAGTAGGCTCTGAATATAGTATGTTCCCATATTCTTTGGTAAGATGACCAATCAACCAA	--unmapped
ASHGA5P003396	6.07e-05	1.19e-06	-2.82e+01	6.36787	-3.72407417	protein_coding	HG19	ATATTGGCTTCTGGAAGGCCAGTGCTTAGACATTGATGAATGTCGCTATGGTTACTGCCA	--unmapped
ASHGA5P051795	6.08e-05	1.19e-06	2.81e+01	6.36538	7.74420577	protein_coding	HG19	TCACACATGTGAGGGCCGGACAGCGAACTGGAGGGGGGAGAAATTTTCAAAGAAAAACGA	--unmapped
ASHGA5P045751	6.08e-05	1.19e-06	2.81e+01	6.36533	1.1655915	protein_coding	HG19	GTAAGTAGGATATTAATTTCAGAACATTGATTTCTTATCTGTGTGTCTGACGTGCCATCT	--unmapped
ASHGA5P005699	6.09e-05	1.19e-06	2.81e+01	6.36126	5.31768013	protein_coding	HG19	TATGGCGGAAGAGAGTGGTGACATCGTCTCTCTCATTCATGACTGAGGAAGTGCCTGCAG	--unmapped
ASHGA5P011930	6.09e-05	1.19e-06	-2.81e+01	6.36045	-1.7936385	protein_coding	HG19	ACATCTGTATGGTATACCTCAAAGGGATCGGCTGTTTATGCCATTTTTCTGCACTGGCCA	--unmapped
ASHGA5P054190	6.09e-05	1.20e-06	-2.81e+01	6.35956	-2.4028872	protein_coding	HG19	TGTCTTTCAGCCACCCTACATCATGTAGCAGTTCTTCTGAGATCATGTCTGTGCTGTTCT	--unmapped
ASHGA5P010377	6.11e-05	1.20e-06	2.81e+01	6.35473	3.38138273	protein_coding	HG19	AGTTTGTGGTGGACTCTCAGAAGAAAGACAAGCTGCTCTGCAGCCAGCTTCAGGTAGCGG	--unmapped
ASHGA5P004222	6.11e-05	1.20e-06	2.81e+01	6.35345	3.58786593	protein_coding	HG19	AAGATGTACTGAGAATGTGCCCATGAAAGTCCAAAACCAAGAAAAGGCGGAGGAGCTGTA	--unmapped
ASHGA5P004163	6.11e-05	1.20e-06	2.81e+01	6.353	1.7277882	protein_coding	HG19	AAGAAGCAAAGAGGTCATCTTTACAGCCTTATGCAAAAAGAGCTCGTCAGGAGTTCCCCT	--unmapped
ASHGA5P008982	6.12e-05	1.21e-06	-2.81e+01	6.35031	-3.3690112	protein_coding	HG19	TTTTCAGAAGCCAGAAACGTTTGAGCATCTTTTTATCAAGCATACAGCATCAGTGACATG	--unmapped
ASHGA5P006429	6.13e-05	1.21e-06	-2.81e+01	6.34809	-1.45520933	protein_coding	HG19	ATGGCTGGAGCGCCCACGGTCTCGCTTCCTGAACTCCGTTCACTCCTAGCCTCCGGACGG	--unmapped
ASHGA5P009660	6.14e-05	1.21e-06	2.80e+01	6.34366	3.22639413	protein_coding	HG19	GCGATCCCTAGTGAATGGCATAGATGTTGTTCAGATTTACTTTGAAAGAATCAAGTATGT	--unmapped
ASHGA5P032399	6.14e-05	1.21e-06	2.80e+01	6.34273	3.80779637	protein_coding	HG19	GACCTGGTTGTCAGCCAAAGTCCTACAATGTGAAAAGAGTTAGATACTATTTTACTATAA	--unmapped
ASHGA5P025168	6.18e-05	1.22e-06	-2.80e+01	6.33581	-2.75102867	protein_coding	HG19	CAGATACTCTAGAACGGAAGGCTCCCTTGATGGAACTTAGACAGCAAGGCCAGATGCACA	--unmapped
ASHGA5P031370	6.18e-05	1.22e-06	-2.80e+01	6.3334	-2.65327767	protein_coding	HG19	ATTTTAGAGCCAAGATGCAAGGAGTTTATGGGCATTATGACACTCGGCTGCTTGCCAACA	--unmapped
ASHGA5P007983	6.18e-05	1.22e-06	2.80e+01	6.33295	1.599982	protein_coding	HG19	ACCCCGGGAGGTACCAGGATCATCTATGACCGGAAATTCCTGATGGAGTGTCGGAACTCA	--unmapped
ASHGA5P049977	6.18e-05	1.22e-06	2.80e+01	6.33293	1.41183367	protein_coding	HG19	CGTGGCCGTGGCAGAGGAAGAGGGGGTCCTAGGCGATAATGTCTCTCAAGATTTCAAAGT	--unmapped
ASHGA5P007956	6.19e-05	1.23e-06	2.80e+01	6.32974	1.566429	protein_coding	HG19	CCTGGAAGAGATTCTTGAGTATCAGAACACCACCTTCTTTGGTGGAACCTGTATATCCAT	--unmapped
ASHGA5P044258	6.20e-05	1.23e-06	2.80e+01	6.32708	1.98877867	noncoding	HG19	ATTAATCTTTTTTCATTTTCCACTAGATGTGGCAACTACATAGTTGGAAGAAATGTGGCG	--unmapped
ASHGA5P013354	6.20e-05	1.23e-06	2.79e+01	6.32643	1.12129167	protein_coding	HG19	GGTACTGTAGATGCCCTCCAAATCCTTGGTTATGGAATATTTGGCTCATCCCAGTACACT	--unmapped
ASHGA5P011323	6.20e-05	1.23e-06	-2.79e+01	6.324	-0.92746823	protein_coding	HG19	CCCATTTCTGGTTACAATGGCCAACATTGGAATAAATGGAAATCATTCTCTGGAAACCTG	--unmapped
ASHGA5P014826	6.21e-05	1.24e-06	2.79e+01	6.32162	1.71554827	noncoding	HG19	AAGACACTGGCGGGAGTGTAACATGACTGCCGCCCCATGTGTGTGAGAGGCGTCCTCTGG	--unmapped
ASHGA5P005372	6.23e-05	1.24e-06	2.79e+01	6.31695	5.1178469	protein_coding	HG19	TTTTAGCAAGGTTTTCAGAGTAGAGAACCCATTTGACTTTATGGAGAATATTTCACTGGA	--unmapped
ASHGA5P014426	6.27e-05	1.25e-06	-2.79e+01	6.30769	-2.9182091	protein_coding	HG19	GGCTACCCGGCCACCCCCCGGAAACAGCGCCGGGAGAGGACGACGTTCACTCGGGCGCAG	--unmapped
ASHGA5P009162	6.27e-05	1.25e-06	2.79e+01	6.30741	5.09404563	protein_coding	HG19	GACCCTCATGGTATATGAAGACCTGAGGTATAAGCTCTCGCTAGAGTTCCCCAGTGGCTA	--unmapped
ASHGA5P038081	6.30e-05	1.26e-06	2.78e+01	6.30179	5.71193337	noncoding	HG19	TAGCTATTTGCCATTATGGTTCTGCAAGTGCTCAGATGACTCATAAAATGACCAGAACAA	--unmapped
ASHGA5P032832	6.32e-05	1.26e-06	-2.78e+01	6.29778	-1.73290433	noncoding	HG19	AATATCTGTTAGAGGCGTGCAAACTCGGCCACAAGGTCATGGTCATACGTTATTGTTGGT	--unmapped
ASHGA5P041020	6.32e-05	1.26e-06	2.78e+01	6.29553	4.6536718	noncoding	HG19	GCCTGTTGAAACTTTCTGATAATTTGAATGAAGTAAAGTTTGGAGTCTCTGTCTCATTGA	--unmapped
ASHGA5P048563	6.32e-05	1.27e-06	-2.78e+01	6.29478	-1.86708003	noncoding	HG19	CCGCTTCTGTGGGCCCCGCAGGACACTCGGCACTTCTGAGCAAGGTTTCTCGTCTGCAAA	--unmapped
ASHGA5P000968	6.35e-05	1.27e-06	2.78e+01	6.28941	1.31057167	protein_coding	HG19	TTTCCTACGATTTTGTCACAACAACAAAAAAGCCCAACGGTACCTTCTTCATGGTTTGGA	--unmapped
ASHGA5P048600	6.37e-05	1.28e-06	2.77e+01	6.28451	2.47145197	protein_coding	HG19	CTTGGACAGGACCTAATAATTCAAGTTTTCAAGAAGTAGATGCAAATGAAGCTTCTTCAA	--unmapped
ASHGA5P034384	6.37e-05	1.28e-06	2.77e+01	6.28239	2.91674503	protein_coding	HG19	TCTCGCGATAACTGCGCAGGCGCGGACCAAAGCGATCTCTTCTGAGGATCCGGCAAGATG	--unmapped
ASHGA5P003247	6.37e-05	1.28e-06	-2.77e+01	6.28079	-1.88363967	protein_coding	HG19	TTAACTCAACTGAAGGTGATACAGTTGGGCACCTTAGTGGATAACCTGACTGTCGATCCT	--unmapped
ASHGA5P055575	6.37e-05	1.28e-06	-2.77e+01	6.27933	-2.19495183	protein_coding	HG19	CCTCCCGGCCATGGGGAGCTGCGCGCGGCTGCTGCTGCTCTGGGGCTGCACGGTGGTGGC	--unmapped
ASHGA5P008021	6.37e-05	1.28e-06	-2.77e+01	6.27884	-2.17405093	protein_coding	HG19	GAGGAGAGAGGAACCAGGCTGTGCGCATCCAGGAGGGCCGGTACCGCCACCCCGGCTGCT	--unmapped
ASHGA5P043561	6.37e-05	1.28e-06	-2.77e+01	6.27815	-2.7182261	noncoding	HG19	AATGTCTGAGCTCCATGTTAAAGTAAATGTAAGTAATATAAATCTGCCTTTCCTGAGGTG	--unmapped
ASHGA5P002637	6.37e-05	1.29e-06	2.77e+01	6.27682	3.63266757	protein_coding	HG19	TTCAGCGGGAATACCAACTAGTTGTGCAAACCACGACTGAAGAAAGACGAAAAGTGGGAA	--unmapped
ASHGA5P042995	6.37e-05	1.29e-06	2.77e+01	6.27608	1.54757807	noncoding	HG19	GGGAGACAGTTCAGTCACTGCAATCTTCATGCCCATCAGTTTCTTGTGAGAAGAAAACAA	--unmapped
ASHGA5P033509	6.37e-05	1.29e-06	-2.77e+01	6.27475	-1.66751613	noncoding	HG19	CGTTTCCAGGCCTTAAGAAAAATGATTGTCACTCACTGTGCTTCACAAAAATTTCTTTTA	--unmapped
ASHGA5P049992	6.37e-05	1.29e-06	2.77e+01	6.2747	1.46796463	protein_coding	HG19	ATTTGACTTAAAGTGCCATGAGAAAATTTGCATACTGCAAGGTGGTCCTAGCCACCTCCT	--unmapped
ASHGA5P018864	6.37e-05	1.29e-06	2.77e+01	6.27422	2.6192245	noncoding	HG19	AATCACTCAGCTTCTATTGCAGATGTGAAGTTTAGCATTTCTTTGCTCACTCTTTTACTG	--unmapped
ASHGA5P055345	6.40e-05	1.30e-06	-2.77e+01	6.26833	-1.04786153	protein_coding	HG19	ATCATCCTGAACCTAAGAAAAAATCAGAATGCTGAACTCCTCCAGGACCAGCCATGGTGT	--unmapped
ASHGA5P030423	6.40e-05	1.30e-06	2.77e+01	6.2676	2.90216217	noncoding	HG19	GATTGTGGACAAGTGATGGCGCTTTTTGTAAAATTGTGTATGTGTTTACCTCAAGTAGTG	--unmapped
ASHGA5P051895	6.40e-05	1.30e-06	2.77e+01	6.26703	1.69659367	protein_coding	HG19	CTGGCACTGATTTGCAATAAGCTAAGCTCAGAAACTTTCCTACTGTAAGTTCTGGTGTAC	--unmapped
ASHGA5P046781	6.45e-05	1.31e-06	2.76e+01	6.25719	7.04092297	protein_coding	HG19	CCAAGAAGGCTTTATTACACCTCAGAAATTGAAAGCACCATGACTTTGTCCATTAAAAAA	--unmapped
ASHGA5P053907	6.47e-05	1.31e-06	2.76e+01	6.25164	7.4532304	protein_coding	HG19	AGCCAGGTGGAGGAACCACTGAGTCAGGAGAGCGAGATGGAAGAACTACCGAGTGTGTAG	--unmapped
ASHGA5P007312	6.49e-05	1.32e-06	-2.76e+01	6.24641	-2.46272717	protein_coding	HG19	ATGCTTCGCAAAGGGTGCTGTGTGGAGTTGCTGCTGCTGTTGGTAGCTGCGGAGCTGCCC	--unmapped
ASHGA5P036744	6.49e-05	1.32e-06	2.76e+01	6.24593	2.32795093	noncoding	HG19	ATAAAGCAAGGCATTATAAATGGCTGTGAGTGTGGCCAGCATTGACTTTGGGCAACAGAG	--unmapped
ASHGA5P029060	6.49e-05	1.32e-06	2.75e+01	6.2457	3.25648743	noncoding	HG19	CTCTGTTGAACATTTCCTAAATAAAGTGTGGATGAAAAGCAATAGAGGAAGGAAATGCAG	--unmapped
ASHGA5P054796	6.51e-05	1.33e-06	2.75e+01	6.24081	2.00623233	protein_coding	HG19	GCCCCACGAGGTAATATTTTGTGGTGGTGATCCTAGCTCCTAAGTGGAGCTTCTGTTCTG	--unmapped
ASHGA5P002054	6.51e-05	1.33e-06	2.75e+01	6.24067	10.19084333	protein_coding	HG19	TGGACAAGTCAACGTCTCTGTAGTACAGTCCACCATCTCCAGTGGCTATGGCGGTGCCAG	--unmapped
ASHGA5P014724	6.52e-05	1.33e-06	-2.75e+01	6.23683	-1.34456783	noncoding	HG19	GCTCTGGAAGCTAGAGGAACCAGACCTCATCAGCCCAACATCAAAGACACCATCGGAACA	--unmapped
ASHGA5P054654	6.55e-05	1.34e-06	-2.75e+01	6.23215	-1.61267443	protein_coding	HG19	ACGGTGAAGGTGTGGCTTCAGGAGAACCTGCTGGCTGTGGGCATCTTTGGGCTGTGCACG	--unmapped
ASHGA5P016475	6.58e-05	1.34e-06	2.75e+01	6.22548	3.15335037	noncoding	HG19	TGTGACTCAGTTGGAAGAAATGGGTTGTTGAGTGTGTTAAGGCTGGGATGAAGAAGGGCT	--unmapped
ASHGA5P050965	6.58e-05	1.35e-06	2.74e+01	6.22399	2.89520993	noncoding	HG19	TCTTTTTTAGGGCAAGGTGGAGGCAGAGTTTGAGCTGCTGACTGTGGAGGAGGCCGAGAA	--unmapped
ASHGA5P017850	6.58e-05	1.35e-06	-2.74e+01	6.22352	-2.4525057	noncoding	HG19	TGCAAATAAGGACAGGGACATACTAGGTAGGAGAAGGCAGTTACCCAGCAAGGGCCCCAC	--unmapped
ASHGA5P010085	6.58e-05	1.35e-06	-2.74e+01	6.21982	-2.299445	protein_coding	HG19	AATTCCTCAGAAAATTCCCATGAGTCAGCTGATTTCAGTGCTGCTGAACTAATTTCTGTG	--unmapped
ASHGA5P002671	6.58e-05	1.35e-06	-2.74e+01	6.21925	-2.6182584	protein_coding	HG19	TGACCATCAGGATGAAAAGGCCATCAACATCACCGTGGTTGAGAGCGGCTACGTGCGGCT	--unmapped
ASHGA5P006796	6.58e-05	1.35e-06	-2.74e+01	6.21924	-1.317643	protein_coding	HG19	CGCAAAAGCTTTCCTCAGCACTTTGTTTGCCCCCTTAAACTTTGTCATGGAGAAAGTGGA	--unmapped
ASHGA5P046431	6.58e-05	1.35e-06	2.74e+01	6.21911	4.5570175	noncoding	HG19	CTGGGCTAAAGATCTCAGACTTAGTTGCTTATCTTAATTTGGGGAAAATAAATTAAGGAG	--unmapped
ASHGA5P051232	6.58e-05	1.35e-06	-2.74e+01	6.21794	-2.4305915	noncoding	HG19	GCTGGCTGCTGCTCACATGGTGTCTGGGCCCTTGGCACTCTGGTGAGGCGCAGGGGAGGG	--unmapped
ASHGA5P058304	6.59e-05	1.36e-06	2.74e+01	6.21548	2.00862687	noncoding	HG19	GCAAGATAAATAATGAAACTGCATATCTTCTGGTTTACATGAAGATGGAGTGCTAATGGA	--unmapped
ASHGA5P003216	6.59e-05	1.36e-06	-2.74e+01	6.21516	-3.70146403	protein_coding	HG19	ACTGCGCCGCACCCTGAGAGATGGTTGGTGCCATGTGGAAGGTGATTGTTTCGCTGGTCC	--unmapped
ASHGA5P036404	6.59e-05	1.36e-06	-2.74e+01	6.21399	-3.46297183	noncoding	HG19	GTGTGTTTCCTAAAGAGTGTCATTTTTTGGAAAGATAACATGGGGCACAAAGTAACATAA	--unmapped
ASHGA5P035475	6.59e-05	1.36e-06	2.74e+01	6.21379	2.52013163	noncoding	HG19	GCTTGCTATGAAAGATTCAAGTGATTTTTGTAGTTCTACATTCTTGGGTAGGAGAAGATA	--unmapped
ASHGA5P025007	6.65e-05	1.37e-06	2.73e+01	6.20133	3.14611433	noncoding	HG19	TAGATGTTGGTCCAAACTGAAAGTTGATGAGTCACTGTGCCTCTCGGGGTAGTGAGTTAT	--unmapped
ASHGA5P018497	6.70e-05	1.38e-06	2.73e+01	6.19274	2.76125457	protein_coding	HG19	CGGAGACCAGAACCCCAGCTCAAAGGGATTGTGACAAGGTTATTCAGCCAGCAGGGATAC	--unmapped
ASHGA5P034947	6.71e-05	1.39e-06	-2.73e+01	6.18863	-2.18102033	noncoding	HG19	GCCAAATGAAAATTGTTGAGTTAGGTCAGTAAGATTGAGTAGACAGATCCTTCTGATTTT	--unmapped
ASHGA5P032776	6.71e-05	1.39e-06	-2.73e+01	6.18858	-1.984925	protein_coding	HG19	ACTCAATTCCTCTCGCTATCTTCGCGCTGCTGCTGCTTTATCTCAGTGTTCGGAGCCTAG	--unmapped
ASHGA5P029781	6.75e-05	1.40e-06	2.72e+01	6.18157	2.14016683	noncoding	HG19	TTTGTACTGCATTTAATTTAAGATTTATTCACTAATAAAATCTATGGCTGCACTGTTCAA	--unmapped
ASHGA5P002943	6.75e-05	1.40e-06	2.72e+01	6.18078	1.425575	protein_coding	HG19	AATCATCTGCAAATGTGGCCAGGCTTGGGGAACAATGATGGTGCACAAAGGCTTAGATTT	--unmapped
ASHGA5P009711	6.77e-05	1.41e-06	2.72e+01	6.17492	4.64321433	protein_coding	HG19	AACAGCTCCGGGAGAAAGCCCAGGAGCTGTCGGACTGGATCCACCAGCTGGAGTCTGAGA	--unmapped
ASHGA5P038402	6.78e-05	1.41e-06	2.72e+01	6.17296	3.6898048	noncoding	HG19	TGCACTGTCCTGAAGCAGGAAATATGAGAAAAACAAGTAAAGGGAAAACAAGTCCAGTTG	--unmapped
ASHGA5P019875	6.79e-05	1.41e-06	-2.72e+01	6.17056	-3.18268143	noncoding	HG19	GTTATGTAAGGTTAATTGTGACCTCTATGATGGGGATATGATAAAGAAGAAAAGTACCTC	--unmapped
ASHGA5P025704	6.79e-05	1.41e-06	2.72e+01	6.16982	1.34275883	noncoding	HG19	CGTGGGTAAAGTCTCAGCCTTAGATCCAAGGACAGTCCAAGGAAGTCCTAAGACCATGGA	--unmapped
ASHGA5P004151	6.79e-05	1.41e-06	2.72e+01	6.16814	2.1976121	protein_coding	HG19	GAGAATTACACCGGGGTCCAGATATTGCTATATGGAGATTTGCCAAAAAATAAAGAAAAT	--unmapped
ASHGA5P004326	6.80e-05	1.42e-06	2.72e+01	6.16638	1.70469983	protein_coding	HG19	AACAGAAGCTATCCAAACGTGAAAAGGAAAATGGTTGCGTCCTTGAGACTTTGTGCTGCG	--unmapped
ASHGA5P007002	6.80e-05	1.42e-06	-2.72e+01	6.16502	-2.56201747	protein_coding	HG19	TTAAGACAAAGATCAAACCAAAATGACAACTGCTCACTTTTACTGTCAATACTGCACAGC	--unmapped
ASHGA5P008994	6.80e-05	1.42e-06	2.72e+01	6.16402	1.165442	protein_coding	HG19	AAGGAAACAGTTCAGGGCGACAGCTCAGTGAAGTCTTCATTCAGTTACCTTCAAGGAAAG	--unmapped
ASHGA5P009758	6.81e-05	1.42e-06	2.71e+01	6.16212	1.60727023	protein_coding	HG19	TCAAGTTCGTTGCTCGGAACTACCTAGAGGATCCAGAAGATGAAAGAAGGAAGTGAGCAT	--unmapped
ASHGA5P019534	6.81e-05	1.42e-06	-2.71e+01	6.16058	-2.2343583	protein_coding	HG19	ATACTCCAAGTTTGAAGAACTGCATTTCCGTGCTTCTGGTCACCTGTTCAACTACCAACT	--unmapped
ASHGA5P049431	6.81e-05	1.43e-06	2.71e+01	6.15914	1.19178833	protein_coding	HG19	AAGATTATCCCCTCCGACCTCCTAAAATGAAATTCATTACAGAAATCTGGCACCCAAATG	--unmapped
ASHGA5P023558	6.84e-05	1.43e-06	2.71e+01	6.15388	1.98760113	noncoding	HG19	GAGGTAACAGTATCTTACAGACAGCAAGTTGAACATTGTGGGATGCATGAGCTATTGAGG	--unmapped
ASHGA5P021245	6.85e-05	1.44e-06	-2.71e+01	6.15122	-1.2091161	protein_coding	HG19	GATGTCAAAGTTCCTCCAACTCCTCTGCCAACCAATGATGTTGATGTGTATTTCGAGACC	--unmapped
ASHGA5P005888	6.85e-05	1.44e-06	2.71e+01	6.15049	1.67679267	protein_coding	HG19	AACCAGAGAGTGTTCAGCCTCACAGGCCTACAACAAATCCAAACACTTCTAAATTTGCTC	--unmapped
ASHGA5P005644	6.87e-05	1.44e-06	2.71e+01	6.14581	1.70796877	protein_coding	HG19	TCTTGTTTAATGGTTGAGAGGTGTGGCGAAATCTTGTTTGAGAACCCCGATCAGAATGCC	--unmapped
ASHGA5P051323	6.90e-05	1.45e-06	2.70e+01	6.14044	2.67416433	protein_coding	HG19	TACTGTGACTTCTTCTACTTGTATGTGACCAAAGGTAGGTCCTGGGATGACAGCAATGCT	--unmapped
ASHGA5P034087	6.90e-05	1.45e-06	2.70e+01	6.1397	1.47831767	protein_coding	HG19	ACTTGATGTTGGTGATTCGGAAGAAAATGTGCAGGTGCTGGACTTACTGAGCGAACTCAA	--unmapped
ASHGA5P049787	6.91e-05	1.45e-06	2.70e+01	6.13648	1.45421363	protein_coding	HG19	TAACTTGGTCATTCTTCGTGGGAAAGATGTGCAAAGTGCAGATGTGGGTAAGAAATTCAG	--unmapped
ASHGA5P036729	6.92e-05	1.46e-06	-2.70e+01	6.13327	-1.19086207	protein_coding	HG19	GGGCCTCTTGGGATTTACTCTGTGGCTCTCAGGGCCAATAAAGCCATGTGATGATGAGGG	--unmapped
ASHGA5P011555	6.94e-05	1.46e-06	-2.70e+01	6.13029	-3.0292953	protein_coding	HG19	ACTCCTTGGAGCATGACATTCCCAAAGGGTCCTGGAGCATCCAGATGGAGAGGGGCAATG	--unmapped
ASHGA5P043582	6.95e-05	1.47e-06	2.70e+01	6.12755	3.56167593	noncoding	HG19	GAGAATAAGAAGAATTGGTTGAAAAAACTTCTAACATCTCCATCGGTTTGTAATCAGCGA	--unmapped
ASHGA5P030921	6.95e-05	1.47e-06	-2.70e+01	6.12698	-2.29129837	noncoding	HG19	CCGTGTATATTCCTTGGTAATCGTTGAATTTTAAGCCATATGAATGCATTGTCTACTCAA	--unmapped
ASHGA5P053989	6.95e-05	1.47e-06	2.70e+01	6.12539	2.427254	protein_coding	HG19	ACAGTGTTAAAAGAAGACATGCTGAAATGTTGCAGGCTGCTCCTATGTTGGAAAATTCTT	--unmapped
ASHGA5P040624	6.96e-05	1.47e-06	-2.70e+01	6.12342	-1.79696367	noncoding	HG19	TCCTACCCCCGAAAAACTAATATGATTTTAGTGTGTGGTAGCTGGATCGAAAACATAATA	--unmapped
ASHGA5P044972	6.96e-05	1.47e-06	-2.69e+01	6.12174	-1.38975883	protein_coding	HG19	AAACCACAGACACCATATATCCTTCTGCATCCTTTGGCCAATAAAAGTTGCTGGAGAACC	--unmapped
ASHGA5P054945	6.96e-05	1.47e-06	2.69e+01	6.12085	2.824682	protein_coding	HG19	ACGCCGTTGGGTAAGCTGGGCCCCCCCGGGCTGCCCCCGCTCCCCGGGCCCAAAGGAGGC	--unmapped
ASHGA5P003219	6.98e-05	1.48e-06	2.69e+01	6.11734	1.68836273	protein_coding	HG19	GACGCTGACGGAAGTGGTTACCTGGAAGGAAAGGAGCTGCAGAACTTGATCCAGGAGCTC	--unmapped
ASHGA5P031493	6.98e-05	1.48e-06	-2.69e+01	6.11607	-1.82926743	noncoding	HG19	CTCATTCTCAAGAAGAAGTTAATGTCTGCCTTACAGTAGATGTCCAATAAATCTTCTTTG	--unmapped
ASHGA5P053421	6.99e-05	1.48e-06	-2.69e+01	6.11383	-2.8473351	protein_coding	HG19	CCTGCAAAAATGTCTCTCTATCCATCTCTCGAAGACTTGAAGGTAGACAAAGTAATTCAG	--unmapped
ASHGA5P000870	6.99e-05	1.49e-06	-2.69e+01	6.11186	-2.7247425	protein_coding	HG19	ATATTGCTGTTGAGCTGAGTAAGAATGCTGCTCAGGTTTTTATCAGCACCAGGCATGGCA	--unmapped
ASHGA5P032657	7.01e-05	1.49e-06	-2.69e+01	6.10744	-2.24360033	protein_coding	HG19	CAGCTGATGCAGGTATCCTATGCCCTTGATGGATGAGACTAAAATAAAATTTTTGAAGTT	--unmapped
ASHGA5P001924	7.01e-05	1.49e-06	2.69e+01	6.10679	2.20271527	protein_coding	HG19	TACGGGAATGACATCGATGCCAGACCATGGGACTTCCAAGCAGAAGAATGTACCTTGAGG	--unmapped
ASHGA5P028434	7.02e-05	1.50e-06	-2.69e+01	6.10425	-1.57184	protein_coding	HG19	TCTTTGCTTTTCAAAGTTCTGACACAGAAAGTGATGAGCTATCAGAAGTACTTCAAGACA	--unmapped
ASHGA5P044895	7.04e-05	1.50e-06	-2.68e+01	6.10054	-1.5799076	noncoding	HG19	CTGCCCTGAAAGGGGCTGAAATGAAGCCATTAAGACCGAAGTGTACTTTTTAAAACTCCA	--unmapped
ASHGA5P032846	7.09e-05	1.51e-06	2.68e+01	6.09141	3.12983667	noncoding	HG19	ATCCCGAAGATATGTGTTTGGCCAATAAAACACTGAATAAAAATCCATCATGTTTCCAGA	--unmapped
ASHGA5P006883	7.14e-05	1.52e-06	-2.68e+01	6.08222	-5.80165577	protein_coding	HG19	CTGCCTCCAGGAATAGATGGACATGGCCTGGCAGATGATGCAGCTGCTGCTTCTGGCTTT	--unmapped
ASHGA5P048233	7.14e-05	1.53e-06	2.68e+01	6.08131	2.73105103	protein_coding	HG19	TAAGAAATGGAAAGATCTCCATGAAGGATCCAAGTGGGAGAAGTTCAGTGTGACCTGGGT	--unmapped
ASHGA5P029188	7.15e-05	1.53e-06	2.67e+01	6.07907	4.92850807	noncoding	HG19	AACTGCTCAGGGTAGACTGGAGACAAAAGCAACAGCTCAGAAGTGCTAAATCTTGAAGAG	--unmapped
ASHGA5P012805	7.15e-05	1.53e-06	-2.67e+01	6.07825	-1.3594326	protein_coding	HG19	GGATTCTGAGTGGGGCCATTGCAGGCAATCCCCTGGGTGTGGACCGAGAGCTGCTCCGAG	--unmapped
ASHGA5P003348	7.15e-05	1.53e-06	2.67e+01	6.0761	1.89281613	protein_coding	HG19	TCAACTCCAAATCCAAAGATAGCATCTTCTGTCACTGCTGGAGTTGCCAGTTCACTCTCA	--unmapped
ASHGA5P040511	7.15e-05	1.53e-06	-2.67e+01	6.0757	-0.8977205	noncoding	HG19	CAGAGACCCGGTGACAGCGTGAGAGGTTCGCAGAGTACTAGGTTTTGACAAGCTTGCATC	--unmapped
ASHGA5P037023	7.15e-05	1.53e-06	2.67e+01	6.07527	1.79026533	protein_coding	HG19	CCTACCCACAGGGCCCTACTTTATGGCAATAAAGGTGATGCCCCACTTGTGTCCATGCCA	--unmapped
ASHGA5P008447	7.17e-05	1.54e-06	-2.67e+01	6.07135	-1.71433417	protein_coding	HG19	GTTTTCTGGGCCTCTCCAATATTAAGTTCAGTGAGTGATGTGCCATTTCCTTTCTCTGCC	--unmapped
ASHGA5P005633	7.17e-05	1.54e-06	2.67e+01	6.07043	1.70404023	protein_coding	HG19	GTTTTCTGCATTTCGGGAAGACCGGCAGCTCAGGACCACTCCAATGACCCACCTAACAAG	--unmapped
ASHGA5P040707	7.17e-05	1.54e-06	2.67e+01	6.06934	3.16312317	noncoding	HG19	GGCGAAGTTTGTATGACTCCTCCAGCAGAGTCCTTGGAAACAATAAAGCTTCCTTTCCAA	--unmapped
ASHGA5P000900	7.19e-05	1.55e-06	2.67e+01	6.06467	2.10133533	protein_coding	HG19	ACTACCACTGGCAGGAAACTGCATATCTTCTGGTTTACATGAAGATGGAGTGCTAATGGA	--unmapped
ASHGA5P049552	7.19e-05	1.55e-06	2.67e+01	6.06436	4.656362	noncoding	HG19	CGAGCCCTGCCAAGCCCTCGGGGGAGACGGCCGCCGACTCCATGATCCCCGAGGAGGAGG	--unmapped
ASHGA5P023370	7.19e-05	1.55e-06	-2.67e+01	6.06385	-3.2721996	noncoding	HG19	GCACGTAACTTTTCAGCGTGGCCGCATTTGGAAAAGGCTGAAGGTAGAAAACTCTGGAAT	--unmapped
ASHGA5P015560	7.21e-05	1.56e-06	2.67e+01	6.05921	1.10113067	protein_coding	HG19	ACCATCAACTGTCCCCAGTCCTCCTCCCTGTCCTCAGGGGCCATCGCTGGTATTGTCATC	--unmapped
ASHGA5P049112	7.21e-05	1.56e-06	-2.66e+01	6.05813	-1.32561533	noncoding	HG19	CATATCACAGAGCCTTGCAAATAATAGCAAGATATGTACCATCATGAGTATACTTTTCCT	--unmapped
ASHGA5P025482	7.21e-05	1.56e-06	2.66e+01	6.05714	1.12512797	noncoding	HG19	AAACCTAATTTGAGTGGACATCCATGGATGAGAAATGCGGATATGGGACTGAGACCAGCT	--unmapped
ASHGA5P010956	7.22e-05	1.56e-06	2.66e+01	6.05333	1.93051533	protein_coding	HG19	CCATCAGCAAGAAGTTCGGAGACATGAGTTACTCCATTCGCCATTCCATAAGTATGCCTG	--unmapped
ASHGA5P002144	7.22e-05	1.56e-06	-2.66e+01	6.05312	-2.17759917	protein_coding	HG19	TGATTACGTCATCCAGACTACTCGAAATGGCGTCCGCCTCTGCTTGTCCGGTTTCCAGGC	--unmapped
ASHGA5P009595	7.22e-05	1.56e-06	2.66e+01	6.05298	1.84264667	protein_coding	HG19	AATAGCTCCCGAGTTTTGCGGCCTCCAGGTGGTGGATCCAATTTTTCATTAGGTTTTGAT	--unmapped
ASHGA5P035038	7.22e-05	1.56e-06	-2.66e+01	6.0523	-3.1371016	protein_coding	HG19	TAATTGGAGCTGCAAAGCAGATCGTGACAAGAGATGGACGGTCAGAAGAAAAATTGGAAG	--unmapped
ASHGA5P051200	7.22e-05	1.56e-06	2.66e+01	6.0522	1.57357067	protein_coding	HG19	AAGGAGGATGCTGAGGAGAAGCAATAAATCGTCTTATTTTATTTTCTTTTCCTCTCTTTC	--unmapped
ASHGA5P044707	7.22e-05	1.57e-06	2.66e+01	6.05064	1.74445867	noncoding	HG19	TGAGTCAGCTGTCGTTCATATCTTTGTTACCTGTGAATGCACAAAATTTGCTCTGTATGA	--unmapped
ASHGA5P041658	7.22e-05	1.57e-06	2.66e+01	6.04964	2.5134758	noncoding	HG19	GGATACAGACCCAGTCACACCATCCATGAAAAGCTGTTTCTATAATATGAAAAATTGTTA	--unmapped
ASHGA5P040458	7.23e-05	1.57e-06	-2.66e+01	6.04763	-4.1463122	noncoding	HG19	GCATTCTTTCTGGTTTGAAATAGATTCAGAAGGCTTTTTAAAACAAGTCACTTTTGGCCA	--unmapped
ASHGA5P049708	7.23e-05	1.57e-06	2.66e+01	6.04636	1.122938	protein_coding	HG19	TAGGTGGGATGCTGCTGACCTGTGTGGTCATGTTCCTCGTGGTGCAGTACCTGACATGAG	--unmapped
ASHGA5P005444	7.23e-05	1.57e-06	2.66e+01	6.04577	2.52352787	protein_coding	HG19	GTGCAGAAAGAATCATCCTGATGTTGCAAGCAAATTGGCTACTTGTCCCTTCAATGCTCG	--unmapped
ASHGA5P051695	7.26e-05	1.58e-06	2.66e+01	6.03987	1.1760241	noncoding	HG19	CCATTGAGCCAGTATTCTATCATGGAAGTACTTTATAACCTTTTCTGACTTGCTTGTATA	--unmapped
ASHGA5P011003	7.26e-05	1.58e-06	2.66e+01	6.03859	1.40231217	protein_coding	HG19	CACCCCCGAGAAGACCGTGATGATAATCGTAGCAATCAGCCCCAAATACAAACAGGACGT	--unmapped
ASHGA5P015570	7.29e-05	1.59e-06	2.65e+01	6.03439	3.32609	protein_coding	HG19	TCTCCAGCAGACTTGAGATTAGAAGAGAAACTCCTTAGATGGGGGACTTAACCTGAAGAC	--unmapped
ASHGA5P032711	7.30e-05	1.59e-06	2.65e+01	6.03135	3.8150084	noncoding	HG19	TGGTCAGTGCTCAACAAATGCCCCTACTGATTCAAGTATATGAGCAAGTCAAATAAAAAA	--unmapped
ASHGA5P046415	7.30e-05	1.59e-06	2.65e+01	6.03083	2.02394333	noncoding	HG19	GGCAGTGTATTTGTAATGGTACATAAAATGACGTCTGCTTTATAAGCATTCTCATTCCTA	--unmapped
ASHGA5P026262	7.30e-05	1.60e-06	-2.65e+01	6.03016	-2.679726	protein_coding	HG19	CCCCACTTTTTGTTGCTTTCTAGACTTGTGTGTAGAAAGAAGATTAATGATCACTTAAAG	--unmapped
ASHGA5P020516	7.30e-05	1.60e-06	2.65e+01	6.02739	1.8049845	noncoding	HG19	GACAGGAATGCTACCCAGAACTGAAGCCTGTGCAGTCCATCAACGCCCATCCTTCCAACT	--unmapped
ASHGA5P058755	7.30e-05	1.60e-06	-2.65e+01	6.02698	-2.76519567	noncoding	HG19	GATGTTCACCAGACTCATAATGTTAATTGGCTTCATATACGGATCATCAGTTTAATGAAG	--unmapped
ASHGA5P016956	7.30e-05	1.60e-06	2.65e+01	6.02668	1.61752067	protein_coding	HG19	ACATAAACCCGGGAACTCTGAGACGTCTCCTGGGATGTTTAACTTTGACACTTTCTGGAA	--unmapped
ASHGA5P013333	7.31e-05	1.60e-06	-2.65e+01	6.02414	-1.29312317	protein_coding	HG19	CCTTGGCTTTGCTATTTTTGCTATGATAATCCTGCTGCCCTTCAGACTCAAGTTAAACGA	--unmapped
ASHGA5P049122	7.31e-05	1.61e-06	-2.65e+01	6.02278	-1.211844	noncoding	HG19	AATAATTGTCCATTTCATCCAAGTTGTATAATTTGTTGGCATAAAATTGTTCAAAGGATC	--unmapped
ASHGA5P038246	7.31e-05	1.61e-06	-2.65e+01	6.02262	-3.45835053	noncoding	HG19	TTGACAGTGGCAGAGTGGAGCCCTGAAGTCCACCTGAGTGAATATACCAGGGCTTGAGAA	--unmapped
ASHGA5P010400	7.33e-05	1.61e-06	-2.65e+01	6.01854	-2.20258033	protein_coding	HG19	CACATTCAGCCTTCTTGACCACTTGCCATACTTCATTAAATGGGCCAGATATAATTTTTT	--unmapped
ASHGA5P010014	7.33e-05	1.61e-06	-2.65e+01	6.0171	-2.5318158	protein_coding	HG19	AGACCCTGCGGCTGGATAGCTGTGGCCTCACAGCCAAGGCTTGTGAGAATCTTTACTTCA	--unmapped
ASHGA5P015715	7.39e-05	1.63e-06	-2.64e+01	6.00731	-1.73954367	protein_coding	HG19	GAAAAACAATTTCCAGATGGCTGCTCCTCCCACAACACAGCCACAGCAGTGGCAGCCCTG	--unmapped
ASHGA5P032388	7.39e-05	1.63e-06	-2.64e+01	6.00656	-2.48782033	noncoding	HG19	GGCTATGTGGGTTGTCCAAGATCACATTACTAATAATAAAGAGTAGAGCAGGTATTTGAA	--unmapped
ASHGA5P014529	7.44e-05	1.64e-06	2.64e+01	5.99823	0.9656625	protein_coding	HG19	TTTTAACAAGGTTGAATGATCCTAAAATGTCTGAAACGGAGCGCCAGTCCATGGAAAGCG	--unmapped
ASHGA5P007171	7.46e-05	1.65e-06	2.63e+01	5.99445	1.1712483	protein_coding	HG19	AAGGCTGGCAGAATTCTATCCGGCACAACCTCTCTTTGAACCGTTACTTTATCAAAGTCC	--unmapped
ASHGA5P001052	7.46e-05	1.65e-06	-2.63e+01	5.99306	-1.61627177	protein_coding	HG19	ACATGAAGTTGTACATGGTTCCCTGGCCACTGGTGTTAATGATCTTTAACATCAGCGCCA	--unmapped
ASHGA5P009514	7.46e-05	1.65e-06	-2.63e+01	5.99127	-2.061486	protein_coding	HG19	TGCTTCAGACTGTCTTCGTTAGCTGCCTGCTGCTGTCTGCACCTGTGTTTGGCTACCTGG	--unmapped
ASHGA5P036020	7.46e-05	1.65e-06	2.63e+01	5.99125	2.46338567	protein_coding	HG19	TTAAATGTGTTGTCCATAATACCCTGAGTTTTCAGACACTACGCACCACAGTCAAGGAAG	--unmapped
ASHGA5P013673	7.46e-05	1.65e-06	-2.63e+01	5.99106	-1.430473	protein_coding	HG19	CCGCCGCGAGGAGCATCAGATCCATGCTGCTGCTGACTCGGAGCCCCACAGCTTGGCACA	--unmapped
ASHGA5P044227	7.46e-05	1.65e-06	2.63e+01	5.98906	2.56484073	noncoding	HG19	ACAAGTGACTTCACTTTTGAGCATCGGTTGAACCAGATTTAACGTCTCTTCCAGTTCTAA	--unmapped
ASHGA5P021853	7.48e-05	1.66e-06	2.63e+01	5.98574	2.79136607	noncoding	HG19	ATGAAAACCTGAATAAGATAGGACAATAGTTGAAGAAAGAAAAGTCTCTGGTGGAGAAGC	--unmapped
ASHGA5P016690	7.50e-05	1.66e-06	-2.63e+01	5.98135	-1.47681013	noncoding	HG19	GCCAGTACAGTGTTGTGAACCACTTGTCATGGGATAACCAAAATTAAACCTGGAATCGCA	--unmapped
ASHGA5P049451	7.50e-05	1.66e-06	-2.63e+01	5.98132	-1.77053867	protein_coding	HG19	ATCCAGCATTGCCAGCCTCATCTGACGGAGCCAGAGCCGTCCTTCTTCTCACAGCGGCCT	--unmapped
ASHGA5P023304	7.54e-05	1.68e-06	2.62e+01	5.97382	2.182525	noncoding	HG19	CCTCCTGATCACCATAGCTTTATGGATGCAATTGTCCAATTATTGGTGAAATTGTCATTT	--unmapped
ASHGA5P028983	7.56e-05	1.68e-06	2.62e+01	5.97016	2.25661967	noncoding	HG19	GAAAAAGGCAGTGAATTTAATAGAAAATAACTTCGTAGAGCAAAATCTCAGGTGTGTTTT	--unmapped
ASHGA5P037335	7.57e-05	1.68e-06	2.62e+01	5.96814	2.35293603	protein_coding	HG19	TGCAAACAACGGTGCATAAATGAGGCCTCCTGGACCATGAAGCGAGTCCTGAGCTGCGTC	--unmapped
ASHGA5P040687	7.58e-05	1.69e-06	2.62e+01	5.96554	2.24162693	noncoding	HG19	ATTGTAAGGAAAATACCCCCAAGGAAGTTGAGGACACAGCAGACTTGGACTGTCTCCAAA	--unmapped
ASHGA5P041332	7.58e-05	1.69e-06	-2.62e+01	5.9642	-2.751897	noncoding	HG19	ACTGAAGCCAGTCAAGGTGAATACACAGAAAATCATTTTCTTATTAAGGTCAGTTAATGG	--unmapped
ASHGA5P035103	7.58e-05	1.69e-06	2.62e+01	5.96333	1.119079	protein_coding	HG19	GCATCTGTGAGCCCGCGGAGTATACACCATGAGCAAAGCTCACCCTCCCGAGTTGAAAAA	--unmapped
ASHGA5P017708	7.58e-05	1.69e-06	2.62e+01	5.96272	3.01045697	noncoding	HG19	GCATCAGAAGCTCCTAGGGGAGTTCTCCTGGCTGACGGAGGAGATACTGTTGCGTGACTT	--unmapped
ASHGA5P052678	7.60e-05	1.70e-06	-2.62e+01	5.95855	-1.895582	protein_coding	HG19	TGTTTCATAGACAAGTTCACCCCACCAGTGGTCAATGTCACGTGGCTTCGAAATGGAAAA	--unmapped
ASHGA5P005026	7.64e-05	1.71e-06	-2.61e+01	5.9518	-1.31950173	protein_coding	HG19	TTTAATCGAGAGATGTTCTGGAGAAGACTCAATGAGGCAGCTGTGACTGTGTCAAGGGAA	--unmapped
ASHGA5P055818	7.64e-05	1.71e-06	-2.61e+01	5.95092	-1.35857617	noncoding	HG19	AATTCGGAAATGATTTTGAAAATTGTGTTGGTTTTTAATGTAAGTTTATATGTCAGCTTT	--unmapped
ASHGA5P039337	7.64e-05	1.71e-06	-2.61e+01	5.94942	-2.7541811	noncoding	HG19	ACCTAAAGCCCTGAATGATGTGAATGGTTAACCATTTATAAACTACTGAAGTTGACTCAG	--unmapped
ASHGA5P002656	7.64e-05	1.71e-06	2.61e+01	5.94879	1.21890533	protein_coding	HG19	GGCCACAAAGGTTACCTGTGCATGACAGATGAGTGGTTCTCTGAGTATGTCTACGAAGTG	--unmapped
ASHGA5P009023	7.66e-05	1.72e-06	2.61e+01	5.94524	3.98017857	protein_coding	HG19	ACGACCCCATAGAGGAACATAAAAAGCATTCGTCCGGTTGCGCTTTCCTTTCTGTCAAGA	--unmapped
ASHGA5P009715	7.70e-05	1.73e-06	2.61e+01	5.93758	2.60561177	protein_coding	HG19	CGTGGTACAGCGCCCCGGGATGCCGTCTGGAGCCCGGATGCCCCACCAGGGGGCGCCCAT	--unmapped
ASHGA5P004512	7.70e-05	1.73e-06	2.61e+01	5.93747	1.51610087	protein_coding	HG19	CGCCTGCCAGGGTGATTCTGGGGGACCTCTGACCTGCCTGCAGTCTGGGAGCTGGGTCCT	--unmapped
ASHGA5P051717	7.73e-05	1.74e-06	2.61e+01	5.93294	2.16240207	protein_coding	HG19	AGCATTACCACCCTTCAGGGAGAAGACATCGTCTTTCTAGCTACAGACATTAACTTGCCA	--unmapped
ASHGA5P050972	7.73e-05	1.74e-06	2.61e+01	5.93124	1.13909517	protein_coding	HG19	CACTGGCTGAGCGGTGGAGCTGCGGGCGGCCAGGGCCGGGCGCTCTGTGCGGACTGGGGC	--unmapped
ASHGA5P019474	7.74e-05	1.74e-06	2.60e+01	5.92918	2.19123233	noncoding	HG19	ATATTCGTGGGCTCCTGACTATGATCGAAGCCAATGGCTGGATGTGAAATTCAAGCTAGA	--unmapped
ASHGA5P008887	7.75e-05	1.75e-06	2.60e+01	5.92626	1.7823571	protein_coding	HG19	ATTTTTACCAGATGCTCTTGGCTGTGCAGATTACTGATTTTGGGCACTCCAAGATTTTGG	--unmapped
ASHGA5P034004	7.75e-05	1.75e-06	2.60e+01	5.92543	1.35686023	protein_coding	HG19	ATTACCAGTTTCAATGGTCATAAACCCCCAGGTTCCTCTGAGCCCATCACAGTGAAGTTT	--unmapped
ASHGA5P036150	7.76e-05	1.75e-06	2.60e+01	5.92286	1.16513217	noncoding	HG19	CCAGTCCCATCCGTGTCCTGCTGTAACTACATAGATCTCACCTGAGTAAAGTGATTTTTT	--unmapped
ASHGA5P017993	7.78e-05	1.76e-06	2.60e+01	5.91965	1.3465457	protein_coding	HG19	CAAATTAATGACGGAAATGGAGAGCTGGATTTCTCCACTTTTCTGACCATTATGCACATG	--unmapped
ASHGA5P008841	7.78e-05	1.76e-06	2.60e+01	5.91955	3.93539113	protein_coding	HG19	TAATTGTTCAAGCATTCCCTAGAGATCCAGAAATCGAGATGAGTGGTGGCCTCGTGAATG	--unmapped
ASHGA5P014534	7.81e-05	1.77e-06	-2.60e+01	5.91373	-2.527356	protein_coding	HG19	TCTCAGCCTCGAGCCTGATCCAGGGATGTCTGGATGGCCGGATGGCAGAATGGAGACCTC	--unmapped
ASHGA5P052293	7.81e-05	1.77e-06	-2.60e+01	5.91302	-2.750859	protein_coding	HG19	TTTATACACCAAATGATGTCCGTATGGTGATTGAATATGCCAGATTACGAGGAATTCGAG	--unmapped
ASHGA5P004903	7.81e-05	1.77e-06	2.60e+01	5.91156	1.83226067	protein_coding	HG19	ACAGTTGTGATTGGAGGAGTTGTGGCTGTGCCCATGGTGCTCAGTGCCATGGGCTTCACT	--unmapped
ASHGA5P005219	7.84e-05	1.78e-06	-2.59e+01	5.90569	-1.18246433	protein_coding	HG19	TTCAGAAAATGTGAGGAACTCAAAAAGAAGCCTTCCGCTGCTCTGGAGAAGGTGATGCTT	--unmapped
ASHGA5P045997	7.84e-05	1.78e-06	2.59e+01	5.90565	2.57025513	noncoding	HG19	GCAGAACCAGGTGACTGCACTGCTGTAGACCCACCAGCGGCATTGAAAAAACCCTCACCA	--unmapped
ASHGA5P032255	7.84e-05	1.78e-06	-2.59e+01	5.90498	-2.42725887	noncoding	HG19	ATGATAGCAGAATTACTGGCACTGTTAACCTGCTGGAGTGGGAACCTGGAGTCCTGGAAG	--unmapped
ASHGA5P055214	7.84e-05	1.78e-06	-2.59e+01	5.9034	-3.109839	noncoding	HG19	CCCCAGACTCAAATAACAGAAATAAAAGCCATCTCACTGATTATAAGCTCTCTAGTTATT	--unmapped
ASHGA5P006628	7.86e-05	1.79e-06	2.59e+01	5.8994	2.4477553	protein_coding	HG19	CAATCACTGCAGAGATACCAGGTCATTTGGATCCAGGATTCCTAGCAAGTGACAAAACAT	--unmapped
ASHGA5P052354	7.86e-05	1.79e-06	2.59e+01	5.89833	2.076608	protein_coding	HG19	ATCTCAGTAATGCAGGGGCTGTTGGGTGCTTCCTGCAAATCCCTGAGAGGGCAGAAGATA	--unmapped
ASHGA5P038655	7.86e-05	1.79e-06	2.59e+01	5.89681	1.5069772	noncoding	HG19	TTTTCTCCAAGTTCGTCTTCAGTTGCTATTTCTGAAGCCACATCACACCCTGAGAAACTC	--unmapped
ASHGA5P014669	7.86e-05	1.79e-06	2.59e+01	5.8967	0.98691433	protein_coding	HG19	GGCCTCGCCGCAGGAACTTGCTACTACCAGCACCATGCCCTACCAATATCCAGCACTGAC	--unmapped
ASHGA5P042678	7.86e-05	1.79e-06	-2.59e+01	5.89607	-1.28992993	noncoding	HG19	AAAGTACACATTACCTCTCTTAATTCCCTTGCATCATCAGATATAGATACTATTTGGGAC	--unmapped
ASHGA5P010725	7.89e-05	1.80e-06	-2.59e+01	5.89168	-3.2198	protein_coding	HG19	CTTCTATCTGGGCACACGTGTTTCACGTTGACAGGTTTGCTTGGGACGCTAGTAACCATG	--unmapped
ASHGA5P005113	7.89e-05	1.80e-06	-2.59e+01	5.89028	-1.877462	protein_coding	HG19	AAGAGAGAGACATGTCAAAGAGGCTGCTGCTGTTGCTGCTGCTGAGCATGGGCGGGACAT	--unmapped
ASHGA5P021381	7.91e-05	1.81e-06	2.58e+01	5.88739	2.72363703	noncoding	HG19	AGGACTTTGACAAAAGCAAGCATGTCATCTATGCTCCAAGCAGCCACAACAAGTATGCAG	--unmapped
ASHGA5P042204	7.91e-05	1.81e-06	2.58e+01	5.88553	1.525553	protein_coding	HG19	CTTAAGCAGTAATTGCTGTTGCTTGTTGTCAAAATTTGATCATTGTTAAAGGATTGCTGC	--unmapped
ASHGA5P035174	7.91e-05	1.81e-06	2.58e+01	5.88544	1.38047267	noncoding	HG19	AGTATTCCTGGTCTCGAATCATCCTGATATTCTTCATTTTGTTATTCACATTGGACTAGG	--unmapped
ASHGA5P046533	7.98e-05	1.83e-06	2.58e+01	5.87495	6.35406623	protein_coding	HG19	TATTATTGGCCTAGACCAAGGCGCTATGTACAGCCTCCTGAAATGATTGGGCCTATGCGG	--unmapped
ASHGA5P027475	8.00e-05	1.83e-06	-2.58e+01	5.87061	-1.577055	protein_coding	HG19	TGAGAACGCAGGAGAGTTTAAATACAAGCAAATCCCCATCTCGGATCACTGGAGCCAAAA	--unmapped
ASHGA5P045871	8.01e-05	1.84e-06	-2.58e+01	5.86892	-1.80655467	protein_coding	HG19	TACCCTTATCATGCATCTCTGCGAAGAAACTGCCCCAGAGAATCAGAAGTTCATCTTGCA	--unmapped
ASHGA5P029792	8.02e-05	1.84e-06	-2.58e+01	5.86569	-1.55749443	noncoding	HG19	CTTTAAATATTTAATCCTGAACATCCCTACGAAACAAATAATAAAACAGCCCTAGGCTCC	--unmapped
ASHGA5P022395	8.08e-05	1.86e-06	2.57e+01	5.85495	2.85252337	noncoding	HG19	GAAAAAAAAGTTCAGGTACTTCAATAGGATGTTGGAAAAGAAGACTTCCACTCTAATAGG	--unmapped
ASHGA5P003265	8.08e-05	1.86e-06	2.57e+01	5.85479	3.61168703	protein_coding	HG19	CTAAGAAGAGGTCAAATGGGCTCTCTCATTCTTGGAGTGAAAGGATTCCAGACACAAAAC	--unmapped
ASHGA5P034812	8.08e-05	1.86e-06	2.57e+01	5.85416	1.81290867	noncoding	HG19	TTGAACACACATGCTACCAAGCTCTGGGAAAACCCCATAGCTTTAAGAAGTACCTGCAAG	--unmapped
ASHGA5P057211	8.08e-05	1.86e-06	2.57e+01	5.85388	1.44620983	noncoding	HG19	ATGTGTCCAGCCATTTCTTCTTGGTTCTGGTTCCGTGTGTACTGCATGATATTGTACCAC	--unmapped
ASHGA5P003958	8.09e-05	1.86e-06	-2.57e+01	5.85134	-1.0308469	protein_coding	HG19	TGGGACTCCTGGTATGATCGGGTACGGCATGGCCAAGGGTGCTGTTCACCAGCTCTGCCA	--unmapped
ASHGA5P005004	8.09e-05	1.87e-06	2.57e+01	5.85096	1.57771497	protein_coding	HG19	AGTTTCTTCTTCAAGGTCTCAAGGTGTATGGCTCTGTGTATCACATCAATCACGGGAACC	--unmapped
ASHGA5P017297	8.09e-05	1.87e-06	-2.57e+01	5.85004	-1.32867663	protein_coding	HG19	AGTCAGGAGGGGCCAGCCGTTCCTGCCAGAAGCCAGGGCATGACCCCTGGGGTGCGCGTC	--unmapped
ASHGA5P038579	8.09e-05	1.87e-06	2.57e+01	5.84882	2.6641847	noncoding	HG19	GGGATTTCTTAACATTGGTCAGAGAAGAGGGTATCAGTTAGCTGGAAGTGCTACTCTGAA	--unmapped
ASHGA5P010952	8.10e-05	1.87e-06	-2.57e+01	5.84743	-1.5756635	protein_coding	HG19	TTCTGAAATGGCTGTCTGTCAGTGCCGCCGAAAGAACTACGGGCAGCTGGACATCTTTCC	--unmapped
ASHGA5P053667	8.10e-05	1.87e-06	-2.57e+01	5.84582	-1.77706067	protein_coding	HG19	CCACCCCCAGCAGCACCCCCACTGCAGGCCCGAGGAGCTTTCCGGAGCTTCCCACACTCC	--unmapped
ASHGA5P041897	8.16e-05	1.89e-06	-2.56e+01	5.83657	-1.5848072	noncoding	HG19	TTGTTTTCCTTTCCAACTACCACTCCTCCTGCCTGATAAATAAATACCATTGCAAGATTA	--unmapped
ASHGA5P010144	8.17e-05	1.89e-06	2.56e+01	5.83368	2.94984873	protein_coding	HG19	AGAATCTACTTAGAAAGCGAACACGGAAGTCCCCTGACCCCGCGGGTTCTTCACACACCC	--unmapped
ASHGA5P024364	8.17e-05	1.89e-06	2.56e+01	5.83326	1.07942183	noncoding	HG19	TGTAATAGTTCATATGGGCACTGACAGGAGAGCATTTTGACTTTGTCAAGTGTGTCTGCT	--unmapped
ASHGA5P045573	8.19e-05	1.90e-06	-2.56e+01	5.82956	-1.63854707	noncoding	HG19	AACCCAGCTCTTTCAACTCCCAAGGTTACTTTGTCAATAAAGTGCGCCTTCTCAAGTCTT	--unmapped
ASHGA5P022005	8.19e-05	1.90e-06	2.56e+01	5.82883	3.12908397	noncoding	HG19	AACTGTGCCTTGTAAGGTGTTTCCAGACCTAAGAATAACAGGAACATGGAGGAGTGGCAT	--unmapped
ASHGA5P006751	8.20e-05	1.90e-06	2.56e+01	5.82737	3.83103273	protein_coding	HG19	ATGGAATCAGATTATTCAGGACAGGGAGTTGACCAACTGCAAAGAGTGATTGACACCATC	--unmapped
ASHGA5P011858	8.24e-05	1.91e-06	-2.55e+01	5.82095	-1.68867357	protein_coding	HG19	AACTTCCAGGTCTTCTCAAGTCTTAGGATTGCAGCAACACGCTCGGCTGCCCAAACCCAA	--unmapped
ASHGA5P052453	8.24e-05	1.92e-06	2.55e+01	5.81937	2.0162747	protein_coding	HG19	TAATGCAAAGGTTATTTATTAAAGGATACCAAAATAACCATTTTACTTTTCACCTTCAGA	--unmapped
ASHGA5P042008	8.27e-05	1.93e-06	-2.55e+01	5.81443	-1.38331287	protein_coding	HG19	AGTGTCAACATGCTCCTCTGCGTTGGTGCTTCTGTAATGTCTATACTGCCAAAAATCCAA	--unmapped
ASHGA5P041905	8.29e-05	1.93e-06	2.55e+01	5.81119	1.07608403	noncoding	HG19	ACATTAGAATGAGGATGATTGCTGCAATGCTAACCAGCTAATAAATAGAAGTGGACTGGG	--unmapped
ASHGA5P029367	8.29e-05	1.93e-06	2.55e+01	5.80966	1.44119347	protein_coding	HG19	ATACGGTGCTGAATGAAATTGTATGGAACTCGCGGGTCAGACATTTCCCATTTCCAGTGT	--unmapped
ASHGA5P005651	8.32e-05	1.94e-06	2.55e+01	5.80549	2.1434748	protein_coding	HG19	ATTCTCTTTGTCCTTGTGCCAGTCGCACAGAGGCTCCGGGGAGACCTTGGGGACTTCTTT	--unmapped
ASHGA5P039703	8.34e-05	1.95e-06	-2.55e+01	5.80202	-3.65880123	noncoding	HG19	TCTGGTTTAGCAGAGATACGGTTCCTATAAAGTAGAGTGAAAAAGAAGAAAGGATTTGGA	--unmapped
ASHGA5P015920	8.38e-05	1.96e-06	-2.54e+01	5.79466	-1.3332986	noncoding	HG19	CCTGAATAAGCATTTTGCATGAACTGTGTGTGGATTCATTGCCTACATTGGATGATGAAG	--unmapped
ASHGA5P011434	8.38e-05	1.96e-06	-2.54e+01	5.79416	-3.0629798	protein_coding	HG19	ACCATGAAGGTCTCCAAAACCAAACCACCGGATGCACCCATTGTTGTTTCTTATGTAGGT	--unmapped
ASHGA5P055550	8.40e-05	1.96e-06	-2.54e+01	5.79115	-2.597349	protein_coding	HG19	CACTATGTAAATATTCAGACCAAAGGATACAATTGGAAGAGATTTTTAAATCCCAGGGGC	--unmapped
ASHGA5P046008	8.41e-05	1.97e-06	-2.54e+01	5.78944	-2.9156792	protein_coding	HG19	AAGCAAAGGAAGATTTACAACGGGGAAGAGCAGATAGACTGCTGGTTTGCCAGGAACAAT	--unmapped
ASHGA5P023563	8.41e-05	1.97e-06	-2.54e+01	5.78838	-3.0652677	noncoding	HG19	CGTTGTTTTTTTTCAGCGTGGCCGCATTTGGAAAAGGCTGAAGGTAGAAAACTCTGGAAT	--unmapped
ASHGA5P007855	8.43e-05	1.98e-06	-2.54e+01	5.78444	-2.77172473	protein_coding	HG19	GTGCTTACAGTTGTTACGGGTTCTGGTCATGCAAGCTCTACCCCAGGTGGAGAAAAGGAG	--unmapped
ASHGA5P047641	8.43e-05	1.98e-06	2.54e+01	5.78336	1.43973327	protein_coding	HG19	TCATCAGAAAGTGGCCATAATGAGAAACATTGAGAAGATGCTTGGAGAGGCCTTGGGGAA	--unmapped
ASHGA5P039481	8.44e-05	1.98e-06	2.54e+01	5.78171	4.93492227	noncoding	HG19	CTTGATTCTATACAGAGTGGACCTTGACACATACTGCAAGTGAATGTTAAACTAAAAGTA	--unmapped
ASHGA5P010762	8.44e-05	1.98e-06	2.54e+01	5.78082	3.4969368	protein_coding	HG19	TCTTCTTCAATGCCACAGGCTGCTTGAGGAACCTGAGCTCGGCCGATGCAGGCCGCCAGA	--unmapped
ASHGA5P048456	8.44e-05	1.98e-06	-2.54e+01	5.77957	-1.83443793	protein_coding	HG19	TTACTACCTGGACCCTGAAGCTATCTGAGTCTGCAACCCCTGATTTAAGATGGTGTTCAA	--unmapped
ASHGA5P004997	8.45e-05	1.99e-06	2.54e+01	5.77769	4.60507503	protein_coding	HG19	CACTAATTCGACATCAGTTTCATCGAGGAAAGCTGAAAATAAATATGCAGGAGGGAACCC	--unmapped
ASHGA5P039512	8.47e-05	1.99e-06	-2.53e+01	5.77382	-1.815579	protein_coding	HG19	TTCACCACTTCCTTGGCACCAGCACCTTCTCCCAGTACACGGTGGTGGATGAGAATGCAG	--unmapped
ASHGA5P024174	8.49e-05	2.00e-06	-2.53e+01	5.77104	-3.37225673	noncoding	HG19	TTGACAAGCTGAGTTGGACACTCCATGTGGTAGAGTGTCAGTTTGTCAAATACCCCAAGT	--unmapped
ASHGA5P035378	8.51e-05	2.01e-06	2.53e+01	5.76497	3.64115517	noncoding	HG19	TGGACCCCTTACTGTGTTAACTGCTAATCAGCCTTCTGTAAAAATGATATTGCAAATTCA	--unmapped
ASHGA5P027372	8.51e-05	2.01e-06	2.53e+01	5.76469	1.62646333	protein_coding	HG19	CTTTCGAGCTCTGCAGCACTCTTATCTACATAAGGATGAAGGTAATCCGGAGTGAGCAAT	--unmapped
ASHGA5P013389	8.51e-05	2.01e-06	2.53e+01	5.76452	2.8594823	protein_coding	HG19	CAAAAACGTCATTGCAGAAACCATTAAGGGACAGACAGGAGCTATACTCCAGGACACTGT	--unmapped
ASHGA5P005831	8.51e-05	2.01e-06	-2.53e+01	5.76396	-1.76569483	protein_coding	HG19	GGATTTACCCCTATTGATAGAAAACATGAAGAAAGCATTAAGACTTATTCAGTCAGAGCT	--unmapped
ASHGA5P053242	8.54e-05	2.02e-06	-2.53e+01	5.75939	-1.070564	protein_coding	HG19	TATAGGCATTTGGGATTTGCTGCAAAATGACCCAGAGGCAGGGGTCAGGGGGAGAGGTAG	--unmapped
ASHGA5P010644	8.55e-05	2.02e-06	2.53e+01	5.7575	0.91127827	protein_coding	HG19	CACTACTAAGGTGTGTATGAGTGAGAAATTCTGCAGCACCCTGAGGAAGAAAGTTAACGA	--unmapped
ASHGA5P033631	8.55e-05	2.02e-06	2.53e+01	5.75698	2.64807387	protein_coding	HG19	AATACATACAAATCTGTACAGATGATGAGGCAATACAATTCCTTTAATTTTGCCTTGCTG	--unmapped
ASHGA5P010366	8.56e-05	2.03e-06	2.52e+01	5.75375	1.681636	protein_coding	HG19	AAGACTGAGTTGATTTCTGTGTCTGAAGTTCACCCTTCTAGACTTCAGACCACAGACAAC	--unmapped
ASHGA5P034578	8.56e-05	2.03e-06	-2.52e+01	5.75249	-1.22249143	protein_coding	HG19	GAAAAAAGAAACATTTCCTAATGTCGCCGAAGAGCCCATCTGGAGAATGATACGGCAGAC	--unmapped
ASHGA5P000604	8.56e-05	2.03e-06	2.52e+01	5.75141	1.03062067	protein_coding	HG19	ACTGACAAGCTGGGGCTACAGCACTTACGCAGCCGCACGTGGTATGTCCAGGCCACCTGT	--unmapped
ASHGA5P034651	8.56e-05	2.03e-06	2.52e+01	5.75123	2.04361677	protein_coding	HG19	GATAGGGGGAAAGGAAAGACCTGTGATGATTCAATAAATTTTTACATAGCACCCATCCCC	--unmapped
ASHGA5P055276	8.59e-05	2.04e-06	2.52e+01	5.74565	1.87103833	protein_coding	HG19	AATGGTTGGGACCAGGCCAATCCCTTCTCCACTTACTATAATGGTTGGAACTAAACGTCA	--unmapped
ASHGA5P003664	8.59e-05	2.04e-06	-2.52e+01	5.74548	-1.34384313	protein_coding	HG19	GTGGAGGAGAATGGTGGGCTTCAGAAGGGTGACCAGAGGCAGGTCATTCCCATACCAAGT	--unmapped
ASHGA5P015787	8.59e-05	2.04e-06	2.52e+01	5.74539	1.506244	noncoding	HG19	TGCTTGTAAGGTCTCAGCCTTAGATCCAAGGACAGTCCAAGGAAGTCCTAAGACCATGGA	--unmapped
ASHGA5P015509	8.64e-05	2.06e-06	-2.52e+01	5.73748	-1.4561117	protein_coding	HG19	ACACTGACATGGTACAAGAAGGGCCAGAAATTGTCTGCAGATGGGCACTTACAGGTTTTA	--unmapped
ASHGA5P025232	8.67e-05	2.07e-06	-2.52e+01	5.733	-1.72786583	protein_coding	HG19	ATGGGACACTGTTGCCTTCATTGTTTTCCTCACCTTCATGGGCACCGTGCTGCTCCTGCT	--unmapped
ASHGA5P005565	8.72e-05	2.08e-06	-2.51e+01	5.72555	-2.02796533	protein_coding	HG19	ATGCTTTCAAACAGTGTCAATACAAAGATACTCTCCCCAAGGAGGTGTTCCCTGTCTTGG	--unmapped
ASHGA5P013259	8.72e-05	2.08e-06	2.51e+01	5.72477	2.0831169	protein_coding	HG19	TACTGTGTCGGGCCCAGTCATATATGCACAGTTAGACCACTCCGGCGGACATCACAGTGA	--unmapped
ASHGA5P055857	8.72e-05	2.08e-06	2.51e+01	5.7236	1.92525667	noncoding	HG19	ACCTTCTTAGTATACAGAGCTTGGTAGGAGCTGGAAACCCGACTCACAGATTTAGGAAAC	--unmapped
ASHGA5P004692	8.73e-05	2.09e-06	2.51e+01	5.72154	1.33930657	protein_coding	HG19	TTCTAGGGACAAACCTATCACATTTACTCAGCACCAGATGCCTCTCTTCCGGAAGAAGAT	--unmapped
ASHGA5P028422	8.73e-05	2.09e-06	-2.51e+01	5.72152	-0.90203217	noncoding	HG19	TAGGAGGTAATTACCAGACAACTGCAGAATGTAGAACACTGAGCAGGACAACTGACCTGT	--unmapped
ASHGA5P016432	8.76e-05	2.10e-06	-2.51e+01	5.71664	-1.6368635	protein_coding	HG19	AAGCCGCCAGAACTCATCAAATTGAAGCTGTTCCAACCAGCTCTGCAAGTGATGGATTTA	--unmapped
ASHGA5P012017	8.76e-05	2.10e-06	-2.51e+01	5.71583	-3.87468037	protein_coding	HG19	ATGATCTTTGGCCTACTGCAGGCCCATGGGAATTTGGTGAATTTCCACAGAATGATCAAG	--unmapped
ASHGA5P004200	8.76e-05	2.10e-06	2.51e+01	5.71447	3.09068223	protein_coding	HG19	CTACAAAGAAACTTCAGATCATCTTCTTGAGGGAAAGAAGCTGAAGTGCTACATAAGATG	--unmapped
ASHGA5P044953	8.76e-05	2.10e-06	-2.51e+01	5.71433	-1.22425767	noncoding	HG19	CTTCCAGTTCTTTAAGTCAAAATTTTTATGCACATAACCATGTCAGTGTATTGCCCTTAG	--unmapped
ASHGA5P021233	8.80e-05	2.11e-06	-2.50e+01	5.70703	-1.05853483	protein_coding	HG19	ACCTGGCAAGCCTGCAGAATTTTCTTCCTGCCCCTTGAACTCTGATGAAGAAGTGAATAA	--unmapped
ASHGA5P028975	8.80e-05	2.12e-06	2.50e+01	5.70638	1.78825833	noncoding	HG19	TGCTCACTGAAGAAAATTCCTAGAACAATTCAGGGTCCTTTCATAACCTCTACTCTGAGG	--unmapped
ASHGA5P013234	8.83e-05	2.12e-06	2.50e+01	5.70194	2.07725073	protein_coding	HG19	AAATGCTGCCGTGTTGGATCTTTGCCAGCCTTCGTGCCGAATGGGAGCAGGGCGCGGATG	--unmapped
ASHGA5P041281	8.88e-05	2.14e-06	2.50e+01	5.69554	3.48772977	noncoding	HG19	GAAGGCAGTGTACTGAATAGTACCAGTTTTTTCAGAGACAAATATGGTGTACTTATTTGA	--unmapped
ASHGA5P051766	8.88e-05	2.14e-06	2.50e+01	5.6934	1.11067893	protein_coding	HG19	AATTTGCACTTAGTCGTTGGAATCGTAAGCCTGATAATCAAAGTCTTGGGCATCGTGGCC	--unmapped
ASHGA5P017631	8.88e-05	2.14e-06	-2.50e+01	5.69308	-1.06879543	protein_coding	HG19	CCCAGTTCAGATCAACTTCCAGCCAGACCCAGCCAGGCACAGGCTGGGTCCAGTTCTGAC	--unmapped
ASHGA5P029670	8.89e-05	2.14e-06	2.50e+01	5.69169	0.87082973	noncoding	HG19	TTTCTCAGGAGTCATAGGGCAAATTCTTATTGCCCACTGTGTCTTTTTAAAGTTTAAATG	--unmapped
ASHGA5P046755	8.89e-05	2.15e-06	2.50e+01	5.69002	1.77093767	noncoding	HG19	CCCTGTCTGCATCTGTAGGAGACAGAGTCACCATCACTTGCCGGGCGAGTCAGGGCATTA	--unmapped
ASHGA5P011671	8.90e-05	2.15e-06	2.50e+01	5.68859	1.3858516	protein_coding	HG19	AGTAAAAGAGGCTGTGGACATACTCAAGACAGAGCGGCTGGGACACGGCTACCACACCCT	--unmapped
ASHGA5P012827	8.93e-05	2.16e-06	-2.49e+01	5.68377	-1.44597347	protein_coding	HG19	TCATCAAAGGTTTTGAAGAGGGTGCAGCCCAGATGAGCTTGGGGCAGAGGGCGAAGCTGA	--unmapped
ASHGA5P042970	8.93e-05	2.16e-06	-2.49e+01	5.68331	-1.95443157	noncoding	HG19	CCTTCAGGATCATTAAGCCACTTCCTTTGCTCTGCAGTTTCTATAGTAGTTTTAAATTAT	--unmapped
ASHGA5P005302	8.95e-05	2.16e-06	-2.49e+01	5.67974	-1.31457367	protein_coding	HG19	AGCCGACCAGGTTAAAAAAGAAGTCGGCGATGTTTCCATCCTAATCAACAATGCCGGAAT	--unmapped
ASHGA5P023177	8.97e-05	2.17e-06	-2.49e+01	5.6761	-1.65022233	noncoding	HG19	TGCATCTATGAACCACAAACGTGCTTCCCTGCTTGCCTCCGCGTGCCATGCAAGGGGCTT	--unmapped
ASHGA5P041159	8.97e-05	2.17e-06	-2.49e+01	5.67476	-1.76186857	protein_coding	HG19	ACACCATCTACCCTCAAGATAACTCTGCATTTGTGGTTGATGAGGGCTGCCTTTCTTTCA	--unmapped
ASHGA5P026655	8.98e-05	2.18e-06	2.49e+01	5.67179	2.456304	noncoding	HG19	TAGGGCCTTTTATTCACATATATGCTGCCTTCTCCACCAACTGATGTGATATCCTTTTAT	--unmapped
ASHGA5P011483	8.98e-05	2.18e-06	-2.49e+01	5.67163	-1.6991476	protein_coding	HG19	TGGAATGATAAGTACTATTAATCCCGTAGATGCAATATATCAACCTAGTCCTTTGGAACC	--unmapped
ASHGA5P020039	8.98e-05	2.18e-06	-2.49e+01	5.67157	-2.00561133	protein_coding	HG19	CCTTAGCGGTAGTAACTTTGTGTTATGAATCACATGAAAGCATGGAATCTTATGAACTTA	--unmapped
ASHGA5P049229	8.99e-05	2.18e-06	-2.49e+01	5.67005	-1.41986317	protein_coding	HG19	AAAGACCTGTTCCTGGACTTGATAGCAGATGTGATGTTTGGTGTCCCATCTGTGATTGTG	--unmapped
ASHGA5P016378	8.99e-05	2.19e-06	-2.49e+01	5.66841	-1.879111	noncoding	HG19	AAGGAGCAGAACGTGAGGGTGTAACTTACAAAAAGCTTGATCTTCTAGACTCCATGGCAC	--unmapped
ASHGA5P040928	8.99e-05	2.19e-06	2.49e+01	5.66747	3.77515533	protein_coding	HG19	CCCGCTGCGGGCAGCATGGCGAACCCTTCAAGCTCTACTGCCAGGACGACGGACGCGCCA	--unmapped
ASHGA5P044876	9.00e-05	2.19e-06	2.49e+01	5.66599	5.54745007	noncoding	HG19	GGCATTGTTCTCCATTTCAGTCTGGTAGAATAAGCGAGATAGAAAATAAATGTGTAAATG	--unmapped
ASHGA5P050086	9.01e-05	2.20e-06	2.48e+01	5.66358	2.89992383	protein_coding	HG19	TTAAATAAAGATTTGTCCTTGGAGAACGGTGCTCATGCTTACAACCGGGAAGTGAATGGA	--unmapped
ASHGA5P007637	9.02e-05	2.20e-06	2.48e+01	5.66105	1.70544127	protein_coding	HG19	GTGAACAATGCCGCGGCGAGTCCTTTGCACATGTTGGCAACACACGCATCCGCATCGGCC	--unmapped
ASHGA5P044963	9.03e-05	2.20e-06	2.48e+01	5.65871	4.01865693	protein_coding	HG19	TATTGCCAAACAAAGTTCTGTGCTCGTTGTGGAGGTCGAGTGTCATTACGCTCAAACAAG	--unmapped
ASHGA5P046639	9.03e-05	2.21e-06	-2.48e+01	5.65818	-3.02628587	noncoding	HG19	ATCCACTGCTAAGTCAGACTTTTGAACCATTGTTCCAGGCAAACTTCTGTTAAAGCTGGT	--unmapped
ASHGA5P034564	9.05e-05	2.21e-06	2.48e+01	5.65591	2.13890087	protein_coding	HG19	ACTGGAAGGGGTACACAGGCAAGACCATCACGGACGTCATCAACATTGGCATTGGCGGCT	--unmapped
ASHGA5P025727	9.06e-05	2.22e-06	2.48e+01	5.65322	1.25653137	noncoding	HG19	GCCTTTAAATGACTACAGGAATATGTGGAAGCTGTCTCTTTTCAACACTTCATCAAAACA	--unmapped
ASHGA5P039982	9.06e-05	2.22e-06	2.48e+01	5.65195	3.86580203	protein_coding	HG19	ACTTGTTTACGCGTTACGCTGAGAGTAAACCCCAAAACGATTGGTAAACTGCAGGTGTTC	--unmapped
ASHGA5P040922	9.09e-05	2.23e-06	-2.48e+01	5.64753	-1.71697417	protein_coding	HG19	CCCGCGCCATGAAGCTCGCCGCCCTCCTGGGGCTCTGCGTGGCCCTGTCCTGCAGCTCCG	--unmapped
ASHGA5P007941	9.10e-05	2.23e-06	2.48e+01	5.64588	1.0906851	noncoding	HG19	GTGTCCCAGCTTGCCCGCCCAAGGGCCCAGGCGACGTTCCGCTGTCCCCTGGAGCTCCCT	--unmapped
ASHGA5P015584	9.10e-05	2.23e-06	2.48e+01	5.64529	2.20428317	noncoding	HG19	ATTTTGACAGATTGGCTTCTCTCACATGGCAAGAAACATTGCTGCTAGCACTTCCCGAGT	--unmapped
ASHGA5P009373	9.10e-05	2.23e-06	-2.48e+01	5.64387	-1.3513754	protein_coding	HG19	TATTTTTCAGGTATACAAATGCTCTCAGTCCAGCCAGACACCAAGCCGAAAGGTTGTGCT	--unmapped
ASHGA5P002230	9.20e-05	2.26e-06	-2.47e+01	5.63119	-1.308408	protein_coding	HG19	GATGGCTTCGCCACACCAAGAGCCCAAACCTGGAGACCTGATTGAGATTTTCCGCCTTGG	--unmapped
ASHGA5P003056	9.23e-05	2.27e-06	2.47e+01	5.62694	4.45810447	protein_coding	HG19	AGGACCCAAGGGTCCTAGTGCCACCAATCTCATAATAGGCTCCATCGCTGGTGCCATCCT	--unmapped
ASHGA5P012085	9.24e-05	2.27e-06	-2.47e+01	5.62373	-2.47426823	protein_coding	HG19	AGGAGAAAGTAAAGTATCTCCAAAAGGCTAAAACAAGAGAAGAGATTCTCCAACTCTTAA	--unmapped
ASHGA5P016790	9.25e-05	2.28e-06	2.47e+01	5.62204	2.22655863	noncoding	HG19	AAGACGGACACCGACCTAAGTCAATGTTAGTCTACCACTGTACGTCTGGTAACCTCAATC	--unmapped
ASHGA5P011438	9.25e-05	2.28e-06	2.47e+01	5.62159	3.3243462	noncoding	HG19	ATTTTGGGATAACCTGCATCCACGGACTGCATATTTTCATCATACCTGAGTCGCTGGGAA	--unmapped
ASHGA5P001654	9.25e-05	2.28e-06	2.47e+01	5.6201	4.0808602	protein_coding	HG19	TAAAATTGGCCGATGTGAAACGGAAGAGCGAACCAGGCTAGCAAAAGAGCTTTCTTCACT	--unmapped
ASHGA5P013659	9.25e-05	2.28e-06	2.47e+01	5.61949	2.25304117	protein_coding	HG19	AAGAGTTCCTGACTCTCATTAGGAGCTGAGCTTCATTCAGTGTGTGTCTGCAGAACCATA	--unmapped
ASHGA5P035495	9.27e-05	2.29e-06	-2.46e+01	5.61653	-4.17017007	noncoding	HG19	GGAACAATCCACTGTATACACGTAGCTGACAATTTAATAAACTTGAAGGAAATGCTACAG	--unmapped
ASHGA5P036268	9.30e-05	2.30e-06	2.46e+01	5.61158	2.00767903	noncoding	HG19	CCCAAATGTTTTAGTGAAAACTGCAACTGTGCATTAAAAGGCAGTTTTGCATGCATATAT	--unmapped
ASHGA5P030933	9.31e-05	2.30e-06	-2.46e+01	5.61066	-2.105247	protein_coding	HG19	CTATTCAATATCAGCAGCATTTTTCGAGGAGAGTGAAGAGGCGAGAAAAACAATTTCCAG	--unmapped
ASHGA5P040826	9.31e-05	2.30e-06	2.46e+01	5.60882	2.20505213	protein_coding	HG19	CAAAAGCAAATAAATGCAGACAAACAAACCAAGACCAAAGGCTCTTTTTAGAGCCACCCA	--unmapped
ASHGA5P003618	9.32e-05	2.31e-06	-2.46e+01	5.60665	-1.27230733	protein_coding	HG19	TCTCGGAAACCGGTAGCGCTTGCAGCATGGCTGACCAACTGACTGAAGAGCAGATTGCAG	--unmapped
ASHGA5P034516	9.33e-05	2.31e-06	-2.46e+01	5.60563	-1.51375033	protein_coding	HG19	TGAAGGGTAAACTGAGGCATCTCAAGACTCAGATCCAGAAATTCGATGACCAAGGAGACA	--unmapped
ASHGA5P041370	9.35e-05	2.32e-06	2.46e+01	5.6023	3.1013325	protein_coding	HG19	AGGCAGTCTTTCATGGAATGTTTTGATTGAGCAATGAAATAAACAGTCCTCCATTTTGTT	--unmapped
ASHGA5P003963	9.37e-05	2.32e-06	2.46e+01	5.59933	2.3894465	noncoding	HG19	TGACACAGTGGGTCTCTGCAGCACATGGGAGGCCCTGGAGAAGTGTAAGGATGCAGGATT	--unmapped
ASHGA5P051010	9.39e-05	2.33e-06	2.46e+01	5.59585	2.5083491	protein_coding	HG19	CTCCCAGGTAACCCCGAATACTCTTTTTTCAGGCTACAGCAGGAGCTGATGACCCTCATG	--unmapped
ASHGA5P037488	9.39e-05	2.33e-06	2.45e+01	5.59408	2.4913186	noncoding	HG19	CACGTTCTGCAACAAACTTATTCTAATAACAGTATTCAGAAGGCACCCTATGGGACACAG	--unmapped
ASHGA5P026862	9.41e-05	2.34e-06	-2.45e+01	5.59143	-1.6975355	protein_coding	HG19	TTATTTGAGTGGACAAAATGGGTTGCTGGGAGCACATTACCTGCATGGATACCTCCATCA	--unmapped
ASHGA5P019215	9.42e-05	2.34e-06	2.45e+01	5.58901	3.25291067	noncoding	HG19	ATGCCCAGCGGTCAGCTGTCCCCATGGGCTCGTCAGGCGGTACCTATTAAACACAAAAAA	--unmapped
ASHGA5P031851	9.42e-05	2.34e-06	2.45e+01	5.58819	2.4689071	noncoding	HG19	CTCTAACACTTGAAAACTTTCACAGTACTTTTTCACTAAGGCTACTGTCAAGTCTGAAAA	--unmapped
ASHGA5P001458	9.42e-05	2.34e-06	2.45e+01	5.58816	2.9194296	protein_coding	HG19	GAAAACACTGATTTTGGATGCTCTGAAGAAAGATAGCTCGCGGCATTCCAAGCTGGAGAA	--unmapped
ASHGA5P030910	9.43e-05	2.35e-06	-2.45e+01	5.5861	-2.76621487	noncoding	HG19	AAGAAAACGTGGAAGTGACTCCGTATACCTTGCAAATCGGGAATTGTTGGTCAGGCAAAC	--unmapped
ASHGA5P029467	9.43e-05	2.35e-06	2.45e+01	5.58485	2.8562722	noncoding	HG19	TGTAGAATTTAAAAAACCAGGGCATAAACAGGTGAGAGAGTCTGGGACTCTGCCCCACTA	--unmapped
ASHGA5P011894	9.44e-05	2.35e-06	-2.45e+01	5.58324	-4.01014353	protein_coding	HG19	GGCTTTTGTGAAAGAGACATACATGTTCTATATTGCTCGAGCCGTCATGCTGTTTGCTCT	--unmapped
ASHGA5P009008	9.44e-05	2.36e-06	2.45e+01	5.58249	1.08365433	protein_coding	HG19	CCTGGCCACGGATAGTGGCTACCCAGAGACGCTGGTCAACCTCATCGTCCTGTCCCAGCA	--unmapped
ASHGA5P044486	9.47e-05	2.36e-06	-2.45e+01	5.57795	-1.6146134	noncoding	HG19	ACAGGCAAAGCAAATTGAAGAATTGGAGCACTGAATATAACATCCACAGACATTTGAATT	--unmapped
ASHGA5P018842	9.47e-05	2.37e-06	2.45e+01	5.57672	1.2083721	protein_coding	HG19	AATGAAAAAGCATCAAAGCTAAGCCAGAAGATTTATCACATTTTCATCATCAGCTACAGG	--unmapped
ASHGA5P012086	9.48e-05	2.37e-06	-2.45e+01	5.57476	-1.046947	protein_coding	HG19	TGAATGCCAGCCCTATGAGCTCCCAGATGGCTCAGTCGTCATCAATGCCCGAAACCAGAA	--unmapped
ASHGA5P016650	9.48e-05	2.37e-06	-2.45e+01	5.57438	-2.2249756	noncoding	HG19	CCTGACAAAGCTATGAAGATTAAAACCTATAGGAAGAAAATCTGAACCAGAAACAGTATG	--unmapped
ASHGA5P019126	9.50e-05	2.38e-06	-2.44e+01	5.57149	-3.2441995	protein_coding	HG19	CAATATCCTGGTATGTCCGTCCAGGGGGAGGATTTGTACCTAGTTTCCAGCTTTTTGAGA	--unmapped
ASHGA5P038775	9.51e-05	2.38e-06	-2.44e+01	5.56848	-2.562812	noncoding	HG19	TATGGGTTGCTCTGAAATTAGCCTTTACACTTGGCATTGTGAAAAATCTTTCCAAATCAT	--unmapped
ASHGA5P007255	9.52e-05	2.39e-06	2.44e+01	5.56754	3.93037257	protein_coding	HG19	AAAGGCGCAGCTCCGGCAGAGGGAGGTGGTGGACCTGTATAATGGAATGTGCTTACAAGG	--unmapped
ASHGA5P037600	9.54e-05	2.39e-06	2.44e+01	5.56387	3.54502813	protein_coding	HG19	AGATTTGGAAGTGACTTGTACCTGGAAGCTACCCACCTTGGCGAAATTTTCTCCTTACCT	--unmapped
ASHGA5P033507	9.54e-05	2.40e-06	2.44e+01	5.56311	3.31956707	noncoding	HG19	GTTTAACTGCTAATCTGGATCTTATATTCTGAGCCCCAGCTTTTTTCTAAAGCAAAGAAA	--unmapped
ASHGA5P037163	9.56e-05	2.40e-06	-2.44e+01	5.56044	-1.6871055	protein_coding	HG19	ATGGTGGTCATCTCGGTCCTGAACACCATCATCGCCAACAAGCTGACCGTCATGGTACGC	--unmapped
ASHGA5P050622	9.56e-05	2.40e-06	-2.44e+01	5.55968	-1.7162631	protein_coding	HG19	ATTTGTGTCTTCCTAAAGAGAGCTGTACCCAGAGAGTCCTGTGCTGAATGTGGACTCAAT	--unmapped
ASHGA5P021443	9.56e-05	2.41e-06	-2.44e+01	5.55813	-4.13643633	protein_coding	HG19	CACTGAATGCAACTTACCTTGAGGGTTGTGAAAATAAAATCAGTGCATGGTATAATGTTA	--unmapped
ASHGA5P005271	9.56e-05	2.41e-06	-2.44e+01	5.55786	-1.66748017	protein_coding	HG19	GAACCTTCACGTTGTCTACCTTCATAACAACAATATCTCTGTAGTTGGATCAAGTGACTT	--unmapped
ASHGA5P040132	9.56e-05	2.41e-06	-2.44e+01	5.55736	-1.71900467	noncoding	HG19	CACCGCATTACTGAAGCTATACTAACAACAGTCACTTTTAGTGGGTACTTCATGCATCAG	--unmapped
ASHGA5P034109	9.56e-05	2.41e-06	2.44e+01	5.55629	1.05438267	protein_coding	HG19	TGAGAAGCTGCAGGATGCCTACTACATCTTCCAGGAGATGGCTGACAAGTGCTCGCCCAC	--unmapped
ASHGA5P029713	9.61e-05	2.43e-06	2.43e+01	5.54847	3.00394097	noncoding	HG19	GCTCAAGGTGATGCATGTAAAAAGATTGTGGAAGCCATAAAGCTTTATAGAGATACATAA	--unmapped
ASHGA5P043574	9.61e-05	2.43e-06	2.43e+01	5.54778	4.08636003	noncoding	HG19	GAGCTGACTGTAACTGACTCAATAACAAATCTAATCGTGTATTGCACTGGAAAAGAAATA	--unmapped
ASHGA5P045305	9.61e-05	2.43e-06	-2.43e+01	5.54723	-2.37687567	protein_coding	HG19	GAGAATTTATGGACGTTGTAGAAATGTACAAATGCATTTCCAAACTGCCTTAAACGTTGT	--unmapped
ASHGA5P043091	9.62e-05	2.43e-06	2.43e+01	5.54576	0.793101	protein_coding	HG19	AGAAACAGTACAAATGTGATGAATGTGGCAAAGCTTCTACCTGATCCTCAAAACTCATTG	--unmapped
ASHGA5P047598	9.66e-05	2.44e-06	2.43e+01	5.5402	4.31114137	noncoding	HG19	GAATATGATTTGCAGAAATCTCAGTTCAGGAGTTTAGCAAAGTTTATGAATGTGTACAGC	--unmapped
ASHGA5P015839	9.66e-05	2.45e-06	2.43e+01	5.53847	2.09733307	noncoding	HG19	AACCCACTGCTTCCTGACTCGCTCTACTCCGTGGAAGCACGCTCACAAAGGCACGTGGGC	--unmapped
ASHGA5P010370	9.66e-05	2.45e-06	-2.43e+01	5.53827	-1.37210707	protein_coding	HG19	GGTCTGGATCAATATATAATAAAACGCTTTGATGGAAAGAAAATTTCCCAGGAACGAGAA	--unmapped
ASHGA5P003750	9.68e-05	2.45e-06	2.43e+01	5.53517	1.0576335	protein_coding	HG19	ATAAAAGAAGCTGTCTTGTCGACGGTCTCACTGATGCCTCTTCTGCATTCAAAGTTCCTC	--unmapped
ASHGA5P010234	9.70e-05	2.46e-06	2.43e+01	5.53263	1.2491627	protein_coding	HG19	GTGAGGGAAGGCAGCACGCCCGGACCTTGTGGTACGACAGGCCCAGGTATGTGTTCATGG	--unmapped
ASHGA5P004945	9.71e-05	2.46e-06	-2.43e+01	5.53075	-1.71685867	protein_coding	HG19	CAAAACATTCATCATTGGGGAGCTCCATCCAGATGACAGACCAAAGTTAAACAAGCCTCC	--unmapped
ASHGA5P008078	9.71e-05	2.47e-06	-2.43e+01	5.52973	-1.27757587	protein_coding	HG19	TCTCTTCAAGTCCACAGGCATCGGCATTGAAGGCTTCTCTGAGTTGATACAGAGGAACAT	--unmapped
ASHGA5P052412	9.72e-05	2.47e-06	2.43e+01	5.52796	4.3737546	protein_coding	HG19	ACAAGTTGTGGAAGCCATGAAGACACTGCTTTTGAAGGAACGACAGGAAAAGCTACAGCT	--unmapped
ASHGA5P033074	9.73e-05	2.47e-06	2.42e+01	5.52566	3.31871157	noncoding	HG19	CATCCTTTGCTAAGAACTTCATGGGCAGTATCCCATCCAAACCTTGCAACAACCCAGAAG	--unmapped
ASHGA5P038678	9.74e-05	2.48e-06	-2.42e+01	5.52423	-2.5993307	noncoding	HG19	GCCAAGTGGCACAGCTCATCTTGAAGTAATTATAATGCCACTAAAATTCTCATTTGTATT	--unmapped
ASHGA5P000966	9.75e-05	2.48e-06	-2.42e+01	5.52223	-1.42852667	protein_coding	HG19	GGAAGAAAAGGATTGAGAACTTTAAGAGTGGTGTGGATGCAGACTCTTCTTATTTTAAAA	--unmapped
ASHGA5P028760	9.76e-05	2.49e-06	-2.42e+01	5.52007	-1.22575267	noncoding	HG19	CTGGTAGCTTTACTGTGTTGAATGTCTCCACCTAATTTTGTTTGTTTAAAACCTTGCTTT	--unmapped
ASHGA5P055426	9.76e-05	2.49e-06	-2.42e+01	5.51941	-2.4675426	noncoding	HG19	GAAATAAAGGTAACCAGTTTGCTATGAATGTTAACACATAGCCTTCTGGACACAATTAGA	--unmapped
ASHGA5P053683	9.76e-05	2.49e-06	2.42e+01	5.51761	2.58187693	protein_coding	HG19	TTTGCTCTAGCTGTTTGTCCTTACAAGACAACGCTGAGGCCAGTTGTCAGACTGAATTTC	--unmapped
ASHGA5P013829	9.76e-05	2.50e-06	2.42e+01	5.5158	3.8845176	protein_coding	HG19	TCTTGCAACTGAATCTGCCCGTAAAACCTGAGCCATTGATTCTTCAGAACTTTCTGCAGT	--unmapped
ASHGA5P039627	9.76e-05	2.50e-06	2.42e+01	5.5157	1.88077153	protein_coding	HG19	TACAGGGATAAGATCCGGAACGCGTTCCTGCAGAACGCCTCAGCCGTGGTCATCTTCAAC	--unmapped
ASHGA5P001837	9.76e-05	2.50e-06	2.42e+01	5.51562	1.3194505	protein_coding	HG19	AATTGCTGCTTGTCAGGAGCAGATTTTGAGGTATTCCTGGAGTGGAGAGCCACTCTTTTT	--unmapped
ASHGA5P012111	9.77e-05	2.50e-06	-2.42e+01	5.51384	-1.09264033	protein_coding	HG19	AACAAGATTGAGGAATTTCTGGAGGCAGTGCTGTGCCCTCCCAGGTACCCCAAGCTGGCA	--unmapped
ASHGA5P002723	9.78e-05	2.50e-06	-2.42e+01	5.5115	-4.23774997	protein_coding	HG19	AAAGGGGAAAAGGGGAGTGGAAACACATTAACTCCATTTACGAAAGTTCGACTGGTCGGT	--unmapped
ASHGA5P033090	9.79e-05	2.51e-06	2.42e+01	5.50953	3.46179517	protein_coding	HG19	TGGGAAGGACATGATGAGGAAATTGGAAAAACATATGACTGCAGAGAAGGGCCCCATGAT	--unmapped
ASHGA5P006089	9.79e-05	2.51e-06	2.42e+01	5.50943	1.34837883	protein_coding	HG19	GGCACCTAAGGGTATATGAGAAAATATTGACTCCTATCTGGCCTTCATCAACTGACCTCG	--unmapped
ASHGA5P010246	9.81e-05	2.52e-06	2.42e+01	5.5061	2.054324	protein_coding	HG19	ATTTCAGGGGCAAAACAAAATCCTTTCCAGAAGAGAAGGATGGTGCTTCATCCTGTTTAG	--unmapped
ASHGA5P002023	9.82e-05	2.52e-06	2.42e+01	5.50342	1.53321223	protein_coding	HG19	CTTCAGTCAGGATTTTACAGTTTTTGGAGGCAGTCTGTCAGGAGCACATGCCCAAAAGAT	--unmapped
ASHGA5P011135	9.82e-05	2.52e-06	-2.42e+01	5.50338	-3.1157415	protein_coding	HG19	TCGGCCAGAGGCTGTATCGCATCCATTGAATACTGTGACCGAGGACATGTACACCAACGG	--unmapped
ASHGA5P050858	9.82e-05	2.52e-06	2.42e+01	5.50317	8.01248267	protein_coding	HG19	AGTGGCCTTCATCACCTTTAAATGTTGTGCTTATGGCTACCGGAAATGCTTGGGGAAAAA	--unmapped
ASHGA5P010516	9.82e-05	2.53e-06	2.41e+01	5.50151	5.21002033	protein_coding	HG19	CAGCAAACAGATGCGTCTACATCCATACATTACTGTGTTTGGCTGAATTCCACTCTAATA	--unmapped
ASHGA5P004599	9.88e-05	2.54e-06	2.41e+01	5.49421	1.3586605	protein_coding	HG19	GATCCGCGGGCTTCCACTTCACCATCGGATGTTTGCCACTCAGACTGAGGGGGAGCTCAG	--unmapped
ASHGA5P027044	9.89e-05	2.55e-06	-2.41e+01	5.49226	-2.09219717	protein_coding	HG19	ATCCAGTCTTCAGGGACATTTTCCAGCAAATTCCAAGTGGACAACAACAACCGCCTGTTA	--unmapped
ASHGA5P021845	9.89e-05	2.55e-06	2.41e+01	5.49077	3.3914487	noncoding	HG19	TCATCCACAGTTAATCCCGTCATGTATTGACCCGGAAACATCATCTCATTTGCCTATAAG	--unmapped
ASHGA5P058276	9.89e-05	2.55e-06	2.41e+01	5.49061	1.89250583	noncoding	HG19	ACTCTTAAGGGAATGAAATGGACGTTCTTACTCATCATACCATAAGCATCCAGGTGAATG	--unmapped
ASHGA5P032295	9.89e-05	2.55e-06	2.41e+01	5.49017	2.32173693	protein_coding	HG19	CCTGAAATATTGCCTGATGGAGACCACGACCTCAAACGTTGTCAGTATGTTACAGAGAAG	--unmapped
ASHGA5P040614	9.90e-05	2.56e-06	2.41e+01	5.48764	2.3025229	noncoding	HG19	CCTCAACATTTGAGGAGTAGTACTTCCCCTGCATTATAAACTTACACAATAAAAACTTAC	--unmapped
ASHGA5P014367	9.90e-05	2.56e-06	2.41e+01	5.48686	1.5587185	protein_coding	HG19	GACACTCTAGGTTGTTACCCCTTCTACAAAACTGACCCGTTCATCTTCCCAGAGTGCCCG	--unmapped
ASHGA5P003902	9.91e-05	2.56e-06	2.41e+01	5.48489	2.98680657	protein_coding	HG19	GCAGTTAAAGAACATGGAGACTTTTACTCTTTTGATGGCCCAGGACACAGTTTGGCTCAT	--unmapped
ASHGA5P043780	9.91e-05	2.56e-06	-2.41e+01	5.48461	-3.83712587	noncoding	HG19	CCAGCTGTGTGTACACAGATTGGTGAATTCAAGCCTCTGATCTAGGATCTGAAATAAAAA	--unmapped
ASHGA5P005303	9.91e-05	2.57e-06	-2.41e+01	5.48369	-2.143025	protein_coding	HG19	CATCGAAGAGGCCCAGGGCTCCTCAGAGCAGGAACTCCACTATGCATCTCTGCAGAGGCT	--unmapped
ASHGA5P035114	9.94e-05	2.57e-06	2.41e+01	5.48021	2.04048233	noncoding	HG19	CCAAGTCTTACTCAGAGAACAGATCTAAATTCAACATGACTTTTCAAAGAAACTGCATGT	--unmapped
ASHGA5P035993	9.94e-05	2.58e-06	2.40e+01	5.4792	4.53829313	noncoding	HG19	TCTAGTCAGAGCCTCCTGCATAGTGATGGAAAGACCTATTTGTATTGGTACCTGCAGAAG	--unmapped
ASHGA5P042768	9.94e-05	2.58e-06	2.40e+01	5.47868	2.95903	noncoding	HG19	TATCAAGGTACCTTGCTGCAAATGCCAAACACTTGGATGAAAGCCTGGATGAAGTCTCCT	--unmapped
ASHGA5P045710	9.95e-05	2.58e-06	-2.40e+01	5.47679	-1.3313958	protein_coding	HG19	GCCAAGCTACCTTGCAAGATTCTTCAAAGGATTTAAACATTTTAAGTGGGAGAATAAGTA	--unmapped
ASHGA5P000085	9.96e-05	2.59e-06	2.40e+01	5.47413	1.39240267	noncoding	HG19	CACGTCAGAGAAGTGAGGAGCCCCTCCGCCTGCAGCCACCCCGTCCGGGAGGGAGGTGGG	--unmapped
ASHGA5P010690	9.96e-05	2.59e-06	2.40e+01	5.47262	4.9976128	protein_coding	HG19	TAATAAGCAAAATCACATCCAAATTTGTTCGCAGGGATCCAAGTGAAGGCGAAGCCAGTG	--unmapped
ASHGA5P031022	9.96e-05	2.59e-06	2.40e+01	5.47234	2.65361987	noncoding	HG19	AGAGTATGGCATATGACAACTGTCTAATCCATGGTTAGATAAAGGTTAAAATGCACTATG	--unmapped
ASHGA5P038273	9.99e-05	2.60e-06	-2.40e+01	5.46861	-2.3896519	protein_coding	HG19	TTTGTATGAGACCCCAACTGGCTGGAAGTTTTTTGGGAATTTGATGGACGCGAGCAAACT	--unmapped
ASHGA5P055600	1.00e-04	2.60e-06	2.40e+01	5.46664	3.19186107	protein_coding	HG19	GAGAAGTACCCTTCAGACTATGGAGTCTGACATCTACACCGAGGTCCGCGAGCTGGTGAG	--unmapped
ASHGA5P001164	1.00e-04	2.62e-06	2.40e+01	5.46109	3.40431843	protein_coding	HG19	ATCACTGCCATCGCGATCCTGCAGCTATGTCCTACCCTGTGACCAGTCAGCCCCAGTGCG	--unmapped
ASHGA5P032798	1.01e-04	2.62e-06	-2.40e+01	5.45854	-2.53307877	noncoding	HG19	TAGACAGAGCTGGATTTATAGCACCACAGACCTGACCTGGAATGAGACTTGCAAGTATGT	--unmapped
ASHGA5P008077	1.01e-04	2.64e-06	2.39e+01	5.4526	1.6008915	protein_coding	HG19	TCTGGGATTCAGAACTCTGAGACGTCTCCTGGGATGTTTAACTTTGACACTTTCTGGAAG	--unmapped
ASHGA5P044594	1.01e-04	2.64e-06	2.39e+01	5.44972	1.14609733	noncoding	HG19	GTATGTCTGTTTATCTCTTGCCACTTAACCTCAGCGGCTTCAAATAATAAAAATCATTCT	--unmapped
ASHGA5P040172	1.01e-04	2.65e-06	-2.39e+01	5.44585	-1.78069483	noncoding	HG19	AGAAGAATATAAGGAAGCCTTTGCAGCAGCATTGAAAGCTAACAGTTCCATGTCAAAAAA	--unmapped
ASHGA5P003850	1.01e-04	2.65e-06	2.39e+01	5.44577	1.73444067	protein_coding	HG19	GAATCCCTGCTACCAATATGGACTCCAGTCATAGTATAACGCTTCAGCCTACTGCAAATC	--unmapped
ASHGA5P010866	1.01e-04	2.65e-06	2.39e+01	5.44542	3.0067196	protein_coding	HG19	CTACCTCCAGGATTATTTTACAAATGCAAATAGAGAGTTGAAAAAAGATGCTCAGCAAGA	--unmapped
ASHGA5P014623	1.01e-04	2.66e-06	-2.39e+01	5.4441	-1.35562	protein_coding	HG19	GAGTGGGCATCTTCATGCACAGGAGGAGCAAGAAAGTTCAACGAGGATCTGCATAAACAG	--unmapped
ASHGA5P012633	1.01e-04	2.66e-06	2.39e+01	5.44281	5.6018615	protein_coding	HG19	CAGCGCTGAGAATGGACAGCAAATTATGGATGAACCTATGGGAGAGGAGGAGATTAACCC	--unmapped
ASHGA5P058567	1.02e-04	2.66e-06	2.39e+01	5.44028	1.030905	noncoding	HG19	AGAGCTGGAGAACCTGCTAAGGCCATCAAACCTATTGATCGGAAGTCAGTCCATCAGATT	--unmapped
ASHGA5P018279	1.02e-04	2.67e-06	-2.39e+01	5.4372	-2.59031263	noncoding	HG19	TGCAGTTCAGAGTGGTTGATCATACTGTAAAACTCAAATGTGAAGGGAAGGCTGGAACCT	--unmapped
ASHGA5P044561	1.02e-04	2.68e-06	-2.39e+01	5.43298	-2.12570917	noncoding	HG19	ATCCGACGTAAACAATCTCCTTCACGAGATGTCCTCGTCTGGAATTAAAGCTGTTTATTC	--unmapped
ASHGA5P037246	1.03e-04	2.69e-06	-2.38e+01	5.42827	-1.91097503	noncoding	HG19	CTGCTCATAATGCTGGTCCTAAACACCTTAATCCAAAAGCAGCCAATAAAAAGTTTTTAA	--unmapped
ASHGA5P017773	1.03e-04	2.70e-06	2.38e+01	5.42545	3.36180767	noncoding	HG19	CAGACTAAAGAAAGAGATGCAATCATTCCCTTGCATATGGTCCGTATGAAGACGGGATCA	--unmapped
ASHGA5P041456	1.03e-04	2.70e-06	-2.38e+01	5.42416	-1.75509933	protein_coding	HG19	ACTGTCATGAAGCTGGTAACTATCTTCCTGCTGGTGACCATCAGCCTTTGTAGTTACTCT	--unmapped
ASHGA5P028664	1.03e-04	2.71e-06	2.38e+01	5.4205	1.91246317	protein_coding	HG19	GAAGGCTGTTTTGCTGGCTGATACTGAAATAGACCTTTTCTCTACAGACATCCCTCCTAC	--unmapped
ASHGA5P054454	1.03e-04	2.72e-06	2.38e+01	5.41843	2.98318667	protein_coding	HG19	TCTGGACAAACTTGGACAGTGAGTGCACCTGCTACCACGGCCCTTCCCCAGTCTCAATAA	--unmapped
ASHGA5P036600	1.04e-04	2.74e-06	-2.37e+01	5.40654	-2.62277447	protein_coding	HG19	TTTCCGCCCTCGTTTTCCTGGTGAGTGGGATTCTTCTGGTGGTGACAGCATACGCCATCC	--unmapped
ASHGA5P004098	1.04e-04	2.74e-06	2.37e+01	5.40625	1.098736	protein_coding	HG19	ATGTCCTGCCTGAAAGGCTTTCAAATGTGTGTCAGCAGCAGCAGCAGCAGCCACGACGAG	--unmapped
ASHGA5P021281	1.05e-04	2.77e-06	-2.37e+01	5.39527	-2.062565	protein_coding	HG19	GATTCAGAGGATAGCAGCAACTTCAAAGATTTGGTAGACTCTCTGCTCCAGGTTCTCAAC	--unmapped
ASHGA5P053213	1.05e-04	2.77e-06	2.37e+01	5.39385	1.39679863	protein_coding	HG19	AGGTCATGGAGCAGCAGACCATCTCCATTGCCAAGGCCGGCATTCTCACCACACTCAATG	--unmapped
ASHGA5P029779	1.06e-04	2.79e-06	2.37e+01	5.38662	1.93404087	noncoding	HG19	CTGGTCTTATTATTCTCTAATCATGAAGACCATTATTGTTATTTGTGGACTAAGGAGCAG	--unmapped
ASHGA5P010975	1.06e-04	2.80e-06	-2.36e+01	5.38157	-1.18299867	protein_coding	HG19	TTTGCTGTTGTGGCAACGGGGGAGACGGCCCTCTACGGAAACCTCATCCTCAGGAAGGGG	--unmapped
ASHGA5P050443	1.06e-04	2.81e-06	-2.36e+01	5.38077	-0.88627183	protein_coding	HG19	GGTGCTGAATGTAATGGATAAAAATAAGTAACAAGATGCCAACTTTTTTCCTTTGGGGTA	--unmapped
ASHGA5P009572	1.06e-04	2.81e-06	2.36e+01	5.37963	3.4186036	protein_coding	HG19	GAAGGTGCAGACCCGCAATGCGGAGTTGGAGCACCAGCTGCGGGCGATGGAGCGCAGCCT	--unmapped
ASHGA5P017716	1.06e-04	2.81e-06	-2.36e+01	5.37819	-2.82798177	noncoding	HG19	GCAGAGCCAGTGGAATGTCACCATCGCCCAGGTGGGGATTTTTGTGTGTTTTGTTCACTG	--unmapped
ASHGA5P011468	1.06e-04	2.82e-06	-2.36e+01	5.3765	-1.268452	protein_coding	HG19	CGGAGTCCCCACTGGGGCAGCACCTACTCCGTGTCAGTGGTGGAGACCGACTACGACCAG	--unmapped
ASHGA5P033060	1.06e-04	2.82e-06	-2.36e+01	5.37485	-1.08697233	protein_coding	HG19	ATACCTCCTGGCAGATTCCACAAAAGTTCATAGTTGACTATTCTGAAACCAGCCCCCAGT	--unmapped
ASHGA5P008935	1.07e-04	2.83e-06	2.36e+01	5.37211	1.22222533	protein_coding	HG19	GTGAACATGCCAGGAGAGCAATGCAAAAGGCTGGAAGACTTGGAAGCACAGTATTTGTAG	--unmapped
ASHGA5P030157	1.07e-04	2.85e-06	-2.36e+01	5.36426	-1.3771665	noncoding	HG19	CAGACCAAGAGGTGCCAAGAAGTTCAAATGTATCAGTTTATTAAAAATGCAGCATTTTTC	--unmapped
ASHGA5P040924	1.07e-04	2.85e-06	-2.36e+01	5.36419	-2.41628427	noncoding	HG19	GTCATCTAGGAGACTGGTTCTATTATTTACGTAGATGTTCTTGAATTAAAGGATGGGAAT	--unmapped
ASHGA5P036782	1.07e-04	2.85e-06	2.36e+01	5.36401	2.44051813	noncoding	HG19	GCACTGGGCGTTGAAGCAGTGCTTTCTGGATTAAATACGAAATACTGATGTCACAAGCTA	--unmapped
ASHGA5P026714	1.07e-04	2.86e-06	2.35e+01	5.35913	2.94614547	noncoding	HG19	CATGTTTCTGGAAAGAGCATTTATTGATCCATTAGGGTTACCAGACAGACCTTTTTATAG	--unmapped
ASHGA5P036415	1.07e-04	2.86e-06	2.35e+01	5.35891	2.6633501	noncoding	HG19	CCAACAGTAGGAAGATGAAAGAAATGTAGATGTTGGCATTTCTAAAAGAGATGTTGTATC	--unmapped
ASHGA5P001304	1.08e-04	2.86e-06	2.35e+01	5.35658	1.182646	protein_coding	HG19	TGCATTCCCGATTCCTTTTGGTTCCAAGTCCAATATGGCAACTCTAAAGGATCAGCTGAT	--unmapped
ASHGA5P004166	1.08e-04	2.87e-06	2.35e+01	5.35389	4.34971453	protein_coding	HG19	GATGTGGTTCAGATTGCAGTGGAAGACCTGAGCCCTGACCACCCAGTTGTTTTGGAGAAT	--unmapped
ASHGA5P050730	1.08e-04	2.87e-06	-2.35e+01	5.35267	-1.05222933	protein_coding	HG19	ACGGGAAATTGTAAGTGGACTTTTGGCAGCAGTATCTTCAAGTAAAGCGTCTAATTCTAA	--unmapped
ASHGA5P017848	1.08e-04	2.89e-06	-2.35e+01	5.34832	-1.84063633	protein_coding	HG19	TTATCCGTTCCATGGGTGAAGCTCCTCAGGCAGTGCAGGACAACCCAGCTATGCCCACAT	--unmapped
ASHGA5P026744	1.08e-04	2.89e-06	-2.35e+01	5.3465	-1.60407867	protein_coding	HG19	GTCGGATGTTAAGATATTATATTTCAGTACTAGGAGCTTCTTTGCAGTCATTAACATGAC	--unmapped
ASHGA5P027971	1.08e-04	2.89e-06	2.35e+01	5.34575	2.1074521	protein_coding	HG19	ACTCATGTGGCTGTTCAAATGTCAGAGCAGCAATTGGTTGAGCTCAGAGCTGATATCAAG	--unmapped
ASHGA5P057848	1.09e-04	2.90e-06	2.35e+01	5.34108	2.4621252	noncoding	HG19	GAGAAGCAGGACGCTGAGCAACGTTGGAGGAGAAGCAAGATAACACTGTGCTTAGTGAAG	--unmapped
ASHGA5P008843	1.09e-04	2.91e-06	2.35e+01	5.33877	1.8225651	protein_coding	HG19	CGCATCTCTGCTTTACATTCAGCCCATGATGGGGGCCGGCCTGAATTATGAATGTTACCG	--unmapped
ASHGA5P053623	1.09e-04	2.93e-06	-2.34e+01	5.32994	-2.0999334	noncoding	HG19	GAGGGACTATGTTGTGAGCCTGCGAAAGAAGTTTGTGTGGGGACTGTGGGCAGTGAACGC	--unmapped
ASHGA5P051166	1.10e-04	2.94e-06	-2.34e+01	5.32656	-1.6609125	noncoding	HG19	TGACCTCGCAAGACCCTTAACTCACTCCCGTCTGCAGAGTCCTTCTTTGCTGCATCAGGT	--unmapped
ASHGA5P012419	1.10e-04	2.95e-06	-2.34e+01	5.32359	-1.92467033	protein_coding	HG19	TTCACCTCGGGGACTGGACACTTCACGGCCATGGTATGGAAGAACACCAAGAAGATGGGC	--unmapped
ASHGA5P033504	1.10e-04	2.95e-06	2.34e+01	5.32342	6.61163457	noncoding	HG19	CCACCGAATTTCAAGAGCCCAAGCACAGAGCCCAGAACTAAATTGTGAGGGTTTAAAAAA	--unmapped
ASHGA5P001237	1.10e-04	2.95e-06	-2.34e+01	5.3223	-1.58071667	protein_coding	HG19	AACCTGAGGGAAACTAATCTGGATTCACTCCCTCTGGTTGATACCCACTCAAAAAGGACA	--unmapped
ASHGA5P029119	1.10e-04	2.96e-06	-2.34e+01	5.32011	-2.092356	noncoding	HG19	ATTCTGAGTAAGTCTGTATGCTATCAAGAACACAAGAATGCAGGATCATGGGAAATGCAC	--unmapped
ASHGA5P047856	1.10e-04	2.96e-06	-2.34e+01	5.3173	-3.085639	protein_coding	HG19	TGGGCAATGTGCTGGTGTGTGTGCTGGCCCGCAACTTTGGCAAGGAATTCACCCCACAAA	--unmapped
ASHGA5P042240	1.10e-04	2.97e-06	-2.34e+01	5.31605	-2.6336568	noncoding	HG19	GAGAGAGAGGAGGAGATTTACATCACACAGCAAACAACCTAATAAATCTGTTAAACGCCA	--unmapped
ASHGA5P003917	1.10e-04	2.97e-06	-2.34e+01	5.31605	-1.79263987	protein_coding	HG19	TAATAGGAAGATACCAGAATTGCTGTTAACAAATAAAATACTGGCCAGATGTGTTGGTTC	--unmapped
ASHGA5P006966	1.10e-04	2.97e-06	2.34e+01	5.31569	1.6309319	protein_coding	HG19	CCTCCATCTGGGATATGGGATTAGAACTGTTTAGAACCCATATTATTAGTGATAAAATGG	--unmapped
ASHGA5P018871	1.10e-04	2.97e-06	2.34e+01	5.31563	2.44399513	protein_coding	HG19	CTTCTTCGAGCAAACTACGGAGCCAAACTTCCCTGAGATCCTCCTAATTGCCATCAACAA	--unmapped
ASHGA5P042277	1.10e-04	2.97e-06	2.34e+01	5.31472	2.64681897	noncoding	HG19	TCAAACGCTAATCCAAGTTCCCTGCAAAACCTGTTCTGTTTTATATAACATTTACTCGTT	--unmapped
ASHGA5P053508	1.11e-04	2.98e-06	-2.33e+01	5.31052	-2.01263133	protein_coding	HG19	CCTAGAAACAGTAAGAAAGAAACGTTTTCATGCTTCTGGCCAGGAATCCTGGGTCTGCAA	--unmapped
ASHGA5P009705	1.11e-04	2.98e-06	-2.33e+01	5.30914	-3.06650083	protein_coding	HG19	CTTCAACCAGTGTTTAACTGCTGAAGAGATCTTTTCCCTTCATGGCTTTTCAAATGCTAC	--unmapped
ASHGA5P002063	1.11e-04	2.99e-06	-2.33e+01	5.30686	-1.21785067	protein_coding	HG19	AGAAACTCAGGGACTTGTACAGCAAAAGCACAGCAGCCATGAGCACTTACACAGGCATTT	--unmapped
ASHGA5P043018	1.11e-04	2.99e-06	-2.33e+01	5.30649	-2.007276	noncoding	HG19	CAGGGGATGAATATGTTCATTACCTTTACTGTAGTGATGATTTCCTATGGCAAAATGTTA	--unmapped
ASHGA5P020547	1.11e-04	2.99e-06	-2.33e+01	5.30536	-1.1359815	protein_coding	HG19	CTATTTTTGGAGGCTTTAAGAGTAAAGAATCTGTCCCCAAACTTGTGGCTGACTTTATGG	--unmapped
ASHGA5P015695	1.11e-04	3.00e-06	-2.33e+01	5.30447	-2.34918233	noncoding	HG19	GCAGATCTTGGGCTCCTGAAAGTGCACCTTTAAAAAGCAAGATGATTTATGCTAGCTCTA	--unmapped
ASHGA5P001138	1.11e-04	3.01e-06	2.33e+01	5.29936	1.97041333	protein_coding	HG19	AAAGCTCAAGAAGAACCTAGAAGTCGGAATCCGGAAGAAGATCGAACATGACGTGGTGAT	--unmapped
ASHGA5P001661	1.11e-04	3.01e-06	2.33e+01	5.29909	1.84211403	protein_coding	HG19	GCAAAACTTGCCTATTTCAATGATATTGCTGTAGGTGCAGTATGCTGTAGGGTGGATCAT	--unmapped
ASHGA5P045031	1.11e-04	3.01e-06	2.33e+01	5.29882	3.50865903	noncoding	HG19	GCCAACAGAGATTTTGAGAAACACATTGAAGGATCTGTTAACACTTGATATACCCAATAA	--unmapped
ASHGA5P013466	1.11e-04	3.01e-06	-2.33e+01	5.29741	-3.0939374	protein_coding	HG19	TGATGATGGTGGTGGAGATGCAGGCGCTGACTCAGGTTCTGAGAGCTGTGTTGTCTGCGT	--unmapped
ASHGA5P004047	1.11e-04	3.02e-06	2.33e+01	5.29607	1.89125427	protein_coding	HG19	GTTGCTTTTGAGATAAAAAAGCTTGCATTAGACAGGATGAGACTTTCAACTGCACTTAAA	--unmapped
ASHGA5P018300	1.11e-04	3.02e-06	2.33e+01	5.29489	2.94455503	noncoding	HG19	TCTAAGGTTGCTATGACTTCCCAGCAGAAGGAAATAAACTTAAGGAGAAAGAAGAAACAA	--unmapped
ASHGA5P043859	1.12e-04	3.04e-06	2.33e+01	5.28974	2.0805504	noncoding	HG19	AAGACTGCCTGAGTGTTTAACCTGGATTTTCTGAGTCGCTGATGGAGAACAGTAGGTAGA	--unmapped
ASHGA5P038967	1.12e-04	3.04e-06	-2.33e+01	5.28914	-0.82172667	noncoding	HG19	AGGAAATACGGTTATGTTGACATTATGGTTACTGTGCTTGTGGTTTTGCAATAAACATGT	--unmapped
ASHGA5P041298	1.12e-04	3.05e-06	-2.32e+01	5.28335	-1.426092	noncoding	HG19	CAGCATAACCGCCAAAGTGCAATATAAATTTCTGAACTTTACCTAGGCTATGAATAAAAC	--unmapped
ASHGA5P050239	1.13e-04	3.06e-06	2.32e+01	5.27876	1.86872273	noncoding	HG19	TTCTTCTCTTAAGGTGTGGACAAATCCTCCAAGATTTAACTTCCAAGAAAACCGGCGGCG	--unmapped
ASHGA5P035838	1.13e-04	3.07e-06	2.32e+01	5.27661	2.25793257	noncoding	HG19	TCACGGGGCCTATGACAATGTTTCAGATCTTGAAAATACATTATGAGTCCAAAATATGAA	--unmapped
ASHGA5P010134	1.13e-04	3.08e-06	-2.32e+01	5.27431	-1.438551	protein_coding	HG19	TACCAACAACACGAATTGCACAGTCATCAATGACAGCTTTCAAGAGTACTCCACGCTGCA	--unmapped
ASHGA5P011795	1.13e-04	3.09e-06	2.32e+01	5.26951	1.53303333	protein_coding	HG19	CGCATCTCGATCTGCTCCTCTGACAAACGAATTGCCTGTGAGGAAGAGTTCTCCGATTCT	--unmapped
ASHGA5P002351	1.14e-04	3.10e-06	2.32e+01	5.26364	2.03940387	protein_coding	HG19	TATCACTAAGTGTAATAGGCTACAACATCCATGCTCTTCAGCCGTCTATGAAAGGGGGAG	--unmapped
ASHGA5P000877	1.14e-04	3.11e-06	2.31e+01	5.261	1.46162967	protein_coding	HG19	AATGCCTGCTGGTTTGGTTGCAGGTTTAAGCCTCATGATGATCCTGAGACTTGTCTTGTT	--unmapped
ASHGA5P048788	1.14e-04	3.11e-06	2.31e+01	5.26059	1.99780987	protein_coding	HG19	AAGACAGACCTCTGGTTTTCTTTGACCTCAAGATTGACAATGAAAGTGGGTTCTCCTGGG	--unmapped
ASHGA5P001799	1.14e-04	3.12e-06	-2.31e+01	5.25869	-2.1674589	protein_coding	HG19	AACACAGGACATCTGACCAGAGAAAGACTGATTTCCAGCGTCCTGCAGGGGCTGCGGAGA	--unmapped
ASHGA5P002255	1.14e-04	3.12e-06	-2.31e+01	5.25849	-1.12078833	protein_coding	HG19	AACGACCCTGACAGAATGTTGCTGCGGGATGTAAAAGCTCTTACCCTCCACTATGACCGC	--unmapped
ASHGA5P000922	1.14e-04	3.12e-06	2.31e+01	5.2584	2.15266467	protein_coding	HG19	AAGGACTTCACCAAGCAGAAATACCCGGAGCACGCCATCCACAAGGTGCTGCAGCTCATG	--unmapped
ASHGA5P014603	1.14e-04	3.13e-06	2.31e+01	5.25229	1.14045433	noncoding	HG19	GAAAAAAGGTCACAGCTATGTTTCCAGTGTCCTCTGGGTGTTTCCAAGAGCAACAGGAAA	--unmapped
ASHGA5P048294	1.14e-04	3.14e-06	2.31e+01	5.25161	1.31085367	noncoding	HG19	TCTTGGTGTCTCAGGGCAAACCCTTTCGAGCAGCGCCTCCCAGTGGCCGGAAGCTGAAAT	--unmapped
ASHGA5P004598	1.14e-04	3.14e-06	-2.31e+01	5.25101	-1.409723	protein_coding	HG19	AAATACGGCATTGCTAGAAGCCGGCAGGAGTGACTCTCGGCATGGAGGACCCATCTCCTA	--unmapped
ASHGA5P057573	1.15e-04	3.15e-06	-2.31e+01	5.24824	-1.88724033	noncoding	HG19	CAGCAAACAGAAAAATAAGTCAATGCAGAGCTTCCAACACCATCAGCTCACTGTGGTTCT	--unmapped
ASHGA5P018242	1.15e-04	3.15e-06	-2.31e+01	5.2456	-2.11808767	protein_coding	HG19	AATGAATTGATTGCAGTTGGAAAAGGCAGCTCACTGAAGCGGCTCCCTGTTTTTGGAATG	--unmapped
ASHGA5P006726	1.15e-04	3.16e-06	-2.31e+01	5.24321	-0.99055733	protein_coding	HG19	ATTGCCATAGGAAAGCAGATGGTGGAGCTGAATATGCCACTTACCAGACTAAATCAACCA	--unmapped
ASHGA5P042056	1.15e-04	3.16e-06	-2.31e+01	5.2424	-2.4909799	noncoding	HG19	GACAGATCAGTCTCTCTCCTGATAAGAAGAGTCACCAAGAGGAACATCTGCAACAACTAG	--unmapped
ASHGA5P055571	1.15e-04	3.17e-06	2.31e+01	5.23973	2.33006323	noncoding	HG19	AACAATGCTCAACTGGCTGCAGATGACTTCTGAACCAAGTTTGGTTTGAGTGTTTGGGTG	--unmapped
ASHGA5P028282	1.15e-04	3.18e-06	-2.30e+01	5.23752	-2.55489443	noncoding	HG19	TAGTGACAGGAACCCATTAGAACCTTAAGCAGCTGTCTGAAGTAAAAACAAAGCTCTCAG	--unmapped
ASHGA5P012906	1.16e-04	3.18e-06	-2.30e+01	5.23466	-0.96768967	protein_coding	HG19	GCAGGTAAAGCTTGCACTTTCCAGTGACAAGATTGCTGCATTACGAATGCCACTTTTAAG	--unmapped
ASHGA5P049627	1.16e-04	3.19e-06	2.30e+01	5.2327	4.0969277	protein_coding	HG19	GTTGTTCTAGGTAAGACTGTCTTGATCATCCTTGAAGTACTTCAGTTTCAGTAAGCAAAT	--unmapped
ASHGA5P008744	1.16e-04	3.20e-06	-2.30e+01	5.23027	-3.1206067	protein_coding	HG19	AATAATCAGAAGAGCGAGCCCCTGATTGGAAGGAAAAAGACAGGACAAGAAGCTCTCTCT	--unmapped
ASHGA5P039064	1.16e-04	3.20e-06	-2.30e+01	5.23019	-1.90068483	protein_coding	HG19	TTGCGCCTGCTGGACTTCCTCAACGTGAAGAACGTGTACTTCGCGCAGTACGGCGAGCCC	--unmapped
ASHGA5P029663	1.16e-04	3.20e-06	2.30e+01	5.22977	1.64447767	protein_coding	HG19	ATCAAGCAGCTCACAGAGGAACTGAAGTACTTCACGTCGGTGCTGAACAGCCACGAGCCC	--unmapped
ASHGA5P003773	1.16e-04	3.20e-06	-2.30e+01	5.22823	-3.3780082	protein_coding	HG19	AGAAATACACACCTTCTAACAAGCATGGTTTTAGCTGGGCCGTGCCCAAGTTCATGAAGA	--unmapped
ASHGA5P055761	1.16e-04	3.20e-06	-2.30e+01	5.22779	-1.60650737	noncoding	HG19	ATTTGTCTGAGAACTCATTCTTGGCGTTCACTGCAAGCTATAAGCTCTGCAAGTGGTGAC	--unmapped
ASHGA5P015796	1.16e-04	3.22e-06	2.30e+01	5.22206	2.46743033	protein_coding	HG19	AGGTTACCAGTGTTTGAAAGATGTATGGTGATCTTGAAACCTCCAGACACAAGAAAACTT	--unmapped
ASHGA5P042264	1.16e-04	3.22e-06	-2.30e+01	5.22087	-2.3054781	protein_coding	HG19	TCTTGAACGCACCTTCACGTTTCGAAATTCAAAGCAGACCTACTCAGGGATTCCCATCAT	--unmapped
ASHGA5P054938	1.16e-04	3.22e-06	2.30e+01	5.21971	5.641994	noncoding	HG19	CTGCATTTCCTCAGAAGGCTGTAACAAAGATTAAATAGGAAAATTCGTGGAAAGTTCAAT	--unmapped
ASHGA5P017438	1.16e-04	3.23e-06	2.30e+01	5.21784	3.27574183	noncoding	HG19	TCTATCCTTGATTACCCCGGAAGCTTTCGAGAAGCTGGGATTCCCTGCAGCAAAGGAAAT	--unmapped
ASHGA5P010286	1.16e-04	3.23e-06	-2.30e+01	5.21771	-0.97282	protein_coding	HG19	CAGCGCTGAGATTGTCTAAAGCCCCAGGAAAAATGGTGGAAAATTCACCGTCGCCATTGC	--unmapped
ASHGA5P044135	1.16e-04	3.23e-06	2.30e+01	5.21599	0.9323306	noncoding	HG19	GTTTGACTAAGAAAAACAAAGTATTTAAGCTCATCTGTAGCTCAAAGTGCCTATCCGTGT	--unmapped
ASHGA5P042529	1.16e-04	3.23e-06	-2.30e+01	5.21589	-1.76069683	protein_coding	HG19	ATGTATCTATCAGGGATTATTGTGACATTAGCTGGCGTCTACTTGTCAGATGGAGCTGAA	--unmapped
ASHGA5P044445	1.17e-04	3.24e-06	-2.30e+01	5.21373	-1.26885717	noncoding	HG19	AATGCAGCTGCTGTCTAGATTTATGTGTGCTCTGACAAGAAATGTTTTGTGTAACAATAA	--unmapped
ASHGA5P034852	1.17e-04	3.24e-06	2.29e+01	5.21339	3.9686966	noncoding	HG19	GTGGTTGTTATAAGCAATAGACAGTTTTTGGCCAGAGAGCCAGGCAGACAAGTGTTAATA	--unmapped
ASHGA5P012141	1.17e-04	3.24e-06	2.29e+01	5.21285	1.6819435	protein_coding	HG19	AGGGCCCATGGTCCTGCGGTAGACTGGTGGGCACTTGGAGTTTGCTTGTTTGAATTTCTA	--unmapped
ASHGA5P036482	1.17e-04	3.25e-06	2.29e+01	5.21026	3.69734083	noncoding	HG19	AAGAAAAGATGACTTTGGAATGTTCTGGATTCCCACAGCTGGGAATGTTCCTACTTTTTT	--unmapped
ASHGA5P020468	1.17e-04	3.25e-06	2.29e+01	5.21006	1.6905929	noncoding	HG19	ACATTGGGAAGGGGGGTTCCAACTCTTTTAAGGTCTCATCTTCAGCACTTCTAAACTGTG	--unmapped
ASHGA5P016016	1.17e-04	3.26e-06	-2.29e+01	5.20856	-1.220958	protein_coding	HG19	CGTGTTACAGCTAGAATGGGTACTAGGAAAAAAGTTCATGCATTTGTCCGTGTCAAACCC	--unmapped
ASHGA5P022359	1.17e-04	3.26e-06	2.29e+01	5.20838	1.89526713	noncoding	HG19	GGCAGAATAGATTACTGATTTTGGGCACTCCAAGATTTTGGGAGAGACCTCTCTCATGAG	--unmapped
ASHGA5P034204	1.17e-04	3.26e-06	2.29e+01	5.20653	2.056	noncoding	HG19	TCCGTACTGAAGCCTGCGTCCGAATTTCTTCTGTTTTTGTGGCGGAAGGATAAATATTCC	--unmapped
ASHGA5P042124	1.17e-04	3.26e-06	-2.29e+01	5.20587	-1.60551317	noncoding	HG19	CTCCTGCATCTCAGCCATTCTTACCTGGGCAAAGGTTTTATATCAGTGTAACCAAAACAG	--unmapped
ASHGA5P048256	1.17e-04	3.26e-06	2.29e+01	5.20547	1.16006367	noncoding	HG19	TCTATGTGGCCCTTACCATCTGCAACCCAGAGACGTGCCAGCTGTTCACCACTGAGCTAT	--unmapped
ASHGA5P004694	1.17e-04	3.27e-06	2.29e+01	5.20402	1.32836533	protein_coding	HG19	CTTGAAAAAGTGGTGTGTGGTTGACTCTGTTTCTCGCCATGTCTTCTCACAAGACTTTCA	--unmapped
ASHGA5P004295	1.17e-04	3.28e-06	2.29e+01	5.19824	0.960433	protein_coding	HG19	ATATATGCAGAATCGGTTGGTGCGTCTTGTGTGTGTGTTTCTCCAATCCTTGATCCGTAA	--unmapped
ASHGA5P052837	1.17e-04	3.28e-06	-2.29e+01	5.19823	-1.28744283	protein_coding	HG19	AAACTAGAAATTGAGAGTCTTGCATTCTCTTTTGTATTTGATTATTGTGTCTGGATATAA	--unmapped
ASHGA5P014246	1.17e-04	3.29e-06	2.29e+01	5.19684	6.47997003	protein_coding	HG19	TACTGAGATTCATCTGTGTGAAATATGAGTTGGCGAGGAAGATCGACCTATCGGCCTAGA	--unmapped
ASHGA5P016188	1.18e-04	3.30e-06	2.29e+01	5.19288	2.7074886	noncoding	HG19	ATCCCTGCAGCTGTGTTTGAACAGGAAAGAAAAAAGAAGAAAACAAACCTCCATACGAGA	--unmapped
ASHGA5P027317	1.18e-04	3.31e-06	2.29e+01	5.18899	1.83478403	noncoding	HG19	GATACCCAGCTCTCTGCCTAAATCCTCTGTATGCAAATAAAGGTCTCTGCTTGTCTGTCT	--unmapped
ASHGA5P043466	1.18e-04	3.31e-06	2.28e+01	5.18871	4.0204955	noncoding	HG19	TCACAGTGGTGGGAAGTTTCTCTCCTAAAACGAAAGCTTCTCTATACTACAGATTGGCCC	--unmapped
ASHGA5P012194	1.18e-04	3.31e-06	2.28e+01	5.18869	1.13338957	protein_coding	HG19	TGCTGCACAGATGATGCTGAATAATCCCCTATTTGCTGGAAATCCTCAGCTTCAAGAACA	--unmapped
ASHGA5P004948	1.18e-04	3.32e-06	2.28e+01	5.18721	1.16533983	protein_coding	HG19	CCTCCCATTGGCTGGAAGTACAGCTCAGGCTTCGTTACTGCCGACATGATCAAGGAGCAC	--unmapped
ASHGA5P052779	1.18e-04	3.32e-06	2.28e+01	5.18709	1.423744	protein_coding	HG19	ACCAAGTCCTGTAAAGTTTCTGATTGACACACACAACCGCTTACTCCTTCAGACAGCAGA	--unmapped
ASHGA5P014407	1.18e-04	3.32e-06	2.28e+01	5.18671	1.8168888	protein_coding	HG19	CCTGTGCCAGATGCTGTTGAAGGGGCACAAGAAATTGGAGCTGGAGAAGATTGATGAAAG	--unmapped
ASHGA5P006438	1.18e-04	3.32e-06	2.28e+01	5.1853	1.74433243	protein_coding	HG19	AGCTGCAGAGGTATCAGACCTTCCTCCAGCTTCTGTATACCCTGCAGGGTAAGCTGTTGT	--unmapped
ASHGA5P029271	1.18e-04	3.32e-06	-2.28e+01	5.18431	-1.2822035	protein_coding	HG19	TTCCTTAGCAAGGAGTGGTCATTCCAAAATCCAAATGCAAATTGCTTTGATTAAACCTAG	--unmapped
ASHGA5P036687	1.18e-04	3.34e-06	2.28e+01	5.1794	2.5295799	noncoding	HG19	ATTGGGTACTGTCCATTCTGGTCTAGAAGTCTTTTTGTTTCTCTTAATCTCAGTTTCCAT	--unmapped
ASHGA5P011983	1.18e-04	3.34e-06	-2.28e+01	5.17928	-2.229051	protein_coding	HG19	GTGTCCAGAGGGTTTCCTATCGCTGAAGTGTTCACGCTGAAGCCCCTGGAGTTTGGCAAG	--unmapped
ASHGA5P004272	1.18e-04	3.34e-06	-2.28e+01	5.17797	-1.3337584	protein_coding	HG19	CTCCGGGAAGACCTCCTTAACTACGTGTTTTGCTCAAGAAACTTTTGGGAAACAGTACAA	--unmapped
ASHGA5P028260	1.19e-04	3.35e-06	2.28e+01	5.17628	4.4473626	protein_coding	HG19	GTGTAGCTCTCCATCTAAGTTTTGGATAAACTGAAGTGGCACTGTGACTTTAAAAATAAA	--unmapped
ASHGA5P050050	1.19e-04	3.35e-06	2.28e+01	5.17514	0.92555217	protein_coding	HG19	TCCTCAAGTGGTGAGCGGCCTCGCCATTGTCCCTGCCGCCGGAGCCCGCCGGGAGCCCCG	--unmapped
ASHGA5P018958	1.19e-04	3.35e-06	-2.28e+01	5.1745	-1.17852067	noncoding	HG19	TCAGTTCAAGAAAGACGAGAATCCAGGACTTGAATCGTATCTTCCCACTTTCTGAGGACT	--unmapped
ASHGA5P025917	1.19e-04	3.36e-06	-2.28e+01	5.17367	-1.06275733	noncoding	HG19	TTAGAAGTAGCCACCAGTGAAGACTATAAGCTCCTGGAAAATATGAATAAACTCACCAGC	--unmapped
ASHGA5P058634	1.19e-04	3.36e-06	-2.28e+01	5.17362	-1.19604907	noncoding	HG19	CCACTGACAGGGTCACATCTCCCAGGAAGATCTCACTTCCCCACAGAAGCTCTTGGCCTG	--unmapped
ASHGA5P003586	1.19e-04	3.36e-06	-2.28e+01	5.17276	-2.12434167	protein_coding	HG19	ATCACTGTCCAAGTGCCCAGCATGGGCAGCTCTTCACCAATGGGGATCATTGTGGCTGTG	--unmapped
ASHGA5P054611	1.19e-04	3.38e-06	2.28e+01	5.16606	2.61433707	protein_coding	HG19	TTTCTTTTACCGCTGCTTTCCAGATGGAGTGATGAACTCGGAAATGCATTGCACAGGTGA	--unmapped
ASHGA5P013012	1.19e-04	3.38e-06	-2.28e+01	5.16584	-1.65106623	protein_coding	HG19	ATGTGTTCAGAACCCAAACATCATGTCAATGGCAACAGAACAGTCGAACCTTTCCCAGAG	--unmapped
ASHGA5P003649	1.19e-04	3.39e-06	-2.27e+01	5.16188	-1.49220167	protein_coding	HG19	AAGAAAGGTGGATCCTACATGTGCCATAGGTCTTATTGTTACAGGTATCGCTGTGCTGCT	--unmapped
ASHGA5P045312	1.19e-04	3.39e-06	-2.27e+01	5.16131	-2.2083941	noncoding	HG19	AGCTCTCAGGTCACTTCTGGCTTCCAACATTCTATAAATGCTCTCAGAAAACAAAAGTCC	--unmapped
ASHGA5P007630	1.19e-04	3.40e-06	-2.27e+01	5.15984	-1.14074767	protein_coding	HG19	GGAAGTGCTGATGTCACGTGGGTTATGAAGAAGTCTGAAGAACGCCTTCATTTCATGCAA	--unmapped
ASHGA5P004580	1.19e-04	3.40e-06	2.27e+01	5.15944	0.97082233	protein_coding	HG19	TTCCCCAAGGTCTCCACCAAGAGCCTCTCCAAGAAATGCCTGAGCCCACCTGTGGCGGAG	--unmapped
ASHGA5P051590	1.19e-04	3.40e-06	2.27e+01	5.15885	1.28039133	protein_coding	HG19	AATGAGAGAAGTATGAAGACATCACTGCCTTTTTCTCAGTTGGTTGTTAGGTTGAGAACA	--unmapped
ASHGA5P023011	1.19e-04	3.40e-06	-2.27e+01	5.1587	-1.87299273	noncoding	HG19	TCTGGCGAGGCCTCCAGGATATTATGTGTGCACCGGCGTGGGATCCTGGAACTGGCAGGA	--unmapped
ASHGA5P054484	1.20e-04	3.40e-06	-2.27e+01	5.15662	-1.25959	protein_coding	HG19	GGCACCCCCAAATCCCTGAGCTGTGTTTGTTGGTGTATTAAATAAAGTTTTTGGACTCTT	--unmapped
ASHGA5P003155	1.20e-04	3.41e-06	2.27e+01	5.15379	1.51574117	protein_coding	HG19	ACGTTTTCGTAAAGCTACATCCATATTGGAATTTTACCGGGAACTTGGATTGCCGCCGAA	--unmapped
ASHGA5P053853	1.20e-04	3.41e-06	2.27e+01	5.15352	1.69563317	noncoding	HG19	GTGTTCATCATCAGTCCCCCGGATGGGTGTTTAAGGCATTTCCAAAGCTCTGTTATTAAA	--unmapped
ASHGA5P053396	1.20e-04	3.42e-06	2.27e+01	5.15255	0.87259967	noncoding	HG19	GATTCTGAGGTTACTCTACTAACAAGCATCACACATTTGTATTTTGCCCTGATTAATATG	--unmapped
ASHGA5P002006	1.20e-04	3.42e-06	2.27e+01	5.15217	1.197513	protein_coding	HG19	ACACCAGCATCTCCTCGCTCTTCGAGAGAACCTGTCGCCAGTATGACAAGCTGCGTAAGC	--unmapped
ASHGA5P001369	1.20e-04	3.43e-06	2.27e+01	5.14786	0.95073157	protein_coding	HG19	GCTATTGGAAATGTTTTATTTGTAGCCGGCTTGGCTTTTGTAATTGGTTTAGAAAGAACA	--unmapped
ASHGA5P008780	1.20e-04	3.43e-06	2.27e+01	5.14778	3.21076143	protein_coding	HG19	ATCAGTTACCCAAGATGCTTGAAGAATTCTCACTGGTAGTGCACCATTGCAGACTCCTTG	--unmapped
ASHGA5P013852	1.20e-04	3.44e-06	2.27e+01	5.14516	2.1608022	protein_coding	HG19	TTTCTAGCTTTGACAAATGTATCCAAACCTTGAGAATGCAGGAGCTCTGTGAGCTCCACC	--unmapped
ASHGA5P055313	1.21e-04	3.45e-06	-2.27e+01	5.14018	-3.4121609	protein_coding	HG19	ATACGAGAATGTTAGCAAGTCCTAGTTCAGAATCCGGAGCAGTAAGTGGAGAAGAGCTCT	--unmapped
ASHGA5P037181	1.21e-04	3.46e-06	2.26e+01	5.13876	2.46379353	noncoding	HG19	CGAACCACAGAATGTTCACATGGTTTTATGCATTTGTTATTTCAGGGAAAATCAAGGTTA	--unmapped
ASHGA5P040742	1.21e-04	3.46e-06	-2.26e+01	5.13694	-1.8483662	protein_coding	HG19	AGCTAAAGCACTTCCAGAGCCTGTCCGGAGCTCAGAGGTTCGGAAGACTTATCGACCATG	--unmapped
ASHGA5P013202	1.21e-04	3.47e-06	-2.26e+01	5.13438	-1.04814117	noncoding	HG19	TGCGTGCATGGTGGAACAGGAGGAACTGGTCCAGGCCAGGCCTCATCCTCCTGGACCCAG	--unmapped
ASHGA5P050619	1.21e-04	3.48e-06	2.26e+01	5.13181	1.55900867	protein_coding	HG19	GAATACTGCAAGTTTTCTCATGCTCCACTGACTCCTGAAACACAAGAATTGTTGGCTAAA	--unmapped
ASHGA5P023461	1.21e-04	3.48e-06	-2.26e+01	5.13179	-2.236648	noncoding	HG19	TGTGTATGCAGGGTATGCACAGATGTGGAAACAGGAACTGATGTGTCCATTACACCACTA	--unmapped
ASHGA5P004422	1.22e-04	3.49e-06	-2.26e+01	5.12728	-2.34319047	protein_coding	HG19	ATCCAGGGATTCTTCTACCCATGGAGCTGTGAGGGTGACATATGGGACCGGGAGAGCTGT	--unmapped
ASHGA5P004566	1.22e-04	3.49e-06	2.26e+01	5.12706	1.35104287	protein_coding	HG19	GAGAATAAAGATAAACCCAACAGAGGTGAGGCCCAGCTAGTAATCCCTTTTAGTGGGAAA	--unmapped
ASHGA5P053052	1.22e-04	3.50e-06	-2.26e+01	5.12562	-1.16160867	protein_coding	HG19	AGGATGCTTCAGAGAGGGCAGCACTTATACCTGGTGGTCTTTCTGATGGTCAGTTTTATT	--unmapped
ASHGA5P031535	1.22e-04	3.50e-06	-2.26e+01	5.12343	-1.63929533	noncoding	HG19	CTAGAGTTAAGGAACACCTGAATAAAGAGATTCCGAGGTAGTTCAGATCTTCAACCATAA	--unmapped
ASHGA5P056652	1.22e-04	3.50e-06	-2.26e+01	5.12341	-1.66540167	noncoding	HG19	ATTTACAAGGGGATTTAGAAGGTTCTGTAGCTGTTCTTAGGTAGCTCGTCTGGTTTCGGG	--unmapped
ASHGA5P026949	1.22e-04	3.51e-06	2.26e+01	5.12256	1.64807103	noncoding	HG19	AACTTTCCTACAGACCAATTTATTGGACATAATCTGGTGACCTGGGCATCTGGTGACCTG	--unmapped
ASHGA5P056163	1.22e-04	3.51e-06	2.26e+01	5.12189	5.22794927	noncoding	HG19	TTGAGCTGTCTGATGCGAATCTGTGTTTTATGTTAGAAAGCGCGTAGCCTTAGGATCTGG	--unmapped
ASHGA5P035554	1.22e-04	3.51e-06	-2.26e+01	5.12006	-1.97198317	noncoding	HG19	CAGACTCATAAATCAGAAACCACTAACAAATGTCGTTCCTTTTCTGATCTCTTTCTCTTG	--unmapped
ASHGA5P056464	1.22e-04	3.52e-06	-2.26e+01	5.11949	-1.5721394	noncoding	HG19	AAGTTTTCTGGCTCAACTCCGAATGGATTGGATTGCGAGTCTGCACGTGAGAAAACCGTT	--unmapped
ASHGA5P057228	1.22e-04	3.52e-06	-2.26e+01	5.11857	-1.58891267	noncoding	HG19	TTGGTAACATATTTTGGTGAGCCAGCCAGAAGGATCAAGTCTGTGATACCTGAAGCCTCA	--unmapped
ASHGA5P018984	1.22e-04	3.53e-06	-2.26e+01	5.11512	-3.11956923	noncoding	HG19	TCTCTGACAGTCTTTAGGCCCAGTGGGATTTATGAAAAGTGCCATCTCTTTAGCTGAGGA	--unmapped
ASHGA5P014633	1.22e-04	3.53e-06	2.26e+01	5.11498	3.2458637	noncoding	HG19	CAGGCAAAAGGTGGTTTCCACAAGAAAAATGGCACAATGTTTCTCAGAAGACAATTACAT	--unmapped
ASHGA5P052073	1.22e-04	3.53e-06	2.26e+01	5.11479	2.06051103	noncoding	HG19	GAAGTTTGGATGTGATTGCTCTGAACAAGCTGCTTTGCCACAATAAATATTTTCAAGTTT	--unmapped
ASHGA5P017949	1.22e-04	3.53e-06	2.26e+01	5.11434	4.22276987	protein_coding	HG19	GGTATTCACAATCCTGTTATGACAAGCCCATCACAACATTGATAGCTGATGTTGAAACTG	--unmapped
ASHGA5P048891	1.22e-04	3.54e-06	2.25e+01	5.1128	4.2212583	protein_coding	HG19	CTACCCATGGCTTCCTCGGTACCCTTGGTACCCTAGGCTCCCAGGGCAGGTGAGGAGCAG	--unmapped
ASHGA5P054143	1.22e-04	3.54e-06	-2.25e+01	5.11107	-2.38897923	protein_coding	HG19	TCCTTCCAGGCCGTTCGCAATGGTGGATGAGTTGGTGCTGCTGCTGCACGCGCTCCTGAT	--unmapped
ASHGA5P045003	1.23e-04	3.57e-06	2.25e+01	5.10105	2.88672357	noncoding	HG19	TGGAGAGACCAAGTTTCAGCAGCCACTAAGCTGTCAAGGCTCTTTAAAAATCTGATTCCT	--unmapped
ASHGA5P016430	1.23e-04	3.58e-06	2.25e+01	5.09992	1.29848467	protein_coding	HG19	CGAAGTCATGGTGTGCCGCGTGCTGCCCCTGAGAGCCCTGCCCCGCGCTGTGACCCCGGA	--unmapped
ASHGA5P024301	1.23e-04	3.58e-06	2.25e+01	5.09984	1.14132033	noncoding	HG19	ACTGTTCACCCAGCACTAGCAGTACCAGACGGTTCTGTGGAGTCCTGGGGAATGGAGAGA	--unmapped
ASHGA5P002395	1.23e-04	3.58e-06	-2.25e+01	5.09757	-2.188564	protein_coding	HG19	AATTGAAGTTGATGGCTTCCTCTTCCCCAAGAACACCCAGTTTGTGTTCTGCCACTATGT	--unmapped
ASHGA5P026313	1.23e-04	3.58e-06	-2.25e+01	5.09755	-0.96463837	noncoding	HG19	AAAGCTGAATCCATATGTAGACTTCATGGAGACTAGTACTGCTCCAAATGTGCACAAGCC	--unmapped
ASHGA5P016114	1.23e-04	3.58e-06	-2.25e+01	5.09698	-1.3313895	protein_coding	HG19	GTGCTGTCCCTGAAGTTTGCCTCCTGCGTCCAAGGAGTCGTCCTCAGTCCTGAGTTGTGA	--unmapped
ASHGA5P053280	1.23e-04	3.58e-06	-2.25e+01	5.0969	-2.940422	protein_coding	HG19	CTGTTGGGAAAATATTCAGCAATGTCCGCATCAACTTGCAGAAAGAAATATAAATGACAT	--unmapped
ASHGA5P002617	1.23e-04	3.59e-06	-2.25e+01	5.09679	-2.1548984	protein_coding	HG19	CAGCTCAAAGATGCCACTTCAAATGAACAACAAGAGCTTTTCTGTCAGAAGTTGCAGCAG	--unmapped
ASHGA5P012818	1.23e-04	3.60e-06	2.25e+01	5.09234	1.09152717	protein_coding	HG19	ACCTTCTTATGACCCATCCAGTCCACAAACCAGCCAGTCCTGGTACCTGGGCTAGCTTGG	--unmapped
ASHGA5P042192	1.23e-04	3.60e-06	2.25e+01	5.09225	2.90588643	protein_coding	HG19	ATATTTAAACAAGATTTGCTGCATTTCCGGCAATGCCCTGTGCATGCCATGGTCCCTAGA	--unmapped
ASHGA5P049505	1.23e-04	3.60e-06	-2.25e+01	5.09172	-1.7206132	protein_coding	HG19	TGTGCGTGATGAGTGCTGCGGCCATCTACACGGTGAGGCACCCGGAGTGGCATCTCAACT	--unmapped
ASHGA5P004254	1.23e-04	3.60e-06	-2.25e+01	5.09144	-0.954586	protein_coding	HG19	TTGAAAGCATTAATGGCTGCAGAGGATAAGTACTCGCAGAAGGAAGACAGATATGAGGAA	--unmapped
ASHGA5P036432	1.23e-04	3.60e-06	-2.25e+01	5.09113	-1.22447667	noncoding	HG19	TGTGTCCTTTTATTCATGAATTCTTGCACATTATGAAGAAAGAGTCCATGTGGTCAGTGT	--unmapped
ASHGA5P006847	1.23e-04	3.60e-06	2.25e+01	5.09062	2.37508417	protein_coding	HG19	ATTATAGGGGTCCATCACAACCCAACTGTGTGGCCGGATCCTGAGGTCTACGACCCCTTC	--unmapped
ASHGA5P005378	1.23e-04	3.61e-06	-2.25e+01	5.09032	-1.767876	protein_coding	HG19	CTGAGACCAGAAAAGATGGTGCTATGCTTTCCTCTTCTTTTACTGCTGCTGGTTCTATGG	--unmapped
ASHGA5P004798	1.23e-04	3.61e-06	2.25e+01	5.0889	1.00405767	protein_coding	HG19	TTTACTCTCTGCTTACTTTTGTCTGAGATGGCCTCAGGTGGTAACTTTCTCACAGGCCTT	--unmapped
ASHGA5P006869	1.24e-04	3.62e-06	-2.24e+01	5.08616	-1.267603	protein_coding	HG19	TTCCTACCTCGGAGGTGGAGGCCGGAAAGGTCGCACCAAGAGAGAAGCTGCTGCCAACAC	--unmapped
ASHGA5P046749	1.24e-04	3.62e-06	2.24e+01	5.08596	3.02640217	noncoding	HG19	GTTATGCTTCGCATTACTACAAATACACAAGTATGATTTCATCCAAAGCTGAAATCAGTC	--unmapped
ASHGA5P037991	1.24e-04	3.64e-06	2.24e+01	5.07857	2.66535147	protein_coding	HG19	TTTGCTTTATTAACGAGATCAAGTCCATGGGACTGGACGAAACGCAGTGCTACCAAGTCA	--unmapped
ASHGA5P010194	1.25e-04	3.65e-06	2.24e+01	5.07533	2.70581443	protein_coding	HG19	CCCCCGGACTCGAAACATGGACCTGGGACTTAAAGATGGAGGAAGCTATGAGCAATACAG	--unmapped
ASHGA5P014320	1.25e-04	3.66e-06	2.24e+01	5.07347	1.652282	protein_coding	HG19	GCATCTGGAGAACAAAACAGTAAGTTGGTGGACTTGAAGCTGAAGAAGCTCCTAGAAGTT	--unmapped
ASHGA5P050524	1.25e-04	3.66e-06	-2.24e+01	5.07235	-1.68083017	protein_coding	HG19	GCAGGGCGTCTATGATTTCTTTCCTTCTGTATTGGTCAGAATAGAATCCATTCGGCTGTA	--unmapped
ASHGA5P050794	1.25e-04	3.66e-06	-2.24e+01	5.07191	-2.42098133	protein_coding	HG19	TGCCTCTACAGGACAAGAAGCTCTCTCTCAGACAACCATCTCATGGGCCCCATTCCAGGA	--unmapped
ASHGA5P039460	1.25e-04	3.67e-06	2.24e+01	5.07122	2.34945657	protein_coding	HG19	AGAAAAGTGGTGTTCTTTTCCTCTTGGGCATCATCTTGCTGGTTCTGATTGGAGTGCAAG	--unmapped
ASHGA5P048374	1.25e-04	3.67e-06	-2.24e+01	5.07049	-2.56085403	noncoding	HG19	CAAAACTATTTGGTGGATCGTGACAAAGACGAATGACTGGGTACTATAATTTAAAATGGA	--unmapped
ASHGA5P005933	1.25e-04	3.67e-06	-2.24e+01	5.06941	-1.74607017	protein_coding	HG19	CATCTTCCAGTAATTCGCCAAAATGACGAACACAAAGGGAAAGAGGAGAGGCACCCGATA	--unmapped
ASHGA5P005909	1.25e-04	3.68e-06	-2.24e+01	5.06787	-0.91491367	noncoding	HG19	TTAGAGAACTACAGACACCTGGTCTTCCTTGGGTATTGTTCTCTCCAAGCCAGAACTGAT	--unmapped
ASHGA5P032272	1.25e-04	3.68e-06	2.24e+01	5.06734	1.38336197	noncoding	HG19	TATAGTATAGTATGTATCTCTGTAAGCCACTACAGATTCCTCTTTTTGGAATGAGGTGGC	--unmapped
ASHGA5P048239	1.25e-04	3.68e-06	2.24e+01	5.06669	1.19808647	protein_coding	HG19	AGTAGTCCCATTATGTCAAGCCTTGCACAATACAAGCCAAATCTCCTATATCAAAAGAAC	--unmapped
ASHGA5P001909	1.25e-04	3.69e-06	-2.24e+01	5.06453	-1.76727837	protein_coding	HG19	TGACGGAGAGTGTGGCCATCCTGCTCTACCTGACGCGCAAATATAAGGTCCCTGACTACT	--unmapped
ASHGA5P013978	1.25e-04	3.69e-06	2.24e+01	5.06358	1.6848905	protein_coding	HG19	CAAAATGATGGATTCTCAGCTGGTAGCTGGTGTTGCATTCAAGAAGACTTTCTCTTACGC	--unmapped
ASHGA5P048699	1.25e-04	3.70e-06	-2.23e+01	5.05946	-3.1064196	noncoding	HG19	TATTTTCCTGTAATATCTTCAGTGAATAAAAGATCTTATTCTTATAAATATATAACTTCA	--unmapped
ASHGA5P043905	1.25e-04	3.70e-06	-2.23e+01	5.05892	-1.73216663	noncoding	HG19	TGCCTGTTTTTGTCATTGCCGTATGCCAGCCAGATTTTTTAATGACATTGTGAAAATAAA	--unmapped
ASHGA5P050790	1.25e-04	3.70e-06	-2.23e+01	5.05882	-2.45732907	protein_coding	HG19	GATTAGACCTGTAAGTTTGCCTGTAGATAGACTACTTCTTGCAAGTCCTCCTAATGAGAG	--unmapped
ASHGA5P013928	1.25e-04	3.71e-06	-2.23e+01	5.05776	-1.58214733	protein_coding	HG19	ATTCATCATTGGGGAGCTCCATCCAGAAACTCTTATCACTACTATTGATTCTAGTTCCAG	--unmapped
ASHGA5P037632	1.25e-04	3.71e-06	-2.23e+01	5.05776	-2.48025797	noncoding	HG19	GCAGCATGCATCATTCATTCTGATTCCTTAATTTGCCATATGTGAAAACATGGTAATCTA	--unmapped
ASHGA5P027305	1.26e-04	3.73e-06	2.23e+01	5.0507	1.95299057	protein_coding	HG19	ACTGGTGGCTTTGGTGGTGGATTTGGGGGCTCCTTCAGTGGTAAGGGTGGCCCTGGCTTC	--unmapped
ASHGA5P052213	1.26e-04	3.74e-06	2.23e+01	5.04803	4.21554723	protein_coding	HG19	CTCCTTTCACTGATAGCTTGACTAATGGAATGATTGGTTAAAATGTGATTTTTCTTCAGG	--unmapped
ASHGA5P001846	1.26e-04	3.74e-06	-2.23e+01	5.04755	-1.14380283	protein_coding	HG19	TAACGACCGGCAGAGTTTCAACGAGGTGGGCAAGCTCTTCACGCAGATTCTGCGGGTCAA	--unmapped
ASHGA5P037007	1.26e-04	3.75e-06	-2.23e+01	5.04577	-2.35831167	protein_coding	HG19	AGTGGAAGACAGTGATGGGTTGTGTCTTCTTCTTCATTGGATTCGCAGCTCTGGTGATTT	--unmapped
ASHGA5P030884	1.26e-04	3.75e-06	-2.23e+01	5.0454	-1.236473	noncoding	HG19	TTTAAAAGCACTTTTAAGCATCAATTGTGAAATAAAAAGCCCGAGCAAAAGCCCTCTTTG	--unmapped
ASHGA5P010818	1.27e-04	3.76e-06	2.23e+01	5.04211	1.27419867	protein_coding	HG19	GGTTCAAAAAATGCTGATGGAAAGTTAAGCGTGAAATTTGGGGTCCTCTTCCGTGATGAT	--unmapped
ASHGA5P013596	1.27e-04	3.77e-06	2.23e+01	5.03914	2.0070022	protein_coding	HG19	GGGGAATCTGACAGTCTCCATTCTGGAGCAGCGGTTGACACTGACAGAAGACAAGCTGAA	--unmapped
ASHGA5P028909	1.27e-04	3.77e-06	-2.23e+01	5.03831	-1.51543933	noncoding	HG19	TTACCTTGGCTCTCTAAGCTGTATCTACTTCTATACAAGGCGAACAATTTTGTCTTTTTA	--unmapped
ASHGA5P018506	1.27e-04	3.78e-06	2.22e+01	5.03638	2.35164363	protein_coding	HG19	TCTTGAAGAAGTGTCCTGTGGCCAGGCGGAAAGCAGTGAGAAGCCCAACGCTGAGGACAT	--unmapped
ASHGA5P040002	1.27e-04	3.78e-06	-2.22e+01	5.03445	-2.6449951	noncoding	HG19	GCCCTGTCCCTGATATGAAAGATCTCTATCCACTTTTATTGAAATAAAGAACTAACATCA	--unmapped
ASHGA5P007355	1.27e-04	3.79e-06	-2.22e+01	5.0336	-1.243194	protein_coding	HG19	ATATTGTCAGAACCATAGGACACAAAAACCGGTATGTCAAAGTCCCCCGTGGTCACATCT	--unmapped
ASHGA5P045814	1.27e-04	3.79e-06	2.22e+01	5.03297	2.68183893	noncoding	HG19	CTGTAGGGGATTTTCCATTTAACATATTGTGATTGTGCAGTAACATTAGTCTTTGCCATT	--unmapped
ASHGA5P045496	1.27e-04	3.79e-06	2.22e+01	5.03172	2.28175017	noncoding	HG19	TTTGTCCCAGCCTGGGGCTCCCCCTCTGGTTTCCTATTTGTAGTTACTAGAATGAAAAAA	--unmapped
ASHGA5P007028	1.27e-04	3.79e-06	-2.22e+01	5.03135	-3.77979057	protein_coding	HG19	TTTCGAAATCAATGTTCCAAAGCCCAAGAGGAGAAATGGGGTGAACTTCTCCCTAGCTGT	--unmapped
ASHGA5P036068	1.27e-04	3.80e-06	-2.22e+01	5.02963	-1.535625	noncoding	HG19	TTGATGAAACAACAACACTTCCATACAGTGAACGCCATAAGCACAACTGCAAGCAAACCC	--unmapped
ASHGA5P043177	1.28e-04	3.81e-06	-2.22e+01	5.02582	-1.67523633	protein_coding	HG19	ATCATGTTGTGTATATGTGCAAACCTGTACTTCCATGATGTGGGAAGGTGAGGCTGCCAA	--unmapped
ASHGA5P037351	1.28e-04	3.82e-06	-2.22e+01	5.02322	-1.3026264	noncoding	HG19	GTGAGCTCTTTAAAGTGGCTAAAGTGGTAAACCTTGTGTTTTGTATAGATTCTACCAATT	--unmapped
ASHGA5P042411	1.28e-04	3.82e-06	2.22e+01	5.02211	2.52819573	noncoding	HG19	TCTCTGCCATCCTGTTGAAGATCCTATTTGAAAAAAGGGAGACACAGAGAAAGGTTTTTT	--unmapped
ASHGA5P007005	1.28e-04	3.83e-06	2.22e+01	5.02115	1.59147227	protein_coding	HG19	ATTCAGAGGAAAACAAAGCGACACCACTTATTCAGGCTGTATTAGGGGGCTCTTTGGTGA	--unmapped
ASHGA5P003868	1.28e-04	3.83e-06	-2.22e+01	5.01865	-1.28605833	protein_coding	HG19	ACCATGGCCACTGCACTGGCCATCATCTACAACCTCTGGTTCGGCTATGACGTGAAGTGG	--unmapped
ASHGA5P001622	1.28e-04	3.84e-06	-2.22e+01	5.01857	-1.77302213	protein_coding	HG19	TTCCTCAAAGGAGGATACGAAGCGTTTTCGGCTTCCTGCCCGGAGCTGTGCAGCAAACAG	--unmapped
ASHGA5P002728	1.28e-04	3.84e-06	2.22e+01	5.01688	1.10501267	protein_coding	HG19	TTCTGCTGGCAGAAAGCACAGCTGAGTACAAGCTAACTGGAGTAACTTTGCTGTTTTGCT	--unmapped
ASHGA5P002361	1.28e-04	3.84e-06	2.22e+01	5.01643	2.1552735	protein_coding	HG19	TATCTGCTCACTCCAGTCTTTGAGACCCCCAGCAGGCCAGGCAGGCCTCAGCAATCTGGC	--unmapped
ASHGA5P003970	1.28e-04	3.84e-06	-2.22e+01	5.01628	-1.60212267	protein_coding	HG19	CTATGATACTGCCAAGGGGATGCTGCCTGACCCCAAGAACGTGCACATTTTTGTGAGCTG	--unmapped
ASHGA5P003497	1.28e-04	3.85e-06	-2.22e+01	5.01469	-1.17411967	protein_coding	HG19	CCCCAGTCAGCCGCTCCGGAGACAGATGTCCCTGTGGACACCAACCTCATTGAATTTGAT	--unmapped
ASHGA5P025028	1.28e-04	3.85e-06	-2.22e+01	5.01272	-1.20955633	noncoding	HG19	GGTGAAGGCCCGGCGGAGACACTCTGCCCACCCCACACCCTGCCTATGGGCCACACAGCT	--unmapped
ASHGA5P039125	1.29e-04	3.86e-06	2.21e+01	5.00961	1.3198849	noncoding	HG19	TCAAGAAGGATGTGGATGAAACTTACATGAACAACGTAGAGCTGGAGTCTCACCTGGAAG	--unmapped
ASHGA5P023451	1.29e-04	3.87e-06	2.21e+01	5.00784	8.50546617	noncoding	HG19	TTTGCTGGTGTGAAGATCCGTGACTGGTACCAGAGGCAGCGGCCCAGTGAGATCAAAGAC	--unmapped
ASHGA5P024819	1.29e-04	3.88e-06	2.21e+01	5.00547	2.29605267	noncoding	HG19	CCACCATTGAGAACGCCAGGATTGTCCTGCAGATCAACAATGCTCAACTGGCTGCAGATG	--unmapped
ASHGA5P002932	1.29e-04	3.88e-06	-2.21e+01	5.00422	-1.6890961	protein_coding	HG19	TTGTACCACCCAATGAAAAAAGGATCTGGAGTGGGAGAGCAGGATGGGGGACTGATCGGT	--unmapped
ASHGA5P034307	1.29e-04	3.88e-06	2.21e+01	5.00403	2.26718507	protein_coding	HG19	AACAAACAAGCTGGGAGAAGCAGGAATCTGCGCTCGGGTTCCGCAGATGCAGAGGTTGAG	--unmapped
ASHGA5P050002	1.29e-04	3.89e-06	2.21e+01	5.00335	1.79037643	noncoding	HG19	ATGAATCAAACCGCAGGAGTCTCCAATAGCGTCAGGTATCCCCCGGGGAAAGGCCACAAG	--unmapped
ASHGA5P038347	1.29e-04	3.89e-06	-2.21e+01	5.00124	-1.77900183	noncoding	HG19	GGTGTGATCAGACTGGACAAAAATTAGCATATGTTATTAACTGATCTAATTCAAGTGCCA	--unmapped
ASHGA5P049434	1.29e-04	3.90e-06	2.21e+01	4.99955	2.38738267	noncoding	HG19	AAGCAGATGGTTAAGAGCTCTACAACTTCTGTGAGGTAAAGAATATCTGCAGGGCTGGAC	--unmapped
ASHGA5P052663	1.29e-04	3.90e-06	2.21e+01	4.99897	1.583335	protein_coding	HG19	AGGTGGATTAGGGGCCTTTGTTCTTTAGTATGTTTGTCTTTGAGGTGGACTGTTGGGACT	--unmapped
ASHGA5P019094	1.29e-04	3.90e-06	2.21e+01	4.99892	2.14971147	noncoding	HG19	TTCGCCAGAGGCTGATTATGTGGTCCCCGTGGAAGATAATGATGAAAACTATATTCATCC	--unmapped
ASHGA5P047131	1.29e-04	3.91e-06	2.21e+01	4.99658	2.08427867	noncoding	HG19	AAGTGAGCTTAAGGATTTTTCCGGAAACGAGGAGAGGTCAGCATGCTGAAGTGTTTGGAA	--unmapped
ASHGA5P008956	1.29e-04	3.91e-06	2.21e+01	4.99654	1.6661863	protein_coding	HG19	AATGAAGGAACACAAAGCCATTTGTAAAGCTGCAGGGAAAGAGGTTCCACTTCCCAGCAA	--unmapped
ASHGA5P016885	1.29e-04	3.91e-06	2.21e+01	4.99654	3.79082747	noncoding	HG19	AACAAGGCTGTGCCTGAGCCCAAAGCCACACCAGGAGAGGAGTGTGCCATCTGCTTCTAT	--unmapped
ASHGA5P046113	1.30e-04	3.92e-06	-2.21e+01	4.99318	-1.67947667	noncoding	HG19	CAAACAGAATAAACTCATACCTTGAAAACTGCCAAGTGGCACATGACTGTCCGGTTCACT	--unmapped
ASHGA5P021200	1.30e-04	3.93e-06	2.21e+01	4.99144	2.45980363	noncoding	HG19	CTAATTCTGAGTGGATATTACTCTGCATTATAATGAAGCCAACAGTCATATCTTCTGATG	--unmapped
ASHGA5P001626	1.30e-04	3.93e-06	2.21e+01	4.98914	3.34365553	protein_coding	HG19	CTCCGTACAGCGCCATGGCTACTTATTCTGCCACATGTGCCAACAATAGCCCTGCACAGG	--unmapped
ASHGA5P009909	1.30e-04	3.94e-06	2.21e+01	4.98872	1.25650767	protein_coding	HG19	CTCTAAATTCAAGGATACCTACCTGGTTTATATTCTAAATGAATTGGCTGGAAACTCCTT	--unmapped
ASHGA5P044928	1.30e-04	3.94e-06	2.21e+01	4.98817	2.3967763	protein_coding	HG19	ACCCAAAGAATGGGTTTGTATTTAAGGGCCCCAGCAGTTAGAACATCCTCAGAAAAGAAG	--unmapped
ASHGA5P014709	1.30e-04	3.94e-06	2.21e+01	4.98644	1.74146433	noncoding	HG19	CAAGGATTAGGTAAAAGTCTTGCAGTGAAAAACCCGAGGACCCTTACCGCAAGTGTCTTT	--unmapped
ASHGA5P027849	1.30e-04	3.94e-06	2.20e+01	4.98597	2.1750135	protein_coding	HG19	ATATGTTGTAAACAATGGACTAACCCTGGGATCAACAGGACCTCAGCTCACAGTGCATCA	--unmapped
ASHGA5P018158	1.30e-04	3.94e-06	2.20e+01	4.98594	1.15313173	protein_coding	HG19	GTAAAACCTGTAGGGGCAGGAGAGTTTGTGAGCCCCTGTGAGAGTGGAGACAACACCGGT	--unmapped
ASHGA5P040105	1.30e-04	3.95e-06	2.20e+01	4.98485	2.31461833	noncoding	HG19	GCATCTTTATGCTAGTGAACAAAGTAGCAATAAATGTTCATTTTTGGATGGCAGTACACA	--unmapped
ASHGA5P038955	1.30e-04	3.95e-06	2.20e+01	4.98469	5.19983747	noncoding	HG19	GGAGGAGAATGCTCCCTACAGGTGAAAACTAGGCTAATACACAATGATTGAAGACTAAAG	--unmapped
ASHGA5P027101	1.30e-04	3.95e-06	-2.20e+01	4.98315	-1.70374967	protein_coding	HG19	GGCGTGACCAAGGGAAAGTGACTGATACGGCATCCATGAAATATATCATGCGATACAACA	--unmapped
ASHGA5P025183	1.30e-04	3.96e-06	-2.20e+01	4.98144	-1.82376447	protein_coding	HG19	ATGCAAATATCCTTGAAAAACAAGCAAAGGAGGAATCTGTGCCAGAAGTGGGATCCAGGC	--unmapped
ASHGA5P010374	1.30e-04	3.96e-06	2.20e+01	4.98058	2.73148763	protein_coding	HG19	CGGCTGCGAGGAAGAAGAAATGCCAGAGGTAGAAATTGACATTGATGATCTTCTTGATGC	--unmapped
ASHGA5P042055	1.30e-04	3.97e-06	-2.20e+01	4.97927	-2.5164105	noncoding	HG19	TTAAAACATGTCAGTTCTCTCCAACCCCAAGAAATGTGAATAAATGTTTCCGAAAACCAG	--unmapped
ASHGA5P038652	1.30e-04	3.97e-06	2.20e+01	4.97877	2.38954403	protein_coding	HG19	AGAGTGAAATCAAGGGGAAAATTCGCCAGCGCATTATGCCAGTTCGAAACTTTTCAAAGT	--unmapped
ASHGA5P017787	1.30e-04	3.97e-06	2.20e+01	4.97811	4.02340963	noncoding	HG19	CACTGAAGGGTGTGTTTTAGAACCCTGTGAAATGCACCACTGAAGAGAAGGCTCTTAGGA	--unmapped
ASHGA5P016818	1.30e-04	3.97e-06	2.20e+01	4.97802	1.6455418	protein_coding	HG19	ATACTGACCGGCAAGAGCACCATTTACCGTGGAGAGATGTGCTTTTTTGATTCTGAGGAT	--unmapped
ASHGA5P047339	1.30e-04	3.97e-06	-2.20e+01	4.97752	-3.09828677	noncoding	HG19	GAAGTGAAATGAAACAGATAATGTAAAATGATTTCCTGGGCGACTCCATGCTAAGAAATA	--unmapped
ASHGA5P055897	1.31e-04	4.00e-06	2.20e+01	4.97051	1.03865333	protein_coding	HG19	ATGACTCTTAAGCACATAGTGGGGTTTAGAAATCTTATCCCATTATTTCTTTACCTAGGC	--unmapped
ASHGA5P047809	1.31e-04	4.00e-06	2.20e+01	4.96858	1.190556	noncoding	HG19	GGTCCTTTCCCTCACCACCCAGCCTACCGCCCGACGTGGTCCTTTCCCTCACCACCCAGC	--unmapped
ASHGA5P008759	1.31e-04	4.01e-06	-2.20e+01	4.96634	-2.08661173	protein_coding	HG19	TTCATTGACAAGGAGGACCTGCACGACATGCTGGCCTCGCTGGGTTTCATCCATGAGGAC	--unmapped
ASHGA5P054772	1.31e-04	4.02e-06	2.20e+01	4.96386	1.99788017	protein_coding	HG19	GAATGAGCAAGTAAGGAGGGGAAAATGGATACACACATTGACATCTCTTTTGCAAAATAT	--unmapped
ASHGA5P001482	1.31e-04	4.02e-06	-2.20e+01	4.96377	-1.5959466	protein_coding	HG19	CGTGATGGAGGGCTTCCTGAGGCTGCGGTGGTCACGCTTCGCCCGTGTCCTCCTCACCCG	--unmapped
ASHGA5P040236	1.31e-04	4.02e-06	2.20e+01	4.96356	1.3068678	noncoding	HG19	AACACGAGATGCCATTTCTCAGCCCAATTGGAAAGAGGCCGGGAGCACCAGTTCCCTGAC	--unmapped
ASHGA5P042216	1.31e-04	4.02e-06	-2.20e+01	4.96311	-1.62919167	noncoding	HG19	ATCTCATGTTTTGTGGGTCAGAGATTCTTGTGTCGTGTCTGGGTGAGGTCAAAAACCATG	--unmapped
ASHGA5P051736	1.31e-04	4.03e-06	-2.20e+01	4.96209	-2.1815962	protein_coding	HG19	GTGGGAAGCAAGACCTAGAGTATTAGAAGCAAATTAATTTCTCTGTTTTGCTGCCAGTTG	--unmapped
ASHGA5P045709	1.32e-04	4.04e-06	-2.19e+01	4.95788	-2.70063973	noncoding	HG19	AGTTTTTATTAACAGAAAACCCATTCTCCCATGGCCATGGAATAAATGCCATGCTATATT	--unmapped
ASHGA5P025283	1.32e-04	4.04e-06	2.19e+01	4.95722	0.94883817	noncoding	HG19	CCGTCTTGGTCACCTGTGTGCCACTTGCCAATGCAAGGACTTGTCATAGTTACACTGACT	--unmapped
ASHGA5P008876	1.32e-04	4.05e-06	-2.19e+01	4.95651	-1.35276787	protein_coding	HG19	AAACGAGAAGAAGAAGAAGTGTTAGACCAGGATTTCCACATGGAAGAGGCACTGGATTGG	--unmapped
ASHGA5P014782	1.32e-04	4.05e-06	-2.19e+01	4.95545	-2.14453303	noncoding	HG19	ATGGGCAAGTGGCCTCCATGGGTCAGCGTGTTCCAAGAGGAAACCGTAACCTTGCACTGT	--unmapped
ASHGA5P045410	1.32e-04	4.05e-06	-2.19e+01	4.95541	-1.7229049	noncoding	HG19	CACACCTCCAACATGTTTCTGTGTATATTATTGTGTGCATAGATACTACCATTGTGAAAT	--unmapped
ASHGA5P052928	1.32e-04	4.05e-06	2.19e+01	4.95483	1.20450967	protein_coding	HG19	GCAGGATGTAACAGATACACCGTAAAGGCATCTTAAAGCCTTGAAAAATGTTAATAATCT	--unmapped
ASHGA5P035113	1.32e-04	4.07e-06	2.19e+01	4.94908	1.08596033	protein_coding	HG19	AAACAAGGACCTAGGTATAATCTACATCAGATCCAGGGTCACTCAGCTCCTCGACATTTC	--unmapped
ASHGA5P032897	1.33e-04	4.08e-06	-2.19e+01	4.94552	-1.58989283	noncoding	HG19	AGTCCTTTGAAAATGTCACCCATAGATCCTCTACCACTAACTGTAATAAATTTGACCAAA	--unmapped
ASHGA5P025935	1.33e-04	4.09e-06	2.19e+01	4.94465	2.64593157	noncoding	HG19	TTGCATCAGGTAGGGGCTTTGCAGAGACCATCGACGGGCTGACTTGAGCACGTGGGCCGT	--unmapped
ASHGA5P055969	1.33e-04	4.09e-06	-2.19e+01	4.94251	-1.60674817	protein_coding	HG19	AATTAGTGCCCTCAAACAAGCCCTCCTCAGAAAATCAAGAGAAGCAGAATCCATGGCAAC	--unmapped
ASHGA5P005464	1.33e-04	4.10e-06	-2.19e+01	4.94234	-1.46741283	protein_coding	HG19	CCTTCTCGGGGACACTGGGGTTGGGAAATCAAGCATCGTGTGTCGATTTGTCCAGGATCA	--unmapped
ASHGA5P028106	1.34e-04	4.13e-06	2.18e+01	4.93357	2.62353817	protein_coding	HG19	CAAAAAGTTTCTCGTGACTGAGAGCCCTGCCAAGTTTGCACTTTATAAGCGTTGTCACAG	--unmapped
ASHGA5P024187	1.34e-04	4.13e-06	2.18e+01	4.93267	3.1959385	noncoding	HG19	ACTTGGGCAATTGCTGGACGCTGCCCTGGGCATTGCACTTGTCTCGGTCTGACAGTGCCG	--unmapped
ASHGA5P056347	1.34e-04	4.13e-06	2.18e+01	4.93245	2.17086617	noncoding	HG19	TCTGATGAAGCTCTCCTTTGGAGTAATATGTTGTCTGTGCCAAGGATGGAATGAAAACAG	--unmapped
ASHGA5P039301	1.34e-04	4.13e-06	2.18e+01	4.93167	1.38629307	protein_coding	HG19	AAGAATCTAAAGCCAGCAAGAGATTGACAAAAAGGGTGCAGCAAATGATCGGGCAGATCG	--unmapped
ASHGA5P028586	1.34e-04	4.14e-06	-2.18e+01	4.93021	-1.56754483	noncoding	HG19	CCAAGTCATCATTGATACTTTAGTAAAGGTTAGTAAAGGTCATCGAAGGCTTATTTGCAT	--unmapped
ASHGA5P020922	1.34e-04	4.16e-06	2.18e+01	4.92535	3.98376027	noncoding	HG19	TGATGGAATTGAGCAGATGGGAATGACCTGGAATCTAACACTCTACAATTCAGACACACC	--unmapped
ASHGA5P003926	1.34e-04	4.16e-06	2.18e+01	4.92359	1.147703	protein_coding	HG19	TGCAACAATCCAAATGGCCATGGGCACAATTATAAAGTTGTGGTGACAGTACATGGAGAG	--unmapped
ASHGA5P034395	1.34e-04	4.16e-06	2.18e+01	4.92355	4.7619297	protein_coding	HG19	ATGGGGGAAAACCTGTGCAAATTAATTCACATACATGGTTCAGAAAATTCACAGCAGGAG	--unmapped
ASHGA5P022757	1.34e-04	4.16e-06	2.18e+01	4.92345	1.74504467	protein_coding	HG19	GTGCAGGCTGGTATTTTCAAACCCAGATTTGCTATGCGGGGCTGTGCTACAGAGAGTATG	--unmapped
ASHGA5P032419	1.34e-04	4.17e-06	2.18e+01	4.92232	5.2223035	protein_coding	HG19	CTTCTGCTAGGTTTGTCTCTTCAGGGTCAGGAGGAGGATATGGGGGTGGCATGAGGGTCT	--unmapped
ASHGA5P034835	1.35e-04	4.18e-06	2.18e+01	4.9183	3.06803163	noncoding	HG19	TTCGTTACCACAGATTCATCTTGCCTCGTTTTATGAACTCCATGCAAATAAAATCAGACA	--unmapped
ASHGA5P005818	1.35e-04	4.19e-06	2.18e+01	4.916	1.31210033	protein_coding	HG19	TCAGTTTCAAATTTAGACCTGACCACTGGTGCCACCTTACCCCAGTCAAGTGTAAACCAA	--unmapped
ASHGA5P014422	1.35e-04	4.19e-06	-2.18e+01	4.91473	-1.4196225	protein_coding	HG19	AAACTTGAAGAGATAAGAAGGCTGACTGCACAATCACAATGGCTGACTCAGACTTCCTGG	--unmapped
ASHGA5P003559	1.35e-04	4.20e-06	2.18e+01	4.91378	1.73195197	protein_coding	HG19	TTCTCGCATCCTAGACATTGACAACGTCGACCTGGCCATGGGCAAGATGATGGAGCAGGG	--unmapped
ASHGA5P010852	1.35e-04	4.20e-06	-2.18e+01	4.91299	-2.10287117	protein_coding	HG19	AGGTGATCCAGACGCAAGATGGCTGTCCTCTCTAAGGAATATGGTTTTGTGCTTCTAACT	--unmapped
ASHGA5P001330	1.35e-04	4.22e-06	-2.18e+01	4.90836	-1.45616067	protein_coding	HG19	AGAAGAAATGAATTTTCTTAGGCGGTATAAATGCAGTTCTGATCACTGGATTGGACTGAA	--unmapped
ASHGA5P031222	1.35e-04	4.22e-06	-2.17e+01	4.90799	-2.32031697	noncoding	HG19	CTTGACGCACTGGGTGGATTTATATAGAGAAAAATGTTAATAAAATGTTCTTCGAGCTAC	--unmapped
ASHGA5P011837	1.35e-04	4.22e-06	-2.17e+01	4.90732	-3.0143575	protein_coding	HG19	CATTAACAAGGAAACCAGAATCCGGGCAATGGATAAGGATGCCAAGAAAAGAATCCATAA	--unmapped
ASHGA5P052588	1.35e-04	4.22e-06	-2.17e+01	4.9069	-1.24755783	protein_coding	HG19	TGGAGCTTTTCAATAAAAGCTATGGCCTCAACCACCAGCACCAAGAAGATGATGGAGGAA	--unmapped
ASHGA5P051449	1.35e-04	4.22e-06	-2.17e+01	4.90651	-1.1509434	protein_coding	HG19	GATTGGTGGTCTAAAGTTTTCAAGAACCTACTATGTGAAAGGCATTTGACATTCACTAAT	--unmapped
ASHGA5P001991	1.35e-04	4.23e-06	2.17e+01	4.90598	2.23236357	protein_coding	HG19	CCCGTCTTGGTGAAGAATCCATTAGAGGACACACTCTGATTAAAAATTAAACAATGAAAG	--unmapped
ASHGA5P014334	1.35e-04	4.23e-06	2.17e+01	4.9045	2.73606347	protein_coding	HG19	ATCCCCGCCTATCCAGGGGTGGATATGCAGCCTACAGATATGCACAGCCTGCTACTGCAA	--unmapped
ASHGA5P044882	1.36e-04	4.24e-06	-2.17e+01	4.90315	-1.67741967	protein_coding	HG19	TTAACCCCTGTATAGAATTGAAAAGATCCAAAGGATTATTGCACATTTTCTACATTCCAA	--unmapped
ASHGA5P051784	1.36e-04	4.24e-06	2.17e+01	4.90158	1.66838467	protein_coding	HG19	CACAATGTTAGGAGTCAGTCATGTTGTCACCACAAGTGTTGGGATGTGTGATATTGACAT	--unmapped
ASHGA5P046625	1.36e-04	4.24e-06	2.17e+01	4.9013	1.15075133	noncoding	HG19	TTCCTAGAGTATGTCATCTTCTATATACTCTATACAGCAGGAATCCTTGCTGTACAACAA	--unmapped
ASHGA5P049454	1.36e-04	4.26e-06	2.17e+01	4.89708	1.23875667	protein_coding	HG19	CAGCACAATGGCAAGACCATTTTCGCCTACTTTACGGGTTCTAAGGACGCCGGGGGGAAA	--unmapped
ASHGA5P005492	1.36e-04	4.26e-06	-2.17e+01	4.89693	-1.2537559	protein_coding	HG19	AGCAGCGATGGCAGGAATAGAGTTGGAGCGGTGCCAGCAGCAGGCGAACGAGGTGACGGA	--unmapped
ASHGA5P045321	1.36e-04	4.26e-06	-2.17e+01	4.89667	-1.174007	noncoding	HG19	GAATGGGAACATTGTCTGTCATCCCTAGACTGCATTAAAGACCTAAACTGCTTCCATTTA	--unmapped
ASHGA5P005095	1.36e-04	4.27e-06	-2.17e+01	4.89441	-1.57753767	protein_coding	HG19	GGGTCCAAAGCAAGGACACCACAGCTCTTCCGACTCCAGCAGCAGCTCCAGCGATTCGGA	--unmapped
ASHGA5P033978	1.36e-04	4.27e-06	2.17e+01	4.89357	2.10070967	noncoding	HG19	CAGCTTGGAACTAGATACAGAAATGCTGTTTTGAGAGTGTACTGAATAAAAGATTACATG	--unmapped
ASHGA5P058702	1.36e-04	4.27e-06	-2.17e+01	4.8934	-1.90577433	noncoding	HG19	CTCTCCTCCTGCCACAACAATCAATTCCTCTTATAAATCTGATTAGATTTTATGATGCTT	--unmapped
ASHGA5P000103	1.36e-04	4.27e-06	-2.17e+01	4.89339	-1.60144667	noncoding	HG19	ATTGTCACTTTTTGTCTATCACCTGGGCTTCAAGGCTTTATCATTATCTGAAATTATCTC	--unmapped
ASHGA5P033566	1.36e-04	4.27e-06	2.17e+01	4.893	2.20602267	noncoding	HG19	AGTCCCAGAAGTGATATAATATGTTCACGGAGACGTACTATTAAAAAGTGCCACAAAAAA	--unmapped
ASHGA5P012567	1.36e-04	4.29e-06	-2.17e+01	4.88751	-1.8215973	protein_coding	HG19	CCCGATGCGGATGTGTACCTCCCTACGAGCACCGGCCCGGAATGCAGTGTGCTGTTACAA	--unmapped
ASHGA5P005981	1.36e-04	4.29e-06	2.17e+01	4.88715	0.82779783	protein_coding	HG19	GAAGGACTTGGGCCTGGGGCTTGCAGGAGATCCGGGACTGTCTGATTGAGGACAGTGACG	--unmapped
ASHGA5P024858	1.36e-04	4.29e-06	-2.17e+01	4.88708	-2.13220887	noncoding	HG19	TCAACGTGACCCAGCCAGCCTCCTTCCTGAGCTAGGAGGATTAGGAAATGAGGCTGGCTA	--unmapped
ASHGA5P000827	1.37e-04	4.31e-06	-2.17e+01	4.88432	-0.85867167	protein_coding	HG19	TGCCCTTCTGGTGGCTCCTGCACCTGCGCGGACTCCTGCAAGTGCGAGGGATGCAAATGC	--unmapped
ASHGA5P054756	1.37e-04	4.31e-06	2.17e+01	4.8834	1.030226	protein_coding	HG19	ATCACGGCTGGGGCACGTCAGCAAGAGGGAGAAAGCCGTCTTAATTTGGTCCAGCGTAAC	--unmapped
ASHGA5P003054	1.37e-04	4.31e-06	-2.17e+01	4.88227	-2.26609953	protein_coding	HG19	CCATATTTGACACGGAAAAGGATATGCTAGTCAATTCTACAGGACTTACCTGAAGCAGCA	--unmapped
ASHGA5P041651	1.37e-04	4.33e-06	2.16e+01	4.87733	2.01859867	protein_coding	HG19	TTCCAAGTACCAAATTCAGGAGCATCAGCCAAAAGTAGCACTGAGCACGTTGAGAGATCT	--unmapped
ASHGA5P000946	1.37e-04	4.34e-06	2.16e+01	4.87574	1.81981	protein_coding	HG19	TTGAGTGGAACAGAGTTCACTGCATCCAAGAAGAGGAGAAAACACTGAACAAAGAGCCTG	--unmapped
ASHGA5P021303	1.38e-04	4.35e-06	2.16e+01	4.87272	1.6328219	noncoding	HG19	CTGGTGAACGGCATTGGCAGTTCTGTTTGGAACTATCTCTTAGAGCTTTGTGTCTGCTTA	--unmapped
ASHGA5P010492	1.38e-04	4.37e-06	-2.16e+01	4.86648	-1.3865342	protein_coding	HG19	TGTAGAAATGGTTCAGTCTGCAGCCCTGGATGAGATGTTTCAGCAGACCGAAGATATTGT	--unmapped
ASHGA5P054125	1.38e-04	4.37e-06	2.16e+01	4.86614	1.237592	noncoding	HG19	CATTGAATGACTGTATGCTGCTTTTGATTTCCGTTAATATGGGCAACTGTCCAATTAAAA	--unmapped
ASHGA5P009403	1.38e-04	4.38e-06	-2.16e+01	4.86447	-1.23653157	protein_coding	HG19	GAAAAGAGAGCCAGCCGAGCACCCTCCAAGCAGAGGACAAGATCGCAGAGGAAGGTGGGC	--unmapped
ASHGA5P000021	1.38e-04	4.38e-06	-2.16e+01	4.86378	-1.81545613	noncoding	HG19	CAAAAGATAGAATCTATCAAGCTACAAATGGCTATGTTGCCTGAAGCCCCAGACATCATC	--unmapped
ASHGA5P005031	1.39e-04	4.39e-06	-2.16e+01	4.86193	-1.1821402	protein_coding	HG19	GACTTCTCTGGTTACCTAACCAAACTCCTGCAAAACCACACCACCTATGCCTGTGATGGG	--unmapped
ASHGA5P006785	1.39e-04	4.39e-06	2.16e+01	4.8615	1.17774217	protein_coding	HG19	TTAGCAATTGGAAAACTGGGAGAAAACATGATTCTTAAACGAGCTGCATGGGTGAAGGTG	--unmapped
ASHGA5P032252	1.39e-04	4.40e-06	-2.16e+01	4.85933	-3.31825553	noncoding	HG19	CCAGCCATGGCTGGTCTCCGGGTTCACAGTGATAGGGGAAATAAACCCTTATTTGTCTAA	--unmapped
ASHGA5P020135	1.39e-04	4.41e-06	-2.16e+01	4.85688	-1.264878	noncoding	HG19	CCTGAGTCTGGTGGAAGATGGATGCCTGAAGTGTAGACTGCTGCTAGCTGAATACCATCT	--unmapped
ASHGA5P001860	1.39e-04	4.41e-06	2.16e+01	4.85661	1.6288902	protein_coding	HG19	CCAAGGAAAGGGAGAACACCGAAAACAATAACTCCTCCTCCAACAAGCAGAACCAACTCT	--unmapped
ASHGA5P052244	1.39e-04	4.41e-06	-2.16e+01	4.85577	-1.12496733	protein_coding	HG19	TCCACAAAATAGGTTGGCACTGACTATATCTCTGCTTGACTGTGAATAAAGTCAGCTGTG	--unmapped
ASHGA5P009596	1.40e-04	4.43e-06	2.15e+01	4.85021	1.85677167	protein_coding	HG19	ACTCCTCTGAAGCAAGCTCCGGAGACTTCTTAGATCTGAAGAAAATGTGGACACAGACTT	--unmapped
ASHGA5P036645	1.40e-04	4.44e-06	-2.15e+01	4.84814	-2.33242103	noncoding	HG19	CTTGGCGCACTAAAATCCATAGAATACTATATTACCTGTAATGAAGTGTGAATTTAGAGG	--unmapped
ASHGA5P006058	1.40e-04	4.45e-06	2.15e+01	4.84685	1.70322677	protein_coding	HG19	TTTTGAGAAACAGAAAGAGGTGATCGAGGGCTACCGCAAGAACGAAGAGTCACTGAAGAA	--unmapped
ASHGA5P055067	1.40e-04	4.45e-06	-2.15e+01	4.84606	-1.12916633	protein_coding	HG19	TTTGCTATTGGATTAAAGGAAACTACCTGGATTGTAGGGAGGGGTGACACAGTGTTCCCT	--unmapped
ASHGA5P047668	1.40e-04	4.45e-06	-2.15e+01	4.84577	-1.1126315	protein_coding	HG19	GCGCTCCTGCTCCTCCAGGCGCTGCCCAGCCCCTTGTCAGCCAGGGCTGAACCCCCGCAG	--unmapped
ASHGA5P007138	1.40e-04	4.45e-06	2.15e+01	4.84506	2.64762747	protein_coding	HG19	CTTGGACAGACTGCTGCTGGAGGTGCCGCCGTCGACCGAAGACGCCAGAAGCTGCCAGTT	--unmapped
ASHGA5P030167	1.40e-04	4.46e-06	-2.15e+01	4.84378	-1.41238533	noncoding	HG19	CAGCAGTCTTCATTGTTGTTCCATATGAGTGTTTTCTAAACCTAACAGATGTAAGCAATA	--unmapped
ASHGA5P001955	1.40e-04	4.47e-06	2.15e+01	4.84097	1.43179633	protein_coding	HG19	TGGGGGTTGGCTATGCCACTGATCTGGTAGTCTGCGTGGCTCTTGGATGTGACATGTTCG	--unmapped
ASHGA5P010679	1.40e-04	4.47e-06	2.15e+01	4.83984	2.36252133	protein_coding	HG19	TATCTCAAAGAGATACTTGGTCATTTGTGGAGCAGTTTATATATAAGAATCTCCTTGGGA	--unmapped
ASHGA5P052774	1.40e-04	4.47e-06	2.15e+01	4.83965	5.2133332	protein_coding	HG19	CAGACACGTGTGACTGTAGTCGGACCACCAATGGCAAAGCAGTGGCTGCTGCTCATGTTC	--unmapped
ASHGA5P049127	1.40e-04	4.48e-06	2.15e+01	4.83819	2.66220143	protein_coding	HG19	ACAAGCTGCTGAGCTCACGCTCGGCCAGCAACCGTCTCAAGGCCTCCTAATAGCTGCCCT	--unmapped
ASHGA5P010772	1.40e-04	4.48e-06	-2.15e+01	4.83775	-1.22683177	protein_coding	HG19	AATGGACAAGTGAAACCTTGTGATTTTCCAGACATTAAACATGGAGGTCTATTTCATGAG	--unmapped
ASHGA5P013373	1.40e-04	4.48e-06	-2.15e+01	4.83727	-2.103355	protein_coding	HG19	CTCTTGCAAGGTTCCCTGGTTGTGAAAATACATGAGATAAATCATGAAGGCCACTATCAT	--unmapped
ASHGA5P001719	1.41e-04	4.50e-06	2.15e+01	4.83286	1.65972213	protein_coding	HG19	AGAAAAATTGGATTTCATGTCTGTGCTGCTGGATGGATGGCTAAGGGCAGAGTTGGATAC	--unmapped
ASHGA5P022401	1.41e-04	4.50e-06	-2.15e+01	4.83269	-2.39475103	protein_coding	HG19	GCAGAATCAGATTCTCATGGACCAACTGGTATTCAAAGAGACAATCTGGAATGATGCGTT	--unmapped
ASHGA5P015594	1.41e-04	4.50e-06	2.15e+01	4.83177	1.94694057	protein_coding	HG19	TGTTTGTAAGGTTCTTGCACGCATTGCAAATGCCACGAGGCCAACTATTCATCTGTGTGA	--unmapped
ASHGA5P035942	1.41e-04	4.51e-06	2.15e+01	4.8312	1.58283433	noncoding	HG19	GTGACAGATACTTAGTAGATGTTTGACCTAATAATTTTCATTAACAGCCCACTAACCACA	--unmapped
ASHGA5P002686	1.41e-04	4.51e-06	2.15e+01	4.8305	1.13558407	protein_coding	HG19	AGCTGAGTGACGTACAGAACCCTGCCATCAGCATCACTGAAAACGTGCTGCATTTCAAAG	--unmapped
ASHGA5P022255	1.41e-04	4.52e-06	-2.14e+01	4.82869	-0.81683517	noncoding	HG19	ACTTTGAAAATCACAACTCAGAAGTAGATGAAGGAAAATTCTGATCAGCTGACATCCTCT	--unmapped
ASHGA5P043694	1.41e-04	4.53e-06	2.14e+01	4.82594	1.974558	noncoding	HG19	ACGGGTTTCTGTTCCAACTGGTTGATCAACTTCTTGAGTCAACAAGTCCCAAAACCATGT	--unmapped
ASHGA5P054394	1.41e-04	4.53e-06	2.14e+01	4.82561	1.26951473	noncoding	HG19	CATTGTATAAAACATTCACTTTAAATGTATACCGAAATGTCCTTTAGGCCGGGCGCAGTG	--unmapped
ASHGA5P058022	1.41e-04	4.53e-06	2.14e+01	4.82542	3.24007337	noncoding	HG19	GAGAGTGCAGGTTGCTATGAGACCTAAGAAGCCCGCATGCTTTGCTGTGGACTGAATGTT	--unmapped
ASHGA5P027299	1.41e-04	4.53e-06	2.14e+01	4.82398	8.9896405	protein_coding	HG19	CTGCTTTCTCTGCTCTCTTTGCCTTCTTTTGTTCTGTTGAATAAAGCATATTGAGAATGT	--unmapped
ASHGA5P012193	1.41e-04	4.54e-06	2.14e+01	4.82216	1.4019255	protein_coding	HG19	TTCTGCATACAAGTTGGCAGGACCATGGCCAACCTGGAGCGCACCTTCATCGCCATCAAG	--unmapped
ASHGA5P035008	1.41e-04	4.54e-06	2.14e+01	4.82213	4.96545883	noncoding	HG19	GGCAAACACTATGTCCTTTTCTTTTTCTAGATACAGTTAATTCCTGGAAATTTTAGCGAG	--unmapped
ASHGA5P017061	1.41e-04	4.54e-06	2.14e+01	4.82152	3.0591179	protein_coding	HG19	CCGGGAGGATCACAGAGCCAGCATGTTACAGGATCCTGACAGTGATCAACCTCTGAACAG	--unmapped
ASHGA5P045847	1.42e-04	4.57e-06	2.14e+01	4.81444	3.3394358	noncoding	HG19	GAGAGGAAGAAGTTACATTGTCGTATGAGGGATGCATTTTAACCATTAATTTGTGGTACA	--unmapped
ASHGA5P002688	1.42e-04	4.57e-06	2.14e+01	4.8139	1.8974795	protein_coding	HG19	TCTGCGTGAGAGGAAAAGATGCTAGAACCACAGGAGAATGGCGTGATTGACCTACCAGAT	--unmapped
ASHGA5P052256	1.42e-04	4.58e-06	-2.14e+01	4.81338	-1.28178767	protein_coding	HG19	TCTCACCTACATCAATGAGGATAGGATATCTACAACTTTCAGGCTGACAACTCTGCTGAT	--unmapped
ASHGA5P002161	1.42e-04	4.58e-06	-2.14e+01	4.81283	-2.4924406	protein_coding	HG19	TCAGGAAAGGCGGACAGGCGACACTAACAGGTGAAGATCTCGGGAGACCATGACTAAGAA	--unmapped
ASHGA5P052726	1.42e-04	4.58e-06	-2.14e+01	4.8123	-1.73703527	protein_coding	HG19	AAATGCACAGCCAAGCCTAGCAGCTCGGGCAAGGATGGTGGAGGCGAGAACACTGAGGAG	--unmapped
ASHGA5P042976	1.42e-04	4.58e-06	-2.14e+01	4.81166	-1.33416967	noncoding	HG19	GAGTCATTTGAGTTTCTGTTATTCAGGTATACAGAGTTCCTGTTGTCTTTTTAGTCAACA	--unmapped
ASHGA5P023157	1.42e-04	4.59e-06	2.14e+01	4.80936	2.5104405	noncoding	HG19	GGCAGCGGCGATAAACCTGCCAGTAATTTCAGCAAATGAAACGTGGAACACGTCAAGGCC	--unmapped
ASHGA5P002421	1.42e-04	4.60e-06	-2.14e+01	4.80695	-2.00682067	protein_coding	HG19	TCTACGACTGGTACAGGTGGCTGGGCTACCTGGGCCTGCTGCTGCTGGACGTCATCATCT	--unmapped
ASHGA5P008062	1.43e-04	4.61e-06	-2.14e+01	4.80364	-1.380046	protein_coding	HG19	TCCTTCTGTCCGCCTGCCTGTGTTGGCTGCATCGAAGAGCACCTTCTGTCCTGGTCCCAG	--unmapped
ASHGA5P042284	1.43e-04	4.62e-06	-2.13e+01	4.80205	-1.637425	noncoding	HG19	TGACTGACACCTGGCTTTCCACCAAGACTCAATTTTCATAGCAAGCCTCATCATCATAAG	--unmapped
ASHGA5P018342	1.43e-04	4.62e-06	2.13e+01	4.80182	1.47282607	noncoding	HG19	GAAAAAATTCAGATTTGGACTGCTTTTCACAGTTGAGCGGCTGCTCTGCCTGGGATAAAC	--unmapped
ASHGA5P037207	1.43e-04	4.62e-06	2.13e+01	4.80134	1.57983893	protein_coding	HG19	AATTCGATGACTCTTGGTGAGGTAGAGCAACTGAATGCAAAGCTCCTACAGCAAATCCAG	--unmapped
ASHGA5P036496	1.43e-04	4.63e-06	2.13e+01	4.79906	3.23567333	protein_coding	HG19	TTTGAGCTAAAAACCATGTGCTGTACCAAGAGTTTGCTCCTGGCTGCTTTGATGTCAGTG	--unmapped
ASHGA5P035989	1.43e-04	4.64e-06	2.13e+01	4.79834	2.9675553	noncoding	HG19	CCCAAATGCACGTTAAAAACCTCTTACAACATATGTGCACATTCATAGATAACATGTAGA	--unmapped
ASHGA5P043219	1.43e-04	4.64e-06	-2.13e+01	4.79772	-1.41768033	noncoding	HG19	GAGGGGTCCAACCATTTCTCATGTATGGCCACACACCACTTCCGTTCACAGAGACCCCAG	--unmapped
ASHGA5P054732	1.43e-04	4.64e-06	2.13e+01	4.79746	4.9319869	noncoding	HG19	TACCAAGAGAGGAAGCTCAAAAAAAACAGAAGCTTCAAACAAACAACCAACCAAAAAAAA	--unmapped
ASHGA5P037933	1.43e-04	4.65e-06	-2.13e+01	4.7956	-1.759019	noncoding	HG19	GAGAACTTCATGGACTGCTTTCACCTGTGCCATTGTCAACTTAAGAAGGCCCTTAATATG	--unmapped
ASHGA5P004155	1.43e-04	4.65e-06	-2.13e+01	4.79477	-2.6883917	protein_coding	HG19	GCCTGCATTTGTCTCTTAACCTTCATTAACTGTGCCTATGTCAAATGGGGAACCCTGGTA	--unmapped
ASHGA5P007368	1.43e-04	4.65e-06	2.13e+01	4.79374	1.736578	protein_coding	HG19	TGCAGACGCCCTGTACAATCAAGATCACCCACAAGAACCAGATGCCCATGCTCATGGGCC	--unmapped
ASHGA5P001700	1.44e-04	4.67e-06	2.13e+01	4.78913	2.405432	protein_coding	HG19	TTGATCTCTTGGATGTGCTGGAGTTTAACCAGGTGATAATCTTCGTCAAGTCAGTGCAGC	--unmapped
ASHGA5P032970	1.44e-04	4.68e-06	-2.13e+01	4.78772	-1.4147845	noncoding	HG19	AATTCTTTTCCATCAGAAGTAAGAGCTGTTGGCAGCAACTAATAAAATGCAACCTAGTGA	--unmapped
ASHGA5P043149	1.44e-04	4.68e-06	2.13e+01	4.78644	1.0386795	noncoding	HG19	ACCCCTGCTCCTTGGAGGACAACGTGATCACTGTATTCAGCTCTGTCAAGAATGGTCCAG	--unmapped
ASHGA5P010428	1.44e-04	4.69e-06	-2.13e+01	4.78504	-1.28216683	protein_coding	HG19	GCTGTGCCAGGTTGAAGTATTGTATTTTGCAAAAAGTGCTGAAATAACAGGAGTTCGTTC	--unmapped
ASHGA5P036429	1.45e-04	4.71e-06	2.13e+01	4.77934	2.4700323	noncoding	HG19	GGCTCAATTAGCCAATTAGTGGCATTGTAGAGGGCTGAGATGTTACTTTTTAGTTTCCAA	--unmapped
ASHGA5P050777	1.45e-04	4.71e-06	2.13e+01	4.77917	2.31147367	protein_coding	HG19	AGCTCAATAAGTTATTACTTTTCCACAAATCAGTATATGGCTTTTTATGTGGGTCCTCTG	--unmapped
ASHGA5P053542	1.45e-04	4.72e-06	-2.13e+01	4.77727	-1.10768983	protein_coding	HG19	AAGAAGACCATCAGGTTCCTTCACAGCTTCACAATGTACAAATTGTATCAGAAGTTATTT	--unmapped
ASHGA5P001451	1.45e-04	4.72e-06	-2.13e+01	4.77632	-1.25083533	protein_coding	HG19	CCTTCAAATCCAATAGATTTTTCTTACAGAGTAGCTGCTTGTCTTCCTATTGATGATGTA	--unmapped
ASHGA5P016458	1.45e-04	4.74e-06	2.12e+01	4.77209	1.79302237	noncoding	HG19	AGCCTGGATTCATTGGGGATGACTTTGACTTAGCAGATGCCTTACATGACAAAGGAAACT	--unmapped
ASHGA5P028561	1.45e-04	4.74e-06	2.12e+01	4.77182	1.85076663	noncoding	HG19	CTGTGCTGGGCACAGAATGGACTTCAGTTAAGTTTTTGATGTAGAAATGTTTTATTATTC	--unmapped
ASHGA5P002743	1.45e-04	4.74e-06	2.12e+01	4.77166	1.63259857	protein_coding	HG19	AACAGGAATACATGGAAGTCCGGGAGAGAATACACAGAGCCATCAACGACAACACAAACA	--unmapped
ASHGA5P054676	1.46e-04	4.76e-06	2.12e+01	4.76718	1.3237299	noncoding	HG19	AAGAGTCTTATCTGGATTAGATCCTGGGAATTGAGAAGCTTCAGCAGGTGGGAAATGCAC	--unmapped
ASHGA5P052261	1.46e-04	4.77e-06	-2.12e+01	4.76607	-0.831946	protein_coding	HG19	GGAGCATTACCCCTACTGCGGGTCCCGCTGCTGGCAGCGCTGGAAACTGGGTGGACGGCA	--unmapped
ASHGA5P028671	1.46e-04	4.77e-06	-2.12e+01	4.76599	-5.3928302	noncoding	HG19	GTTGGGACACAGTTGATTCTGACTGTCTTAAAGTTAGGCTTTTCTAAAGATTTAGACTAA	--unmapped
ASHGA5P002167	1.46e-04	4.78e-06	-2.12e+01	4.76368	-1.69524717	protein_coding	HG19	ACCATTCAAAATACAAGTACTGGTTGAACCTGACCACTTCAAGGTTGCAGTGAATGATGC	--unmapped
ASHGA5P001942	1.46e-04	4.78e-06	2.12e+01	4.76328	1.09525333	protein_coding	HG19	GGAGTTACAGGCCTTAAAGGTAAAGCTGGAGATGAAAGAGGAAAGAGTCCGATTCCTAGA	--unmapped
ASHGA5P000887	1.46e-04	4.79e-06	-2.12e+01	4.76034	-1.66988933	protein_coding	HG19	CTGAGGAAAGGAGGCCTGGCCCTGGCGCTGCTGCTGCTGTCCTGGGTGGCACTGGGCCCC	--unmapped
ASHGA5P011814	1.46e-04	4.79e-06	2.12e+01	4.76018	1.81043467	protein_coding	HG19	GCCCTGAGCAAAACACCATTGCAACACCAGCTACACTCCACATCCTACAGAAAAGCATTA	--unmapped
ASHGA5P023938	1.46e-04	4.79e-06	-2.12e+01	4.75946	-1.89392043	noncoding	HG19	TAGTAGGTTGCATAGTTTTAGGGCAGGGATTTTGCCCACAAGGAGGTAACTATACGACCT	--unmapped
ASHGA5P037656	1.46e-04	4.80e-06	-2.12e+01	4.75848	-1.57240443	protein_coding	HG19	ATCCAGTACCTGATGGACCTCGGCGCCAACCTGTGGGTCACCAAGCTCTGGAAGTTCATT	--unmapped
ASHGA5P019471	1.46e-04	4.81e-06	2.12e+01	4.75524	1.143667	noncoding	HG19	CTTAATGAAGACTATAATGTAACTGCAAACTCCAAGCTGGTCATTATCACGGCTGGGGCA	--unmapped
ASHGA5P024326	1.46e-04	4.82e-06	-2.12e+01	4.75309	-1.92658437	noncoding	HG19	CGTGTGTGAGGCGGGTGCAGTGCCTCGGCAGTGCAGCCCGGAGCCGGCCCCTGGCACCAC	--unmapped
ASHGA5P040239	1.46e-04	4.82e-06	-2.12e+01	4.75274	-2.40083323	noncoding	HG19	GAAGAAACATGGCAACTTAACCGTTATTAATCTGGACTAAATAAAACAGGAAACTGCTTC	--unmapped
ASHGA5P013284	1.46e-04	4.82e-06	2.12e+01	4.75234	1.13881467	protein_coding	HG19	GACGGGCGCGGAGACGCTTCTGGAAGGAACGCCGCGATGGCTGCGCAGGGAGAGCCCCAG	--unmapped
ASHGA5P042679	1.46e-04	4.82e-06	-2.12e+01	4.75212	-0.85360317	protein_coding	HG19	TAAAGTTCATCTTCCAAATGGCAGCCCTATCCCTGCTGTCCTCTTGGCTAACAAATGTGA	--unmapped
ASHGA5P010383	1.47e-04	4.83e-06	2.12e+01	4.75009	3.3244551	protein_coding	HG19	TGAGTTTGCGCGAGAACTTTCAAAGGCTTCCAAATCTGATGCTACTTCTGGAATCCTCAA	--unmapped
ASHGA5P008212	1.47e-04	4.84e-06	2.12e+01	4.74897	4.1108531	protein_coding	HG19	ACGCTTACGGGGCTACCCATGTACGTGAAGTCCCTGTACTGGGCCCTGGCGTTCATGGCT	--unmapped
ASHGA5P005680	1.47e-04	4.84e-06	2.11e+01	4.74804	2.17707123	protein_coding	HG19	AGTGCAATGGCTTCCATGAGGCAGGCTGAACCTGCAGATATGCGCCCAGAGATATGGATC	--unmapped
ASHGA5P033328	1.47e-04	4.86e-06	2.11e+01	4.7443	3.7606941	noncoding	HG19	CCTGATTTACTTATGAAGAAGCAAATTCAACCAAGTGATACGAATTGTCTAAGGTCATAC	--unmapped
ASHGA5P028338	1.47e-04	4.86e-06	2.11e+01	4.74395	1.5173135	noncoding	HG19	TATGATGCTAGAATAACTGGACATCTGTGTGCAAAAATATTAAACCTATACCTTGCACCT	--unmapped
ASHGA5P002024	1.47e-04	4.86e-06	2.11e+01	4.7438	1.12522817	protein_coding	HG19	GCTCTCTGTAAGAAATATGCTGATCTTGGAAATTCACCTCTTCTATAGAAGAGTTTGTTT	--unmapped
ASHGA5P033294	1.47e-04	4.87e-06	2.11e+01	4.74207	1.8231523	noncoding	HG19	GGAACTTTTTAGCTCCAAAGTGGTTTGATGACCACAGGCTAAAATTCATAGTCTTAAAAT	--unmapped
ASHGA5P005002	1.47e-04	4.87e-06	-2.11e+01	4.74201	-2.164292	protein_coding	HG19	AACTGGAAGAAGCTTTTTAACGATTATGGTGGTGGCTCGTTCTCCTTCTCCAACCTCATC	--unmapped
ASHGA5P036446	1.47e-04	4.87e-06	-2.11e+01	4.74169	-2.00020387	noncoding	HG19	TGACTCTTCTCTTAACAAGGACACACTTGGCGTTAGTATGGATCTAGCCTCAAAGACCCT	--unmapped
ASHGA5P013279	1.47e-04	4.88e-06	2.11e+01	4.73766	1.44620833	protein_coding	HG19	CAAGCTTGTATGTTTTAATTGATAAAGACCAGAGTCCAAAATGGAAACCAGCTGATCTAA	--unmapped
ASHGA5P008437	1.47e-04	4.88e-06	-2.11e+01	4.73763	-1.45483117	protein_coding	HG19	GTGGACACAGGTTTTAAAACATGAATCCTACACTCATCCTTGCTGCCTTTTGCCTGGGAA	--unmapped
ASHGA5P038445	1.48e-04	4.90e-06	2.11e+01	4.73484	2.07178267	noncoding	HG19	TGAAGTTTTCTGACTCTATCTTTCTTTTCCCGTGGCCACTGTTACCTCTCCAGAACAGAC	--unmapped
ASHGA5P012358	1.48e-04	4.90e-06	2.11e+01	4.73296	2.046473	protein_coding	HG19	GTCATGGGAGGTGTGATAGCAGTGGTGATATTTATTTTGCTTTGCATCACTGCCATAGCC	--unmapped
ASHGA5P044168	1.48e-04	4.92e-06	2.11e+01	4.7298	1.80007567	protein_coding	HG19	GAAAGACTCTTTTTACCAGAGGTTTCCTCTTAGGTGTTAGGAGTTAATACATATTAGGTT	--unmapped
ASHGA5P005683	1.49e-04	4.93e-06	-2.11e+01	4.72604	-0.80887533	protein_coding	HG19	CTGGAACCTGCAATACTGGAGTAACCGCTTCCTAAACCATTTTGCAGAAATGTAAGGGTG	--unmapped
ASHGA5P025327	1.49e-04	4.93e-06	2.11e+01	4.72583	0.97417177	noncoding	HG19	AACATCGCTTTTGGGTGAAGTGGCAACATGTGTTGTTTGCTTCAATCGGTGGTGTGACAA	--unmapped
ASHGA5P011001	1.49e-04	4.94e-06	2.11e+01	4.72535	4.04602997	protein_coding	HG19	CCCAGCTCTGGCTTTTTGAAAGCAAAGATGAATATCCCTCTAGGTGAGAAAGTCATGTTG	--unmapped
ASHGA5P014872	1.49e-04	4.94e-06	2.11e+01	4.72408	3.5324596	noncoding	HG19	ATCCTTGTAGGACTCTGGAGAAGATCAAATGGGAGCTTAGATGTGGAAGCTCTTTGGAAA	--unmapped
ASHGA5P009013	1.49e-04	4.95e-06	-2.11e+01	4.72301	-1.43382553	protein_coding	HG19	GAGGGGGCAGAAGGACAGGTGGAGGGAAGCGCCCCAGACAAGGAAGCTGGCAACCAGCCC	--unmapped
ASHGA5P041677	1.49e-04	4.95e-06	-2.11e+01	4.72293	-1.02532517	noncoding	HG19	CCTATCCCTAATTCTACTATGTGGCTCTCAACACCTTGTATTTAATAGGTACACAATAAA	--unmapped
ASHGA5P010781	1.49e-04	4.97e-06	-2.10e+01	4.71652	-2.33429423	protein_coding	HG19	AAAGAAAAGATGATCACAATTGAGGAAGCACTTGCTAGGCTCAAGGAATACGAGGCCCAG	--unmapped
ASHGA5P024633	1.50e-04	4.98e-06	-2.10e+01	4.71477	-4.32793753	noncoding	HG19	TCGGCTAAGGAAGTCCTGTGCTCAGTTTTGTAGCATCAAAACTAGGATTTCTCTTGTTAC	--unmapped
ASHGA5P042578	1.50e-04	5.00e-06	-2.10e+01	4.71136	-1.92449933	noncoding	HG19	GGGAACACACTGACTCCATCACATTAGAAGTTATAATAAACATTTAGAGAACAACCTCAA	--unmapped
ASHGA5P041901	1.50e-04	5.00e-06	-2.10e+01	4.71133	-1.3203382	noncoding	HG19	GGTTGACTGCTCTGGTGTTTTTATATTCATTCGTGCTTTAGCATATAAATTCTTCAGCAT	--unmapped
ASHGA5P039593	1.50e-04	5.00e-06	2.10e+01	4.7104	2.222729	noncoding	HG19	GCATTTCCGGGTAGTAGGAAAGAATACAAGGGAATAACATTAGTCCAGAAGTTTTAATAA	--unmapped
ASHGA5P001092	1.50e-04	5.00e-06	2.10e+01	4.70968	1.64047893	protein_coding	HG19	TTCGACTTCTACCTGTGTAGTCACGCTGGCATCCAGGGGACAAGCAGGCCTTCGCACTAT	--unmapped
ASHGA5P013668	1.50e-04	5.01e-06	-2.10e+01	4.70729	-1.13658217	protein_coding	HG19	GATGAATCTGACCTCTATAGCCTGGCCCATTCCTACCTCGGGCCTCTCATCATGCCTATG	--unmapped
ASHGA5P055821	1.50e-04	5.02e-06	-2.10e+01	4.70626	-2.49895097	protein_coding	HG19	GCAAACATAGATGGAGAGTTTGAGGGCTTTCGCAGAAATGCTGTGATTCTGTTTTAAGTC	--unmapped
ASHGA5P020883	1.50e-04	5.02e-06	2.10e+01	4.70596	4.14862987	noncoding	HG19	CTTGCATCAGGCACGTGGGCCGTGGCCCGGCTGGGTCGGCTGAAGAACTGCGGATGGAAG	--unmapped
ASHGA5P053918	1.50e-04	5.03e-06	-2.10e+01	4.70304	-1.65645037	noncoding	HG19	CTGAATCTAAAAATGACCCAGTGGCACCGGTTTGTAGTAAAACTTTGAAGATAGAACTCC	--unmapped
ASHGA5P011788	1.50e-04	5.03e-06	-2.10e+01	4.70245	-3.0232284	protein_coding	HG19	CTACTTATAAGGGCTGTTTAGAAATATATGGCCAAATCTGTAACCCGGAAACAGCAAAAA	--unmapped
ASHGA5P006472	1.50e-04	5.04e-06	2.10e+01	4.70158	0.78392933	protein_coding	HG19	GACACCTCAGGCAGTGGCCTTGTCGTCGAAGTCTGGCCTTTCCCGAGGCCGGAAAGTGAT	--unmapped
ASHGA5P007401	1.51e-04	5.04e-06	2.10e+01	4.70091	1.1554991	protein_coding	HG19	TAACACTCAAGAATAAGTTTGTGGAGTTTGACATGAAGCCAGTCTGTAAGAAGTGCTATG	--unmapped
ASHGA5P001228	1.51e-04	5.04e-06	2.10e+01	4.69986	1.069985	protein_coding	HG19	AAAGCCTTCTATAAAACTGCCCGGAAACAAAACTCATGCTGTGCCATCATGTGATGCAGC	--unmapped
ASHGA5P038659	1.51e-04	5.06e-06	2.10e+01	4.69719	1.307354	noncoding	HG19	TCACCGTGAAATATCTTCTGAGACACAACAATCTCCCTGAATTAAAACTACAGACTCTAA	--unmapped
ASHGA5P038473	1.51e-04	5.06e-06	-2.10e+01	4.69696	-2.16990133	protein_coding	HG19	AAAGTAGTCGTTCTCAATTTCCGATTCATAGACCTCGAGAGTGACAACCTGTGCCGCTAT	--unmapped
ASHGA5P005183	1.51e-04	5.06e-06	2.10e+01	4.69582	2.99057767	protein_coding	HG19	TGGCTTACCAGATGTGGCAAAATCTGGCAAAGGCAGAGACCAAACTTCATACCTCAAACT	--unmapped
ASHGA5P003738	1.51e-04	5.07e-06	-2.10e+01	4.6948	-1.715326	protein_coding	HG19	GAAAAATATGAAAAGCAAGATAAGAGTACAAATGATGCTGACGTTCCTCAGGGAGTGATT	--unmapped
ASHGA5P058631	1.51e-04	5.07e-06	-2.09e+01	4.69395	-1.49316167	noncoding	HG19	GTGGAGTGGCGGCTCCTGCACTGACTCCTGAGACTATTTTAACTGGGATTGGTTATCACT	--unmapped
ASHGA5P001112	1.51e-04	5.07e-06	2.09e+01	4.69346	1.85630477	protein_coding	HG19	GTTTGAGCAGGGCACCTACATCTACTTTGACTACGAGAAGTGGGGCCAGCGGAAGAAGGA	--unmapped
ASHGA5P003580	1.52e-04	5.12e-06	-2.09e+01	4.68268	-2.28310033	protein_coding	HG19	TGTACAGCCGTGGGGACCCTAAGGCCCCTGATGTGTATGACTTCTTCCTCCAGTGGATTG	--unmapped
ASHGA5P038023	1.53e-04	5.13e-06	-2.09e+01	4.68001	-2.26059867	noncoding	HG19	ATTGAAAAAGGGCTTTCTAAACCGTCTGTGGGGCACATAATAAAGTTCTTTGTGTGGAGC	--unmapped
ASHGA5P007494	1.53e-04	5.14e-06	2.09e+01	4.67779	1.17679683	protein_coding	HG19	AAGCTCATCGTCCGCATCAAGGAAATCCTGGCCCAGGTCGCCAGCGAGCACCTGTGAGGA	--unmapped
ASHGA5P056236	1.53e-04	5.14e-06	2.09e+01	4.6771	2.55726363	noncoding	HG19	GCTTCTTCAGTGTGAACTGGACCCAGCAACTTCTTCTAACAAATAGAGCATGACAAAATT	--unmapped
ASHGA5P004482	1.54e-04	5.17e-06	2.09e+01	4.67081	2.5559452	protein_coding	HG19	GTGGAGGAAGGACCATTATCATTCCTTATGAAAAGGAAGACAGCCCAGAAGCTTGCTATT	--unmapped
ASHGA5P041425	1.54e-04	5.18e-06	-2.09e+01	4.66901	-1.65813737	protein_coding	HG19	TGATAATCAGTTGATCTCAGGTTTTTCACTGTACATTACTTTGCAGATATGGACAGCCTT	--unmapped
ASHGA5P056097	1.54e-04	5.21e-06	-2.08e+01	4.66238	-2.3381337	protein_coding	HG19	AAAGGAAAAAATGAACAGCACATGTATTGAAGAACAGCATGACCTGGATCACTATTTGTT	--unmapped
ASHGA5P014275	1.54e-04	5.21e-06	-2.08e+01	4.66173	-2.58563837	protein_coding	HG19	TGGAGCATCGTAACATTTGTCTACTGAAGCACACCCAAACAGGGACACCAACCAGAATAA	--unmapped
ASHGA5P009416	1.54e-04	5.22e-06	-2.08e+01	4.66098	-1.2805158	protein_coding	HG19	GCCTCACCAGGTTCTTGATCAATATGAACGAGAAGGATTTAACTTCCTAGCCAAGGTGTT	--unmapped
ASHGA5P044632	1.55e-04	5.22e-06	-2.08e+01	4.65968	-1.2864607	noncoding	HG19	CATCTTCATCGTTTCATTACCACCATCCAACACTATCGGGGGACCTGCCCTGATAATCAG	--unmapped
ASHGA5P010887	1.55e-04	5.24e-06	-2.08e+01	4.65671	-1.296672	protein_coding	HG19	ATGGCTGGAGTGTCCGAGTTGGAGAGTGCTCTGCAGATGGAGCCAGCTGCCTTCCAGGCT	--unmapped
ASHGA5P054876	1.55e-04	5.24e-06	2.08e+01	4.65637	1.345715	protein_coding	HG19	TGTGGGCCCCACTGCCCATGGAGCCCTGCCACCGGCCCCTTTCCCAGTAGTGTCCCAGCC	--unmapped
ASHGA5P015994	1.55e-04	5.24e-06	2.08e+01	4.65552	1.24785123	noncoding	HG19	GGCTGTGGAGGTAATCTTATTTTCCTAAGGGTAGTTTCATGATGACAGTGTCAAAAAATT	--unmapped
ASHGA5P039119	1.55e-04	5.24e-06	-2.08e+01	4.65457	-2.63389663	noncoding	HG19	CCAGCAAGCATATGGGATTCATCTGCTGTGAGTGATAATTTATCTAGTTTCTAAAAATAG	--unmapped
ASHGA5P057644	1.55e-04	5.25e-06	2.08e+01	4.65357	2.6239348	noncoding	HG19	TGGAATGACAGGTAATGGAGAGTGAGGAGATTTTACCTGATATGGTCCTGTTTGCACCGT	--unmapped
ASHGA5P011096	1.55e-04	5.25e-06	-2.08e+01	4.65329	-2.0676153	protein_coding	HG19	CTAAACACAGGTCTAAAGACATTGCCCTCACAGAGTGAAATGATGGCAGAAATATCTAAA	--unmapped
ASHGA5P017889	1.55e-04	5.26e-06	-2.08e+01	4.65156	-0.84094133	noncoding	HG19	CCGCGCCCAGCATTCCAGCGTCCAACAGAGCATGCGTGCACCATTCCAGCATCCGGCAAC	--unmapped
ASHGA5P047456	1.55e-04	5.26e-06	2.08e+01	4.6501	1.4976028	protein_coding	HG19	AGTCACTTGGAAGGGACAGAAAATCACAGCATGGCAGGAGATAGTGGAATAGATTCTCCA	--unmapped
[truncated: 56,945 more rows]
