# Supplementary material for: LINC01936 inhibits the proliferation and metastasis of lung squamous cell carcinoma probably by EMT signaling and immune infiltration
Source: PeerJ. 2023 Dec 7;11:e16447. doi: 10.7717/peerj.16447 (PMC10710776; doi:10.7717/peerj.16447)
Supplement: Supplemental Information 3 — VENNY 2.1.0 was employed to draw Venn diagrams based on the differentially expressed lncRNAs. [file peerj-11-16447-s003.zip]

Archive with 5 entries (4 files):
- S3.TCGA_GSE88862_venn/
- S3.TCGA_GSE88862_venn/TCGA-GSE88862-23down.png
- S3.TCGA_GSE88862_venn/TCGA-GSE88862-29up.png
- S3.TCGA_GSE88862_venn/TCGA-GSE88862-52venn.png
- S3.TCGA_GSE88862_venn/TCGA-GSE88862-venn-52DEL.xlsx
