# Supplementary material for: LINC01936 inhibits the proliferation and metastasis of lung squamous cell carcinoma probably by EMT signaling and immune infiltration
Source: PeerJ. 2023 Dec 7;11:e16447. doi: 10.7717/peerj.16447 (PMC10710776; doi:10.7717/peerj.16447)
Supplement: Supplemental Information 5 — The ggplot2 R package and the DAVID 6.8 database were used to establish Gene Ontology (GO) and Kyoto Encyclopedia of Genes and Genomes (KEGG) analysis. The GSVA R package was used to study the pathways related to LINC01936. [file peerj-11-16447-s005.zip]

Archive with 11 entries (10 files):
- S5. KEGG GO GSVA/
- S5. KEGG GO GSVA/BP.pdf
- S5. KEGG GO GSVA/CC.pdf
- S5. KEGG GO GSVA/GO KEGG GSVA.pdf
- S5. KEGG GO GSVA/GO KEGG GSVA_00.png
- S5. KEGG GO GSVA/GO_KEGG.xlsx
- S5. KEGG GO GSVA/GSVA-code.txt
- S5. KEGG GO GSVA/GSVA.pdf
- S5. KEGG GO GSVA/gsvaOut.txt
- S5. KEGG GO GSVA/KEGG.pdf
- S5. KEGG GO GSVA/MF.pdf
