# Supplementary material for: LINC01936 inhibits the proliferation and metastasis of lung squamous cell carcinoma probably by EMT signaling and immune infiltration
Source: PeerJ. 2023 Dec 7;11:e16447. doi: 10.7717/peerj.16447 (PMC10710776; doi:10.7717/peerj.16447)
Supplement: Supplemental Information 5 — The ggplot2 R package and the DAVID 6.8 database were used to establish Gene Ontology (GO) and Kyoto Encyclopedia of Genes and Genomes (KEGG) analysis. The GSVA R package was used to study the pathways related to LINC01936. [file peerj-11-16447-s005.zip › S5. KEGG GO GSVA/GSVA-code.txt]

setwd("E:\\GSVA\\03.GSVA\\h.all.v2023.1.Hs.symbols")
inputFile="easy_input_expr.txt"
gmtFile="h.all.v2023.1.Hs.symbols.gmt"

library(GSVA)
library(limma)
library(GSEABase)

rt=read.table(inputFile,sep="\t",header=T,check.names=F)
rt=as.matrix(rt)
rownames(rt)=rt[,1]
exp=rt[,2:ncol(rt)]
dimnames=list(rownames(exp),colnames(exp))
mat=matrix(as.numeric(as.matrix(exp)),nrow=nrow(exp),dimnames=dimnames)
mat=avereps(mat)
mat=normalizeBetweenArrays(mat)

c3gsc2=getGmt( gmtFile, 
               collectionType=BroadCollection(category="c3"), 
               geneIdType=SymbolIdentifier())
gsvaOut=gsva(mat, 
             c3gsc2, 
             min.sz=10, 
             max.sz=500, 
             verbose=TRUE,
             parallel.sz=1)
gsvaOut=rbind(id=colnames(gsvaOut),gsvaOut)
write.table(gsvaOut,file="gsvaOut.txt",sep="\t",quote=F,col.names=F)


rt=read.table("gsvaOut.txt",sep="\t",header=T,row.names=1,check.names=F)

library(pheatmap)
Type=c(rep("treat",250),rep("con",251))    
names(Type)=colnames(rt)
Type=as.data.frame(Type)

pdf(file="heatmap.pdf",
     width = 10,            
     height =10)

pheatmap(rt, 
         annotation_col = Type,
         Type = ann_colors,
         color = colorRampPalette(c("yellow", "black", "red"))(50),
         cluster_cols =T,
         fontsize = 6,
         fontsize_row=6,
         fontsize_col=6)
dev.off()
