# Supplementary material for: LINC01936 inhibits the proliferation and metastasis of lung squamous cell carcinoma probably by EMT signaling and immune infiltration
Source: PeerJ. 2023 Dec 7;11:e16447. doi: 10.7717/peerj.16447 (PMC10710776; doi:10.7717/peerj.16447)
Supplement: Supplemental Information 5 — The ggplot2 R package and the DAVID 6.8 database were used to establish Gene Ontology (GO) and Kyoto Encyclopedia of Genes and Genomes (KEGG) analysis. The GSVA R package was used to study the pathways related to LINC01936. [file peerj-11-16447-s005.zip › S5. KEGG GO GSVA/gsvaOut.txt]

id	TCGA-96-7544-01	TCGA-96-A4JL-01	TCGA-85-A5B5-01	TCGA-O2-A5IB-01	TCGA-77-8140-01	TCGA-66-2785-01	TCGA-43-5670-01	TCGA-77-6843-01	TCGA-63-A5MG-01	TCGA-43-2581-01	TCGA-85-8355-01	TCGA-94-7033-01	TCGA-39-5040-01	TCGA-33-4586-01	TCGA-NC-A5HH-01	TCGA-77-A5G8-01	TCGA-63-A5MP-01	TCGA-22-0944-01	TCGA-21-1081-01	TCGA-O2-A52V-01	TCGA-33-AASB-01	TCGA-63-5128-01	TCGA-37-3792-01	TCGA-56-A4BX-01	TCGA-94-A4VJ-01	TCGA-NC-A5HN-01	TCGA-63-7021-01	TCGA-77-8133-01	TCGA-37-A5EM-01	TCGA-85-8071-01	TCGA-NC-A5HP-01	TCGA-85-A4PA-01	TCGA-33-4582-01	TCGA-34-A5IX-01	TCGA-18-5595-01	TCGA-MF-A522-01	TCGA-46-3768-01	TCGA-56-A4BY-01	TCGA-85-8070-01	TCGA-56-7579-01	TCGA-NC-A5HG-01	TCGA-39-5036-01	TCGA-39-5024-01	TCGA-O2-A52Q-01	TCGA-70-6723-01	TCGA-85-7697-01	TCGA-85-8664-01	TCGA-63-A5MH-01	TCGA-94-8490-01
HALLMARK_TNFA_SIGNALING_VIA_NFKB	-0.0722472836099588	0.120175528382778	-0.39379934066254	-0.408692222453548	-0.188694128316404	0.241090470745207	0.0952766026628094	-0.476085323240943	0.160552269849222	0.358229234891956	0.349298082940505	-0.357242854273845	0.0341905191958526	-0.184182928380287	-0.53260425080515	-0.097536204230058	-0.00230715784781049	0.370870270444549	-0.137110043950566	0.290116660558234	-0.11502140976283	0.209442563021825	0.567778305276798	-0.50196087850435	0.075126552618248	-0.37745798675608	0.414275527827372	-0.189835386970676	0.346568316218166	-0.231939307309382	-0.211767998744825	0.131597568214787	-0.43955280081996	0.194572727922347	-0.360856670216978	-0.286547951441866	-0.557066873489889	-0.179074636253088	-0.385872111819852	-0.316812787199155	-0.40684127214537	-0.263180761267994	-0.030717565616817	0.383801240858722	-0.316433117472133	-0.0569597412143708	-0.363885182064919	-0.0152480909498821	-0.278339958118625
HALLMARK_HYPOXIA	-0.010368194374233	-0.424906925101764	-0.170993911033495	-0.205352863810346	-0.335024868784879	-0.181550957114773	-0.00104239064656822	-0.278252008239199	0.00713075697713658	-0.0301128148075341	-0.00333257099901935	-0.229194178967796	-0.0931434931993805	-0.0320823251015263	-0.214009662208906	0.222859379348994	-0.197935424436945	-0.0354726541371755	-0.237464498855372	0.199882761338504	0.0669225162878843	0.529536751071749	0.0817972971869725	-0.313300669322349	-0.069243662231604	-0.248292310885952	0.157864230298143	-0.177390187594317	-0.00813848599382305	-0.0153705845344547	0.0591662716133431	-0.363339670469001	-0.117244802146996	-0.111727595958422	0.148837823496577	-0.259355669340125	-0.403761358154887	0.116474054565932	-0.173870958897806	-0.392378906214797	-0.335846210573265	-0.103082911841739	-0.00934763790027054	0.281937138174111	-0.145472842493226	-0.234524938480911	-0.0604389638931636	-0.0386244254800676	-0.309871087120914
HALLMARK_CHOLESTEROL_HOMEOSTASIS	-0.17015668912208	-0.508741817950223	-0.268008373729244	-0.223166951012078	0.182409867601172	-0.147176046724679	-0.00513332355309354	-0.285456080550331	-0.155406640157714	-0.0637283065461772	0.0192289326500061	-0.0958549185450348	-0.0312972964381188	-0.0409645525857234	-0.145087064355291	0.0746466764395422	-0.469805032403197	0.350260037852934	-0.0489839178066186	0.298929668459332	0.0256932608581109	0.155644910573113	-0.0840997866558538	-0.222722155108132	-0.0781664317010219	-0.0769062362367797	0.180565920849152	0.0335185842991772	0.0185741883321675	-0.0892456111527204	-0.168115722729256	-0.503444315805776	-0.0685872859934111	-0.194602610630582	0.269989032263555	-0.340695593992185	0.0605281494407408	-0.0376358317468312	-0.0597221040588588	-0.0703867587705251	-0.36422686225681	0.115575548136148	0.217174391152878	-0.178038051476938	-0.195283146830642	-0.0518315454288882	0.0127499559171775	-0.228745039430212	-0.0290932958672812
HALLMARK_MITOTIC_SPINDLE	0.117964795990444	0.0739116547243131	-0.169164202778806	0.335111808453915	-0.18939322376188	-0.463176019134895	0.0969909520028503	-0.12719544105329	-0.200610315288233	-0.0127685692411808	0.0228191490229305	-0.334058320118832	0.324387271291474	-0.102579351319452	0.0486668693301985	-0.116083700745598	-0.0539773948588022	0.12979962417595	0.042334641069277	0.196382533191848	-0.0838064514316638	0.184642308856766	-0.270726021266506	-0.00466689352294491	0.259990446888972	0.105645625223479	-0.114898068424232	0.312433942403832	0.244281925808045	0.240883501511349	-0.0642674327496447	-0.0264180134639952	-0.327278134210125	0.212706896557449	0.414942772654885	0.129727154452206	0.0956708719267885	0.0600336283845913	-0.182974171014391	0.0455951437284073	-0.0137231669382609	-0.353082301105604	0.00398762191471175	-0.251764552628238	0.308952036301148	0.228823528832148	0.0634410302967009	0.0666144464426058	0.0620252525718186
HALLMARK_WNT_BETA_CATENIN_SIGNALING	-0.129300967117152	0.223977714217086	0.173056176995037	0.103951886246673	-0.0375215202712186	-0.487733605025499	-0.231512491654022	0.182854763331049	0.180147259459559	-0.140821522798621	0.277086638391584	-0.252178385093425	0.000733013198805671	0.0308611684809188	0.0365041121008056	0.0181744832174967	-0.0584632312213449	-0.030110695548582	-0.0295634650157651	0.0723586385163605	-0.03874262580185	0.0571234016620785	-0.513094813547854	0.128011932553581	0.0744409371016472	-0.224610656632681	-0.121781974060096	0.161423639297652	0.232020803983794	0.392134975915062	0.0110963690225314	-0.192143384069395	-0.280717364487499	-0.293276196609996	0.132254230881025	0.00213800898726785	-0.283309155090572	-0.0409042053029512	-0.290875544279922	-0.3157749903319	-0.116834912024063	-0.280260315527447	-0.101414521275703	-0.406892817656282	0.0529058728689697	0.12954012805775	0.0098352647263498	-0.143281439428601	0.152037049329085
HALLMARK_TGF_BETA_SIGNALING	0.261894209690642	0.0248354862036386	-0.375226555991097	-0.050317286726299	-0.278849884296767	-0.434732040636272	0.0494366336028328	-0.0838837141511485	0.13479926107241	0.176603196449151	0.066830399703847	-0.388475880937814	0.203568775338734	-0.0426472822114428	-0.447774316399511	-0.288990860796147	-0.293057266443614	-0.153587196200581	-0.00687400007367725	0.013672620923785	-0.280199561908917	0.0600054333805833	-0.131535636196093	-0.233503229273021	0.201874575265128	-0.374107420266062	0.152942677821231	-0.0279929355451769	0.262149791971618	-0.10219273202433	-0.0865827134341396	-0.184501555495102	-0.420490189485654	-0.0667136440731825	0.108645687997166	-0.248121978677059	-0.446339674945156	-0.0812912033814976	-0.315222851715515	-0.0395733491978199	-0.289115359421574	-0.363305798404708	-0.161405078464105	-0.0714837981701351	-0.00781533633622386	0.0511482885270677	-0.295408566980942	-0.168760119428301	-0.196505298080434
HALLMARK_IL6_JAK_STAT3_SIGNALING	-0.0323111687933265	0.300060899766146	-0.465732596189063	-0.497871276956089	-0.368855768002322	0.347241586106485	0.0685414754091349	-0.3669557591691	0.257128004022696	0.487701420517686	0.438781009037597	-0.312126180407144	-0.200234485131718	-0.249685260868622	-0.582327571942422	-0.188072003440063	0.146792770681584	-0.142735727530119	-0.205739021665104	0.133409504864641	-0.414045135578722	-0.27885780406672	0.619389393981437	-0.539150099150012	0.0521048733932002	-0.382720263640393	0.231195262776825	0.00700226658801059	0.222148810229418	-0.304653634509391	-0.426281552969869	0.273312578937182	-0.469807278586728	-0.0729688878053409	-0.485624358386184	-0.400563991006938	-0.34545062596047	-0.200352731487146	-0.583106997381776	-0.350266315705927	-0.391491485653633	-0.320377456159323	-0.00757452247356818	0.362653946024869	-0.408081967159299	-0.0099298027982215	-0.38612302500474	-0.279250469318294	-0.375547264780943
HALLMARK_DNA_REPAIR	-0.358923288961908	-0.0373062277323433	0.071748631629149	0.0311741832118846	-0.0333721066404421	0.0490282712472843	-0.0959579880636633	-0.201748085758082	-0.261148075478109	-0.337816719059609	-0.404863292012818	0.158827052963125	-0.21057081424441	0.0472271487954262	0.324180471423046	-0.109129985610223	-0.0131609545105862	0.0584120745624521	-0.0990816810118045	-0.267961632602912	0.0158826038561872	-0.200154274597457	0.129221004332402	-0.0868691372134288	-0.212657360267303	0.021712466523489	-0.253276882154879	-0.100124403931894	-0.173328755824824	-0.224183982672478	-0.064360878526275	-0.0472167553046276	0.187068334398613	-0.106417050804764	0.0794802347761377	-0.117253437295608	0.0905806409458702	0.0796894576813616	0.170132853036003	-0.00945541135564956	0.0657897813462178	0.248325348746845	-0.108675052808855	0.115288044392604	-0.0655638303783098	-0.136478562804793	0.182584751261957	-0.0348583582032403	-0.0748999577077752
HALLMARK_G2M_CHECKPOINT	0.176715608275161	0.108047582840484	-0.14222183485699	0.457516665106502	-0.282376624023465	-0.409880541256734	-0.0145054925397727	-0.410234649573599	-0.443313518574851	-0.381374667746988	-0.326048955829149	-0.104972661595672	0.195622025108492	0.11368871975052	0.360823459916657	-0.0453681926744229	0.190700616679811	0.28094427244165	0.291592234568345	0.0259987656789394	-0.123985448231246	-0.061740677930006	0.00642652369338109	-0.0167765312183446	-0.210089941488357	0.337127513815098	-0.249018531271396	0.331742829628916	0.403447042029714	0.345190755243809	-0.307483215738297	0.0813108741623842	0.100441930750356	0.174014083923855	0.601806870897781	0.216874507597937	0.333683601650501	-0.143716565326517	-0.0997888662279708	0.182585015429338	0.122716325376985	-0.0451521447384005	-0.064507772689831	-0.300265011945571	0.42843649747494	0.227493810193327	0.232905287513938	0.294674484994159	0.0560288585869798
HALLMARK_APOPTOSIS	0.213482468252027	0.0534453811603998	-0.163035931458488	-0.271955730608077	-0.221343208287109	-0.0258243201942205	0.0908068186863158	-0.353477999817683	0.0985776772708807	0.189731449224058	0.259063619273043	-0.198823886159739	-0.148467618856008	-0.155060953606901	-0.370428508765873	-0.182918710473705	0.0710182537060384	0.0521592542536785	-0.229871325561541	0.0909395107254306	-0.265326858908605	-0.00903122012843588	0.224363853086829	-0.35975012096804	0.0500241901223375	-0.299020950601501	0.194400862795044	-0.0403103045331434	0.127242241787643	0.00251820718247905	-0.177130667261501	-0.115680927370059	-0.309621180175983	-0.186028979573703	-0.181753005449123	-0.324748919122752	-0.329803306940774	-0.117136626459652	-0.288137278392005	-0.184331717278863	-0.327052002885192	-0.0906930165133017	0.0469674823908197	0.127512160624468	-0.128475467625428	0.210025456789711	-0.345231150702726	-0.238142832382895	-0.219209361172377
HALLMARK_NOTCH_SIGNALING	0.00999881016910589	0.11379522403928	-0.00935866744177125	-0.0556983199540517	-0.138307941321119	-0.366364092508333	-0.108451448345498	0.181212213124869	-0.0707425216514775	-0.126885048768523	0.138249557780577	-0.101419156837715	-0.217824918867844	0.114295761069876	-0.302005035228433	-0.0266277447838466	-0.45484840853751	-0.351283638361364	-0.0999163240783656	0.235795643936311	-0.251942908391583	-0.122930790713616	-0.133837152915379	0.0821203108771119	0.152872264314026	-0.40496583923571	0.0504242812240882	0.106662697918875	0.408443977900593	0.0896114491408236	0.219732667937415	-0.358630934658281	-0.240738310657328	-0.00386854599983005	-0.290979761821605	-0.0840818408810549	-0.157658261124714	-0.180791664538987	-0.191683337615676	0.131358607078323	-0.388664312926537	-0.218874328337766	0.0458448001498656	-0.115174320109907	-0.147421564406513	0.0357812010118498	-0.199275542651712	-0.0768831794676454	-0.24630754471076
HALLMARK_ADIPOGENESIS	-0.00378192807392821	-0.280446772357289	-0.171596095696673	-0.289870851268859	0.0475818162155337	0.131178731686573	-0.112677178388007	0.0766329197421044	-0.023619036055065	-0.0465857716119495	0.0934993450864206	-0.0288350416687979	-0.166646118182579	-0.077564112564561	-0.110752021242119	-0.0228016505983564	0.055995644657383	-0.0762772784280401	-0.165424279909276	0.0222183952600297	0.119323063773334	-0.0671428484909832	-0.165297941438721	-0.181214620009351	-0.0902352879534283	-0.0867702178183717	-0.171514475156788	-0.122018711134202	-0.374825200287827	-0.2364139036501	-0.266351602824397	-0.316179388269708	0.164687563039139	-0.259222260345848	0.0317904122859223	-0.122478329230784	0.0852829232963753	-0.00303997610095544	0.0573570648188808	0.000323550575290626	-0.259451393614493	0.241854027846925	0.319392746780957	0.0514193828938495	-0.195304341455725	-0.0219101911443997	-0.248647433259979	-0.284245958441104	-0.221725201535075
HALLMARK_ESTROGEN_RESPONSE_EARLY	0.279329890676001	-0.109153203761968	-0.279841035695305	-0.114403112010053	-0.0453513043179925	-0.0338289540456635	-0.0376998860214298	0.000511472596699203	0.132363567742032	0.0883623058340148	0.167656873038948	-0.158869074447191	0.0492568848125478	-0.0534330539716925	-0.328443644140206	-0.030223774235392	-0.108693669586526	0.0717423990081604	0.0283604542253869	0.0726032515694166	0.149098790417626	0.142489309081718	-0.173742852584931	-0.0343129902277467	0.201121066261046	-0.110687538200099	0.175377703765924	0.0731555941920264	-0.108924711355438	0.0523667246660216	-0.111896812714276	-0.339176064052655	-0.261989072818634	-0.15184842394282	0.225032121203414	0.0135427260034306	-0.155330422979406	0.0218953772280435	-0.169433403258989	0.0373055829039399	-0.289932371180751	-0.00214469741160073	0.30466648965992	-0.17292602769959	-0.00383311554403909	0.195768111918862	-0.172290238783461	-0.222185601508716	-0.0319433828781394
HALLMARK_ESTROGEN_RESPONSE_LATE	0.145659774665292	-0.099641254103921	-0.175554823535585	-0.180130738807139	-0.0865886860231044	0.0418662391382584	0.0802245823613207	-0.134732761166886	0.133773498970325	-0.0362142057773709	0.106545164858884	-0.0354174097270785	-0.0942755758898693	-0.0662130988099286	-0.358103173291208	-0.037440856493418	-0.0969691663230573	0.178863403562824	0.0161724914666058	0.179581005919996	0.0764785195801795	0.115338852642614	-0.0700257452535583	-0.0219686775098738	0.159766857167558	-0.0504223836663246	0.193036816704853	0.106068918394129	0.0207091856969484	0.128691628779349	-0.195036066846888	-0.330891810578684	-0.201822588707872	-0.192723504517527	0.254897044061982	-0.0976680169242906	-0.140095166278007	-0.0559045337797981	-0.25836990168645	-0.00769251429260651	-0.274921081452906	0.113380331190526	0.276993635536647	-0.17609518661103	0.0174855574769035	0.203870904669792	-0.205620853726411	-0.143922491500429	-0.129307070603738
HALLMARK_ANDROGEN_RESPONSE	0.406121785775926	-0.328082066954194	-0.39604649200754	-0.0877258310588162	-0.00579310048245005	-0.121078408617631	-0.153183158724608	-0.208813908961571	0.051015115864066	0.00114697727044433	0.192468083985797	-0.350890630358837	0.107577212594815	0.189754621073421	-0.363882057052866	-0.254201311745853	-0.253190953124859	0.272750586929905	-0.286674260069599	0.201963021039612	-0.0733819008384616	0.0102031095211122	-0.0299832868427512	-0.247876088449736	-0.208166630405335	-0.188830477041572	-0.158332786762148	-0.092040425810281	-0.27267540994496	-0.158427611686922	-0.0806394974942712	-0.307759667102346	-0.106965892421775	-0.13459252244287	0.16538400433013	-0.274723534540293	0.0235420418783578	0.150800274751841	-0.249411125704783	-0.133281822482673	-0.4146012274397	-0.207061060127619	0.152390013754131	-0.231928487440327	-0.0849967149489094	0.124897662896496	-0.102714143138392	-0.127717104632091	-0.173050462236004
HALLMARK_MYOGENESIS	-0.0505637704273352	-0.0843888835850062	0.0564993377758363	-0.258559419814763	-0.160875864358835	-0.13830136367912	0.12343488653388	-0.0806717760099655	0.0507479741896363	0.0943245829524611	0.0352613021127735	-0.0474598607700656	-0.0487659793788486	-0.0454719266167958	-0.294300702685544	0.0151350485404909	-0.121390967296118	-0.184466401055143	0.0963881680494531	0.166462543477776	-0.0988777899270888	0.142616338676876	-0.141600639153793	-0.156263490593852	0.202691515934049	-0.0884431018147806	0.225722309472735	0.142165532985536	0.157143555843083	-0.0604779672405542	0.281019914863526	-0.116719828208933	-0.314692360696921	-0.239381693768801	-0.0529805720372875	-0.275579559138014	-0.311688039538647	0.0442493242796927	-0.159173586900296	-0.208177023355271	-0.129424650489735	-0.205873908666544	-0.119674648470102	-0.135132181792761	-0.132059596274552	-0.0616024266977027	-0.156867232210891	-0.113839841250102	-0.0406299984830137
HALLMARK_PROTEIN_SECRETION	0.452190582324552	-0.36130645455604	-0.254009018139217	-0.00185931012365259	0.0011367546959517	-0.149239883423049	-0.20321200106772	0.238365763890577	-0.0262180268365176	0.249226471393594	0.13216974279963	-0.474677341508799	0.0350171457995542	0.237586354320747	-0.284799059123089	-0.0539274990355656	-0.213280142256716	-0.0794564820045092	-0.326544710885855	0.342767809083971	0.0380225047694751	0.300547437747297	0.00411219542753241	-0.242087188463899	-0.289019736851707	-0.351894616007805	-0.245524937072322	-0.17509895735633	-0.396362250367584	-0.279226599065191	0.076762534798492	-0.507088281869426	0.284324745913328	-0.00471417489716341	-0.210813937444381	-0.0918346453570119	0.330024431158391	0.137768579739653	-0.220226987672184	-0.104812675764342	-0.261742855945478	-0.0829067515692368	-0.058313534131934	-0.175541387856211	-0.0168864501845407	0.207838091537253	-0.320137559006333	0.0668213141085921	-0.303524062424756
HALLMARK_INTERFERON_ALPHA_RESPONSE	-0.369542731727833	0.621634487911191	-0.334369688333873	-0.301497783463243	-0.57136090559344	0.676626104958632	0.225208829932786	-0.623909334986375	-0.104951483300285	0.397205940321637	0.583431440720443	0.475250732930498	-0.362106118988089	-0.626991200406242	-0.62380675264385	-0.581248976260041	0.216265235824186	0.24785895585761	-0.533406005775981	-0.236736567936609	-0.478382865328323	-0.709153911094961	0.708359324262036	-0.644629496828917	0.143235541336582	0.172714537626084	0.495252271515877	-0.226458087162107	0.412827356907868	-0.156210212151323	-0.512124787049002	0.312856012313239	-0.376941682260844	-0.499903992567398	-0.527492489086886	-0.507993040189247	-0.564742046130554	0.0306350849853066	-0.42188268517831	-0.394064250546914	0.283501080264218	-0.113483228291354	0.554982567200638	0.600817333626584	0.0130465281946872	0.0627809465999634	-0.611825911835609	-0.431216502443456	-0.413752244867007
HALLMARK_INTERFERON_GAMMA_RESPONSE	-0.0790456439637015	0.519651236515895	-0.389377612878654	-0.464769915135794	-0.571947027753422	0.596931096831713	-0.131769901810808	-0.604270675826925	0.10860046014044	0.406149464644261	0.528120785371537	0.192432626966762	-0.353263472606348	-0.476836949984968	-0.605089341268438	-0.393320147760228	0.311381660153204	-0.0205045192933055	-0.485273635692459	-0.0844846171778435	-0.495244352994562	-0.575092752817072	0.643612144910557	-0.614285679523395	0.0502521031161348	-0.142332905852893	0.412712300578368	-0.138929059071401	0.237131671711707	-0.302351840016625	-0.472314464723868	0.350914329383855	-0.440716660397018	-0.391052934915596	-0.505092329302613	-0.473194228114167	-0.520916130843028	-0.10247445586773	-0.462999799353791	-0.36541170625843	-0.117987535095309	-0.288333486272724	0.342396608795272	0.521217022834809	-0.261670762634465	0.0862781555974655	-0.574507942301921	-0.446580729707639	-0.410014491703909
HALLMARK_APICAL_JUNCTION	-0.0321958821811228	0.0794754849216608	-0.172466147736695	-0.319383894858426	-0.173369902433579	-0.285973776212562	0.0582837828628253	-0.196658136423799	0.0757775282842211	0.138555473826847	0.0865585316402683	-0.216018010339003	-0.0188328400514564	-0.068508111657025	-0.296051803564497	-0.0578667769419507	-0.155351908458512	-0.00970989815921355	0.140552780689432	0.259285419233806	-0.248094573019701	0.0037154519981005	-0.0935236542159808	-0.243043672271511	0.27234348511695	-0.188416489906616	0.199245801161299	0.197020051561104	0.220823958888591	-0.113183172318002	0.110383446843724	-0.156237325932125	-0.402647667856342	0.0103420283003832	-0.158628559907347	-0.245228623855861	-0.226376799620287	-0.0442122146510321	-0.31949676017918	-0.146404820115594	-0.279834933228111	-0.36045242914741	0.118525560281979	-0.0230222716477739	-0.214116405070291	0.0510560038278561	-0.0557517103335088	-0.0892219915733772	-0.0763280800940326
HALLMARK_APICAL_SURFACE	0.271707563799445	0.111607760101681	-0.228730638866366	-0.267425993008335	-0.273018274886413	-0.0605504172739872	0.0696536830221934	-0.295267246588464	-0.170978256183728	-0.131377228832759	0.247938852019465	-0.350604754425213	-0.0268874042206783	0.0208626328700297	-0.163933929068924	-0.0139358017266435	0.0753460953050579	0.149332484490261	0.115866510265544	0.409412996234781	-0.307647231198236	-0.0854590148247081	-0.059476433806758	-0.107749179071756	0.317381780426653	-0.310883472138657	0.0640883904556634	0.290717646704356	0.072874545094682	0.149161417279282	-0.205007921599225	-0.183890192642323	-0.342879950079502	-0.208277840419768	0.041451442834899	-0.045462632319965	-0.108418768242197	-0.0412798100290063	-0.144605181734288	-0.147857291188179	-0.393124094909503	-0.107374039463881	0.285417465288755	-0.273438370939069	-0.0231092013300165	0.0548536621966332	0.157667456487264	-0.0355189886112505	-0.140655454485579
HALLMARK_HEDGEHOG_SIGNALING	0.228051007823056	0.299185389646486	0.187938117612447	-0.0366431999709015	-0.392021318636249	-0.407906364190578	-0.130272978554943	0.371488807984395	0.102575406695201	-0.116644828703627	0.351910734396251	-0.333323912911924	-0.198800701768542	0.119261163143685	-0.218154832722016	0.0490057310989259	0.243232259167145	0.162441871582859	0.0797201900744447	0.406007834689485	-0.0269495574809603	0.31695236952066	-0.286979021904995	0.0142182755547356	0.167516424352132	0.080120970572477	0.449629777389439	0.178910612428976	0.235935842583351	0.318489403002759	0.230184960094992	-0.283233205177976	-0.470959276056261	-0.123084754130932	0.283805720254236	-0.223770638364624	-0.295744444873742	-0.022040239362004	-0.0859675773079989	-0.107910587718408	-0.208795826963802	-0.484955176396852	-0.087220340456735	-0.387190140695079	0.132028035802305	-0.138972038699489	0.0961554047305713	-0.170538143391893	-0.0686272775231763
HALLMARK_COMPLEMENT	0.200351872257213	0.050116073611391	-0.406915208889517	-0.444421273908644	-0.358492528863946	0.258150475611759	-0.0718392498484358	-0.369652854245402	0.175677787436399	0.360706955666079	0.40279893663373	-0.245224552764605	-0.179569502968908	-0.207355723553489	-0.41926767751682	-0.276718595211584	0.154203564317585	-0.232784128695494	-0.268276352451428	0.0751906103012928	-0.167944012854102	-0.273024761582117	0.441807160785819	-0.45629685785003	-0.0288484703937853	-0.424434964102094	0.220164562352083	-0.019689682254365	0.145241071040903	-0.287243896795579	-0.296750619141378	0.120678702186267	-0.258283585060314	-0.115902379771858	-0.360644228691	-0.346441671466688	-0.27334425291653	-0.287761674625109	-0.436112585733136	-0.18488076613891	-0.436969334165708	-0.220937836565865	0.0657177667300133	0.368173027520073	-0.270946546332178	0.105754148727199	-0.411770568897886	-0.364348810859813	-0.376727501132692
HALLMARK_UNFOLDED_PROTEIN_RESPONSE	-0.00260273349120427	-0.109028031842876	-0.28265296292368	-0.0145708811091547	0.191704321387776	-0.0759707596210616	-0.0468419180574463	0.210533088635353	-0.102758053127203	-0.102237386530406	-0.0314377800499518	-0.164416054131342	-0.0696281793871376	0.185973713827669	-0.120407758579269	0.0411745085114095	0.107799844194661	0.0919947478382393	0.0663916392352212	0.0039505284318978	0.388610515921078	0.164790135203392	0.0273223694244046	-0.222062299764733	-0.155690413612659	0.201397024272489	-0.168944878852524	-0.328030616310671	-0.18560344214309	-0.381742770200638	0.056454185965553	-0.368236894616192	0.186690168537068	0.171919842905742	0.0307246580280283	0.0316904807984834	-0.0138637086598201	-0.0522692402330948	-0.0211019123425331	-0.00244879169419732	-0.00248729382997032	-0.188925124758142	-0.199551316187637	-0.169257985529685	0.0852751561317586	-0.0681792038216255	-0.043344887874022	0.0829282153987703	0.0494122773531061
HALLMARK_PI3K_AKT_MTOR_SIGNALING	0.0620559378331191	-0.0885401298622553	-0.314267641522122	-0.198997925530657	0.0557498779958169	-0.0380323916220332	-0.217163259868315	-0.105832038415625	-0.273752822781371	0.0540347004108486	0.235941667809414	-0.0518177800048086	-0.0680250567962657	0.0735589114268833	-0.19204574482272	-0.149566021870432	-0.108691564158301	-0.0269474679733284	-0.00586398437630159	0.0964560761891718	-0.230642184019288	-0.0204180687170493	-0.131696238019824	-0.190518584975735	0.0245983156695415	-0.122162617409043	0.0712913064703108	0.18551617970094	-0.0492808206880384	0.001985233829158	-0.204172577994461	0.00721235981855486	0.00903409558308851	-0.101099985138697	0.120797422753374	-0.195278519537016	0.0398308180689149	0.125961266078989	-0.210211501754074	-0.0583742928570013	-0.225740815858699	0.043591100026414	0.272186682923369	-0.138761033319461	-0.149823418874154	0.103198947679221	-0.0304075819147618	-0.0573596508394123	0.041022134681588
HALLMARK_MTORC1_SIGNALING	0.0759676314743771	-0.337757014696481	-0.402643652041671	-0.187494992023487	-0.093026817559988	-0.130580583824483	-0.294197764887667	-0.121336812382297	-0.320460153411134	-0.205106333237068	-0.0827799496037012	-0.141887745042199	-0.308518242505967	0.23287380872588	-0.175364011131306	0.160020121765251	-0.175934799447033	0.2733973159378	-0.0197066086727088	0.32043013069882	0.131855402114281	0.100846622301495	0.1190936221945	-0.22033360303892	-0.324077858892567	0.197044919755304	-0.224534747297515	-0.231242181675762	-0.143848054478518	-0.182616148415951	-0.288039309256389	-0.470207415110805	0.285458415494169	-0.11430570669632	0.336548287707509	0.103025125217939	0.177610946009379	-0.0236947231792438	-0.0497168836272163	-0.0173854728083417	-0.336560541254335	0.187205895009335	0.109910802804723	-0.0247009123690119	0.195557183686435	-0.0303052495485727	-0.00906134827727087	-0.180381791180395	-0.100884953827639
HALLMARK_E2F_TARGETS	-0.171266373678946	0.149403235245792	-0.16030236682209	0.518226473796579	-0.286294573492082	-0.31634084372937	-0.149937255901493	-0.486240284617183	-0.494104181275642	-0.439292056972018	-0.456720531114998	-0.0523170271369104	0.0997061657511181	0.069258784032341	0.483153498373794	-0.142091324623529	0.30929956094013	0.330409347865069	0.303712367608031	-0.0537305268516997	-0.199193976980099	-0.130135706245137	0.219884403956636	-0.19030528732451	-0.357834293337097	0.30165724476615	-0.513007665611944	0.179090862779551	0.350082305096586	0.109289075492143	-0.418525700994005	0.102570608439268	0.356610458894417	0.0813452565941885	0.659277633241628	0.284364496989811	0.401688936961055	-0.11829125957582	-0.0218576847784213	0.120706276998463	0.188483006911824	0.0489989845073929	-0.0834456535975135	-0.204232448444399	0.377544604001326	-0.098350332015648	0.263723469036929	0.402217607158022	-0.117414118322277
HALLMARK_MYC_TARGETS_V1	-0.0823718893645439	0.116544893989634	-0.215873509120675	0.198659203014009	0.0613942639082065	-0.14376802010414	-0.361646037003834	-0.220416670100743	-0.463440513001641	-0.445930014428686	-0.267215546574628	-0.159285618010313	-0.0658314903866726	-0.00107838091799911	0.404465416661955	-0.100977253871994	0.273017323330762	0.371152164884218	0.114421735420463	-0.145369319606164	-0.0969305343197746	-0.0133478153452582	-0.130525410339541	-0.19850595491536	-0.508993766937777	0.397203702270215	-0.433343584325195	-0.142476540903305	-0.180024838133643	-0.254922281107203	-0.249133387699887	-0.310729062523315	0.429937663281853	0.189199707244333	0.52224252573892	0.219149099335496	0.306016945388592	0.113883001612082	0.0080380978438058	0.0304683018631378	0.125193944382122	0.065551447090554	-0.126510401602674	-0.172751910064561	0.207693632340647	0.000380931632504244	0.0168226774862693	0.264489322438837	-0.0587150357487038
HALLMARK_MYC_TARGETS_V2	-0.517319788049375	0.134380924844658	-0.105285065148339	0.0764839821111926	0.188172477501304	0.307138999112592	-0.186892843807258	-0.157975553706162	-0.340678778020845	-0.357105210480496	-0.461406100052869	0.330641293386792	-0.071865105419291	-0.0141799886396156	0.310962095698779	0.120669523876498	0.470950354977573	0.444984310584497	0.369679340184229	-0.39250000211962	0.218648062030249	-0.203760875256366	-0.148427997304853	-0.0870101423048786	-0.430333819406915	0.623435507556584	-0.326911824124628	-0.434570174222879	-0.325412148777998	-0.348460220660921	-0.163577045759207	-0.286500806850655	0.293146881967479	0.395590841460038	0.426849413007046	0.403468262927254	0.151260819219749	0.0671332644591053	0.222623310244353	0.268161722508965	0.494687301759541	-0.0208212949764121	-0.217975143598765	-0.0730927521741952	0.036717492629251	0.13146861669577	0.00127152098260186	-0.203090692305582	0.298148085705179
HALLMARK_EPITHELIAL_MESENCHYMAL_TRANSITION	0.316386733495016	-0.162517494238946	-0.214952120294189	-0.437847492371721	-0.513712796580166	-0.296118699840285	-0.0343021651573962	-0.412567892401617	0.0979488086305665	0.159860778191114	-0.159640365508794	-0.498967197357842	-0.185798281897177	-0.0074795734830195	-0.371314968210314	-0.221564758347847	-0.344991400987606	-0.324487080561532	0.268742070315385	0.311383458965594	-0.444243618076847	0.0776561889747983	0.100774465722756	-0.545138217270586	0.211850257063496	-0.522886219607095	0.18596973378225	-0.349585864930765	0.514959664415591	-0.326525338145279	0.398570202860709	-0.441035278638537	-0.469103335366806	-0.229956230647072	-0.437135907270034	-0.488749555109177	-0.495933346159418	-0.323005900785558	-0.542794847287958	-0.434366732046908	-0.571529085167202	-0.569241973296895	-0.347438349149952	-0.0108608028536636	-0.457059319071008	0.124167431800045	-0.141112087875059	0.182715487602507	-0.489619007021676
HALLMARK_INFLAMMATORY_RESPONSE	0.230985623527504	0.15894693725022	-0.452355370061392	-0.556251188500291	-0.413468293051151	0.314115539985169	-0.0121768226359661	-0.45656679141361	0.187171899516068	0.448225281488632	0.381120771424568	-0.33193442197666	-0.289385889618059	-0.225458395597937	-0.522226442173762	-0.248795528388242	0.100649042641228	-0.0557765886166118	-0.293524878078474	0.170215180740758	-0.358809219852096	-0.237371346081064	0.569029975153658	-0.488949459704562	0.0111702210959657	-0.395045329206365	0.327116756690553	-0.0739641992622775	0.30383633816277	-0.359036049602816	-0.396337995271194	0.0514966948877894	-0.478666627685413	0.0220799317468351	-0.430200756974736	-0.437044939307219	-0.375096665985737	-0.313462430063079	-0.528583130553158	-0.205243478272103	-0.401243952042977	-0.368622391872528	-0.088752392823769	0.35303570956533	-0.346146051234069	-0.0165971684263555	-0.399943386656623	-0.22669100487332	-0.378978714442
HALLMARK_XENOBIOTIC_METABOLISM	0.0532943647285308	-0.235329074562225	-0.113193565184508	-0.364408175291328	-0.0817326110874158	0.0929881016548135	-0.106760262758427	0.00383076865947568	0.0656363477624133	0.0773416107844136	0.284104938680787	-0.166815738341618	-0.212593584960431	0.0285595233551561	-0.379357627383984	-0.0320122846741979	0.00626641271492975	-0.083209590877369	-0.152420196217431	0.100630131632439	0.169879058560991	-0.0814173248182078	0.0708991832420108	0.0201418391649271	0.0136238178545339	-0.177945116924873	0.0448941199196629	-0.14560121541735	-0.255146305766914	-0.084640762668308	-0.327772356819637	-0.295692037561584	-0.136176632453514	-0.219742788494411	0.0811430811957459	-0.173065436898158	0.194156766342126	0.137421060967291	0.0470935417857798	0.0563918113056782	-0.28939219348942	0.15988918738201	0.120423270231114	0.10941971557611	-0.0876872440475097	-0.0976141087295397	-0.336003156009745	-0.236080288518568	-0.142612071995063
HALLMARK_FATTY_ACID_METABOLISM	0.0381277277225789	-0.316500666134756	-0.0565996745829562	-0.216484010688771	-0.123442884370299	0.196433619852087	-0.270654633899663	-0.0494114515991203	-0.0402873043584502	-0.0567841811382674	0.0848426187365059	0.0530945609994034	-0.374879540184237	-0.103401827801093	0.0207042694139467	0.102875485346657	-0.00189863476204521	0.121770869529097	-0.175972724909085	0.141400269980872	0.117701483250059	-0.119739347542964	-0.176514084771595	-0.0879558943279827	-0.223705688675276	0.0775175896666508	-0.065866369595108	-0.0598639105695963	-0.433147318738288	-0.0937087786205538	-0.191026927358231	-0.336155777945967	0.157283779123991	-0.337598572658679	0.199322946855493	-0.0730271914464568	0.106726654942175	-0.00269040331147635	0.0686480055123949	0.0615514952877508	-0.251766058606296	0.25538510496719	0.290829823502663	-0.0599251082609066	-0.0391798491604929	0.0276930802000007	-0.227617347433619	-0.314677456919697	-0.0255052017399896
HALLMARK_OXIDATIVE_PHOSPHORYLATION	-0.117863207736295	-0.391422470886791	0.0708780264163139	-0.373591440076256	0.0356675265842815	0.146120090164722	-0.195610885629136	-0.0697677181775233	-0.219668030803514	-0.414491370312761	-0.110354460176694	0.278360166240636	-0.405929100957253	-0.0887634849898752	0.372683910590423	0.344735302388424	0.304395488024556	0.156982119850015	-0.367898105642638	-0.0618047101146816	0.27790465780622	-0.203504672872995	-0.194312595381105	-0.22709108524689	-0.270659617625593	0.14391362949217	-0.222872503171446	-0.317504273900948	-0.449741522180438	-0.383952297040266	-0.249804097390265	-0.3951861389388	0.502390371783723	-0.104881077658257	0.0272586873951507	-0.023286669963431	0.196320659434663	-0.282732665452182	0.117829388501989	0.0273030347117823	-0.112116918514362	0.477971901442619	0.436918852829106	0.167674960565956	-0.275336132949587	0.164174538629099	-0.0796736481842333	-0.321147382867639	-0.0120658677142891
HALLMARK_GLYCOLYSIS	-0.0868778159858766	-0.331042974465635	-0.212636500510807	-0.147112143758012	-0.261403011434865	-0.103328218298251	-0.0186831439202369	0.0152296651758285	0.0131887261479051	-0.0826073533202558	-0.281599043753308	0.0244127497789	-0.217787985105818	0.15659881874317	-0.159017456905122	0.219558096321464	-0.112582966115742	0.0125516648495064	-0.0524140995807668	0.261377575233479	0.217989695674231	0.222803317776851	0.0230508420270608	-0.206553916693383	-0.065753442907614	-0.103456164395907	-0.0497118525967072	-0.382168967901681	-0.141982213997642	-0.00456811932482645	-0.111039623430587	-0.50934869975102	0.161493882116848	-0.0214459606569007	0.110591470181115	0.153191495518467	0.0158177335190019	-0.000526948732387122	-0.0154994030891045	-0.25115978361797	-0.295837630846076	0.169443958172859	0.213967506585921	0.173955696893074	0.00917295964290715	-0.0690108672298801	0.106344239875654	-0.146770208189309	-0.253405284358769
HALLMARK_REACTIVE_OXYGEN_SPECIES_PATHWAY	-0.383400888136342	-0.373588442949518	-0.0573778376230291	-0.211078080098686	-0.263598153537442	0.022642678157304	-0.237519083981698	0.0920431057948479	-0.0649224015090437	-0.0382451203036474	0.213922703652721	0.126834157836544	-0.383306767677257	0.350449083398556	-0.411754306195156	-0.011392058087129	0.14632406416003	0.102017689546789	-0.147224788108183	-0.000904242903304153	0.320226340184373	-0.160941998463356	-0.153308007348026	-0.157252848643138	0.0314036796054743	-0.0728825841233755	0.0348631621269243	-0.0542856991285278	-0.11715349431162	-0.203179137149235	-0.300268449057467	-0.184103599238424	-0.118006347144359	-0.00239766548834502	0.227302834073518	-0.0182009719579144	0.287590510053183	0.100130873715794	-0.0301109606771908	-0.139459039907081	-0.209414595663938	0.352112038847717	-0.00182600658522239	0.425054030415551	-0.125018050465241	-0.0784349454233828	-0.354447442959026	-0.396812667187258	0.066602319303711
HALLMARK_P53_PATHWAY	-0.0864522493629928	0.00343018230330588	-0.0454887287468556	-0.342320172451545	-0.0641114080236531	-0.211399916671177	0.078979698658714	0.0407859620042319	0.0854436868095565	-0.19146359006887	0.168138745273428	-0.063038501634462	-0.203816372787676	-0.0815605065164942	-0.291992077892501	-0.0272819761673271	0.075340138950283	0.189865047569836	-0.033659860873758	0.0658366507708679	-0.160736035976328	0.0955106431912149	0.0272558148647137	-0.124223531181857	0.0225076364790574	-0.0391739978658293	0.194490626637369	0.0837550371367879	-0.019641851223473	0.0415244644417377	0.0202525885787316	-0.128280833165685	-0.235292027737948	-0.149669785714934	0.135113066140474	-0.166621924024392	-0.125828499940536	0.16666942860328	-0.184824499394155	-0.100707265363601	-0.0597441268750185	0.120743219035506	0.0710859397805367	0.021219889001446	-0.0995097223382701	0.196859741606853	-0.253541772478336	-0.128592828715263	-0.0521218736823665
HALLMARK_UV_RESPONSE_UP	-0.167032358378838	-0.125047415995424	-0.186295950395836	-0.198142284969841	-0.169340283049232	0.0187345807095533	0.0290936356074711	-0.0656650356184138	-0.102476059712876	0.0964494438713835	0.0477008561765133	0.0121318176592288	-0.0774325727033706	0.127468990493945	-0.304672138416585	-0.0224278648836645	0.0309528569322156	0.0881661481993051	-0.0743803740347706	0.0750513612851782	0.220726550191639	0.0539613391635647	0.144071927782924	-0.162706280973432	0.0625905349730121	-0.232545204381043	0.0781980143639488	-0.0251534513805255	0.135981101399454	-0.152000612876442	-0.21864661915265	-0.138986841124142	-0.133946356600179	0.028966716486516	0.122721287047631	-0.107156805650605	0.0670603692426466	0.022289765068856	-0.182664098484694	-0.0546828766068662	-0.155981215084416	0.0184183167337171	0.0689408462586019	-0.0156114180737834	-0.0559697306674422	0.105477726754365	-0.18363790610469	-0.106011035492031	-0.0601811567103652
HALLMARK_UV_RESPONSE_DN	0.423801918750919	-0.116792789857855	-0.196293597831279	-0.138977508882258	-0.31877757124874	-0.354430893592122	-0.173428104700554	-0.0213631443228577	0.0670775235328301	-0.0121051556556359	0.254234405051556	-0.364692523120308	0.288296959013503	-0.0176623601846249	-0.238618686899578	-0.135277405147196	-0.0362893312834475	-0.195722134904557	0.104049738221951	0.0527015466600519	-0.3360472574721	0.167698697311428	-0.0429606415496991	-0.163814425846695	0.0970459373829423	-0.179452316938201	-0.0583860953510913	-0.0632323922730001	0.155661462392483	0.0237700515454151	0.0831580274028282	-0.207996040589175	-0.316748422103399	-0.110055560565828	0.100662603011834	-0.196429963919408	-0.371836487192175	0.0276295875821877	-0.358183130536842	-0.240658778861591	-0.450834772601866	-0.301218861041892	0.0202613901082008	-0.283627123321583	-0.162520876226618	0.247030428368909	-0.146387321129422	-0.0948559227396167	-0.291868175381269
HALLMARK_ANGIOGENESIS	0.220530812088796	-0.162474727335601	-0.299833509269321	-0.409964314010847	-0.289202780951161	-0.180556647905966	0.30424902008872	-0.275398535380297	0.231221226887162	0.374584251041778	-0.0946384971783402	-0.295869503643026	0.0349877597189957	-0.26816859353977	-0.345943301183241	-0.122932894201428	-0.0892889564384073	-0.181575822809978	0.266227807309962	0.216620347641935	-0.0316073000543547	0.0177338554597593	0.04388048280851	-0.539806909007137	0.188559820792602	-0.40545858913376	0.0495112109740165	-0.373102960289616	0.429213358667197	-0.101356903507382	0.21578406055655	-0.414132422438992	-0.388934755346644	-0.142749969681705	-0.418144585560253	-0.321662326494736	-0.497066441206463	-0.319437065047699	-0.472025990826631	-0.190190353216217	-0.328659777479715	-0.483563805389527	-0.19838607195973	0.140098303845777	-0.42724047869232	-0.0785018020306615	-0.0247186284007907	-0.0335551099142498	-0.5378908882822
HALLMARK_HEME_METABOLISM	0.145822929787949	-0.251013903706337	-0.0748197346030405	-0.123158079405645	-0.211113110213774	-0.0724236875988327	-0.0840467958826044	-0.0476221673555162	0.155341521782496	0.0664124453005275	0.290331343755973	-0.242261042340671	0.000485318180047406	0.168497938452961	-0.302181691398875	-0.00890498698935865	-0.148208517119222	-0.0823563817644999	-0.27808053359263	-0.0407408470705792	0.0300273548144681	0.083877056705654	-0.137377748473112	-0.025166370236523	0.0115580419813297	-0.299656256594554	0.0211464699248508	-0.01284502814405	-0.221149164930556	0.0185032490942257	-0.0986471782638179	-0.122218223025159	-0.088589031575182	-0.206906720789047	0.0948204506071617	-0.0597204658859537	0.154800978687563	0.0212274847158472	-0.117861218022951	-0.00890527936539154	-0.145509711386177	0.100068702727806	0.0422315845076105	-0.0543389198881805	0.0252062786264616	0.0203043873101519	-0.318554144642294	-0.179480784768933	0.0991986130085833
HALLMARK_COAGULATION	0.133511818000691	-0.163362565175688	-0.30112266627132	-0.46602909314189	-0.24108801862702	0.15379382202377	0.0767303361444575	-0.313760015602114	0.309485505770526	0.341485127661999	0.228273358637628	-0.0704920530418321	-0.175696866776398	-0.147048235934952	-0.42861534299111	-0.00127291925285851	-0.0538594736139004	-0.161229062086859	-0.0353607353151613	0.078283718764934	-0.00397763862988187	-0.123367113005745	0.134151099825517	-0.394804279939844	0.0067122989504875	-0.434170903680608	0.303631316072253	-0.205338110759286	0.240376365697709	-0.337068375831059	0.0958788495248165	-0.197811691188095	-0.43361054626134	-0.074519396867612	-0.35637533644965	-0.317285494621313	-0.319245032803815	-0.239098319795596	-0.435137237945944	-0.127372844018708	-0.450544007585139	-0.252495365198207	0.11490944249624	0.265465198709021	-0.39950744651163	0.173060848352441	-0.337559226149358	-0.234427172851665	-0.292247460309163
HALLMARK_IL2_STAT5_SIGNALING	0.0853017054639849	0.149674331797936	-0.336170097632028	-0.416358358712549	-0.297407751654189	-0.0191942889751364	-0.146704990730077	-0.266849671639875	0.0932364261751655	0.290204624427736	0.356579975082692	-0.346441319313727	-0.0741278668343041	-0.211060067899997	-0.380424579949792	-0.095610494967097	0.124513028451374	-0.051957101757879	-0.32343601414685	0.165049990622763	-0.285897963753623	-0.0656724041875934	0.311525306059476	-0.447049174940311	-0.178011066256951	-0.359534490442838	0.181905460404066	0.0647584637538445	0.211301253006338	-0.245615665199174	-0.278518868023814	0.0747999006776446	-0.324239423939719	-0.163563203238689	-0.354849263201435	-0.313059223168237	-0.229691006140929	0.0203073257602177	-0.398598420466935	-0.239712950739659	-0.374927061364819	-0.228952190796886	0.0152142054759503	0.167057304389939	-0.317175011269335	-0.0379790645663206	-0.212056535094717	-0.23652114686414	-0.292932599200418
HALLMARK_BILE_ACID_METABOLISM	0.00883944067904738	-0.087107436241913	-0.297221935658092	-0.0983275592131072	-0.208959738111267	0.269955401389125	-0.17774774522115	-0.0802169963372154	-0.00392990766949414	0.102489368266991	0.20748733748526	-0.0177904018227567	-0.207033556936434	0.0303027271909448	-0.239109209607927	-0.104168241569861	-0.0949015182955949	-0.0354534999016353	-0.316347353474061	0.0967165782339604	0.0368486366970854	-0.116380916999993	-0.106831090823548	-0.0540272329796901	-0.0761671338343609	-0.265936044783245	-0.088972009353229	-0.0997704408355334	-0.30281874726854	-0.141581085240804	-0.171377128183653	-0.196371197272866	0.0322051739034665	-0.295209858881572	-0.0784815841987325	-0.154842740339785	0.163254798913411	-0.0322299526954123	0.0391319729825378	-0.00377758547577051	-0.203667819421986	0.125220689829117	0.121914329759162	-0.100545899288183	0.0418838696503773	-0.0895310307165248	-0.212723062810276	-0.185612057121435	-0.114418012025239
HALLMARK_PEROXISOME	-0.0930131979370128	-0.291605322469392	-0.150004235763758	-0.00515144996454031	-0.0804707394773626	0.223031365370564	-0.153183062432803	-0.0445640982107642	0.0199097107972514	0.0962991898785499	-0.00462336957767912	0.147095142113512	-0.223902977391341	-0.0433343517957095	-0.095858811524116	-0.11288370431196	-0.249153414819968	-0.0521840260878935	-0.24479653335378	0.0795410208850901	0.038507588059196	-0.0495038405955697	-0.206714530280868	-0.101754818146852	-0.0569890397834836	-0.134058523167671	-0.00926781429377935	-0.110616394033724	-0.360324729517784	-0.228491672290305	-0.22433359363054	-0.239603394837173	0.0987626235685826	-0.120392244520404	-0.0829967587275773	-0.136677145283894	0.0506217968144509	0.154856467032862	0.0687839626347375	-0.0355020812419232	-0.0487145013235064	0.163280835879627	0.207934534678901	-0.0778529182563162	-0.0659181657146909	-0.0510334027323153	-0.22060611585113	-0.104023471590986	-0.0934773240773646
HALLMARK_ALLOGRAFT_REJECTION	0.120027165859919	0.514819335707087	-0.48037456117065	-0.543890966681164	-0.433052232695831	0.495989537535072	-0.460227477031561	-0.58928619419573	0.0483812764391212	0.353922660572285	0.55387174034583	-0.358808282291157	-0.329062726500793	-0.471001060894586	-0.425648283254837	-0.276135457334294	0.325069550188776	-0.39753254724138	-0.438913667690131	-0.0415888757210186	-0.511495572419108	-0.489399864189275	0.547825541481444	-0.653217668752326	-0.153564556385749	-0.339118968683895	0.205974106800752	0.221344584475069	0.217269615817552	-0.362333012643211	-0.524319787881241	0.478351729804978	-0.453500854246396	-0.158923028314782	-0.495199690831907	-0.400633133017272	-0.404050824124537	-0.354241643302538	-0.572921413308593	-0.411720629014749	-0.466738751575854	-0.338529642812138	-0.0159818804645173	0.475644302945088	-0.426653851820158	0.0272599446640966	-0.396499040261945	-0.308268517642232	-0.495374441494839
HALLMARK_SPERMATOGENESIS	0.0377210287277117	-0.0900829861470045	-0.123694038595226	0.248096475987958	-0.120530382195075	-0.182572933358711	0.0691861766145932	-0.126130556982324	-0.152069174350288	-0.0563329381555244	-0.0941997301462768	0.0618368550760191	0.191988161283287	0.134280179649968	0.238605016464825	-0.0246449039095851	-0.00337389030511989	0.0190576711514921	0.095170632541019	-0.0389283288671627	0.106675032844167	0.0473561142628179	-0.026529415499908	0.0997416612928075	-0.210287347786311	0.144952276474047	-0.191998799078701	-0.0812664999920523	0.0927203246172594	-0.0538204465468121	-0.16496130976601	0.0152130373958986	0.367158921721484	0.0310957988433059	0.357758883355679	0.108326857990523	0.199954544616673	0.0286449417986232	0.0116432596840495	0.20938218984214	-0.0177825465137879	0.180140580575993	-0.0496048149836037	-0.185272687804123	0.356472202423044	-0.13122675154693	0.222663449699093	-0.0275772140906171	-0.07726521000142
HALLMARK_KRAS_SIGNALING_UP	0.289040340328137	0.131247067440284	-0.374661175271419	-0.422840911560232	-0.294435473956914	0.0603090727146321	-0.13447502671361	-0.287837787883036	0.127013708494087	0.246703563621423	0.291660998879029	-0.3870493044844	-0.234650990774445	-0.2089635009391	-0.402148786786896	-0.189195254733169	0.235316095043051	-0.0392090296503546	-0.199780959356473	0.168195778529685	-0.297677509333392	-0.042455166138958	0.401836557576312	-0.393658197624961	-0.0909338494488778	-0.371066571604337	0.215127853404578	-0.0411985107827309	0.279168162594713	-0.344081137513686	-0.21925710104042	0.0449591047524596	-0.347036547000589	-0.174297499081049	-0.362687801739072	-0.322352123989071	-0.30990829462963	-0.229470731903441	-0.440950948520512	-0.143078222276358	-0.385946333840793	-0.36359203859305	0.023702172027962	0.239880772931139	-0.367109517196218	-0.00710155880360733	-0.202900847033887	-0.225015802648192	-0.363440787314641
HALLMARK_KRAS_SIGNALING_DN	0.00871296908674318	0.197928160948629	0.0971807338450216	0.041869134633334	-0.022811814612636	0.0502871079963428	0.20703171426978	0.0341382506971933	0.0692290351410923	-0.00432918960622641	0.222999259756971	0.130669467122332	-0.0828644050783404	0.00951168772178645	0.0109188513208051	0.0590627469290663	0.042429516911399	0.0645465519806066	0.0405985458575348	0.0337523101144202	-0.0572903425218173	0.0873738860151994	-0.0804579805473843	0.120835892971279	0.287773789655016	0.106548387992799	0.0777055397714917	0.140469698991275	0.0250830386795592	0.250684330391968	-0.0969085036905323	0.0147575877567779	-0.0287915953497971	-0.284612986346292	0.0181541550624509	0.0867991084447157	-0.170614616174204	0.097047831610355	0.0354468658260015	-0.0219141669369297	0.019516498755414	0.132311602302506	0.0955835638165208	-0.155731524000796	0.0474323538010489	0.143480690390553	0.0366128203292607	-0.0506756575990991	0.10013471853689
HALLMARK_PANCREAS_BETA_CELLS	0.127611888397858	0.115907426119718	-0.103661838224502	-0.141674784901782	-0.22859499076587	0.147253433252949	-0.0418290173879672	0.187535466892415	-0.00401332484167222	-0.242689494067069	-0.0745876054482409	-0.118840230810926	-0.248173707336079	0.146607616829501	0.211421352157933	-0.209000499049973	0.365241719594881	0.0494289774890761	0.0662280643374872	-0.225850355590856	0.0749125291070094	-0.0615237400571732	0.184509188786893	0.143554013876666	0.195132426658266	0.0460874961152017	-0.153130188458846	0.105422072819094	-0.0895566187457284	-0.207141570083554	0.0804202959866755	-0.156252846528136	0.204540303581768	-0.0898205065566845	0.153520866141147	0.0443072522135673	-0.109922666798497	-0.270146534828156	-0.054305947603945	-0.00880783549192724	-0.245003909076893	0.105318681032679	0.0636856770109826	-0.309475189918011	0.023214655180273	0.103829078436247	0.22676140551431	0.0907393443929779	-0.24020530356313
[truncated: 452 more columns]
