# Supplementary material for: LINC01936 inhibits the proliferation and metastasis of lung squamous cell carcinoma probably by EMT signaling and immune infiltration
Source: PeerJ. 2023 Dec 7;11:e16447. doi: 10.7717/peerj.16447 (PMC10710776; doi:10.7717/peerj.16447)
Supplement: Supplemental Information 7 — Pearson Correlation Analysis with ggpubr R package was used for analysis of tumor-infiltrating immune cells, and the correlations between the infiltrating level of immune cells. [file peerj-11-16447-s007.zip]

Archive with 5 entries (4 files):
- S7. Immune infiltration/
- S7. Immune infiltration/CODE.R
- S7. Immune infiltration/Immune score violins catter.tif
- S7. Immune infiltration/Immune_score_violin _scatter.pdf
- S7. Immune infiltration/LINC01936_data.csv
