# Supplementary material for: LINC01936 inhibits the proliferation and metastasis of lung squamous cell carcinoma probably by EMT signaling and immune infiltration
Source: PeerJ. 2023 Dec 7;11:e16447. doi: 10.7717/peerj.16447 (PMC10710776; doi:10.7717/peerj.16447)
Supplement: Supplemental Information 7 — Pearson Correlation Analysis with ggpubr R package was used for analysis of tumor-infiltrating immune cells, and the correlations between the infiltrating level of immune cells. [file peerj-11-16447-s007.zip › S7. Immune infiltration/CODE.R]

# 1. Follow-up treatment related to tumor immunity ------------------------------------------------------------

# Correlation mapping

lncRNA_data <- read.csv("LNC_data.csv",header = TRUE,row.names = 1,sep = ",")
lncRNA_data$LINC01936 <- log2(lncRNA_data$LINC01936+1)
View(lncRNA_data)
library(ggplot2)
library(ggpubr)
require(ggpubr)
require(tidyverse)
require(Hmisc)
library(ggpmisc)
library(scales)

# ggscatter(lncRNA_data,x="LINC01936",y="B_cells",add = "reg.line",conf.int = TRUE,cor.coef = FALSE,cor.method = "spearman",xlab = "The expression of LINC01936",ylab = "Enrichment of B cells")+
#   geom_smooth(method = "lm", color = "Turquoise1", se= TRUE, formula = 'y ~ x')+stat_poly_eq(aes(label=paste(..eq.label..,..adj.rr.label..,..p.value.label..,sep = "~~~~")),formula = y~x,parse=T,size=5)

p6 <- ggplot(lncRNA_data,aes(LINC01936,B_cells))+
  geom_point(size=2,alpha=0.4,color="#6baed6")+
  geom_smooth(method = "lm", formula = y~x, color = "#6baed6", fill = "#6baed6")+ 
  theme_bw()+xlab("The expression of LINC01936 \n log2(TPM+1)")+ylab("Enrichment of B cells")+
  stat_poly_eq(aes(label=..eq.label..),formula = y~x,parse=T,size=5,label.x = 0.98,label.y = .05)+
  stat_cor(label.y=0.32,label.x = 2.1,size=5)+annotate(geom = "text",x=3,y=0.38,label = "Spearman",size=5)+
  theme(text =element_text(size = 15),axis.text.x = element_text(size = 14),axis.text.y = element_text(size = 14))
p5 <- ggplot(lncRNA_data,aes(LINC01936,CD8_T_cells))+
  geom_point(size=2,alpha=0.4,color="#6baed6")+
  geom_smooth(method = "lm", formula = y~x, color = "#6baed6", fill = "#6baed6")+ 
  theme_bw()+xlab("The expression of LINC01936 \n log2(TPM+1)")+ylab("Enrichment of CD8 T cells")+
  stat_poly_eq(aes(label=..eq.label..),formula = y~x,parse=T,size=5,label.x = 0.98,label.y = .05)+
  stat_cor(label.y=0.32,label.x = 2,size=5)+annotate(geom = "text",x=3,y=0.385,label = "Spearman",size=5)+
  theme(text =element_text(size = 15),axis.text.x = element_text(size = 14),axis.text.y = element_text(size = 14))
p4 <- ggplot(lncRNA_data,aes(LINC01936,DC))+
  geom_point(size=2,alpha=0.4,color="#6baed6")+
  geom_smooth(method = "lm", formula = y~x, color = "#6baed6", fill = "#6baed6")+ 
  theme_bw()+xlab("The expression of LINC01936 \n log2(TPM+1)")+ylab("Enrichment of DC")+
  stat_poly_eq(aes(label=..eq.label..),formula = y~x,parse=T,size=5,label.x = 0.98,label.y = .05)+
  stat_cor(label.y=0.285,label.x = 2,size=5)+annotate(geom = "text",x=3,y=0.35,label = "Spearman",size=5)+
  theme(text =element_text(size = 15),axis.text.x = element_text(size = 14),axis.text.y = element_text(size = 14))
p3 <- ggplot(lncRNA_data,aes(LINC01936,Macrophages))+
  geom_point(size=2,alpha=0.4,color="#6baed6")+
  geom_smooth(method = "lm", formula = y~x, color = "#6baed6", fill = "#6baed6")+ 
  theme_bw()+xlab("The expression of LINC01936 \n log2(TPM+1)")+ylab("Enrichment of Macrophages")+
  stat_poly_eq(aes(label=..eq.label..),formula = y~x,parse=T,size=5,label.x = 0.98,label.y = .08)+
  stat_cor(label.y=.56,label.x = 2,size=5)+annotate(geom = "text",x=3,y=0.6,label = "Spearman",size=5)+
  theme(text =element_text(size = 15),axis.text.x = element_text(size = 14),axis.text.y = element_text(size = 14))
p2 <- ggplot(lncRNA_data,aes(LINC01936,NK_cells))+
  geom_point(size=2,alpha=0.4,color="#6baed6")+
  geom_smooth(method = "lm", formula = y~x, color = "#6baed6", fill = "#6baed6")+ 
  theme_bw()+xlab("The expression of LINC01936 \n log2(TPM+1)")+ylab("Enrichment of NK cells")+
  stat_poly_eq(aes(label=..eq.label..),formula = y~x,parse=T,size=5,label.x = 0.98,label.y = 0.08)+
  stat_cor(label.y=0.12,label.x = 2.1,size=5)+annotate(geom = "text",x=3,y=0.19,label = "Spearman",size=5)+
  theme(text =element_text(size = 15),axis.text.x = element_text(size = 14),axis.text.y = element_text(size = 14))
p1 <- ggplot(lncRNA_data,aes(LINC01936,T_cells))+
  geom_point(size=2,alpha=0.4,color="#6baed6")+
  geom_smooth(method = "lm", formula = y~x, color = "#6baed6", fill = "#6baed6")+ 
  theme_bw()+xlab("The expression of LINC01936 \n log2(TPM+1)")+ylab("Enrichment of T cells")+
  stat_poly_eq(aes(label=..eq.label..),formula = y~x,parse=T,size=5,label.x = 0.98,label.y = 0.08)+
  stat_cor(label.y=0.31,label.x = 2.1,size=5)+annotate(geom = "text",x=3,y=0.36,label = "Spearman",size=5)+
  theme(text =element_text(size = 15),axis.text.x = element_text(size = 14),axis.text.y = element_text(size = 14))
p <- ggpubr::ggarrange(p1,p2,p3,p4,p5,p6,nrow = 2,ncol=3)

# 2. Histogram of differences between groups ---------------------------------------------------------------

# T cells, NK cells, Macrophages, DC, T cells and B cells were divided into High and Low groups according to the median score of each group
group <- ifelse(lncRNA_data$LINC01936>median(lncRNA_data$LINC01936),"High","Low")
lncRNA_data$group <- group
score_data <- lncRNA_data[,-1]
# reshape2::melt function rearranges data
score_data <- reshape2::melt(score_data,id.vars="group",measure.vars=c("B_cells","CD8_T_cells","DC","Macrophages","NK_cells","T_cells"),
                   variable.name="Type",value.name = "Score")
score_data <- score_data[order(score_data$Type,decreasing=T),]
# Factored sort the groups
score_data$Type <- factor(score_data$Type,level = c("T_cells","NK_cells","Macrophages","DC","CD8_T_cells","B_cells"))
score_data$group <- factor(score_data$group,levels = c("Low","High"),ordered = T)
q <- ggplot(score_data,aes(x=Type,y=Score,fill=group))+
  geom_violin(position = position_dodge(width = 0.8),scale = "area")+
  geom_boxplot(position = position_dodge(width = 0.8),outlier.size = 0,width=0.1,show.legend = FALSE)+
  scale_fill_manual(values = c("Low"="#6baed6","High"="#F4A460"))+theme_classic()+
  theme(panel.grid = element_line(colour = "white"),plot.title = element_text(hjust = 0.5))+
  ylab("Enrichment Scores")+xlab("")+stat_compare_means(label.y = 1)+
  stat_compare_means(label = "p.signif",method = "t.test",ref.group = ".all.")+labs(fill="LINC01936")+
  theme(text =element_text(size = 15),axis.text.x = element_text(size = 14),axis.text.y = element_text(size = 14))
ggpubr::ggarrange(q,p,nrow = 2,ncol = 1,heights = c(1.2,2),labels = c("A","B"))
ggsave("Immune_score_violin _scatter.pdf",width = 15,height=14)
# ggsave(filename = "Immune_score_violin _scatter.svg",width = 15,height=14)
