# Supplementary material for: LINC01936 inhibits the proliferation and metastasis of lung squamous cell carcinoma probably by EMT signaling and immune infiltration
Source: PeerJ. 2023 Dec 7;11:e16447. doi: 10.7717/peerj.16447 (PMC10710776; doi:10.7717/peerj.16447)
Supplement: Supplemental Information 7 — Pearson Correlation Analysis with ggpubr R package was used for analysis of tumor-infiltrating immune cells, and the correlations between the infiltrating level of immune cells. [file peerj-11-16447-s007.zip › S7. Immune infiltration/LINC01936_data.csv]

id	LINC01936	T_cells	NK_cells	Macrophages	DC	CD8_T_cells	B_cells
TCGA-43-3394-01A-01R-0980-07	0.625965619	0.385433651	0.206722767	0.647887743	0.426121126	0.389237404	0.345672821
TCGA-37-4135-01A-01R-1100-07	0.380467061	0.469037371	0.369159285	0.631785222	0.464294859	0.554652192	0.385834893
TCGA-33-AASL-01A-11R-A405-07	0.0082678	0.453711094	0.235711167	0.610261958	0.395891378	0.479829355	0.365728051
TCGA-63-A5MB-01A-11R-A26W-07	0.226875852	0.363536578	0.209270632	0.625089163	0.333777488	0.523274873	0.341835852
TCGA-60-2697-01A-11R-2125-07	0.427135425	0.598440491	0.317269671	0.679786846	0.531472848	0.796123455	0.648491301
TCGA-34-5241-01A-01R-1443-07	2.119629129	0.473705084	0.400894104	0.703229392	0.663006724	0.664982354	0.363392541
TCGA-77-8156-01A-11R-2247-07	0.694994309	0.524556211	0.30781448	0.72825003	0.465830892	0.787863443	0.502875158
TCGA-21-A5DI-01A-31R-A26W-07	0.06304672	0.412276571	0.395598329	0.608933466	0.391928378	0.432736559	0.307745671
TCGA-92-8065-01A-11R-2247-07	0.215381144	0.517008658	0.265911426	0.752909986	0.467463745	0.590964063	0.440427054
TCGA-63-A5MP-01A-11R-A26W-07	0.276213264	0.484764467	0.268224444	0.676666233	0.519547463	0.623092292	0.53622836
TCGA-39-5024-01A-21R-1820-07	0.141187556	0.451630665	0.327326558	0.635064712	0.423898019	0.514853952	0.406156515
TCGA-63-A5MM-01A-11R-A26W-07	0.049737302	0.487238774	0.323823185	0.706543468	0.713294263	0.69925604	0.378735205
TCGA-34-2608-01A-02R-0851-07	1.418875351	0.461262768	0.23871384	0.740619448	0.568348172	0.593753158	0.480578247
TCGA-52-7811-01A-11R-2125-07	0.505679718	0.401411322	0.255217284	0.691334079	0.483004837	0.481009357	0.351799562
TCGA-94-8035-01A-11R-2247-07	0.106109763	0.353961556	0.137237045	0.659682248	0.416906727	0.353944625	0.33560077
TCGA-43-7657-01A-31R-2125-07	0.225643384	0.354379775	0.242843052	0.649453375	0.281275965	0.35748463	0.339762275
TCGA-85-8276-01A-11R-2296-07	1.357162855	0.512880884	0.259678932	0.7109047	0.549938814	0.698397857	0.483893493
TCGA-43-A56U-01A-11R-A26W-07	0.522323793	0.599140097	0.298632742	0.719917128	0.441725586	0.744149743	0.647872668
TCGA-77-7138-01A-41R-2045-07	0.1508449	0.353471903	0.222962365	0.663248469	0.394720199	0.365905552	0.336039974
TCGA-39-5021-01A-01R-1443-07	0.441596952	0.493069095	0.206608271	0.680636864	0.583230078	0.683862381	0.440934061
TCGA-85-7844-01A-11R-2125-07	0.679248378	0.431822076	0.267901744	0.69086936	0.378544278	0.520485778	0.407261172
TCGA-39-5034-01A-01R-1443-07	0.417280937	0.449581562	0.550689236	0.663841008	0.425149962	0.54639218	0.424127607
TCGA-63-A5MI-01A-12R-A27Q-07	0.19137294	0.345725871	0.118591154	0.583870357	0.284225954	0.388111039	0.36299471
TCGA-22-1005-01A-01R-0692-07	1.463643633	0.598115832	0.387670689	0.682084159	0.454830011	0.898783605	0.621162906
TCGA-21-1083-01A-01R-0692-07	0.215922639	0.454902577	0.195289406	0.68569853	0.450241684	0.666376901	0.406428585
TCGA-43-5670-01A-21R-2125-07	0.058795389	0.358766116	0.267477485	0.594143054	0.36436369	0.274991782	0.245123045
TCGA-85-8072-01A-31R-2247-07	0.848716024	0.461629782	0.169074736	0.743698427	0.405366914	0.544407632	0.438167046
TCGA-60-2726-01A-01R-0851-07	0.370951985	0.479681437	0.279498182	0.580488511	0.386870453	0.612686823	0.43734609
TCGA-63-5131-01A-01R-1443-07	0.357470706	0.378742746	0.283434267	0.622419785	0.390452965	0.409565616	0.326623691
TCGA-43-8115-01A-11R-2247-07	1.341720213	0.529889324	0.256401608	0.73646686	0.742652458	0.741843375	0.450224418
TCGA-98-A53D-01A-32R-A262-07	1.177675241	0.52736958	0.247559173	0.751112738	0.451741416	0.617299557	0.554296007
TCGA-22-5473-01A-01R-1635-07	0.553199925	0.357063899	0.27385532	0.666937737	0.441202099	0.46588388	0.34346371
TCGA-6A-AB49-01A-12R-A405-07	0.011795879	0.387381875	0.145211922	0.607604598	0.294099587	0.425763821	0.259727947
TCGA-43-6771-01A-11R-1820-07	0.033117643	0.42912589	0.223131809	0.710716015	0.641062262	0.549288548	0.304964184
TCGA-85-A4PA-01A-11R-A24Z-07	0.201036908	0.766862623	0.322656579	0.680480033	0.665850583	0.778369793	0.902045845
TCGA-63-7020-01A-11R-1949-07	0.440327263	0.436006109	0.275882456	0.700728112	0.622741935	0.632156851	0.373797355
TCGA-22-5491-01A-01R-1635-07	0.025893417	0.349007775	0.264660216	0.590210559	0.455750969	0.510938492	0.354698977
TCGA-51-4080-01A-01R-1100-07	0.05805978	0.303003292	0.157661797	0.639611978	0.423068137	0.437081111	0.323698879
TCGA-77-8145-01A-11R-2247-07	0.581942143	0.418279315	0.172672411	0.64904758	0.310356302	0.329164589	0.365744294
TCGA-85-7710-01A-11R-2125-07	0.169920345	0.416225966	0.339739017	0.629585328	0.509691004	0.572888582	0.359526852
TCGA-60-2706-01A-01R-0851-07	0.301675139	0.441600826	0.363999944	0.68866056	0.418995791	0.686919659	0.465901707
TCGA-56-A4ZK-01A-11R-A262-07	0.254268227	0.480326273	0.208360142	0.710804536	0.547478737	0.541457627	0.388953076
TCGA-43-8116-01A-11R-2247-07	0.355199175	0.502295444	0.39996215	0.639574124	0.39311931	0.510026672	0.480463536
TCGA-92-7341-01A-31R-2045-07	0.173108937	0.392762509	0.260712643	0.669819661	0.483696773	0.371376469	0.349706873
TCGA-NC-A5HE-01A-11R-A26W-07	0.261406584	0.601154132	0.336481619	0.726277849	0.692989873	0.928444558	0.445561659
TCGA-18-4083-01A-01R-1100-07	0.785109572	0.464814615	0.243115302	0.642477197	0.379784132	0.609039545	0.418439664
TCGA-85-7697-01A-11R-2125-07	0.206592706	0.483771146	0.239075591	0.650434082	0.511060138	0.534055798	0.490444705
TCGA-56-A4BX-01A-11R-A24H-07	0.078679231	0.290367639	0.211450593	0.533882254	0.254060284	0.417128354	0.300354037
TCGA-43-7656-01A-11R-2125-07	0.429442269	0.528055	0.288565671	0.656372357	0.352263447	0.74087792	0.551620852
TCGA-63-A5MJ-01A-11R-A27Q-07	0.052442862	0.419198096	0.203336912	0.65289409	0.440929072	0.492648465	0.312334886
TCGA-18-3414-01A-01R-0980-07	0.251896939	0.419771778	0.324266563	0.623187664	0.383551082	0.591285882	0.379381503
TCGA-66-2788-01A-01R-0980-07	1.186985307	0.478944398	0.23085206	0.734255998	0.581623989	0.676031461	0.452732645
TCGA-37-3789-01A-01R-0980-07	0.290792805	0.470993035	0.30386807	0.689152358	0.550882375	0.710036965	0.297741741
TCGA-33-4533-01A-01R-1201-07	0.228713292	0.33258004	0.076396274	0.595970391	0.433864198	0.480312083	0.306857831
TCGA-85-8580-01A-31R-2403-07	0.167592983	0.475983119	0.129458714	0.649196126	0.403530939	0.410209253	0.512035122
TCGA-85-8049-01A-11R-2247-07	0.148155101	0.552252538	0.256625428	0.697947332	0.64676037	0.726020625	0.526184096
TCGA-85-8479-01A-11R-2326-07	0.033251375	0.388253945	0.307345995	0.656341686	0.456914967	0.333991869	0.254366332
TCGA-77-7463-01A-11R-2045-07	0.059593203	0.377034537	0.354291739	0.675858505	0.388373555	0.369177375	0.37880033
TCGA-96-8169-01A-11R-2296-07	0.499632702	0.438132158	0.260862773	0.657953763	0.431453162	0.476879351	0.414206825
TCGA-NC-A5HF-01A-11R-A26W-07	0.146426924	0.353850444	0.298323255	0.626623476	0.297334301	0.242541735	0.260305414
TCGA-77-8153-01A-11R-2403-07	0.101570478	0.386258148	0.248368252	0.585676877	0.365330104	0.379743754	0.387825471
TCGA-94-A4VJ-01A-11R-A24Z-07	0.19600684	0.428836071	0.201251726	0.661233284	0.524363341	0.433380196	0.327737075
TCGA-77-7140-01A-41R-2045-07	0.052654543	0.336152442	0.265026925	0.607403418	0.435020114	0.377008295	0.317862725
TCGA-66-2790-01A-01R-0980-07	1.730517647	0.452213267	0.164617015	0.641009854	0.45538707	0.681663287	0.418314567
TCGA-77-8150-01A-11R-2247-07	0.252290085	0.468632587	0.210541722	0.652801063	0.423126842	0.709125146	0.414760749
TCGA-43-6770-01A-11R-1820-07	0.375404563	0.397727438	0.198090112	0.699131005	0.523695069	0.358074631	0.326928184
TCGA-33-4583-01A-01R-1443-07	0.041445761	0.422513283	0.332473181	0.609968188	0.419772114	0.688582388	0.402755722
TCGA-66-2773-01A-01R-1201-07	0.244837998	0.461464072	0.221937058	0.6766049	0.529054658	0.658385071	0.367719997
TCGA-NC-A5HO-01A-11R-A26W-07	0.061140438	0.477191142	0.380209895	0.604412133	0.450484743	0.616602283	0.335152182
TCGA-33-4566-01A-01R-1443-07	0.109267884	0.444446604	0.443957485	0.667620035	0.572073809	0.760455221	0.403641364
TCGA-56-8504-01A-11R-2403-07	0.54226596	0.461726198	0.319263498	0.700490381	0.481212075	0.606143177	0.385510742
TCGA-63-A5MG-01A-12R-A27Q-07	0.276581181	0.495933876	0.337839227	0.681562775	0.477834496	0.444107485	0.457719286
TCGA-77-8138-01A-11R-2247-07	0.461846005	0.436469261	0.220960089	0.678645089	0.471715337	0.450651131	0.394450972
TCGA-90-7766-01A-21R-2125-07	0.228531851	0.486766877	0.273887231	0.673504193	0.445483039	0.611024093	0.530336191
TCGA-39-5011-01A-01R-1443-07	0.24201543	0.500862292	0.392373794	0.714646591	0.35082775	0.752195209	0.446557448
TCGA-34-5234-01A-01R-1635-07	2.425412815	0.512623777	0.473835074	0.729766882	0.776278262	0.793548906	0.469072461
TCGA-33-AASD-01A-11R-A405-07	0.018107484	0.387476541	0.223201246	0.653727408	0.405736461	0.387252856	0.297610631
TCGA-85-8287-01A-11R-2296-07	0.71125422	0.532992617	0.287783571	0.691692827	0.490779802	0.777028882	0.550021282
TCGA-85-A4JC-01A-11R-A24Z-07	0.564359855	0.440605379	0.162922029	0.656924674	0.471201473	0.365369187	0.368595127
TCGA-56-A49D-01A-11R-A24H-07	0.727416881	0.499464475	0.272195007	0.678747186	0.593854817	0.719637888	0.348410963
TCGA-56-8308-01A-11R-2296-07	0.642209369	0.455647272	0.129410214	0.663454166	0.531970971	0.442283846	0.477706119
TCGA-66-2727-01A-01R-0980-07	0.522480875	0.44122212	0.311455517	0.697464414	0.465958525	0.521022143	0.400851423
TCGA-85-7843-01A-11R-2125-07	0.139669996	0.46875306	0.273128451	0.718454639	0.406017306	0.402485605	0.402169947
TCGA-22-4601-01A-01R-1443-07	0.380271236	0.384390443	0.203315395	0.629096953	0.573330529	0.473929346	0.347856383
TCGA-56-A4BY-01A-11R-A24H-07	0.103984042	0.374389767	0.252593571	0.593879529	0.360991458	0.532983069	0.434763637
TCGA-NK-A5D1-01A-11R-A26W-07	0.595743328	0.341333353	0.14255009	0.561108926	0.246109216	0.436652019	0.314098493
TCGA-56-8503-01A-11R-2403-07	1.159829905	0.49918454	0.19998461	0.724068709	0.568476154	0.528960336	0.42159933
TCGA-56-7579-01A-11R-2045-07	0.106016999	0.394650999	0.193694741	0.726927168	0.536689742	0.292530899	0.320666436
TCGA-58-A46M-01A-11R-A24H-07	0.051201877	0.409478758	0.359205203	0.670840677	0.38666852	0.708856964	0.382585068
TCGA-96-7544-01A-11R-2045-07	0.189558621	0.40153995	0.239623505	0.708950504	0.476908517	0.499245747	0.462960689
TCGA-58-A46L-01A-11R-A24H-07	0.160065003	0.459028974	0.212008766	0.701838992	0.412062605	0.650554151	0.385002312
TCGA-77-8008-01A-21R-2187-07	1.574167442	0.463995355	0.220376275	0.70974657	0.646594538	0.481974813	0.397917105
TCGA-94-8490-01A-11R-2326-07	0.027945647	0.377756869	0.195796493	0.54812454	0.353332278	0.486587547	0.323871929
TCGA-58-8388-01A-11R-2326-07	2.36561327	0.481341998	0.193769997	0.677466294	0.431699439	0.623038656	0.3615732
TCGA-56-7580-01A-11R-2045-07	0.36645227	0.443037588	0.27928815	0.643208582	0.404579959	0.436008382	0.426800351
TCGA-J1-A4AH-01A-31R-A24H-07	0.029341068	0.371945896	0.177362569	0.621356432	0.394001428	0.34648916	0.461293577
TCGA-85-8052-01A-11R-2247-07	0.518678284	0.405891232	0.192914235	0.728042427	0.484968812	0.418898357	0.401395556
TCGA-60-2725-01A-01R-1201-07	0.940096904	0.466486074	0.261566664	0.709152432	0.527539923	0.805295287	0.483210314
TCGA-85-8070-01A-11R-2247-07	0.041193564	0.339752667	0.175312553	0.505914276	0.42896619	0.382586485	0.362118791
TCGA-22-5477-01A-01R-1635-07	0.282574571	0.361972159	0.213453255	0.614478615	0.357179758	0.574604949	0.396902319
TCGA-85-A513-01A-12R-A26W-07	1.22283881	0.596149054	0.291397594	0.707813319	0.624276878	0.711967877	0.527822094
TCGA-60-2716-01A-01R-0851-07	0.203132486	0.283244054	0.251606619	0.597362242	0.372261354	0.318544573	0.289263195
TCGA-63-7023-01A-11R-1949-07	0.082703353	0.400982268	0.198734679	0.594872431	0.47795725	0.576804043	0.367907218
TCGA-66-2778-01A-02R-0851-07	0.318206039	0.42729662	0.23569667	0.703802571	0.464581185	0.50267848	0.384228275
TCGA-21-1075-01A-01R-0692-07	0.107441083	0.303264846	0.221304541	0.54667001	0.487498534	0.287810892	0.316013212
TCGA-66-2737-01A-01R-0980-07	2.424050755	0.455225642	0.240508568	0.693293325	0.517794486	0.582221323	0.401469556
TCGA-85-A53L-01A-21R-A26W-07	0.125042897	0.376700272	0.147280078	0.602010159	0.568537907	0.424798365	0.441101666
TCGA-58-8391-01A-11R-2326-07	0.099120538	0.379843618	0.139848545	0.607602549	0.371216051	0.437295656	0.328260925
TCGA-56-7222-01A-11R-2045-07	0.048893719	0.361271232	0.205164746	0.634256329	0.428683173	0.259276305	0.309583767
TCGA-66-2753-01A-01R-0980-07	0.412978988	0.383866673	0.167431893	0.673195519	0.541260363	0.438314749	0.429338418
TCGA-33-AASJ-01A-11R-A405-07	0.029453417	0.426664586	0.293878102	0.612051809	0.293521414	0.495652106	0.36676302
TCGA-63-A5MR-01A-31R-A27Q-07	0.124886602	0.405273035	0.145681018	0.651984941	0.506257917	0.369284648	0.366644778
TCGA-60-2721-01A-01R-0851-07	0.208412237	0.543376311	0.258353225	0.685463623	0.611517764	0.824336224	0.456422885
TCGA-56-8082-01A-11R-2247-07	0.08988498	0.394791499	0.163214795	0.605079226	0.386650218	0.29054635	0.371957368
TCGA-77-8136-01A-11R-2247-07	0.284060587	0.53294391	0.232079011	0.700865223	0.639761784	0.80373983	0.409764978
TCGA-98-8022-01A-11R-2247-07	0.662201552	0.444651134	0.2399022	0.690073462	0.425758117	0.622395019	0.416563507
TCGA-85-7698-01A-11R-2125-07	0.209611777	0.463976793	0.23011589	0.684353632	0.453738282	0.590427699	0.457701782
TCGA-60-2704-01A-11R-2045-07	0.505923293	0.455128535	0.266154532	0.748051075	0.74534539	0.682360561	0.510307655
TCGA-22-5474-01A-01R-1635-07	0.180344264	0.52109869	0.285493336	0.715575211	0.489516955	0.782392526	0.488693089
TCGA-85-A4CL-01A-41R-A26W-07	0.024506832	0.521113473	0.241994493	0.668473534	0.475148226	0.789901628	0.462809345
TCGA-85-A4CN-01A-11R-A24H-07	0.407047033	0.466692919	0.162482943	0.675140941	0.426772595	0.587370422	0.38506579
TCGA-58-A46J-01A-11R-A24H-07	0.342827752	0.45051801	0.197586725	0.629030796	0.584213615	0.467922065	0.401579943
TCGA-21-1082-01A-01R-0692-07	0.611486055	0.483244967	0.247400378	0.68741895	0.551770676	0.599653167	0.458819042
TCGA-85-A512-01A-11R-A26W-07	0.09338373	0.354291848	0.184961852	0.619998192	0.409745599	0.388969222	0.259280937
TCGA-85-6561-01A-11R-1820-07	0.725778006	0.507624946	0.228943751	0.71285374	0.664352242	0.760723403	0.500095979
TCGA-37-A5EM-01A-21R-A27Q-07	0.145348987	0.490097342	0.257967145	0.748976925	0.742688292	0.625505932	0.372506571
TCGA-77-8146-01A-11R-2247-07	0.3677933	0.411137143	0.179882053	0.663874132	0.433249243	0.445394759	0.379157847
TCGA-63-5128-01A-01R-1443-07	0.090038866	0.321151597	0.137379368	0.634958868	0.403961825	0.360380998	0.319599225
TCGA-NK-A5CT-01A-31R-A26W-07	0.090172127	0.419728413	0.315443087	0.564054349	0.291841274	0.442552028	0.311862437
TCGA-92-8063-01A-11R-2247-07	0.724546279	0.405835588	0.311168478	0.672890927	0.592953927	0.449363856	0.326922827
TCGA-MF-A522-01A-11R-A262-07	0.012755534	0.395663249	0.387773478	0.63421981	0.509084153	0.552614007	0.257203836
TCGA-58-A46K-01A-11R-A24H-07	0.224374881	0.41245225	0.246783141	0.642135114	0.299500717	0.560981292	0.371682614
TCGA-56-8304-01A-11R-2326-07	0.150812069	0.481002984	0.256760667	0.66694144	0.517390668	0.510026672	0.429757048
TCGA-58-8387-01A-11R-2296-07	0.077910462	0.569871571	0.346849303	0.639793723	0.511386542	0.690996028	0.548260508
TCGA-56-8305-01A-11R-2296-07	0.357576269	0.399346106	0.153368033	0.686585827	0.552926129	0.301220002	0.399902728
TCGA-77-8131-01A-11R-2247-07	1.191527312	0.567612268	0.264082316	0.788701592	0.733303088	0.748977022	0.485563467
TCGA-85-8353-01A-21R-2296-07	0.440929466	0.497548324	0.204743365	0.739290682	0.432207859	0.599277712	0.467147176
TCGA-37-A5EN-01A-21R-A26W-07	0.083074337	0.453516679	0.238055407	0.598866121	0.377852649	0.541135809	0.464697517
TCGA-60-2719-01A-01R-0851-07	0.131068177	0.425062848	0.173253381	0.70400267	0.468571908	0.51458577	0.354047618
TCGA-52-7810-01A-11R-2125-07	0.046873197	0.345342372	0.241244623	0.627760236	0.379130721	0.274133599	0.277185708
TCGA-85-8355-01A-11R-2296-07	0.08405501	0.578021398	0.298783451	0.754604774	0.752950201	0.804544376	0.658992306
TCGA-77-8143-01A-11R-2247-07	0.058023253	0.379996106	0.267912565	0.642240985	0.461114219	0.49618847	0.317126435
TCGA-22-5489-01A-01R-1635-07	1.703067604	0.570112918	0.223818744	0.699797274	0.558693357	0.680912377	0.52395937
TCGA-21-1080-01A-01R-0692-07	0.12472457	0.449150624	0.305626769	0.682004933	0.463588154	0.656615069	0.364704875
TCGA-33-4532-01A-01R-1201-07	0.211752614	0.368301881	0.142224882	0.607442715	0.481064778	0.410638345	0.305370721
TCGA-O2-A5IB-01A-11R-A27Q-07	0.088154893	0.347710165	0.113797357	0.498637599	0.287061828	0.405864701	0.302995943
TCGA-43-2576-01A-01R-A32Z-07	0.654319299	0.5173784	0.348675487	0.755261959	0.472065148	0.626095933	0.437481102
TCGA-34-8456-01A-21R-2326-07	0.502503839	0.406431149	0.231606276	0.655816598	0.458107923	0.490556644	0.456104517
TCGA-60-2698-01A-01R-0851-07	0.743994692	0.476441916	0.201870042	0.728182834	0.635934287	0.786039804	0.336544829
TCGA-33-4586-01A-01R-1443-07	0.219875672	0.352643284	0.218751804	0.653030248	0.353050388	0.353032806	0.303412066
TCGA-18-3412-01A-01R-0980-07	0.255478018	0.412526351	0.224237031	0.681879106	0.577845706	0.433004741	0.369003719
TCGA-O2-A52Q-01A-11R-A26W-07	0.088127248	0.557947688	0.328899355	0.765496447	0.691990876	0.63006503	0.384472027
TCGA-21-1077-01A-01R-0692-07	0.269181568	0.436337427	0.151907122	0.713050928	0.502190242	0.395888323	0.431523454
TCGA-18-3416-01A-01R-0980-07	0.033402904	0.558942786	0.326155463	0.67218145	0.485779812	0.941478214	0.487947066
TCGA-98-A539-01A-31R-A262-07	0.256021101	0.410704525	0.190359395	0.77303799	0.436965521	0.342466427	0.391888852
TCGA-33-4589-01A-01R-1443-07	0.039736368	0.442636699	0.338249822	0.736520406	0.589928631	0.776492517	0.40901535
TCGA-56-7730-01A-11R-2125-07	0.069177979	0.347081914	0.101854179	0.542245932	0.327604902	0.335064598	0.304454542
TCGA-18-5592-01A-01R-1635-07	0.059077072	0.39381675	0.321599134	0.596590718	0.344002765	0.612686823	0.35804933
TCGA-18-3406-01A-01R-0980-07	0.408857263	0.502735536	0.293783945	0.71834765	0.490342014	0.618801377	0.466409695
TCGA-22-5471-01A-01R-1635-07	0.757600479	0.552236267	0.203266127	0.674360205	0.601703271	0.880869034	0.390537831
TCGA-37-4130-01A-01R-1100-07	0.049137648	0.621118545	0.662530807	0.657887516	0.37112718	0.946734585	0.545647033
TCGA-22-5485-01A-01R-1635-07	0.374751971	0.381033363	0.18091913	0.658694281	0.53268236	0.4110138	0.316707528
TCGA-NC-A5HL-01A-11R-A26W-07	0.085169356	0.487642066	0.337917156	0.669285135	0.454525063	0.714435154	0.452269019
TCGA-56-8307-01A-11R-2296-07	0.256370805	0.542977091	0.3207404	0.632711627	0.471462004	0.50251757	0.343146592
TCGA-56-8629-01A-11R-2403-07	0.121434095	0.386854687	0.165915772	0.655834992	0.424421042	0.472910254	0.281114761
TCGA-NK-A5CR-01A-11R-A26W-07	0.154904189	0.325595665	0.291464283	0.608757744	0.413432116	0.33999915	0.401556667
TCGA-34-2600-01A-01R-0851-07	0.171112336	0.335258656	0.216479046	0.566718593	0.340140439	0.364457368	0.365813647
TCGA-34-5240-01A-01R-1443-07	1.123127566	0.370077079	0.22353142	0.69345244	0.458173635	0.494043012	0.393217917
TCGA-43-6773-01A-41R-1949-07	0.440808021	0.519614423	0.281317161	0.685268617	0.575658273	0.765014319	0.584853713
TCGA-66-2794-01A-01R-1201-07	0.116008521	0.485294326	0.458345913	0.68366281	0.499848859	0.909510894	0.46334435
TCGA-33-AASI-01A-22R-A405-07	0.046019409	0.486029963	0.356001559	0.591935609	0.524867435	0.670506907	0.496630001
TCGA-43-7658-01A-11R-2125-07	0.361048033	0.485672154	0.170204714	0.642670569	0.349895077	0.808888928	0.39710324
TCGA-39-5036-01A-01R-1443-07	0.139009468	0.40316557	0.215866346	0.667676703	0.340034846	0.588818606	0.404735627
TCGA-37-3792-01A-01R-0980-07	0.179009234	0.538630951	0.351659358	0.726538834	0.693022452	0.748655204	0.349689426
TCGA-22-4604-01A-01R-1201-07	0.332955562	0.506825213	0.203887717	0.745146973	0.600772986	0.618372285	0.411445381
TCGA-21-5787-01A-01R-1635-07	0.096700004	0.525346636	0.374804961	0.661635769	0.508672074	0.93037547	0.444446255
TCGA-O2-A52V-01A-31R-A262-07	0.123082431	0.432301492	0.152050272	0.677848548	0.57367439	0.315380023	0.414181716
TCGA-77-8007-01A-11R-2187-07	0.269301875	0.481990961	0.264709562	0.764583064	0.68027139	0.700221496	0.417860405
TCGA-98-A53J-01A-11R-A26W-07	0.121918894	0.384235753	0.18437807	0.659132929	0.357837321	0.385697399	0.33211358
TCGA-85-A4QR-01A-11R-A24Z-07	0.028832565	0.357911889	0.157929481	0.520743796	0.313778519	0.289527258	0.316167747
TCGA-90-A4EE-01A-11R-A24Z-07	0.334925573	0.605100599	0.296168579	0.725431225	0.579811392	0.894063599	0.4754647
TCGA-66-2767-01A-01R-0851-07	0.992270066	0.567555151	0.307253227	0.732466291	0.604689814	0.862042643	0.534549511
TCGA-60-2712-01A-01R-0851-07	0.61573647	0.577377653	0.271771385	0.704455746	0.632711278	0.794353452	0.542411044
TCGA-66-2768-01A-01R-0851-07	0.033345829	0.455242754	0.216610792	0.702086907	0.723345094	0.589033152	0.281548732
TCGA-33-4538-01A-01R-1201-07	0.056648569	0.393104086	0.228947992	0.602495548	0.318267225	0.507023031	0.376176091
TCGA-18-4086-01A-01R-1100-07	0.308557338	0.454879938	0.33264925	0.661414168	0.471443122	0.551434006	0.455080824
TCGA-66-2744-01A-01R-0980-07	0.410654133	0.501500827	0.327960875	0.721406831	0.612782092	0.780783433	0.535439433
TCGA-60-2713-01A-01R-0851-07	0.751051082	0.472605345	0.214702999	0.757203817	0.699860433	0.678766919	0.396711611
TCGA-60-2708-01A-01R-0851-07	0.045631792	0.341110341	0.077562728	0.679651411	0.658545665	0.316667298	0.278142483
TCGA-37-5819-01A-01R-1635-07	0.300242144	0.510838275	0.169509461	0.596757703	0.371867674	0.600082259	0.423733606
TCGA-NK-A5CX-01A-11R-A26W-07	0.986596203	0.486269195	0.28050577	0.683926978	0.494449019	0.566076754	0.382275575
TCGA-85-8582-01A-21R-2403-07	0.58659811	0.43923841	0.163656597	0.703050724	0.378649044	0.426300186	0.489616524
TCGA-85-8352-01A-31R-2326-07	0.00732517	0.283761605	0.163244905	0.547781291	0.35366731	0.518179411	0.308852268
TCGA-66-2795-01A-02R-0980-07	0.736022795	0.411260657	0.236322648	0.732582406	0.476717955	0.522845782	0.414512529
TCGA-22-4607-01A-01R-1201-07	0.629320465	0.412599474	0.400670914	0.686059887	0.643770227	0.399213782	0.383889272
TCGA-56-A4BW-01A-11R-A24H-07	0.311406881	0.452327103	0.234349573	0.639531811	0.473099305	0.530515793	0.335518349
TCGA-21-1079-01A-01R-0692-07	0.049821547	0.344237323	0.191499383	0.70332221	0.593832122	0.372610107	0.30815398
TCGA-22-1011-01A-01R-0692-07	0.520316348	0.556244803	0.27158776	0.693224574	0.54297852	0.619230469	0.557187615
TCGA-77-8128-01A-11R-2247-07	0.64234864	0.340178138	0.156401504	0.600856146	0.331479393	0.34632825	0.30725056
TCGA-77-8148-01A-11R-2247-07	0.201593753	0.431385968	0.116955245	0.667669263	0.373986746	0.458589324	0.405741318
TCGA-34-A5IX-01A-12R-A27Q-07	0.102055649	0.364526046	0.267782606	0.626745731	0.37104718	0.507291214	0.323748605
TCGA-77-7141-01A-11R-2045-07	0.084489098	0.325363443	0.265097587	0.63168381	0.382030616	0.5041803	0.382470973
TCGA-21-5782-01A-01R-1635-07	1.051404077	0.462525741	0.198119194	0.622111475	0.466447053	0.524133056	0.42393825
TCGA-94-A5I6-01A-21R-A27Q-07	0.26361023	0.360905653	0.179107953	0.648247777	0.510924298	0.329432771	0.291369991
TCGA-34-2596-01A-01R-0851-07	0.144465186	0.441074497	0.224853243	0.641438962	0.411562811	0.467332064	0.512511451
TCGA-79-5596-01A-31R-1949-07	0.059611992	0.36323291	0.223182946	0.635365968	0.420906885	0.331846411	0.398226835
TCGA-46-3765-01A-01R-0980-07	0.352671493	0.426278804	0.206978079	0.663284396	0.45155022	0.545909452	0.460813247
TCGA-22-5478-01A-01R-1635-07	0.468044425	0.358076139	0.160251635	0.685190498	0.384307249	0.40784925	0.456227557
TCGA-94-7943-01A-11R-2187-07	0.422859708	0.403448199	0.180231058	0.640519602	0.468890181	0.450597494	0.378263025
TCGA-34-8455-01A-11R-2326-07	0.669794103	0.40873898	0.203723097	0.636788774	0.540995122	0.468887521	0.357022657
TCGA-22-A5C4-01A-12R-A27Q-07	0.239679667	0.311496396	0.388457998	0.630986704	0.368766836	0.412086529	0.406033923
TCGA-34-8454-01A-11R-2326-07	0.568295234	0.541369829	0.301510323	0.691377134	0.419274135	0.660476893	0.475328222
TCGA-39-5039-01A-01R-1443-07	0.819733294	0.393713711	0.255493123	0.63023908	0.52591001	0.603622264	0.413727491
TCGA-22-1012-01A-01R-0692-07	0.047561601	0.460683525	0.244545835	0.683264589	0.51680638	0.52874579	0.427111951
TCGA-94-7033-01A-11R-1949-07	0.17348443	0.418051239	0.196454969	0.602224246	0.426262254	0.372878289	0.322201388
TCGA-85-7696-01A-11R-2125-07	0.210464798	0.409502502	0.153601067	0.666486787	0.413316418	0.415358352	0.385479998
TCGA-58-8390-01A-11R-2326-07	0.379069679	0.437370407	0.248196657	0.634608833	0.462163968	0.426782914	0.305484471
TCGA-68-8251-01A-11R-2296-07	0.511080376	0.455287399	0.275483578	0.680056205	0.578147163	0.582382233	0.407242772
TCGA-NC-A5HR-01A-21R-A26W-07	0.119358941	0.395759114	0.276871839	0.60004987	0.349813774	0.51608759	0.304882737
TCGA-85-A511-01A-21R-A262-07	0.707648423	0.505104536	0.304867395	0.674057166	0.506000322	0.552453098	0.446343257
TCGA-92-8064-01A-11R-2247-07	0.538079574	0.535337114	0.395134524	0.725509814	0.469475476	0.914713629	0.484318059
TCGA-33-AAS8-01A-11R-A405-07	0.121161047	0.35166454	0.172456079	0.582931635	0.376513185	0.388003766	0.45116214
TCGA-33-A4WN-01A-11R-A262-07	0.315101797	0.464862615	0.196183681	0.638879602	0.428624228	0.411818346	0.506218241
TCGA-NC-A5HQ-01A-11R-A26W-07	0.171774501	0.491219951	0.252495706	0.681328449	0.368546311	0.547089454	0.514396419
TCGA-39-5040-01A-21R-2125-07	0.090384535	0.374787112	0.233753254	0.573741113	0.350178517	0.459447507	0.444119266
TCGA-98-A53H-01A-12R-A262-07	1.746031192	0.512836221	0.289110964	0.678835762	0.641723718	0.560391291	0.566724201
TCGA-56-8309-01A-11R-2296-07	0.38566703	0.606862398	0.249300664	0.733058453	0.490704013	0.820206218	0.482630524
TCGA-21-1078-01A-01R-0692-07	0.059626591	0.309028745	0.330889547	0.545506927	0.312230324	0.339730968	0.305446301
TCGA-37-A5EL-01A-11R-A26W-07	0.022478399	0.383760447	0.32955277	0.534657756	0.396517099	0.447218398	0.252342248
TCGA-85-A510-01A-11R-A26W-07	0.368687391	0.452775871	0.23828253	0.639235252	0.415101831	0.69925604	0.411541635
TCGA-22-5479-01A-31R-1949-07	0.0258447	0.444147683	0.268385076	0.619818995	0.450826452	0.536844893	0.413291976
TCGA-66-2783-01A-01R-1201-07	0.23250421	0.432542973	0.234603376	0.654580588	0.466674453	0.533465797	0.4599077
TCGA-60-2711-01A-01R-0851-07	0.316547516	0.433282899	0.211848848	0.591302853	0.561444117	0.65870689	0.426012218
TCGA-22-5472-01A-01R-1635-07	1.773507177	0.353467988	0.287871637	0.647870948	0.566883894	0.445394759	0.2921506
TCGA-L3-A524-01A-11R-A262-07	0.030033254	0.428191724	0.105194752	0.637253141	0.382914786	0.4547275	0.293562839
TCGA-90-7769-01A-11R-2125-07	0.031541282	0.352607628	0.254320809	0.607471333	0.510222157	0.374326473	0.332402496
TCGA-18-3409-01A-01R-0980-07	2.160717734	0.3566889	0.190602433	0.77000646	0.496321928	0.3799583	0.37492468
TCGA-98-A53I-01A-31R-A262-07	0.055652328	0.504871059	0.28080224	0.734339416	0.346805861	0.632693216	0.598509738
TCGA-60-2710-01A-01R-0851-07	0.456994407	0.456045348	0.202893469	0.713724296	0.54890526	0.639934135	0.441655703
TCGA-56-7731-01A-11R-2125-07	0.449522768	0.47018709	0.28947355	0.669132287	0.521721973	0.478756626	0.462979752
TCGA-66-2757-01A-01R-0851-07	0.4734764	0.474752196	0.242631515	0.667828555	0.429820815	0.641167773	0.40561204
TCGA-63-A5MW-01A-11R-A26W-07	0.351252958	0.35349277	0.110167489	0.589548627	0.379568859	0.469531158	0.302684809
TCGA-18-3408-01A-01R-0980-07	0.666045081	0.379992503	0.384284662	0.652774164	0.65068542	0.565004025	0.413764857
TCGA-63-A5MN-01A-22R-A27Q-07	0.768914527	0.589944243	0.309707289	0.729824929	0.82079086	0.849652624	0.510838748
TCGA-85-A4JB-01A-51R-A262-07	0.155635859	0.415619913	0.292524157	0.598288052	0.296302823	0.387091947	0.358118882
TCGA-60-2715-01A-01R-0851-07	4.147020389	0.518715655	0.258264723	0.744844433	0.705969635	0.553204008	0.433685066
TCGA-56-6545-01A-11R-1820-07	0.390549219	0.451606054	0.229623067	0.716614968	0.543370259	0.519573959	0.454559562
TCGA-34-5928-01A-11R-1820-07	0.503962962	0.413726339	0.154627483	0.68283149	0.46537444	0.528853063	0.33414907
TCGA-56-A62T-01A-11R-A405-07	0.040097496	0.351962099	0.242977936	0.695513769	0.433356405	0.321333668	0.333743767
TCGA-63-A5M9-01A-11R-A26W-07	0.29052059	0.366883997	0.226571937	0.632320897	0.44417418	0.505521211	0.393326384
TCGA-18-3407-01A-01R-0980-07	0.457180257	0.397095849	0.208205864	0.67741796	0.448445468	0.505789393	0.442442202
TCGA-56-7223-01A-11R-2045-07	0.069257302	0.221999484	0.125925752	0.529204253	0.24935375	0.300898184	0.261478616
TCGA-98-8020-01A-11R-2247-07	0.144858249	0.43003032	0.190959146	0.691045631	0.576380092	0.592144065	0.363921401
TCGA-98-A53A-01A-11R-A262-07	0.143900515	0.461746072	0.177062343	0.568821003	0.286567158	0.570153124	0.434776641
TCGA-66-2800-01A-01R-1201-07	1.050567473	0.41481026	0.246765573	0.722523322	0.5914763	0.436973838	0.400871359
TCGA-85-6798-01A-11R-1949-07	0.23602089	0.35565537	0.266627907	0.624836483	0.6730238	0.318222755	0.32968209
TCGA-98-7454-01A-11R-2045-07	1.219012879	0.51191411	0.342178113	0.723586255	0.657786095	0.735031547	0.559896638
TCGA-56-A5DR-01A-11R-A27Q-07	0.347677825	0.433528596	0.33432574	0.628158222	0.48495462	0.497261199	0.346543961
TCGA-34-5239-01A-21R-1820-07	1.926592697	0.534986127	0.253232621	0.718235356	0.508589659	0.804168921	0.436185058
TCGA-66-2777-01A-01R-1201-07	0.62706196	0.453838035	0.21920201	0.746852595	0.726556689	0.470764796	0.3960559
TCGA-66-2780-01A-01R-0851-07	0.62446082	0.45211804	0.266613781	0.666592863	0.618038742	0.455263865	0.40386704
TCGA-66-2791-01A-01R-0980-07	0.958529239	0.503555098	0.284489866	0.740296115	0.424988798	0.791993449	0.487332234
TCGA-63-A5MS-01A-11R-A26W-07	0.90412091	0.505922541	0.245749349	0.686177939	0.384215997	0.589944971	0.439015953
TCGA-85-8664-01A-11R-2403-07	0.053928903	0.357336624	0.251484533	0.605085396	0.297301822	0.412140165	0.296858584
TCGA-43-A475-01A-11R-A24H-07	0.193936032	0.559741645	0.249322988	0.71273246	0.567011033	0.917931815	0.455354108
TCGA-46-6026-01A-11R-1820-07	0.25982719	0.329217913	0.155322024	0.589970719	0.255210127	0.376954659	0.303020195
TCGA-58-8393-01A-11R-2326-07	0.75427504	0.485417784	0.306205292	0.71171784	0.56418607	0.761903405	0.427642986
TCGA-46-3766-01A-01R-0980-07	2.107796355	0.538308973	0.294651441	0.750392553	0.893595082	0.763673407	0.544042199
TCGA-NC-A5HP-01A-11R-A26W-07	0.167194829	0.357097778	0.207825141	0.656767094	0.354844658	0.337800056	0.278396377
TCGA-96-A4JL-01A-11R-A24Z-07	0.27999776	0.570851964	0.356977416	0.656351079	0.40455367	0.861399005	0.515419842
TCGA-18-3419-01A-01R-0980-07	0.008438058	0.46467925	0.325782596	0.679180556	0.500163922	0.683701472	0.435156296
TCGA-46-6025-01A-11R-1820-07	0.169993909	0.396558457	0.158880192	0.64768277	0.436826252	0.458374778	0.316881171
TCGA-58-A46N-01A-11R-A24H-07	0.01459271	0.397002368	0.305417525	0.556246438	0.388741232	0.410209253	0.310427049
TCGA-68-8250-01A-11R-2296-07	1.568094576	0.388398209	0.261267753	0.672775678	0.425370751	0.569509487	0.391212437
TCGA-NC-A5HJ-01A-11R-A26W-07	3.535264853	0.476338746	0.350959493	0.707840794	0.554575474	0.796016182	0.466385522
TCGA-56-8083-01A-11R-2247-07	1.993117206	0.325372885	0.02804489	0.543040641	0.193576771	0.352550078	0.259278373
TCGA-52-7622-01A-11R-2125-07	0.50456523	0.483027609	0.329410895	0.73516926	0.658229196	0.669219633	0.475427319
TCGA-51-6867-01A-11R-2045-07	0.383633872	0.412026184	0.261745174	0.606619215	0.423236825	0.709607874	0.349523092
TCGA-60-2723-01A-01R-0851-07	0.29352735	0.440346922	0.330937701	0.674229288	0.557265159	0.753267938	0.434418315
TCGA-85-8071-01A-11R-2247-07	0.024144848	0.391274242	0.334510017	0.55053173	0.379376527	0.505467575	0.36548792
TCGA-77-7142-01A-11R-2045-07	0.351506691	0.334175216	0.242147458	0.708164746	0.501924592	0.503536663	0.308957926
TCGA-77-A5G6-01A-11R-A27Q-07	0.315608814	0.348683808	0.256660368	0.581130025	0.328478587	0.352979169	0.420501832
TCGA-85-8354-01A-31R-2326-07	0.06831191	0.416720639	0.218694561	0.601927142	0.360821581	0.42517382	0.320342567
TCGA-85-A5B5-01A-21R-A26W-07	0.070259613	0.400850862	0.248158104	0.626816927	0.297822573	0.363706458	0.389506776
TCGA-33-A5GW-01A-11R-A27Q-07	0.045233203	0.314364443	0.205953814	0.547638259	0.411393433	0.298967272	0.256957934
TCGA-68-7756-01A-11R-2125-07	0.252679783	0.399277506	0.225179143	0.677174319	0.41249084	0.413159257	0.370746608
TCGA-56-7823-01B-11R-2247-07	0.029040115	0.379739428	0.227028951	0.624141638	0.37316692	0.396210142	0.313787788
TCGA-22-5482-01A-01R-1635-07	0.298475946	0.378483372	0.211939505	0.659152473	0.491087312	0.372556471	0.339090633
TCGA-56-7582-01A-11R-2045-07	0.114028863	0.383397848	0.211538103	0.696083594	0.475657376	0.509061216	0.344741043
TCGA-21-1071-01A-01R-0692-07	0.42725212	0.380990573	0.264563418	0.698486445	0.479859965	0.54489036	0.355620932
TCGA-77-7139-01A-11R-2045-07	0.016510998	0.388331866	0.230679345	0.617704275	0.374876934	0.491843918	0.441563521
TCGA-66-2786-01A-01R-0851-07	0.643481258	0.434000237	0.236854908	0.714103307	0.501071586	0.684345109	0.397264852
TCGA-66-2755-01A-01R-0851-07	0.715111827	0.584882971	0.196237788	0.73374766	0.745440057	0.608020452	0.434490306
TCGA-58-8392-01A-11R-2326-07	0.059625535	0.353346746	0.169206167	0.623147416	0.363262593	0.356519174	0.363415923
TCGA-NC-A5HK-01A-11R-A26W-07	0.182595833	0.424323885	0.194265445	0.545145756	0.514622319	0.519895777	0.386253509
TCGA-22-1000-01A-01R-A32Z-07	1.524236837	0.528326155	0.224088015	0.764171491	0.703291435	0.718886978	0.468780148
TCGA-56-8201-01A-11R-2247-07	0.38007562	0.547619074	0.321755087	0.731633725	0.584450196	0.821332583	0.470515416
TCGA-NC-A5HT-01A-11R-A26W-07	0.179553824	0.352871515	0.178231488	0.545592923	0.220459895	0.34632825	0.299287852
TCGA-NC-A5HG-01A-11R-A26W-07	0.0335874	0.41946769	0.204070266	0.570663168	0.336508767	0.352442805	0.30635653
TCGA-90-6837-01A-11R-1949-07	1.227091478	0.498736315	0.256320534	0.773919421	0.498429052	0.518340321	0.431032217
TCGA-85-A50M-01A-21R-A262-07	0.096140568	0.360498189	0.258773002	0.616860212	0.493142345	0.405811065	0.404264652
TCGA-77-A5G8-01B-11R-A27Q-07	0.131711087	0.431791717	0.1773348	0.690031367	0.436891551	0.490503007	0.394760898
TCGA-22-5480-01A-01R-1635-07	0.617925268	0.572093093	0.193404742	0.660089856	0.399875752	0.495330287	0.433099232
TCGA-43-A56V-01A-11R-A26W-07	0.188490527	0.399304387	0.256323522	0.660543157	0.319861521	0.377759206	0.39081224
TCGA-56-7822-01A-11R-2125-07	0.226947526	0.329709762	0.168623763	0.692339266	0.358066897	0.379207389	0.321367637
TCGA-68-7755-01A-11R-2125-07	0.180877854	0.353114216	0.1973743	0.575266199	0.377778775	0.435418381	0.336907252
TCGA-21-1070-01A-01R-0692-07	0.27538339	0.543970408	0.303437731	0.694658376	0.607138617	0.82755441	0.490543938
TCGA-52-7812-01A-11R-2125-07	0.162855384	0.474707476	0.205446974	0.724767821	0.385989404	0.804222558	0.40811821
TCGA-39-5028-01A-01R-1443-07	0.212813391	0.428113131	0.261889019	0.67125406	0.479029475	0.559533108	0.41541395
TCGA-56-8628-01A-11R-2403-07	1.045812142	0.4912515	0.230810992	0.714150925	0.601847602	0.546016725	0.457637806
TCGA-22-4591-01A-01R-1201-07	0.243381067	0.338521564	0.188403038	0.632487425	0.397828903	0.45880387	0.340633432
TCGA-LA-A7SW-01A-11R-A405-07	0.055500409	0.363152433	0.106833295	0.660993061	0.334582596	0.29612454	0.282494752
TCGA-98-8021-01A-11R-2247-07	0.363520105	0.400608202	0.146891194	0.641735676	0.345416632	0.423672	0.419993389
TCGA-85-8277-01A-11R-2296-07	0.112643464	0.455234524	0.228765899	0.637815684	0.355242077	0.560981292	0.385646794
TCGA-22-5481-01A-31R-1949-07	0.148112318	0.487938783	0.213251529	0.609037843	0.317428398	0.718296977	0.447733065
TCGA-33-4582-01A-01R-1443-07	0.142657585	0.341461716	0.284089495	0.580776139	0.306629873	0.456175684	0.364075939
TCGA-77-7335-01A-11R-2045-07	0.293588714	0.554055217	0.313160594	0.753803721	0.652179572	0.877114483	0.480274046
TCGA-22-4593-01A-21R-1820-07	0.631451227	0.342071441	0.233986755	0.626029438	0.332773301	0.452850225	0.334931172
TCGA-22-1016-01A-01R-0692-07	1.397501552	0.347839202	0.207774627	0.715749768	0.514507346	0.396049232	0.377922199
TCGA-56-8622-01A-11R-2403-07	0.529162403	0.450341134	0.251162966	0.668691557	0.410280668	0.292262717	0.41345974
TCGA-77-8130-01A-11R-2247-07	0.334991973	0.361940336	0.173907503	0.615882957	0.43722217	0.296875451	0.362937241
TCGA-63-7022-01A-11R-1949-07	1.872854844	0.537164256	0.272007878	0.764850248	0.728413514	0.551863097	0.52999671
TCGA-66-2770-01A-01R-0851-07	0.896686129	0.462222999	0.227170448	0.715395033	0.491125175	0.669595088	0.417492668
TCGA-21-1076-01A-01R-0692-07	1.215308346	0.549778708	0.233799549	0.808527517	0.513312188	0.683594199	0.500037565
TCGA-77-7338-01A-11R-2045-07	0.308435886	0.397129234	0.161175685	0.715786812	0.627543439	0.514907588	0.425606212
TCGA-66-2759-01A-01R-0851-07	0.487767134	0.446948284	0.25436224	0.732075756	0.541282657	0.580719503	0.437390228
TCGA-66-2756-01A-01R-0851-07	0.391257089	0.40854676	0.210472249	0.603288186	0.323750835	0.555564012	0.366006009
TCGA-56-A4ZJ-01A-11R-A262-07	1.413243809	0.415718011	0.237328131	0.719905742	0.543726333	0.436973838	0.325796843
TCGA-34-5929-01A-11R-1820-07	0.341835714	0.45930711	0.144185451	0.645745086	0.464899834	0.381728302	0.393906568
TCGA-85-A50Z-01A-21R-A262-07	0.09324783	0.375897555	0.337022135	0.639490169	0.293945962	0.460520236	0.328242445
TCGA-77-8144-01A-11R-2247-07	0.013388287	0.344517573	0.211850409	0.608783876	0.347039569	0.468404793	0.301478747
TCGA-33-4587-01A-11R-2125-07	0.402131173	0.337752151	0.226495512	0.581751144	0.348975484	0.389881041	0.350350956
TCGA-33-6737-01A-11R-1820-07	0.301196797	0.40307244	0.281798428	0.666742668	0.459902802	0.549395821	0.323666313
TCGA-18-3417-01A-01R-1443-07	0.906428367	0.410900147	0.249604503	0.699095078	0.557041983	0.519305777	0.403276638
TCGA-37-3783-01A-01R-1201-07	0.269876741	0.527893405	0.531256432	0.699555418	0.349010718	0.839837155	0.396089916
TCGA-56-1622-01A-01R-0692-07	0.054560677	0.345102185	0.240389097	0.567574248	0.339408069	0.362848275	0.318939067
TCGA-39-5035-01A-01R-1443-07	0.274695516	0.494926145	0.319119571	0.68994848	0.452043945	0.843001706	0.50223891
TCGA-XC-AA0X-01A-32R-A405-07	0.169310832	0.512266103	0.207278565	0.72089231	0.675946526	0.506218485	0.496972665
TCGA-22-0940-01A-01R-0692-07	0.794290019	0.494000785	0.411739981	0.692376864	0.420979942	0.843806252	0.474246324
TCGA-66-2758-01A-02R-0851-07	0.17626633	0.493285305	0.36198194	0.677362563	0.450721911	0.85319263	0.433745054
TCGA-77-A5G7-01B-11R-A27Q-07	0.108093852	0.399952894	0.259178021	0.569128734	0.402569347	0.421526542	0.40852961
TCGA-66-2742-01A-01R-0980-07	0.521850789	0.426474739	0.283272851	0.686706933	0.453711934	0.462826603	0.436174051
TCGA-77-6842-01A-11R-1949-07	0.392510932	0.500108238	0.333350308	0.699954386	0.382906586	0.753857939	0.416568703
TCGA-77-A5GH-01A-11R-A27Q-07	0.385173233	0.571151296	0.342219603	0.686925653	0.445679003	0.684023291	0.459931062
TCGA-22-1002-01A-01R-0692-07	1.695891662	0.384119215	0.2908456	0.618698037	0.449787867	0.539741261	0.436292643
TCGA-21-1072-01A-01R-0692-07	0.08080852	0.353144429	0.229076612	0.608619916	0.385818652	0.446682034	0.325396537
TCGA-77-8140-01A-11R-2247-07	0.139048101	0.432160349	0.260288276	0.555753075	0.364340858	0.393850138	0.44598555
TCGA-77-8154-01A-11R-2247-07	0.39179657	0.371625581	0.261761276	0.621591578	0.390763001	0.333938232	0.342520753
TCGA-56-7221-01A-11R-2045-07	0.332308382	0.316777163	0.190396096	0.632295223	0.33164957	0.325946402	0.338501104
TCGA-60-2709-01A-21R-1820-07	1.716132448	0.510254111	0.245011015	0.788518277	0.563119641	0.790813447	0.48453726
TCGA-22-0944-01A-01R-0692-07	0.094772637	0.403411173	0.176384948	0.640223662	0.408171996	0.406293793	0.364186919
TCGA-34-5236-01A-21R-1820-07	0.862415931	0.42212078	0.155160355	0.785812127	0.672171845	0.429893827	0.397230139
TCGA-60-2722-01A-01R-0851-07	0.02103943	0.390429908	0.101348786	0.640448783	0.390945913	0.439441114	0.335556654
TCGA-60-2696-01A-01R-0851-07	0.222201026	0.446767722	0.276640851	0.670697075	0.480951317	0.67710419	0.42197705
TCGA-34-7107-01A-11R-1949-07	0.234955367	0.41335339	0.24005416	0.700948436	0.327102515	0.444000212	0.387585305
TCGA-85-7699-01A-11R-2125-07	0.430902705	0.559720791	0.288535039	0.687142464	0.620674017	0.858931729	0.440609377
TCGA-56-8625-01A-11R-2403-07	3.133195002	0.549048724	0.282499248	0.767319395	0.618812629	0.774293423	0.466398696
TCGA-66-2789-01A-01R-0980-07	1.528498132	0.393181946	0.302268673	0.707966819	0.437869333	0.376364658	0.445558638
TCGA-70-6723-01A-11R-1820-07	0.029953816	0.352990653	0.196849513	0.562224309	0.28368669	0.496242106	0.279451049
TCGA-66-2734-01A-01R-0980-07	0.456415957	0.398770503	0.206962337	0.722557973	0.616503815	0.358610996	0.30170926
TCGA-66-2781-01A-01R-0851-07	0.420483078	0.402497877	0.184919836	0.662948345	0.477926262	0.519842141	0.413020947
TCGA-58-8386-01A-11R-2296-07	0.471476711	0.413671105	0.239687939	0.762422124	0.44177383	0.434560198	0.325448567
TCGA-34-5927-01A-11R-1820-07	3.579541608	0.396935293	0.225481199	0.586825713	0.296126144	0.36005918	0.325184222
TCGA-85-6560-01A-11R-1820-07	0.162803982	0.411828717	0.267206111	0.741111452	0.362577142	0.728863356	0.406397816
TCGA-22-5483-01A-01R-1820-07	0.116222836	0.344475818	0.179417374	0.674320869	0.402373307	0.600725896	0.300677217
TCGA-77-8133-01A-12R-2247-07	0.044441525	0.55114129	0.256722423	0.7284654	0.628468493	0.454298409	0.660929294
TCGA-85-8350-01A-11R-2296-07	0.791984995	0.448005809	0.22497967	0.688075509	0.442880599	0.486963002	0.389705869
TCGA-77-7337-01A-21R-2045-07	0.150425625	0.409690841	0.34509481	0.719690498	0.550856843	0.532017613	0.357598088
TCGA-39-5037-01A-01R-1443-07	0.00582102	0.330254896	0.169388821	0.555063152	0.312003587	0.354266444	0.291198845
TCGA-22-1017-01A-01R-0692-07	0.420633134	0.437462287	0.291034734	0.686450708	0.614981156	0.60051135	0.405794878
TCGA-22-5492-01A-01R-1635-07	0.436535345	0.459625843	0.275329174	0.698869701	0.764329441	0.660530529	0.454534568
TCGA-O2-A52N-01A-11R-A26W-07	0.233928893	0.452088495	0.244238661	0.627314385	0.33636367	0.536469438	0.326740744
TCGA-18-5595-01A-01R-1635-07	0.276638464	0.326675982	0.261789464	0.576769622	0.324953032	0.385268307	0.286292077
TCGA-66-2763-01A-01R-0851-07	0.819274793	0.38862562	0.219357693	0.68485151	0.462986004	0.479024809	0.41635681
TCGA-22-4595-01A-01R-1201-07	0.89612714	0.420598301	0.249768159	0.736595891	0.430276954	0.522255781	0.409233276
TCGA-21-5783-01A-41R-2187-07	0.278036772	0.349806978	0.187708004	0.632067805	0.482539843	0.358450086	0.319067023
TCGA-43-3920-01A-01R-0980-07	0.511826434	0.425528977	0.414905942	0.637274634	0.531389303	0.750049751	0.392035771
TCGA-51-4079-01A-01R-1100-07	0.146535391	0.40405164	0.227120607	0.688322506	0.452049871	0.588764969	0.413401361
TCGA-21-5784-01A-01R-1635-07	0.463610468	0.469882363	0.321567	0.656605939	0.565330147	0.627383208	0.462082654
TCGA-LA-A446-01A-21R-A24Z-07	0.145951867	0.380724931	0.285760458	0.651591624	0.396404041	0.375345566	0.427765501
TCGA-34-5232-01A-21R-1820-07	0.105924657	0.608882	0.214211908	0.670536739	0.669301152	0.605284994	0.588864883
TCGA-56-A5DS-01A-11R-A27Q-07	0.518967137	0.490336503	0.221792671	0.634492474	0.437431242	0.48186754	0.497408923
TCGA-37-4129-01A-01R-1100-07	0.365362961	0.295096114	0.162670863	0.55812628	0.286279631	0.554920374	0.252237615
TCGA-77-8009-01A-11R-2187-07	0.021213528	0.343418876	0.260990923	0.682992088	0.432945564	0.495008468	0.256931314
TCGA-O2-A52S-01A-11R-A262-07	0.054184231	0.434738766	0.218184038	0.665194915	0.435090631	0.543603085	0.424921522
TCGA-NC-A5HD-01A-11R-A26W-07	0.06532421	0.414929043	0.241490187	0.540504149	0.329831305	0.32567822	0.374555089
TCGA-37-4133-01A-01R-1100-07	0.564519316	0.434893039	0.405406418	0.619719352	0.570511437	0.658545981	0.428715569
TCGA-66-2765-01A-01R-0851-07	0.416539377	0.484006332	0.2410085	0.694920573	0.532089863	0.585493146	0.414457155
TCGA-43-A474-01A-11R-A24H-07	0.127735868	0.388449786	0.156292461	0.569444473	0.351703104	0.228542623	0.297560767
TCGA-66-2792-01A-01R-0980-07	0.112247197	0.379960518	0.271674698	0.647832392	0.478744702	0.446252942	0.354241262
TCGA-46-3768-01A-01R-0980-07	0.204430412	0.353057736	0.153309144	0.680688592	0.328841413	0.45789205	0.357740727
TCGA-22-4613-01A-01R-1443-07	0.143971559	0.48886432	0.231069576	0.725343634	0.539976814	0.653825974	0.486850568
TCGA-43-6143-01A-11R-1820-07	0.64634995	0.313308216	0.264935826	0.651881675	0.379895173	0.344719157	0.376289411
TCGA-39-5029-01A-01R-1443-07	0.171641074	0.466186485	0.233808438	0.697981836	0.55810344	0.714596063	0.445746029
TCGA-43-2578-01A-01R-0851-07	0.30681117	0.405862084	0.222445154	0.620885345	0.461008332	0.607805906	0.370014805
TCGA-98-8023-01A-11R-2247-07	1.364843612	0.574672886	0.23133995	0.726732574	0.489773052	0.672974184	0.429687205
TCGA-NC-A5HN-01A-11R-A26W-07	0.018632049	0.354634363	0.280484013	0.591832284	0.428318968	0.446842943	0.355273708
TCGA-56-5897-01A-11R-1635-07	1.28756539	0.490160033	0.224594106	0.755741237	0.532857903	0.628831392	0.46680354
TCGA-21-1076-01A-02R-0692-07	1.0316647	0.555685437	0.243177192	0.844244078	0.617806154	0.531642158	0.475856623
TCGA-33-AASB-01A-11R-A405-07	0.018288354	0.373599765	0.1222332	0.619048735	0.324614667	0.338550966	0.291268813
TCGA-98-A538-01A-11R-A262-07	0.550671828	0.462984127	0.27509535	0.671545543	0.443647261	0.490932099	0.404403582
TCGA-18-3410-01A-01R-0980-07	0.173112406	0.592763455	0.280867221	0.68122468	0.285073278	0.792368904	0.415597059
TCGA-66-2782-01A-01R-0851-07	0.689081189	0.492371756	0.408009384	0.730893361	0.453206254	0.575516768	0.414039696
TCGA-39-5022-01A-21R-1820-07	0.782900293	0.559368665	0.309093606	0.733033027	0.508530327	0.858717183	0.513397953
TCGA-96-8170-01A-11R-2296-07	0.630066556	0.405104548	0.228779471	0.673050296	0.542431602	0.387252856	0.433203414
TCGA-43-6647-01A-11R-1820-07	0.404826677	0.454029318	0.258665243	0.70455455	0.569396545	0.50251757	0.453151797
TCGA-39-5027-01A-21R-1820-07	0.045534852	0.322759929	0.125325391	0.557830249	0.335872696	0.378402843	0.267342615
TCGA-85-8351-01A-11R-2296-07	0.26327104	0.317555096	0.310004023	0.677893455	0.44825051	0.405489246	0.326008312
TCGA-56-5898-01A-11R-1635-07	0.735997421	0.415761674	0.231770941	0.680438514	0.561554898	0.440084751	0.351639471
TCGA-21-5786-01A-01R-1635-07	0.192366648	0.380851402	0.271657058	0.650276384	0.372018964	0.504877574	0.420182681
TCGA-33-4547-01A-01R-1201-07	0.744681136	0.426435706	0.208300173	0.647682925	0.504746115	0.3057791	0.429958607
TCGA-60-2695-01A-01R-0851-07	0.419187249	0.424947938	0.265404221	0.600564677	0.442324278	0.696627855	0.444641392
TCGA-90-7964-01A-21R-2187-07	0.683643693	0.370179986	0.303797249	0.652528757	0.438858016	0.38553649	0.364358308
TCGA-66-2785-01A-01R-0851-07	0.243293166	0.552152335	0.276015726	0.679799773	0.54575017	0.829324413	0.454254647
TCGA-18-3415-01A-01R-0980-07	0.361831186	0.451125242	0.329852047	0.653706265	0.415240933	0.738410643	0.413103855
TCGA-85-8666-01A-11R-2403-07	0.032640858	0.427498021	0.256247289	0.754635932	0.685200861	0.46030569	0.352294693
TCGA-63-A5MV-01A-21R-A26W-07	0.540707882	0.462539673	0.204960829	0.696832264	0.719905961	0.556583104	0.445812129
TCGA-63-A5MU-01A-11R-A26W-07	0.033338934	0.380501627	0.221927593	0.590131914	0.309854685	0.335279143	0.331691336
TCGA-77-A5GF-01A-21R-A27Q-07	0.272501249	0.439552749	0.177689444	0.628310085	0.345954962	0.586887694	0.439966958
TCGA-77-6845-01A-11R-1949-07	0.151038925	0.316564333	0.139512668	0.579064458	0.400455139	0.3305055	0.285716496
TCGA-43-8118-01A-11R-2403-07	0.318924517	0.381046477	0.232846363	0.732125521	0.566105583	0.419434721	0.285458458
TCGA-66-2769-01A-02R-0851-07	0.846836665	0.515371009	0.376191608	0.741171963	0.619205606	0.58619042	0.496009257
TCGA-94-8491-01A-11R-2326-07	0.367360005	0.466135788	0.37809436	0.670913104	0.425610279	0.529013973	0.515726558
TCGA-60-2703-01A-11R-2045-07	0.604906197	0.348856625	0.316962697	0.614971069	0.354864341	0.364993732	0.434090638
TCGA-37-4141-01A-02R-1100-07	0.489868969	0.440592629	0.221254636	0.630451862	0.368619859	0.789847991	0.365805089
TCGA-39-5016-01A-01R-1443-07	0.037534757	0.489106658	0.310893505	0.680384792	0.460127181	0.726020625	0.485589361
TCGA-46-3767-01A-01R-0980-07	2.68562036	0.473964787	0.291222873	0.719486476	0.502783753	0.541886719	0.514028516
TCGA-85-8584-01A-11R-2403-07	0.480934244	0.536613027	0.419282477	0.620078673	0.387344756	0.821600765	0.501119227
TCGA-18-4721-01A-01R-1443-07	0.820911908	0.475954159	0.342171654	0.716775185	0.520314299	0.744954289	0.474170676
TCGA-43-2581-01A-01R-0851-07	0.218072354	0.450981855	0.286694265	0.745175699	0.544080249	0.609415	0.426149439
TCGA-60-2720-01A-01R-0851-07	0.110254122	0.508652921	0.20808903	0.669446646	0.548501898	0.642455048	0.456901628
TCGA-63-A5MT-01A-21R-A26W-07	0.493203523	0.43676654	0.21259969	0.660283044	0.638802808	0.340213696	0.391772829
TCGA-51-4081-01A-01R-1100-07	0.067066914	0.329716931	0.184809952	0.613425137	0.387419583	0.290975442	0.271974637
TCGA-92-7340-01A-21R-2045-07	0.417254566	0.476286407	0.303047103	0.695657298	0.648203804	0.600994078	0.424778755
TCGA-77-8139-01A-11R-2247-07	0.126957413	0.425510166	0.277056365	0.6643116	0.375968259	0.444536576	0.433495887
TCGA-60-2707-01A-01R-0851-07	0.726685345	0.391662711	0.248631597	0.710178473	0.55585804	0.450114766	0.337449649
TCGA-90-A4ED-01A-31R-A24Z-07	0.981987933	0.411459372	0.332017893	0.631582914	0.379954237	0.394547412	0.474119387
TCGA-22-4605-01A-21R-2125-07	0.650470484	0.406652003	0.169022278	0.734239302	0.596253256	0.378939207	0.357659804
TCGA-52-7809-01A-21R-2125-07	0.643641717	0.361316664	0.182162837	0.552608429	0.294618565	0.471140251	0.353398013
TCGA-96-7545-01A-21R-2045-07	0.691129762	0.420545544	0.315538667	0.680629721	0.566632191	0.581094958	0.516377324
TCGA-66-2787-01A-01R-0980-07	0.183769139	0.428583834	0.270408362	0.668932575	0.511002276	0.770377963	0.485952761
TCGA-77-A5G1-01A-11R-A27Q-07	0.856193487	0.421118576	0.26542001	0.692321025	0.40933885	0.469262976	0.443667403
TCGA-77-A5GA-01A-11R-A27Q-07	0.191015712	0.41570836	0.184756356	0.595371088	0.380560911	0.4300011	0.427749058
TCGA-94-7557-01A-11R-2125-07	1.944595109	0.368520305	0.262126091	0.692831773	0.393094562	0.35448099	0.347756982
TCGA-L3-A4E7-01A-11R-A24Z-07	0.406704149	0.46687243	0.340484854	0.682173242	0.509767685	0.40135924	0.369861094
TCGA-63-6202-01A-11R-1820-07	0.194320602	0.517508757	0.334438741	0.724571077	0.712727167	0.859575366	0.438155599
TCGA-77-7465-01A-11R-2045-07	0.348743423	0.528898345	0.27189302	0.65944615	0.484413325	0.757397944	0.459826575
TCGA-90-7767-01A-11R-2125-07	0.376161591	0.500936402	0.256562961	0.672427291	0.429558673	0.698558767	0.409558942
TCGA-39-5019-01A-01R-1820-07	0.373783917	0.464765053	0.199177264	0.688157516	0.548905988	0.575677677	0.43362291
TCGA-77-6844-01A-11R-1949-07	0.1631907	0.389703039	0.275707382	0.610371513	0.362792303	0.471193888	0.388228721
TCGA-70-6722-01A-11R-1820-07	0.32050728	0.428379399	0.238438324	0.705331832	0.634753082	0.495169378	0.416077984
TCGA-39-5030-01A-01R-1443-07	0.969477553	0.630543057	0.330878307	0.737538448	0.646495833	0.827768956	0.536237429
TCGA-56-8626-01A-11R-2403-07	0.708777025	0.359711753	0.162984943	0.638198169	0.329564128	0.333455504	0.301723961
TCGA-21-1081-01A-01R-0692-07	0.238554088	0.386177507	0.107460945	0.591458906	0.441430444	0.361721909	0.293426888
TCGA-18-3421-01A-01R-0980-07	0.179757438	0.44272929	0.293476386	0.641299197	0.587466517	0.805509832	0.327229143
TCGA-77-A5FZ-01A-31R-A27Q-07	0.893325761	0.636359504	0.316389063	0.718491974	0.525839498	0.850993535	0.713594166
TCGA-85-8288-01A-11R-2296-07	0.429582486	0.490169835	0.275776361	0.615778771	0.400928667	0.534377617	0.385276517
TCGA-63-A5MH-01A-12R-A27Q-07	0.239620841	0.369035471	0.18506791	0.618119808	0.425875408	0.42774837	0.290940513
TCGA-NC-A5HH-01A-11R-A26W-07	0.239512858	0.409498079	0.279811358	0.572645016	0.518426718	0.436652019	0.355197009
TCGA-85-8481-01A-11R-2326-07	0.292249243	0.451439624	0.236524749	0.691415073	0.649527149	0.446252942	0.400677076
TCGA-66-2754-01A-01R-0980-07	0.20112262	0.310718141	0.22499633	0.597817351	0.30442408	0.412622893	0.276612513
TCGA-18-3411-01A-01R-0980-07	0.071877923	0.43143118	0.381767372	0.677769727	0.466443393	0.490395734	0.371836499
TCGA-77-6843-01A-11R-1949-07	0.027528957	0.292013584	0.187281879	0.573091303	0.490544827	0.337960965	0.309204106
TCGA-39-5031-01A-01R-1443-07	0.604964561	0.48809939	0.208483489	0.681981256	0.420975966	0.591339519	0.431244029
TCGA-66-2766-01A-01R-0851-07	0.305810685	0.372756087	0.419305678	0.623829619	0.49401913	0.497314835	0.326428218
TCGA-63-A5MY-01A-11R-A26W-07	0.020349807	0.317996945	0.327607941	0.528520425	0.246732219	0.379368299	0.334472384
TCGA-98-A53B-01A-11R-A262-07	0.628549751	0.418252046	0.289291912	0.708969491	0.429695622	0.55030764	0.371714602
TCGA-90-A59Q-01A-11R-A26W-07	0.582219816	0.560244506	0.436696207	0.64500305	0.524334618	0.865368102	0.462061031
TCGA-56-6546-01A-11R-1820-07	0.366450314	0.492827865	0.243656734	0.715178588	0.567714175	0.799019823	0.464809354
TCGA-60-2724-01A-01R-0851-07	0.178259426	0.432851143	0.191749445	0.690511405	0.529482424	0.311786382	0.272179627
TCGA-68-7757-01B-11R-2296-07	0.382791865	0.438410976	0.221464994	0.666717153	0.64119118	0.288722711	0.384261983
TCGA-NK-A7XE-01A-12R-A405-07	0.13369297	0.414271698	0.261176079	0.598581251	0.312847722	0.555510375	0.257588586
TCGA-46-3769-01A-01R-0980-07	0.33417664	0.478994637	0.348263817	0.723586094	0.658280476	0.711431513	0.376827566
TCGA-22-4596-01A-01R-1201-07	1.156191955	0.592864667	0.300863542	0.728091941	0.863258737	0.626846843	0.515709256
TCGA-22-4609-01A-21R-2125-07	0.525986131	0.482108031	0.255225975	0.746549428	0.680825742	0.750907934	0.487439165
TCGA-34-5231-01A-21R-1820-07	0.175336778	0.474145817	0.274219637	0.614892893	0.381494164	0.647067782	0.384579701
TCGA-56-8623-01A-11R-A28V-07	11.0015853	0.446817289	0.376999003	0.782844955	0.556747479	0.672813274	0.387331886
TCGA-98-A53C-01A-11R-A262-07	2.561797698	0.556656821	0.305710741	0.692759021	0.604767507	0.826642591	0.631106529
TCGA-56-8624-01A-11R-2403-07	0.805018029	0.371390745	0.191200952	0.613686371	0.353647088	0.400983785	0.411343214
TCGA-68-A59J-01A-21R-A26W-07	0.44041441	0.463977715	0.287285944	0.630814569	0.475156919	0.735192457	0.360499248
TCGA-85-7950-01A-11R-2187-07	0.345595605	0.601568986	0.313640209	0.644103882	0.477569399	0.726986081	0.399489271
TCGA-66-2793-01A-01R-1201-07	0.119472901	0.282858377	0.249071189	0.567954659	0.313140045	0.437402929	0.336250398
TCGA-NC-A5HM-01A-12R-A26W-07	0.093551365	0.396082624	0.430136433	0.633021015	0.368977059	0.490288461	0.353195496
TCGA-63-A5ML-01A-31R-A27Q-07	0.259117832	0.39103156	0.245473246	0.637700983	0.333141258	0.603139536	0.322069494
TCGA-77-A5GB-01B-11R-A27Q-07	0.388032914	0.497805172	0.241431904	0.744492588	0.538563608	0.525098512	0.431242105
TCGA-33-6738-01A-11R-1949-07	0.193987536	0.381728323	0.213224981	0.632176032	0.41416056	0.456604776	0.45374913
TCGA-68-A59I-01A-11R-A262-07	0.387641028	0.516522265	0.233929299	0.672649242	0.411048229	0.542905811	0.530603826
TCGA-85-8048-01A-11R-2247-07	0.907874813	0.535453473	0.26929573	0.738120593	0.617825075	0.754769758	0.543080888
TCGA-66-2771-01A-01R-0980-07	0.970638747	0.516418903	0.364646074	0.727049868	0.618874611	0.766730685	0.517633491
TCGA-94-A5I4-01A-11R-A26W-07	0.216679247	0.398334098	0.170427619	0.616269366	0.361420374	0.317257299	0.356016787
TCGA-85-6175-01A-11R-1820-07	0.420041503	0.46085982	0.246257392	0.727883383	0.765831937	0.603783173	0.400225486
TCGA-22-4599-01A-01R-1443-07	0.243605487	0.491160218	0.31829385	0.727144429	0.608572417	0.854855359	0.448758494
TCGA-77-A5G3-01A-31R-A27Q-07	0.141416267	0.392248944	0.180467312	0.629928953	0.429895932	0.537005803	0.320896256
TCGA-43-5668-01A-01R-1635-07	0.228762751	0.517471931	0.268246122	0.716101675	0.592534995	0.799770733	0.526354967
TCGA-63-7021-01A-11R-1949-07	0.255325548	0.541345914	0.28958597	0.71745298	0.383555012	0.531856704	0.469103521
TCGA-37-4132-01A-01R-1100-07	0.455539162	0.483872469	0.308699162	0.645328782	0.460285784	0.803149829	0.462304311
TCGA-85-A4QQ-01A-41R-A262-07	0.006045936	0.404960854	0.302596924	0.646425937	0.366446787	0.448934764	0.30060481
TCGA-60-2714-01A-01R-0851-07	0.221683467	0.503408399	0.284895925	0.68174272	0.640678381	0.651412334	0.403270324
TCGA-96-A4JK-01A-11R-A24Z-07	0.23752586	0.475728428	0.238326715	0.68388045	0.404690326	0.506218485	0.407040758
TCGA-22-4594-01A-01R-1201-07	0.770183772	0.549781185	0.246637618	0.669314467	0.427290205	0.618050467	0.519590115
TCGA-NC-A5HI-01A-11R-A26W-07	0.033602209	0.400636865	0.257475352	0.637715709	0.368856521	0.447379308	0.410173086
TCGA-O2-A52W-01A-11R-A26W-07	0.043480784	0.394148074	0.52511475	0.636440538	0.370101476	0.434506561	0.352222502
