# Supplementary material for: LINC01936 inhibits the proliferation and metastasis of lung squamous cell carcinoma probably by EMT signaling and immune infiltration
Source: PeerJ. 2023 Dec 7;11:e16447. doi: 10.7717/peerj.16447 (PMC10710776; doi:10.7717/peerj.16447)
Supplement: Supplemental Information 8 — LINC01936 expression level was measured using the ABIPRISM® 7900HT Fast Real-Time PCR and reaction condition was conducted utilizing the Power SYBR Green PCR Master Mix. [file peerj-11-16447-s008.zip]

Archive with 5 entries (4 files):
- S8. RT-PCR/
- S8. RT-PCR/figure3.png
- S8. RT-PCR/qRT-PCR OV-LINC01936 in H1703 KNS62.pdf
- S8. RT-PCR/qRT-PCR OV-SiRNA LINC01936 in H1703 KNS62(2)(1)(1).xlsx
- S8. RT-PCR/qRT-PCR si-LINC01936 in H1703 KNS62.pdf
