# Supplementary material for: LINC01936 inhibits the proliferation and metastasis of lung squamous cell carcinoma probably by EMT signaling and immune infiltration
Source: PeerJ. 2023 Dec 7;11:e16447. doi: 10.7717/peerj.16447 (PMC10710776; doi:10.7717/peerj.16447)
Supplement: Supplemental Information 12 — Migrated cells after silencing LINC01936 were photographed under IX71 inverted fluorescence microscope (magnification, ×100) [file peerj-11-16447-s012.zip]

Archive with 7 entries (4 files):
- S11.2 Migration Si-LINC01936/
- S11.2 Migration Si-LINC01936/H1703-siRNA/
- S11.2 Migration Si-LINC01936/H1703-siRNA/Migration siLINC01936 H1703.jpg
- S11.2 Migration Si-LINC01936/H1703-siRNA/Migration siNC H1703.jpg
- S11.2 Migration Si-LINC01936/KNS-62-siRNA/
- S11.2 Migration Si-LINC01936/KNS-62-siRNA/Migration  siNC KNS-62.tif
- S11.2 Migration Si-LINC01936/KNS-62-siRNA/Migration siLINC01936 KNS-62.tif
