# Supplementary material for: LINC01936 inhibits the proliferation and metastasis of lung squamous cell carcinoma probably by EMT signaling and immune infiltration
Source: PeerJ. 2023 Dec 7;11:e16447. doi: 10.7717/peerj.16447 (PMC10710776; doi:10.7717/peerj.16447)
Supplement: Supplemental Information 14 — The migrated cells after silencing LINC01936 were photographed under IX71 inverted fluorescence microscope (magnification, ×200) [file peerj-11-16447-s014.zip]

Archive with 7 entries (4 files):
- S12.2 Invasion Si-LINC01936/
- S12.2 Invasion Si-LINC01936/H1703-siRNA/
- S12.2 Invasion Si-LINC01936/H1703-siRNA/Invasion siLINC01936 H1703.jpg
- S12.2 Invasion Si-LINC01936/H1703-siRNA/Invasion siNC H1703.jpg
- S12.2 Invasion Si-LINC01936/KNS-62-SiRNA/
- S12.2 Invasion Si-LINC01936/KNS-62-SiRNA/Invasion siLINC01936 KNS-62.tif
- S12.2 Invasion Si-LINC01936/KNS-62-SiRNA/Invasion siNC KNS-62.tif
